# Supplementary material for: Protein Kinase CK2: Intricate Relationships within Regulatory Cellular Networks
Source: Pharmaceuticals (Basel). 2017 Mar 5;10(1):27. doi: 10.3390/ph10010027 (PMC5374431; doi:10.3390/ph10010027)
Supplement: Supplementary file 1 [file pharmaceuticals-10-00027-s001.zip]

Archive with 28 entries (25 files):
- Supplementary Files/
- Supplementary Files/.~Table S1.xlsx
- __MACOSX/
- __MACOSX/Supplementary Files/
- __MACOSX/Supplementary Files/._.~Table S1.xlsx
- Supplementary Files/.~Table S2.xlsx
- __MACOSX/Supplementary Files/._.~Table S2.xlsx
- Supplementary Files/Figure1 (high resolution).png
- __MACOSX/Supplementary Files/._Figure1 (high resolution).png
- Supplementary Files/Figure2 (high resolution).png
- __MACOSX/Supplementary Files/._Figure2 (high resolution).png
- Supplementary Files/Figure3 (high resolution).png
- __MACOSX/Supplementary Files/._Figure3 (high resolution).png
- Supplementary Files/Figure4 (high resolution).png
- __MACOSX/Supplementary Files/._Figure4 (high resolution).png
- Supplementary Files/Table S1.xlsx
- __MACOSX/Supplementary Files/._Table S1.xlsx
- Supplementary Files/Table S2.xlsx
- __MACOSX/Supplementary Files/._Table S2.xlsx
- Supplementary Files/Table S3.xlsx
- __MACOSX/Supplementary Files/._Table S3.xlsx
- Supplementary Files/Table S4.xlsx
- __MACOSX/Supplementary Files/._Table S4.xlsx
- Supplementary Files/Table S5.xlsx
- __MACOSX/Supplementary Files/._Table S5.xlsx
- Supplementary Files/Table S6.xlsx
- __MACOSX/Supplementary Files/._Table S6.xlsx
- __MACOSX/._Supplementary Files
