# Supplementary material for: Protein Kinase CK2: Intricate Relationships within Regulatory Cellular Networks
Source: Pharmaceuticals (Basel). 2017 Mar 5;10(1):27. doi: 10.3390/ph10010027 (PMC5374431; doi:10.3390/ph10010027)
Supplement: Supplementary file 1 [file pharmaceuticals-10-00027-s001.zip › Supplementary Files/Table S1.xlsx]

## Sheet: Content
Supplementary Table S1
#	Sheet	Description
1	STRING network	Top 50 related proteins according to STRING v10.0 analysis.
2	Protein function	Funtion of the CK2-related proteins downloaded from STRING v10.0 analysis.
3	Functional enrichment	Gene Ontology annotations (biological process, molecular function, and cellular component) and KEGG PATHWAY enrichment downloaded from STRING v10.0 analysis.

## Sheet: STRING network
#Input nodes: CSNK2A1, CSNK2A2, CSNK2B; organism: homo sapiens; data settings: first shell: no more than 50 interactors, active interaction sources: textmining, experiments, databases, neighborhood
#network stats: number of nodes: 53, number of edges: 369, average node degree: 13.9
#node1	node2	node1_string_internal_id	node2_string_internal_id	node1_external_id	node2_external_id	neighborhood_on_chromosome	gene_fusion	phylogenetic_cooccurrence	homology	coexpression	experimentally_determined_interaction	database_annotated	automated_textmining	combined_score
TP53	PML	1846083	1845989	9606.ENSP00000269305	9606.ENSP00000268058	0	0	0	0	0	0.999	0.9	0.566	0.999
JUN	CSNK2A1	1855436	1842650	9606.ENSP00000360266	9606.ENSP00000217244	0	0	0	0	0	0.911	0.9	0.951	0.999
HDAC2	HDAC1	1861837	1855935	9606.ENSP00000430432	9606.ENSP00000362649	0	0	0	0.984	0	0.999	0.9	0.979	0.999
PTEN	UBC	1855586	1852861	9606.ENSP00000361021	9606.ENSP00000344818	0	0	0	0	0	0.999	0	0.181	0.999
MYC	UBC	1856789	1852861	9606.ENSP00000367207	9606.ENSP00000344818	0	0	0	0	0	0.999	0	0.243	0.999
JUN	FOS	1855436	1848822	9606.ENSP00000360266	9606.ENSP00000306245	0	0	0	0	0	0.999	0.9	0.998	0.999
HDAC1	SIN3A	1855935	1854005	9606.ENSP00000362649	9606.ENSP00000353622	0	0	0	0	0	0.999	0.9	0.959	0.999
TP53	SIRT1	1846083	1842473	9606.ENSP00000269305	9606.ENSP00000212015	0	0	0	0	0	0.999	0.9	0.943	0.999
SUDS3	SIN3A	1862261	1854005	9606.ENSP00000443988	9606.ENSP00000353622	0	0	0	0	0	0.941	0.9	0.94	0.999
UBC	PML	1852861	1845989	9606.ENSP00000344818	9606.ENSP00000268058	0	0	0	0	0	0.999	0	0.045	0.999
RELA	HDAC3	1858923	1848477	9606.ENSP00000384273	9606.ENSP00000302967	0	0	0	0	0	0.915	0.9	0.898	0.999
UBC	HSP90AA1	1852861	1851814	9606.ENSP00000344818	9606.ENSP00000335153	0	0	0	0	0	0.999	0.9	0.471	0.999
CHD3	HDAC1	1857207	1855935	9606.ENSP00000369716	9606.ENSP00000362649	0	0	0	0	0	0.999	0.9	0.792	0.999
CTR9	SSRP1	1854279	1846565	9606.ENSP00000355013	9606.ENSP00000278412	0	0	0	0	0	0.998	0	0.622	0.999
RTF1	SSRP1	1857841	1846565	9606.ENSP00000374280	9606.ENSP00000278412	0	0	0	0	0	0.999	0	0.602	0.999
RELA	NFKBIA	1858923	1842621	9606.ENSP00000384273	9606.ENSP00000216797	0	0	0	0	0	0.999	0.9	0.985	0.999
UBC	SNCA	1852861	1852098	9606.ENSP00000344818	9606.ENSP00000338345	0	0	0	0	0	0.999	0	0.139	0.999
PTEN	TP53	1855586	1846083	9606.ENSP00000361021	9606.ENSP00000269305	0	0	0	0	0	0.917	0.9	0.981	0.999
HDAC1	UBC	1855935	1852861	9606.ENSP00000362649	9606.ENSP00000344818	0	0	0	0	0	0.999	0	0.124	0.999
HDAC2	RELA	1861837	1858923	9606.ENSP00000430432	9606.ENSP00000384273	0	0	0	0	0	0.999	0.9	0.522	0.999
UBC	CTNNB1	1852861	1852818	9606.ENSP00000344818	9606.ENSP00000344456	0	0	0	0	0	0.999	0	0.137	0.999
SUDS3	HDAC1	1862261	1855935	9606.ENSP00000443988	9606.ENSP00000362649	0	0	0	0	0	0.954	0.9	0.964	0.999
SIN3A	TP53	1854005	1846083	9606.ENSP00000353622	9606.ENSP00000269305	0	0	0	0	0	0.918	0.9	0.925	0.999
SUGT1	HSP90AA1	1856790	1851814	9606.ENSP00000367208	9606.ENSP00000335153	0	0	0	0	0	0.999	0.8	0.976	0.999
UBC	TP53	1852861	1846083	9606.ENSP00000344818	9606.ENSP00000269305	0	0	0	0	0	0.999	0.9	0.358	0.999
RELA	HDAC1	1858923	1855935	9606.ENSP00000384273	9606.ENSP00000362649	0	0	0	0	0	0.999	0	0.599	0.999
LEO1	SSRP1	1848083	1846565	9606.ENSP00000299601	9606.ENSP00000278412	0	0	0	0	0	0.998	0	0.633	0.999
SUDS3	HDAC2	1862261	1861837	9606.ENSP00000443988	9606.ENSP00000430432	0	0	0	0	0	0.898	0.9	0.966	0.999
DVL1	CTNNB1	1856946	1852818	9606.ENSP00000368169	9606.ENSP00000344456	0	0	0	0	0	0.89	0.9	0.916	0.999
RTF1	CTR9	1857841	1854279	9606.ENSP00000374280	9606.ENSP00000355013	0	0	0	0	0	0.999	0.9	0.941	0.999
JUN	UBC	1855436	1852861	9606.ENSP00000360266	9606.ENSP00000344818	0	0	0	0	0	0.999	0	0.419	0.999
RTF1	LEO1	1857841	1848083	9606.ENSP00000374280	9606.ENSP00000299601	0	0	0	0	0	0.999	0.9	0.922	0.999
HDAC2	TP53	1861837	1846083	9606.ENSP00000430432	9606.ENSP00000269305	0	0	0	0	0	0.999	0	0.582	0.999
LEO1	PAF1	1848083	1842822	9606.ENSP00000299601	9606.ENSP00000221265	0	0	0	0	0	0.999	0.9	0.881	0.999
RTF1	PAF1	1857841	1842822	9606.ENSP00000374280	9606.ENSP00000221265	0	0	0	0	0	0.999	0.9	0.689	0.999
CTR9	LEO1	1854279	1848083	9606.ENSP00000355013	9606.ENSP00000299601	0	0	0	0	0	0.999	0.9	0.942	0.999
HDAC1	TP53	1855935	1846083	9606.ENSP00000362649	9606.ENSP00000269305	0	0	0	0	0	0.999	0	0.942	0.999
UBC	NFKBIA	1852861	1842621	9606.ENSP00000344818	9606.ENSP00000216797	0	0	0	0	0	0.999	0.9	0.122	0.999
SSRP1	SUPT16H	1846565	1842582	9606.ENSP00000278412	9606.ENSP00000216297	0	0	0	0	0	0.999	0.9	0.907	0.999
SSRP1	CSNK2A1	1846565	1842650	9606.ENSP00000278412	9606.ENSP00000217244	0	0	0	0	0	0.995	0	0.876	0.999
RELA	UBC	1858923	1852861	9606.ENSP00000384273	9606.ENSP00000344818	0	0	0	0	0	0.999	0.9	0.118	0.999
CTR9	PAF1	1854279	1842822	9606.ENSP00000355013	9606.ENSP00000221265	0	0	0	0	0	0.999	0.9	0.884	0.999
HDAC2	SIN3A	1861837	1854005	9606.ENSP00000430432	9606.ENSP00000353622	0	0	0	0	0	0.999	0.9	0.955	0.999
HDAC2	CHD3	1861837	1857207	9606.ENSP00000430432	9606.ENSP00000369716	0	0	0	0	0	0.999	0.9	0.804	0.999
HSP90AA1	TP53	1851814	1846083	9606.ENSP00000335153	9606.ENSP00000269305	0	0	0	0	0	0.997	0.9	0.942	0.999
CTR9	SUPT16H	1854279	1842582	9606.ENSP00000355013	9606.ENSP00000216297	0	0	0	0	0	0.997	0	0.636	0.998
LEO1	SUPT16H	1848083	1842582	9606.ENSP00000299601	9606.ENSP00000216297	0	0	0	0	0	0.995	0	0.626	0.998
PAFAH1B1	HSP90AA1	1858470	1851814	9606.ENSP00000380378	9606.ENSP00000335153	0	0	0	0	0	0.913	0.9	0.832	0.998
HDAC2	CSNK2A1	1861837	1842650	9606.ENSP00000430432	9606.ENSP00000217244	0	0	0	0	0	0.993	0.72	0.216	0.998
UBC	DVL2	1852861	1842132	9606.ENSP00000344818	9606.ENSP00000005340	0	0	0	0	0	0.986	0.9	0	0.998
PTEN	JUN	1855586	1855436	9606.ENSP00000361021	9606.ENSP00000360266	0	0	0	0	0	0	0.9	0.985	0.998
RTF1	SUPT16H	1857841	1842582	9606.ENSP00000374280	9606.ENSP00000216297	0	0	0	0	0	0.996	0	0.583	0.998
CTNNB1	DVL2	1852818	1842132	9606.ENSP00000344456	9606.ENSP00000005340	0	0	0	0	0	0.852	0.9	0.894	0.998
PAF1	SUPT16H	1842822	1842582	9606.ENSP00000221265	9606.ENSP00000216297	0	0	0	0	0	0.998	0	0.135	0.998
FOS	SRF	1848822	1845734	9606.ENSP00000306245	9606.ENSP00000265354	0	0	0	0	0	0.098	0.9	0.986	0.998
SSRP1	PAF1	1846565	1842822	9606.ENSP00000278412	9606.ENSP00000221265	0	0	0	0	0	0.998	0	0.135	0.998
MYC	TP53	1856789	1846083	9606.ENSP00000367207	9606.ENSP00000269305	0	0	0	0	0	0.15	0.9	0.981	0.998
MYC	JUN	1856789	1855436	9606.ENSP00000367207	9606.ENSP00000360266	0	0	0	0	0	0.83	0.9	0.878	0.997
JUN	TP53	1855436	1846083	9606.ENSP00000360266	9606.ENSP00000269305	0	0	0	0	0	0	0.9	0.972	0.997
SIN3A	HDAC3	1854005	1848477	9606.ENSP00000353622	9606.ENSP00000302967	0	0	0	0	0	0.667	0.9	0.928	0.997
HDAC1	CTNNB1	1855935	1852818	9606.ENSP00000362649	9606.ENSP00000344456	0	0	0	0	0	0.961	0.9	0.47	0.997
UBC	DVL3	1852861	1849842	9606.ENSP00000344818	9606.ENSP00000316054	0	0	0	0	0	0.978	0.9	0	0.997
DVL1	UBC	1856946	1852861	9606.ENSP00000368169	9606.ENSP00000344818	0	0	0	0	0	0.978	0.9	0.053	0.997
UBC	GGA1	1852861	1852447	9606.ENSP00000344818	9606.ENSP00000341344	0	0	0	0	0	0.997	0	0.077	0.997
TP53	CSNK2A1	1846083	1842650	9606.ENSP00000269305	9606.ENSP00000217244	0	0	0	0	0	0.98	0	0.877	0.997
FOS	TP53	1848822	1846083	9606.ENSP00000306245	9606.ENSP00000269305	0	0	0	0	0	0	0.9	0.962	0.996
SAP18	SIN3A	1857541	1854005	9606.ENSP00000371973	9606.ENSP00000353622	0	0	0	0	0	0.806	0.9	0.838	0.996
HSP90AA1	CSNK2A1	1851814	1842650	9606.ENSP00000335153	9606.ENSP00000217244	0	0	0	0	0	0.968	0	0.881	0.996
LEO1	CSNK2A1	1848083	1842650	9606.ENSP00000299601	9606.ENSP00000217244	0	0	0	0	0	0.995	0	0	0.996
SNCA	CSNK2A1	1852098	1842650	9606.ENSP00000338345	9606.ENSP00000217244	0	0	0	0	0	0.962	0.9	0.069	0.996
CTNNB1	DVL3	1852818	1849842	9606.ENSP00000344456	9606.ENSP00000316054	0	0	0	0	0	0.668	0.9	0.88	0.995
MYC	HDAC3	1856789	1848477	9606.ENSP00000367207	9606.ENSP00000302967	0	0	0	0	0	0.915	0.9	0.489	0.995
HDAC1	CSNK2A1	1855935	1842650	9606.ENSP00000362649	9606.ENSP00000217244	0	0	0	0	0	0.976	0.72	0.216	0.994
CTR9	CSNK2A1	1854279	1842650	9606.ENSP00000355013	9606.ENSP00000217244	0	0	0	0	0	0.994	0	0.045	0.994
TOP2A	UBC	1860923	1852861	9606.ENSP00000411532	9606.ENSP00000344818	0	0	0	0	0	0.994	0	0.101	0.994
RELA	JUN	1858923	1855436	9606.ENSP00000384273	9606.ENSP00000360266	0	0	0	0	0	0.812	0.9	0.745	0.994
SUDS3	HDAC3	1862261	1848477	9606.ENSP00000443988	9606.ENSP00000302967	0	0	0	0	0	0.436	0.72	0.96	0.993
HDAC2	UBC	1861837	1852861	9606.ENSP00000430432	9606.ENSP00000344818	0	0	0	0	0	0.992	0	0.081	0.993
RTF1	CSNK2A1	1857841	1842650	9606.ENSP00000374280	9606.ENSP00000217244	0	0	0	0	0	0.993	0	0.043	0.993
JUN	CTNNB1	1855436	1852818	9606.ENSP00000360266	9606.ENSP00000344456	0	0	0	0	0	0.105	0.9	0.918	0.992
RELA	MYC	1858923	1856789	9606.ENSP00000384273	9606.ENSP00000367207	0	0	0	0	0	0.809	0.9	0.601	0.991
DVL1	CSNK2A1	1856946	1842650	9606.ENSP00000368169	9606.ENSP00000217244	0	0	0	0	0	0.898	0.9	0.18	0.99
PTEN	FOS	1855586	1848822	9606.ENSP00000361021	9606.ENSP00000306245	0	0	0	0	0	0.105	0.9	0.902	0.99
CSNK2A1	SIRT1	1842650	1842473	9606.ENSP00000217244	9606.ENSP00000212015	0	0	0	0	0	0.966	0	0.711	0.99
CSNK2A1	NFKBIA	1842650	1842621	9606.ENSP00000217244	9606.ENSP00000216797	0	0	0	0	0	0.69	0.8	0.833	0.988
DVL1	DVL2	1856946	1842132	9606.ENSP00000368169	9606.ENSP00000005340	0	0	0	0.949	0	0.889	0.9	0.814	0.988
HDAC1	NFKBIA	1855935	1842621	9606.ENSP00000362649	9606.ENSP00000216797	0	0	0	0	0	0.828	0.9	0.365	0.988
NAP1L4	CSNK2A1	1857242	1842650	9606.ENSP00000369915	9606.ENSP00000217244	0	0	0	0	0	0.961	0	0.704	0.988
JUN	SIRT1	1855436	1842473	9606.ENSP00000360266	9606.ENSP00000212015	0	0	0	0	0	0.89	0	0.896	0.988
UBC	SUPT16H	1852861	1842582	9606.ENSP00000344818	9606.ENSP00000216297	0	0	0	0	0	0.986	0	0.055	0.987
MYC	CTNNB1	1856789	1852818	9606.ENSP00000367207	9606.ENSP00000344456	0	0	0	0	0	0.57	0.9	0.73	0.987
HDAC3	NFKBIA	1848477	1842621	9606.ENSP00000302967	9606.ENSP00000216797	0	0	0	0	0	0.83	0.9	0.332	0.987
PAF1	CSNK2A1	1842822	1842650	9606.ENSP00000221265	9606.ENSP00000217244	0	0	0	0	0	0.986	0	0	0.986
RNF7	CSNK2A1	1846324	1842650	9606.ENSP00000273480	9606.ENSP00000217244	0	0	0	0	0	0.917	0	0.844	0.986
SAP18	HDAC1	1857541	1855935	9606.ENSP00000371973	9606.ENSP00000362649	0	0	0	0	0	0.683	0.9	0.568	0.985
PML	CSNK2A1	1845989	1842650	9606.ENSP00000268058	9606.ENSP00000217244	0	0	0	0	0	0.984	0	0	0.985
NOLC1	CSNK2A1	1855156	1842650	9606.ENSP00000359024	9606.ENSP00000217244	0	0	0	0	0	0.906	0	0.844	0.984
RELA	FOS	1858923	1848822	9606.ENSP00000384273	9606.ENSP00000306245	0	0	0	0	0	0.576	0.9	0.657	0.984
SRF	CSNK2A1	1845734	1842650	9606.ENSP00000265354	9606.ENSP00000217244	0	0	0	0	0	0.812	0.9	0.212	0.983
TP53	APEX1	1846083	1842615	9606.ENSP00000269305	9606.ENSP00000216714	0	0	0	0	0	0.808	0	0.913	0.982
SIN3A	CSNK2A1	1854005	1842650	9606.ENSP00000353622	9606.ENSP00000217244	0	0	0	0	0	0.93	0.72	0.155	0.982
CHD3	HDAC3	1857207	1848477	9606.ENSP00000369716	9606.ENSP00000302967	0	0	0	0	0	0.763	0.72	0.744	0.981
RELA	SIRT1	1858923	1842473	9606.ENSP00000384273	9606.ENSP00000212015	0	0	0	0	0	0.812	0	0.896	0.979
MYC	HSP90AA1	1856789	1851814	9606.ENSP00000367207	9606.ENSP00000335153	0	0	0	0	0	0.576	0.9	0.566	0.979
MYC	FOS	1856789	1848822	9606.ENSP00000367207	9606.ENSP00000306245	0	0	0	0	0	0	0	0.979	0.979
HDAC1	PML	1855935	1845989	9606.ENSP00000362649	9606.ENSP00000268058	0	0	0	0	0	0.962	0	0.406	0.977
FOS	CSNK2A1	1848822	1842650	9606.ENSP00000306245	9606.ENSP00000217244	0	0	0	0	0	0.572	0	0.946	0.976
XRCC1	CSNK2A1	1845233	1842650	9606.ENSP00000262887	9606.ENSP00000217244	0	0	0	0	0	0.809	0	0.877	0.975
HDAC1	UBTF	1855935	1848435	9606.ENSP00000362649	9606.ENSP00000302640	0	0	0	0	0	0.613	0.9	0.421	0.975
XRCC1	APEX1	1845233	1842615	9606.ENSP00000262887	9606.ENSP00000216714	0	0	0	0	0	0.812	0	0.87	0.974
JUN	PML	1855436	1845989	9606.ENSP00000360266	9606.ENSP00000268058	0	0	0	0	0	0.962	0	0.356	0.974
UBC	EIF3F	1852861	1849251	9606.ENSP00000344818	9606.ENSP00000310040	0	0	0	0	0	0.971	0	0.145	0.974
CALM1	CSNK2A1	1853445	1842650	9606.ENSP00000349467	9606.ENSP00000217244	0	0	0	0	0	0.964	0	0.315	0.974
HDAC3	CSNK2A1	1848477	1842650	9606.ENSP00000302967	9606.ENSP00000217244	0	0	0	0	0	0.872	0.72	0.333	0.974
MYC	CSNK2A1	1856789	1842650	9606.ENSP00000367207	9606.ENSP00000217244	0	0	0	0	0	0.812	0	0.865	0.973
UBC	CSNK2A1	1852861	1842650	9606.ENSP00000344818	9606.ENSP00000217244	0	0	0	0	0	0.972	0	0.067	0.973
CSNK2A2	NFKBIA	1845161	1842621	9606.ENSP00000262506	9606.ENSP00000216797	0	0	0	0	0	0.299	0.8	0.824	0.973
EIF3F	CSNK2A1	1849251	1842650	9606.ENSP00000310040	9606.ENSP00000217244	0	0	0	0	0	0.973	0	0	0.972
EIF3F	CSNK2A2	1849251	1845161	9606.ENSP00000310040	9606.ENSP00000262506	0	0	0	0	0	0.973	0	0	0.972
HDAC2	SAP18	1861837	1857541	9606.ENSP00000430432	9606.ENSP00000371973	0	0	0	0	0	0.299	0.9	0.632	0.972
PTPN1	CTNNB1	1855520	1852818	9606.ENSP00000360683	9606.ENSP00000344456	0	0	0	0	0	0.576	0.9	0.362	0.97
MYC	HDAC1	1856789	1855935	9606.ENSP00000367207	9606.ENSP00000362649	0	0	0	0	0	0.921	0	0.644	0.97
HDAC2	FOS	1861837	1848822	9606.ENSP00000430432	9606.ENSP00000306245	0	0	0	0	0	0.333	0	0.954	0.968
SUGT1	UBC	1856790	1852861	9606.ENSP00000367208	9606.ENSP00000344818	0	0	0	0	0	0.967	0	0.041	0.967
PML	SIRT1	1845989	1842473	9606.ENSP00000268058	9606.ENSP00000212015	0	0	0	0	0	0.576	0.9	0.242	0.965
PTPN1	CSNK2A1	1855520	1842650	9606.ENSP00000360683	9606.ENSP00000217244	0	0	0	0	0	0.812	0	0.819	0.964
CSNK2A1	SUPT16H	1842650	1842582	9606.ENSP00000217244	9606.ENSP00000216297	0	0	0	0	0	0.962	0	0.089	0.964
TOP2A	CSNK2A1	1860923	1842650	9606.ENSP00000411532	9606.ENSP00000217244	0	0	0	0	0	0.961	0	0.073	0.963
UBC	SIRT1	1852861	1842473	9606.ENSP00000344818	9606.ENSP00000212015	0	0	0	0	0	0.96	0	0.107	0.963
VAMP4	CSNK2A1	1843436	1842650	9606.ENSP00000236192	9606.ENSP00000217244	0	0	0	0	0	0.821	0	0.8	0.963
DVL1	DVL3	1856946	1849842	9606.ENSP00000368169	9606.ENSP00000316054	0	0	0	0.96	0	0.623	0.9	0.963	0.962
DVL3	DVL2	1849842	1842132	9606.ENSP00000316054	9606.ENSP00000005340	0	0	0	0.959	0	0.617	0.9	0.827	0.961
SPIB	CSNK2A1	1864680	1842650	9606.ENSP00000471921	9606.ENSP00000217244	0	0	0	0	0	0.808	0	0.804	0.96
CTNNB1	LEO1	1852818	1848083	9606.ENSP00000344456	9606.ENSP00000299601	0	0	0	0	0	0.567	0.9	0.163	0.96
HDAC2	JUN	1861837	1855436	9606.ENSP00000430432	9606.ENSP00000360266	0	0	0	0	0	0.574	0	0.907	0.959
UBC	FOS	1852861	1848822	9606.ENSP00000344818	9606.ENSP00000306245	0	0	0	0	0	0.947	0	0.254	0.959
JUN	NFKBIA	1855436	1842621	9606.ENSP00000360266	9606.ENSP00000216797	0	0	0	0	0	0	0.9	0.607	0.959
PACS1	VAMP4	1849870	1843436	9606.ENSP00000316454	9606.ENSP00000236192	0	0	0	0	0	0.576	0	0.903	0.957
CHD3	CSNK2A1	1857207	1842650	9606.ENSP00000369716	9606.ENSP00000217244	0	0	0	0	0	0.846	0.72	0.081	0.957
PAFAH1B1	CSNK2A1	1858470	1842650	9606.ENSP00000380378	9606.ENSP00000217244	0	0	0	0	0	0.576	0.9	0.054	0.956
HDAC1	HDAC3	1855935	1848477	9606.ENSP00000362649	9606.ENSP00000302967	0	0	0	0.971	0	0.57	0.9	0.983	0.956
SUDS3	SAP18	1862261	1857541	9606.ENSP00000443988	9606.ENSP00000371973	0	0	0	0	0	0	0.9	0.575	0.955
SUDS3	CSNK2A1	1862261	1842650	9606.ENSP00000443988	9606.ENSP00000217244	0	0	0	0	0	0.507	0.72	0.695	0.954
SEC63	CSNK2A1	1854932	1842650	9606.ENSP00000357998	9606.ENSP00000217244	0	0	0	0	0	0.252	0	0.94	0.953
SSRP1	CSNK2A2	1846565	1845161	9606.ENSP00000278412	9606.ENSP00000262506	0	0	0	0	0	0.626	0	0.879	0.953
SEC63	CSNK2A2	1854932	1845161	9606.ENSP00000357998	9606.ENSP00000262506	0	0	0	0	0	0.252	0	0.94	0.953
PTEN	CSNK2A1	1855586	1842650	9606.ENSP00000361021	9606.ENSP00000217244	0	0	0	0	0	0.633	0	0.878	0.953
CTNNB1	FOS	1852818	1848822	9606.ENSP00000344456	9606.ENSP00000306245	0	0	0	0	0	0	0.9	0.552	0.953
UBC	SSRP1	1852861	1846565	9606.ENSP00000344818	9606.ENSP00000278412	0	0	0	0	0	0.95	0	0.071	0.952
MYC	SIRT1	1856789	1842473	9606.ENSP00000367207	9606.ENSP00000212015	0	0	0	0	0	0.576	0	0.889	0.951
HDAC2	CTNNB1	1861837	1852818	9606.ENSP00000430432	9606.ENSP00000344456	0	0	0	0	0	0.249	0.9	0.406	0.951
PTEN	CSNK2A2	1855586	1845161	9606.ENSP00000361021	9606.ENSP00000262506	0	0	0	0	0	0.576	0	0.879	0.947
HSP90AA1	CSNK2A2	1851814	1845161	9606.ENSP00000335153	9606.ENSP00000262506	0	0	0	0	0	0.815	0	0.716	0.945
SIN3A	UBC	1854005	1852861	9606.ENSP00000353622	9606.ENSP00000344818	0	0	0	0	0	0.943	0	0.071	0.945
JUN	DVL3	1855436	1849842	9606.ENSP00000360266	9606.ENSP00000316054	0	0	0	0	0	0.225	0.9	0.311	0.941
MYC	UBTF	1856789	1848435	9606.ENSP00000367207	9606.ENSP00000302640	0	0	0	0	0	0.23	0.9	0.301	0.941
FOS	SIRT1	1848822	1842473	9606.ENSP00000306245	9606.ENSP00000212015	0	0	0	0	0	0.576	0	0.865	0.94
SAP18	CSNK2A1	1857541	1842650	9606.ENSP00000371973	9606.ENSP00000217244	0	0	0	0	0	0.789	0.72	0	0.938
XRCC1	CSNK2A2	1845233	1845161	9606.ENSP00000262887	9606.ENSP00000262506	0	0	0	0	0	0.57	0	0.86	0.937
RELA	TP53	1858923	1846083	9606.ENSP00000384273	9606.ENSP00000269305	0	0	0	0	0	0	0	0.937	0.937
PACS1	CSNK2A1	1849870	1842650	9606.ENSP00000316454	9606.ENSP00000217244	0	0	0	0	0	0.81	0	0.683	0.937
DVL3	CSNK2A1	1849842	1842650	9606.ENSP00000316054	9606.ENSP00000217244	0	0	0	0	0	0.66	0.8	0.141	0.936
PAFAH1B1	HDAC3	1858470	1848477	9606.ENSP00000380378	9606.ENSP00000302967	0	0	0	0	0	0.191	0.9	0.278	0.936
HDAC2	UBTF	1861837	1848435	9606.ENSP00000430432	9606.ENSP00000302640	0	0	0	0	0	0.127	0.9	0.327	0.936
MYC	NFKBIA	1856789	1842621	9606.ENSP00000367207	9606.ENSP00000216797	0	0	0	0	0	0	0.9	0.389	0.936
MYC	SIN3A	1856789	1854005	9606.ENSP00000367207	9606.ENSP00000353622	0	0	0	0	0	0	0.9	0.389	0.936
GGA1	CSNK2A1	1852447	1842650	9606.ENSP00000341344	9606.ENSP00000217244	0	0	0	0	0	0.564	0	0.856	0.934
CSNK2A1	DVL2	1842650	1842132	9606.ENSP00000217244	9606.ENSP00000005340	0	0	0	0	0	0.66	0.8	0.107	0.934
CHD3	UBTF	1857207	1848435	9606.ENSP00000369716	9606.ENSP00000302640	0	0	0	0	0	0.149	0.9	0.275	0.932
CTNNB1	CSNK2A1	1852818	1842650	9606.ENSP00000344456	9606.ENSP00000217244	0	0	0	0	0	0.576	0.8	0.259	0.931
RELA	CSNK2A1	1858923	1842650	9606.ENSP00000384273	9606.ENSP00000217244	0	0	0	0	0	0.564	0	0.846	0.93
CALM1	UBC	1853445	1852861	9606.ENSP00000349467	9606.ENSP00000344818	0	0	0	0	0	0.92	0	0.155	0.929
HDAC1	JUN	1855935	1855436	9606.ENSP00000362649	9606.ENSP00000360266	0	0	0	0	0	0.811	0	0.634	0.928
SUGT1	CSNK2A1	1856790	1842650	9606.ENSP00000367208	9606.ENSP00000217244	0	0	0	0	0	0.927	0	0.045	0.927
CSNK2A2	SIRT1	1845161	1842473	9606.ENSP00000262506	9606.ENSP00000212015	0	0	0	0	0	0.623	0	0.812	0.926
SAP18	UBC	1857541	1852861	9606.ENSP00000371973	9606.ENSP00000344818	0	0	0	0	0	0.924	0	0	0.925
UBTF	CSNK2A1	1848435	1842650	9606.ENSP00000302640	9606.ENSP00000217244	0	0	0	0	0	0.576	0	0.829	0.924
HDAC2	SIRT1	1861837	1842473	9606.ENSP00000430432	9606.ENSP00000212015	0	0	0	0	0	0.574	0	0.826	0.922
MAZ	CSNK2A1	1842769	1842650	9606.ENSP00000219782	9606.ENSP00000217244	0	0	0	0	0	0.6	0	0.813	0.922
GAP43	CSNK2A1	1858122	1842650	9606.ENSP00000377372	9606.ENSP00000217244	0	0	0	0	0	0.576	0	0.821	0.921
HDAC1	LEO1	1855935	1848083	9606.ENSP00000362649	9606.ENSP00000299601	0	0	0	0	0	0.074	0.9	0.216	0.921
CSNK2A1	APEX1	1842650	1842615	9606.ENSP00000217244	9606.ENSP00000216714	0	0	0	0	0	0.576	0	0.823	0.921
MYC	CSNK2A2	1856789	1845161	9606.ENSP00000367207	9606.ENSP00000262506	0	0	0	0	0	0.576	0	0.818	0.92
APOE	CSNK2A1	1844127	1842650	9606.ENSP00000252486	9606.ENSP00000217244	0	0	0	0	0	0.576	0	0.82	0.92
CALM1	HDAC3	1853445	1848477	9606.ENSP00000349467	9606.ENSP00000302967	0	0	0	0	0	0.096	0.9	0.18	0.919
UBC	UBTF	1852861	1848435	9606.ENSP00000344818	9606.ENSP00000302640	0	0	0	0	0	0.92	0	0	0.919
TOP2A	CSNK2A2	1860923	1845161	9606.ENSP00000411532	9606.ENSP00000262506	0	0	0	0	0	0.918	0	0	0.918
PTEN	CTNNB1	1855586	1852818	9606.ENSP00000361021	9606.ENSP00000344456	0	0	0	0	0	0.588	0	0.808	0.918
MYC	DVL3	1856789	1849842	9606.ENSP00000367207	9606.ENSP00000316054	0	0	0	0	0	0	0.9	0.213	0.917
DVL1	SIRT1	1856946	1842473	9606.ENSP00000368169	9606.ENSP00000212015	0	0	0	0	0	0.566	0	0.812	0.915
HDAC3	TP53	1848477	1846083	9606.ENSP00000302967	9606.ENSP00000269305	0	0	0	0	0	0.808	0	0.565	0.913
SEC63	UBC	1854932	1852861	9606.ENSP00000357998	9606.ENSP00000344818	0	0	0	0	0	0.912	0	0	0.912
JUN	APOE	1855436	1844127	9606.ENSP00000360266	9606.ENSP00000252486	0	0	0	0	0	0	0	0.91	0.91
CHD3	UBC	1857207	1852861	9606.ENSP00000369716	9606.ENSP00000344818	0	0	0	0	0	0.902	0	0.107	0.909
NAP1L4	UBC	1857242	1852861	9606.ENSP00000369915	9606.ENSP00000344818	0	0	0	0	0	0.901	0	0.089	0.907
HDAC1	SIRT1	1855935	1842473	9606.ENSP00000362649	9606.ENSP00000212015	0	0	0	0	0	0.364	0	0.858	0.906
PAFAH1B1	CALM1	1858470	1853445	9606.ENSP00000380378	9606.ENSP00000349467	0	0	0	0	0	0	0.9	0.082	0.904
HDAC2	HDAC3	1861837	1848477	9606.ENSP00000430432	9606.ENSP00000302967	0	0	0	0.971	0	0	0.9	0.984	0.902
HDAC2	PML	1861837	1845989	9606.ENSP00000430432	9606.ENSP00000268058	0	0	0	0	0	0.864	0	0.301	0.901
CHD3	SIN3A	1857207	1854005	9606.ENSP00000369716	9606.ENSP00000353622	0	0	0	0	0	0.447	0.72	0.402	0.899
CALM1	HSP90AA1	1853445	1851814	9606.ENSP00000349467	9606.ENSP00000335153	0	0	0	0	0	0.807	0	0.49	0.897
MYC	SRF	1856789	1845734	9606.ENSP00000367207	9606.ENSP00000265354	0	0	0	0	0	0	0	0.896	0.896
SAP18	HDAC3	1857541	1848477	9606.ENSP00000371973	9606.ENSP00000302967	0	0	0	0	0	0.46	0.72	0.344	0.892
UBC	PAF1	1852861	1842822	9606.ENSP00000344818	9606.ENSP00000221265	0	0	0	0	0	0.892	0	0	0.892
HDAC3	SIRT1	1848477	1842473	9606.ENSP00000302967	9606.ENSP00000212015	0	0	0	0	0	0.364	0	0.834	0.89
NAP1L4	CSNK2A2	1857242	1845161	9606.ENSP00000369915	9606.ENSP00000262506	0	0	0	0	0	0.64	0	0.704	0.889
TP53	CSNK2A2	1846083	1845161	9606.ENSP00000269305	9606.ENSP00000262506	0	0	0	0	0	0.353	0	0.836	0.889
CHD3	SSRP1	1857207	1846565	9606.ENSP00000369716	9606.ENSP00000278412	0	0	0	0	0	0.666	0	0.681	0.889
JUN	HDAC3	1855436	1848477	9606.ENSP00000360266	9606.ENSP00000302967	0	0	0	0	0	0.75	0	0.564	0.886
UBC	APEX1	1852861	1842615	9606.ENSP00000344818	9606.ENSP00000216714	0	0	0	0	0	0.879	0	0.101	0.886
GGA1	CSNK2A2	1852447	1845161	9606.ENSP00000341344	9606.ENSP00000262506	0	0	0	0	0	0	0	0.88	0.881
TOP2A	HDAC1	1860923	1855935	9606.ENSP00000411532	9606.ENSP00000362649	0.208	0	0	0	0	0.808	0	0.267	0.878
JUN	CSNK2A2	1855436	1845161	9606.ENSP00000360266	9606.ENSP00000262506	0	0	0	0	0	0.572	0	0.722	0.876
CTR9	UBC	1854279	1852861	9606.ENSP00000355013	9606.ENSP00000344818	0	0	0	0	0	0.875	0	0	0.875
MYC	PML	1856789	1845989	9606.ENSP00000367207	9606.ENSP00000268058	0	0	0	0	0	0.833	0	0.283	0.875
SUDS3	CSNK2A2	1862261	1845161	9606.ENSP00000443988	9606.ENSP00000262506	0	0	0	0	0	0.425	0	0.788	0.873
CSNK2B	CSNK2A2	1856397	1845161	9606.ENSP00000365025	9606.ENSP00000262506	0	0	0	0	0	0.464	0	0.771	0.872
HDAC2	NFKBIA	1861837	1842621	9606.ENSP00000430432	9606.ENSP00000216797	0	0	0	0	0	0.828	0	0.287	0.872
PTEN	SRF	1855586	1845734	9606.ENSP00000361021	9606.ENSP00000265354	0	0	0	0	0	0	0	0.871	0.871
CSNK2B	SEC63	1856397	1854932	9606.ENSP00000365025	9606.ENSP00000357998	0	0	0	0	0	0	0	0.871	0.871
DVL1	CSNK2A2	1856946	1845161	9606.ENSP00000368169	9606.ENSP00000262506	0	0	0	0	0	0.248	0.8	0.18	0.865
TP53	XRCC1	1846083	1845233	9606.ENSP00000269305	9606.ENSP00000262887	0	0	0	0	0	0.569	0	0.701	0.865
CSNK2A2	DVL2	1845161	1842132	9606.ENSP00000262506	9606.ENSP00000005340	0	0	0	0	0	0.248	0.8	0.159	0.862
RTF1	CHD3	1857841	1857207	9606.ENSP00000374280	9606.ENSP00000369716	0	0	0	0	0	0.505	0	0.733	0.862
DVL3	CSNK2A2	1849842	1845161	9606.ENSP00000316054	9606.ENSP00000262506	0	0	0	0	0	0.248	0.8	0.138	0.859
FOS	CSNK2A2	1848822	1845161	9606.ENSP00000306245	9606.ENSP00000262506	0	0	0	0	0	0.572	0	0.682	0.858
NOLC1	UBC	1855156	1852861	9606.ENSP00000359024	9606.ENSP00000344818	0	0	0	0	0	0.857	0	0	0.857
PTEN	APEX1	1855586	1842615	9606.ENSP00000361021	9606.ENSP00000216714	0	0	0	0	0	0	0	0.851	0.851
TP53	NFKBIA	1846083	1842621	9606.ENSP00000269305	9606.ENSP00000216797	0	0	0	0	0	0.691	0	0.534	0.85
CSNK2B	CSNK2A1	1856397	1842650	9606.ENSP00000365025	9606.ENSP00000217244	0	0	0	0	0	0.464	0	0.733	0.85
PAFAH1B1	UBC	1858470	1852861	9606.ENSP00000380378	9606.ENSP00000344818	0	0	0	0	0	0.848	0	0	0.848
UBC	RNF7	1852861	1846324	9606.ENSP00000344818	9606.ENSP00000273480	0	0	0	0	0	0.82	0	0.179	0.846
CTNNB1	CSNK2A2	1852818	1845161	9606.ENSP00000344456	9606.ENSP00000262506	0	0	0	0	0	0	0.8	0.26	0.845
CSNK2A2	PAF1	1845161	1842822	9606.ENSP00000262506	9606.ENSP00000221265	0	0	0	0	0	0.845	0	0	0.845
TOP2A	CTNNB1	1860923	1852818	9606.ENSP00000411532	9606.ENSP00000344456	0	0	0	0	0	0.798	0	0.26	0.844
CALM1	SNCA	1853445	1852098	9606.ENSP00000349467	9606.ENSP00000338345	0	0	0	0	0	0.812	0	0.163	0.836
UBC	LEO1	1852861	1848083	9606.ENSP00000344818	9606.ENSP00000299601	0	0	0	0	0	0.801	0	0.201	0.835
GAP43	CALM1	1858122	1853445	9606.ENSP00000377372	9606.ENSP00000349467	0	0	0	0	0	0.812	0	0.114	0.826
HDAC2	MYC	1861837	1856789	9606.ENSP00000430432	9606.ENSP00000367207	0	0	0	0	0	0.649	0	0.522	0.825
CTNNB1	PML	1852818	1845989	9606.ENSP00000344456	9606.ENSP00000268058	0	0	0	0	0	0.809	0	0.109	0.823
CHD3	SUPT16H	1857207	1842582	9606.ENSP00000369716	9606.ENSP00000216297	0	0	0	0	0	0.667	0	0.487	0.822
HDAC1	FOS	1855935	1848822	9606.ENSP00000362649	9606.ENSP00000306245	0	0	0	0	0	0.149	0	0.798	0.821
TOP2A	TP53	1860923	1846083	9606.ENSP00000411532	9606.ENSP00000269305	0	0	0	0	0	0.576	0	0.582	0.815
CTNNB1	TP53	1852818	1846083	9606.ENSP00000344456	9606.ENSP00000269305	0	0	0	0	0	0	0	0.811	0.811
JUN	SRF	1855436	1845734	9606.ENSP00000360266	9606.ENSP00000265354	0	0	0	0	0	0	0	0.809	0.809
FOS	HDAC3	1848822	1848477	9606.ENSP00000306245	9606.ENSP00000302967	0	0	0	0	0	0.149	0	0.776	0.802
HSP90AA1	SIRT1	1851814	1842473	9606.ENSP00000335153	9606.ENSP00000212015	0	0	0	0	0	0.665	0	0.417	0.796
JUN	HSP90AA1	1855436	1851814	9606.ENSP00000360266	9606.ENSP00000335153	0	0	0	0	0	0.247	0	0.74	0.796
SAP18	CHD3	1857541	1857207	9606.ENSP00000371973	9606.ENSP00000369716	0	0	0	0	0	0	0.72	0.299	0.795
CSNK2A2	CSNK2A1	1845161	1842650	9606.ENSP00000262506	9606.ENSP00000217244	0	0	0	0.982	0	0.787	0	0.306	0.788
UBC	CSNK2A2	1852861	1845161	9606.ENSP00000344818	9606.ENSP00000262506	0	0	0	0	0	0.786	0	0	0.786
CHD3	JUN	1857207	1855436	9606.ENSP00000369716	9606.ENSP00000360266	0	0	0	0	0	0.759	0	0.13	0.782
HDAC3	SRF	1848477	1845734	9606.ENSP00000302967	9606.ENSP00000265354	0	0	0	0	0	0.585	0	0.496	0.782
NOLC1	UBTF	1855156	1848435	9606.ENSP00000359024	9606.ENSP00000302640	0	0	0	0	0	0	0	0.782	0.782
HDAC1	HSP90AA1	1855935	1851814	9606.ENSP00000362649	9606.ENSP00000335153	0	0	0	0	0	0	0	0.781	0.781
JUN	MAZ	1855436	1842769	9606.ENSP00000360266	9606.ENSP00000219782	0	0	0	0	0	0.602	0	0.463	0.777
FOS	MAZ	1848822	1842769	9606.ENSP00000306245	9606.ENSP00000219782	0	0	0	0	0	0.596	0	0.462	0.773
MYC	PTEN	1856789	1855586	9606.ENSP00000367207	9606.ENSP00000361021	0	0	0	0	0	0	0	0.77	0.77
UBC	HDAC3	1852861	1848477	9606.ENSP00000344818	9606.ENSP00000302967	0	0	0	0	0	0.75	0	0.101	0.766
HSP90AA1	HDAC3	1851814	1848477	9606.ENSP00000335153	9606.ENSP00000302967	0	0	0	0	0	0	0	0.761	0.761
RELA	CTNNB1	1858923	1852818	9606.ENSP00000384273	9606.ENSP00000344456	0	0	0	0	0	0.633	0	0.372	0.76
HDAC2	HSP90AA1	1861837	1851814	9606.ENSP00000430432	9606.ENSP00000335153	0	0	0	0	0	0	0	0.76	0.76
SIN3A	HSP90AA1	1854005	1851814	9606.ENSP00000353622	9606.ENSP00000335153	0	0	0	0	0	0.567	0	0.457	0.755
SUDS3	CHD3	1862261	1857207	9606.ENSP00000443988	9606.ENSP00000369716	0	0	0	0	0	0.076	0.72	0.118	0.752
RELA	SIN3A	1858923	1854005	9606.ENSP00000384273	9606.ENSP00000353622	0	0	0	0	0	0.692	0	0.201	0.743
CTNNB1	SIRT1	1852818	1842473	9606.ENSP00000344456	9606.ENSP00000212015	0	0	0	0	0	0.566	0	0.421	0.738
UBTF	SSRP1	1848435	1846565	9606.ENSP00000302640	9606.ENSP00000278412	0	0	0	0	0	0.25	0	0.665	0.738
RELA	SRF	1858923	1845734	9606.ENSP00000384273	9606.ENSP00000265354	0	0	0	0	0	0.576	0	0.402	0.735
UBTF	SUPT16H	1848435	1842582	9606.ENSP00000302640	9606.ENSP00000216297	0	0	0	0	0	0.342	0	0.585	0.715
HDAC2	TOP2A	1861837	1860923	9606.ENSP00000430432	9606.ENSP00000411532	0.208	0	0	0	0	0.566	0	0.214	0.706
SEC63	HSP90AA1	1854932	1851814	9606.ENSP00000357998	9606.ENSP00000335153	0	0	0	0	0	0	0	0.705	0.705
CALM1	CSNK2A2	1853445	1845161	9606.ENSP00000349467	9606.ENSP00000262506	0	0	0	0	0	0.606	0	0.284	0.705
APEX1	SIRT1	1842615	1842473	9606.ENSP00000216714	9606.ENSP00000212015	0	0	0	0	0	0.657	0	0.166	0.702
TOP2A	JUN	1860923	1855436	9606.ENSP00000411532	9606.ENSP00000360266	0	0	0	0	0	0.576	0	0.325	0.701
HDAC1	CSNK2A2	1855935	1845161	9606.ENSP00000362649	9606.ENSP00000262506	0	0	0	0	0	0.618	0	0.217	0.688
HDAC2	CSNK2A2	1861837	1845161	9606.ENSP00000430432	9606.ENSP00000262506	0	0	0	0	0	0.615	0	0.216	0.685
HDAC3	PML	1848477	1845989	9606.ENSP00000302967	9606.ENSP00000268058	0	0	0	0	0	0.576	0	0.284	0.683
SPIB	JUN	1864680	1855436	9606.ENSP00000471921	9606.ENSP00000360266	0	0	0	0	0	0.569	0	0.267	0.67
FOS	PML	1848822	1845989	9606.ENSP00000306245	9606.ENSP00000268058	0	0	0	0	0	0.576	0	0.253	0.669
SNCA	HSP90AA1	1852098	1851814	9606.ENSP00000338345	9606.ENSP00000335153	0	0	0	0	0	0.576	0	0.25	0.668
CSNK2A2	SUPT16H	1845161	1842582	9606.ENSP00000262506	9606.ENSP00000216297	0	0	0	0	0	0.635	0	0.121	0.665
PTEN	PTPN1	1855586	1855520	9606.ENSP00000361021	9606.ENSP00000360683	0	0	0	0	0	0.101	0	0.64	0.662
RNF7	NFKBIA	1846324	1842621	9606.ENSP00000273480	9606.ENSP00000216797	0	0	0	0	0	0.614	0	0.158	0.661
PACS1	CSNK2A2	1849870	1845161	9606.ENSP00000316454	9606.ENSP00000262506	0	0	0	0	0	0	0	0.66	0.66
CHD3	TP53	1857207	1846083	9606.ENSP00000369716	9606.ENSP00000269305	0	0	0	0	0	0.609	0	0.163	0.659
SSRP1	SRF	1846565	1845734	9606.ENSP00000278412	9606.ENSP00000265354	0	0	0	0	0	0.576	0	0.228	0.658
RELA	CSNK2A2	1858923	1845161	9606.ENSP00000384273	9606.ENSP00000262506	0	0	0	0	0	0.564	0	0.238	0.653
RELA	CALM1	1858923	1853445	9606.ENSP00000384273	9606.ENSP00000349467	0	0	0	0	0	0.626	0	0.109	0.653
HDAC1	APEX1	1855935	1842615	9606.ENSP00000362649	9606.ENSP00000216714	0	0	0	0	0	0.576	0	0.211	0.651
RELA	PML	1858923	1845989	9606.ENSP00000384273	9606.ENSP00000268058	0	0	0	0	0	0.576	0	0.198	0.645
PTPN1	UBC	1855520	1852861	9606.ENSP00000360683	9606.ENSP00000344818	0	0	0	0	0	0.642	0	0	0.643
SIN3A	PML	1854005	1845989	9606.ENSP00000353622	9606.ENSP00000268058	0	0	0	0	0	0.571	0	0.196	0.64
RTF1	UBC	1857841	1852861	9606.ENSP00000374280	9606.ENSP00000344818	0	0	0	0	0	0.639	0	0	0.639
TOP2A	HSP90AA1	1860923	1851814	9606.ENSP00000411532	9606.ENSP00000335153	0.068	0	0	0	0	0	0	0.626	0.637
PTPN1	NFKBIA	1855520	1842621	9606.ENSP00000360683	9606.ENSP00000216797	0	0	0	0	0	0.59	0	0.151	0.637
SNCA	TP53	1852098	1846083	9606.ENSP00000338345	9606.ENSP00000269305	0	0	0	0	0	0	0	0.635	0.635
SUGT1	CSNK2A2	1856790	1845161	9606.ENSP00000367208	9606.ENSP00000262506	0	0	0	0	0	0.634	0	0	0.633
UBC	APOE	1852861	1844127	9606.ENSP00000344818	9606.ENSP00000252486	0	0	0	0	0	0.576	0	0.159	0.628
SNCA	CSNK2A2	1852098	1845161	9606.ENSP00000338345	9606.ENSP00000262506	0	0	0	0	0	0.567	0	0.163	0.622
CTR9	CSNK2A2	1854279	1845161	9606.ENSP00000355013	9606.ENSP00000262506	0	0	0	0	0	0.622	0	0	0.622
UBC	XRCC1	1852861	1845233	9606.ENSP00000344818	9606.ENSP00000262887	0	0	0	0	0	0.62	0	0	0.62
TOP2A	APEX1	1860923	1842615	9606.ENSP00000411532	9606.ENSP00000216714	0	0	0	0	0	0	0	0.616	0.616
CHD3	SIRT1	1857207	1842473	9606.ENSP00000369716	9606.ENSP00000212015	0	0	0	0	0	0.59	0	0.098	0.615
RTF1	CSNK2A2	1857841	1845161	9606.ENSP00000374280	9606.ENSP00000262506	0	0	0	0	0	0.613	0	0	0.613
PTEN	HSP90AA1	1855586	1851814	9606.ENSP00000361021	9606.ENSP00000335153	0	0	0	0	0	0	0	0.613	0.613
CHD3	LEO1	1857207	1848083	9606.ENSP00000369716	9606.ENSP00000299601	0	0	0	0	0	0.166	0	0.553	0.611
PAFAH1B1	NOLC1	1858470	1855156	9606.ENSP00000380378	9606.ENSP00000359024	0	0	0	0	0	0	0	0.606	0.605
PML	SRF	1845989	1845734	9606.ENSP00000268058	9606.ENSP00000265354	0	0	0	0	0	0.576	0	0.102	0.602
PTEN	SIRT1	1855586	1842473	9606.ENSP00000361021	9606.ENSP00000212015	0	0	0	0	0	0.107	0	0.57	0.599
SIRT1	DVL2	1842473	1842132	9606.ENSP00000212015	9606.ENSP00000005340	0	0	0	0	0	0.566	0	0.111	0.597
DVL3	SIRT1	1849842	1842473	9606.ENSP00000316054	9606.ENSP00000212015	0	0	0	0	0	0.566	0	0.081	0.584
SIN3A	SNCA	1854005	1852098	9606.ENSP00000353622	9606.ENSP00000338345	0	0	0	0	0	0.576	0	0.061	0.584
PTPN1	CSNK2A2	1855520	1845161	9606.ENSP00000360683	9606.ENSP00000262506	0	0	0	0	0	0.576	0	0.058	0.583
JUN	PACS1	1855436	1849870	9606.ENSP00000360266	9606.ENSP00000316454	0	0	0	0	0	0.576	0	0	0.576
SPIB	CSNK2A2	1864680	1845161	9606.ENSP00000471921	9606.ENSP00000262506	0	0	0	0	0	0.576	0	0	0.576
TOP2A	SUPT16H	1860923	1842582	9606.ENSP00000411532	9606.ENSP00000216297	0	0	0	0	0	0.345	0	0.379	0.575
CSNK2B	CTNNB1	1856397	1852818	9606.ENSP00000365025	9606.ENSP00000344456	0	0	0	0	0	0	0	0.574	0.574
JUN	GGA1	1855436	1852447	9606.ENSP00000360266	9606.ENSP00000341344	0	0	0	0	0	0.564	0	0.058	0.571
GGA1	SSRP1	1852447	1846565	9606.ENSP00000341344	9606.ENSP00000278412	0	0	0	0	0	0	0	0.564	0.564
SAP18	SUPT16H	1857541	1842582	9606.ENSP00000371973	9606.ENSP00000216297	0	0	0	0	0	0.564	0	0	0.564
MYC	SNCA	1856789	1852098	9606.ENSP00000367207	9606.ENSP00000338345	0	0	0	0	0	0	0	0.561	0.561
SAP18	NOLC1	1857541	1855156	9606.ENSP00000371973	9606.ENSP00000359024	0	0	0	0	0	0.56	0	0	0.56
HDAC2	SSRP1	1861837	1846565	9606.ENSP00000430432	9606.ENSP00000278412	0	0	0	0	0	0.373	0	0.327	0.56
TP53	APOE	1846083	1844127	9606.ENSP00000269305	9606.ENSP00000252486	0	0	0	0	0	0	0	0.56	0.56
HDAC2	SUPT16H	1861837	1842582	9606.ENSP00000430432	9606.ENSP00000216297	0	0	0	0	0	0.218	0	0.459	0.558
HDAC1	SSRP1	1855935	1846565	9606.ENSP00000362649	9606.ENSP00000278412	0	0	0	0	0	0.373	0	0.322	0.556
TOP2A	UBTF	1860923	1848435	9606.ENSP00000411532	9606.ENSP00000302640	0	0	0	0	0	0.504	0	0.122	0.545
SAP18	SSRP1	1857541	1846565	9606.ENSP00000371973	9606.ENSP00000278412	0	0	0	0	0	0.54	0	0	0.54
SEC63	GGA1	1854932	1852447	9606.ENSP00000357998	9606.ENSP00000341344	0	0	0	0	0	0	0	0.538	0.538
HSP90AA1	FOS	1851814	1848822	9606.ENSP00000335153	9606.ENSP00000306245	0	0	0	0	0	0	0	0.534	0.534
HDAC1	SUPT16H	1855935	1842582	9606.ENSP00000362649	9606.ENSP00000216297	0	0	0	0	0	0.218	0	0.428	0.534
HDAC3	SSRP1	1848477	1846565	9606.ENSP00000302967	9606.ENSP00000278412	0	0	0	0	0	0.373	0	0.284	0.532
HDAC3	SUPT16H	1848477	1842582	9606.ENSP00000302967	9606.ENSP00000216297	0	0	0	0	0	0.218	0	0.422	0.529
TOP2A	MYC	1860923	1856789	9606.ENSP00000411532	9606.ENSP00000367207	0	0	0	0	0	0.143	0	0.472	0.528
DVL1	JUN	1856946	1855436	9606.ENSP00000368169	9606.ENSP00000360266	0	0	0	0	0	0.225	0	0.41	0.523
HDAC2	SRF	1861837	1845734	9606.ENSP00000430432	9606.ENSP00000265354	0	0	0	0	0	0.083	0	0.502	0.523
HDAC1	SRF	1855935	1845734	9606.ENSP00000362649	9606.ENSP00000265354	0	0	0	0	0	0.083	0	0.496	0.518
JUN	APEX1	1855436	1842615	9606.ENSP00000360266	9606.ENSP00000216714	0	0	0	0	0	0.074	0	0.5	0.517
CSNK2B	SSRP1	1856397	1846565	9606.ENSP00000365025	9606.ENSP00000278412	0	0	0	0	0	0.384	0	0.247	0.516
FOS	NFKBIA	1848822	1842621	9606.ENSP00000306245	9606.ENSP00000216797	0	0	0	0	0	0	0	0.513	0.513
SUDS3	SRF	1862261	1845734	9606.ENSP00000443988	9606.ENSP00000265354	0	0	0	0	0	0	0	0.512	0.512
LEO1	CSNK2A2	1848083	1845161	9606.ENSP00000299601	9606.ENSP00000262506	0	0	0	0	0	0.508	0	0	0.508
RELA	HSP90AA1	1858923	1851814	9606.ENSP00000384273	9606.ENSP00000335153	0	0	0	0	0	0.213	0	0.399	0.506
PTPN1	SIRT1	1855520	1842473	9606.ENSP00000360683	9606.ENSP00000212015	0	0	0	0	0	0	0	0.501	0.501
GGA1	PACS1	1852447	1849870	9606.ENSP00000341344	9606.ENSP00000316454	0	0	0	0	0	0	0	0.488	0.489
UBC	PACS1	1852861	1849870	9606.ENSP00000344818	9606.ENSP00000316454	0	0	0	0	0	0.483	0	0	0.483
PTPN1	JUN	1855520	1855436	9606.ENSP00000360683	9606.ENSP00000360266	0	0	0	0	0	0	0	0.481	0.481
PTEN	SNCA	1855586	1852098	9606.ENSP00000361021	9606.ENSP00000338345	0	0	0	0	0	0	0	0.472	0.472
RELA	PTEN	1858923	1855586	9606.ENSP00000384273	9606.ENSP00000361021	0	0	0	0	0	0	0	0.472	0.472
FOS	APOE	1848822	1844127	9606.ENSP00000306245	9606.ENSP00000252486	0	0	0	0	0	0	0	0.472	0.472
SNCA	APOE	1852098	1844127	9606.ENSP00000338345	9606.ENSP00000252486	0	0	0	0	0	0	0	0.471	0.471
TP53	SRF	1846083	1845734	9606.ENSP00000269305	9606.ENSP00000265354	0	0	0	0	0	0	0	0.47	0.47
TOP2A	SSRP1	1860923	1846565	9606.ENSP00000411532	9606.ENSP00000278412	0	0	0	0	0	0.362	0	0.203	0.47
FOS	APEX1	1848822	1842615	9606.ENSP00000306245	9606.ENSP00000216714	0	0	0	0	0	0	0	0.47	0.47
SIN3A	SIRT1	1854005	1842473	9606.ENSP00000353622	9606.ENSP00000212015	0	0	0	0	0	0.078	0	0.444	0.465
HDAC1	PTEN	1855935	1855586	9606.ENSP00000362649	9606.ENSP00000361021	0	0	0	0	0	0	0	0.464	0.464
JUN	DVL2	1855436	1842132	9606.ENSP00000360266	9606.ENSP00000005340	0	0	0	0	0	0.225	0	0.336	0.463
TOP2A	CSNK2B	1860923	1856397	9606.ENSP00000411532	9606.ENSP00000365025	0	0	0	0	0	0.462	0	0	0.461
UBC	VAMP4	1852861	1843436	9606.ENSP00000344818	9606.ENSP00000236192	0	0	0	0	0	0.436	0	0.079	0.458
HSP90AA1	NFKBIA	1851814	1842621	9606.ENSP00000335153	9606.ENSP00000216797	0	0	0	0	0	0.064	0	0.441	0.455
MYC	MAZ	1856789	1842769	9606.ENSP00000367207	9606.ENSP00000219782	0	0	0	0	0	0	0	0.45	0.45
SRF	MAZ	1845734	1842769	9606.ENSP00000265354	9606.ENSP00000219782	0	0	0	0	0	0.101	0	0.406	0.443
JUN	SIN3A	1855436	1854005	9606.ENSP00000360266	9606.ENSP00000353622	0	0	0	0	0	0	0	0.44	0.44
APOE	SIRT1	1844127	1842473	9606.ENSP00000252486	9606.ENSP00000212015	0	0	0	0	0	0	0	0.418	0.418
TP53	MAZ	1846083	1842769	9606.ENSP00000269305	9606.ENSP00000219782	0	0	0	0	0	0	0	0.417	0.416
HDAC2	PTEN	1861837	1855586	9606.ENSP00000430432	9606.ENSP00000361021	0	0	0	0	0	0	0	0.408	0.408
SSRP1	PML	1846565	1845989	9606.ENSP00000278412	9606.ENSP00000268058	0	0	0	0	0	0.356	0	0.114	0.405
JUN	UBTF	1855436	1848435	9606.ENSP00000360266	9606.ENSP00000302640	0	0	0	0	0	0.221	0	0.266	0.403
PTPN1	FOS	1855520	1848822	9606.ENSP00000360683	9606.ENSP00000306245	0	0	0	0	0	0	0	0.403	0.403

## Sheet: Protein function
#Functional annotation of the input nodes: CSNK2A1, CSNK2A2, CSNK2B; organism: homo sapiens.
#node	annotation
DVL2	dishevelled, dsh homolog 2 (Drosophila); Participates in Wnt signaling by binding to the cytoplasmic C-terminus of frizzled family members and transducing the Wnt signal to down-stream effectors. Promotes internalization and degradation of frizzled proteins upon Wnt signaling. Plays a role both in canonical and non-canonical Wnt signaling. Plays a role in the signal transduction pathways mediated…
SIRT1	sirtuin 1; NAD-dependent protein deacetylase that links transcriptional regulation directly to intracellular energetics and participates in the coordination of several separated cellular functions such as cell cycle, response to DNA damage, metobolism, apoptosis and autophagy. Can modulate chromatin function through deacetylation of histones and can promote alterations in the methylation of histo…
SUPT16H	suppressor of Ty 16 homolog (S. cerevisiae); Component of the FACT complex, a general chromatin factor that acts to reorganize nucleosomes. The FACT complex is involved in multiple processes that require DNA as a template such as mRNA elongation, DNA replication and DNA repair. During transcription elongation the FACT complex acts as a histone chaperone that both destabilizes and restores nucleos…
APEX1	APEX nuclease (multifunctional DNA repair enzyme) 1; Multifunctional protein that plays a central role in the cellular response to oxidative stress. The two major activities of APEX1 in DNA repair and redox regulation of transcriptional factors. Functions as a apurinic/apyrimidinic (AP) endodeoxyribonuclease in the DNA base excision repair (BER) pathway of DNA lesions induced by oxidative and alk…
NFKBIA	nuclear factor of kappa light polypeptide gene enhancer in B-cells inhibitor, alpha; Inhibits the activity of dimeric NF-kappa-B/REL complexes by trapping REL dimers in the cytoplasm through masking of their nuclear localization signals. On cellular stimulation by immune and proinflammatory responses, becomes phosphorylated promoting ubiquitination and degradation, enabling the dimeric RELA to tr…
CSNK2A1	casein kinase 2, alpha 1 polypeptide; Catalytic subunit of a constitutively active serine/threonine-protein kinase complex that phosphorylates a large number of substrates containing acidic residues C-terminal to the phosphorylated serine or threonine. Regulates numerous cellular processes, such as cell cycle progression, apoptosis and transcription, as well as viral infection. May act as a regul…
MAZ	MYC-associated zinc finger protein (purine-binding transcription factor); May function as a transcription factor with dual roles in transcription initiation and termination. Binds to two sites, ME1a1 and ME1a2, within the MYC promoter having greater affinity for the former. Also binds to multiple G/C-rich sites within the promoter of the Sp1 family of transcription factors. Regulates inflammation…
PAF1	Paf1, RNA polymerase II associated factor, homolog (S. cerevisiae); Component of the PAF1 complex (PAF1C) which has multiple functions during transcription by RNA polymerase II and is implicated in regulation of development and maintenance of embryonic stem cell pluripotency. PAF1C associates with RNA polymerase II through interaction with POLR2A CTD non- phosphorylated and 'Ser-2'- and 'Ser-5'-p…
VAMP4	vesicle-associated membrane protein 4; Involved in the pathway that functions to remove an inhibitor (probably synaptotagmin-4) of calcium-triggered exocytosis during the maturation of secretory granules. May be a marker for this sorting pathway that is critical for remodeling the secretory response of granule
APOE	apolipoprotein E; Mediates the binding, internalization, and catabolism of lipoprotein particles. It can serve as a ligand for the LDL (apo B/E) receptor and for the specific apo-E receptor (chylomicron remnant) of hepatic tissues
CSNK2A2	casein kinase 2, alpha prime polypeptide; Catalytic subunit of a constitutively active serine/threonine-protein kinase complex that phosphorylates a large number of substrates containing acidic residues C-terminal to the phosphorylated serine or threonine. Regulates numerous cellular processes, such as cell cycle progression, apoptosis and transcription, as well as viral infection. May act as a r…
XRCC1	X-ray repair complementing defective repair in Chinese hamster cells 1; Corrects defective DNA strand-break repair and sister chromatid exchange following treatment with ionizing radiation and alkylating agents
SRF	serum response factor (c-fos serum response element-binding transcription factor); SRF is a transcription factor that binds to the serum response element (SRE), a short sequence of dyad symmetry located 300 bp to the 5' of the site of transcription initiation of some genes (such as FOS). Required for cardiac differentiation and maturation
PML	promyelocytic leukemia
TP53	tumor protein p53; Acts as a tumor suppressor in many tumor types; induces growth arrest or apoptosis depending on the physiological circumstances and cell type. Involved in cell cycle regulation as a trans-activator that acts to negatively regulate cell division by controlling a set of genes required for this process. One of the activated genes is an inhibitor of cyclin-dependent kinases. Apopto…
RNF7	ring finger protein 7; Probable component of the SCF (SKP1-CUL1-F-box protein) E3 ubiquitin ligase complex which mediates the ubiquitination and subsequent proteasomal degradation of target proteins involved in cell cycle progression, signal transduction and transcription. Through the RING-type zinc finger, seems to recruit the E2 ubiquitination enzyme to the complex and brings it into close prox…
SSRP1	structure specific recognition protein 1; Component of the FACT complex, a general chromatin factor that acts to reorganize nucleosomes. The FACT complex is involved in multiple processes that require DNA as a template such as mRNA elongation, DNA replication and DNA repair. During transcription elongation the FACT complex acts as a histone chaperone that both destabilizes and restores nucleosoma…
LEO1	Leo1, Paf1/RNA polymerase II complex component, homolog (S. cerevisiae); Component of the PAF1 complex (PAF1C) which has multiple functions during transcription by RNA polymerase II and is implicated in regulation of development and maintenance of embryonic stem cell pluripotency. PAF1C associates with RNA polymerase II through interaction with POLR2A CTD non- phosphorylated and 'Ser-2'- and 'Ser…
UBTF	upstream binding transcription factor, RNA polymerase I; Recognizes the ribosomal RNA gene promoter and activates transcription mediated by RNA polymerase I through cooperative interactions with the transcription factor SL1/TIF-IB complex. It binds specifically to the upstream control element
HDAC3	histone deacetylase 3; Responsible for the deacetylation of lysine residues on the N-terminal part of the core histones (H2A, H2B, H3 and H4), and some other non-histone substrates. Histone deacetylation gives a tag for epigenetic repression and plays an important role in transcriptional regulation, cell cycle progression and developmental events. Histone deacetylases act via the formation of lar…
FOS	FBJ murine osteosarcoma viral oncogene homolog; Nuclear phosphoprotein which forms a tight but non- covalently linked complex with the JUN/AP-1 transcription factor. In the heterodimer, FOS and JUN/AP-1 basic regions each seems to interact with symmetrical DNA half sites. On TGF-beta activation, forms a multimeric SMAD3/SMAD4/JUN/FOS complex at the AP1/SMAD- binding site to regulate TGF-beta-medi…
EIF3F	eukaryotic translation initiation factor 3, subunit F; Component of the eukaryotic translation initiation factor 3 (eIF-3) complex, which is required for several steps in the initiation of protein synthesis. The eIF-3 complex associates with the 40S ribosome and facilitates the recruitment of eIF-1, eIF-1A, eIF-2:GTP:methionyl-tRNAi and eIF-5 to form the 43S preinitiation complex (43S PIC). The e…
DVL3	dishevelled, dsh homolog 3 (Drosophila); May play a role in the signal transduction pathway mediated by multiple Wnt genes
PACS1	phosphofurin acidic cluster sorting protein 1
HSP90AA1	heat shock protein 90kDa alpha (cytosolic), class A member 1; Molecular chaperone that promotes the maturation, structural maintenance and proper regulation of specific target proteins involved for instance in cell cycle control and signal transduction. Undergoes a functional cycle that is linked to its ATPase activity. This cycle probably induces conformational changes in the client proteins, th…
SNCA	synuclein, alpha (non A4 component of amyloid precursor); May be involved in the regulation of dopamine release and transport. Induces fibrillization of microtubule-associated protein tau. Reduces neuronal responsiveness to various apoptotic stimuli, leading to a decreased caspase-3 activation
GGA1	golgi-associated, gamma adaptin ear containing, ARF binding protein 1
CTNNB1	catenin (cadherin-associated protein), beta 1, 88kDa; Key downstream component of the canonical Wnt signaling pathway. In the absence of Wnt, forms a complex with AXIN1, AXIN2, APC, CSNK1A1 and GSK3B that promotes phosphorylation on N-terminal Ser and Thr residues and ubiquitination of CTNNB1 via BTRC and its subsequent degradation by the proteasome. In the presence of Wnt ligand, CTNNB1 is not u…
UBC	ubiquitin C
CALM1	calmodulin 1 (phosphorylase kinase, delta)
SIN3A	SIN3 transcription regulator homolog A (yeast); Acts as a transcriptional repressor. Corepressor for REST. Interacts with MXI1 to repress MYC responsive genes and antagonize MYC oncogenic activities. Also interacts with MXD1-MAX heterodimers to repress transcription by tethering SIN3A to DNA (By similarity). Acts cooperatively with OGT to repress transcription in parallel with histone deacetylati…
CTR9	Ctr9, Paf1/RNA polymerase II complex component, homolog (S. cerevisiae); Component of the PAF1 complex (PAF1C) which has multiple functions during transcription by RNA polymerase II and is implicated in regulation of development and maintenance of embryonic stem cell pluripotency. PAF1C associates with RNA polymerase II through interaction with POLR2A CTD non- phosphorylated and 'Ser-2'- and 'Ser…
SEC63	SEC63 homolog (S. cerevisiae); Required for integral membrane and secreted preprotein translocation across the endoplasmic reticulum membrane
NOLC1	nucleolar and coiled-body phosphoprotein 1; Related to nucleologenesis, may play a role in the maintenance of the fundamental structure of the fibrillar center and dense fibrillar component in the nucleolus. It has intrinsic GTPase and ATPase activities. May play an important role in transcription catalyzed by RNA polymerase I
JUN	jun proto-oncogene; Transcription factor that recognizes and binds to the enhancer heptamer motif 5'-TGA[CG]TCA-3'. Promotes activity of NR5A1 when phosphorylated by HIPK3 leading to increased steroidogenic gene expression upon cAMP signaling pathway stimulation
PTPN1	protein tyrosine phosphatase, non-receptor type 1; Tyrosine-protein phosphatase which acts as a regulator of endoplasmic reticulum unfolded protein response. Mediates dephosphorylation of EIF2AK3/PERK; inactivating the protein kinase activity of EIF2AK3/PERK. May play an important role in CKII- and p60c-src-induced signal transduction cascades. May regulate the EFNA5-EPHA3 signaling pathway which…
PTEN	phosphatase and tensin homolog; Tumor suppressor. Acts as a dual-specificity protein phosphatase, dephosphorylating tyrosine-, serine- and threonine- phosphorylated proteins. Also acts as a lipid phosphatase, removing the phosphate in the D3 position of the inositol ring from phosphatidylinositol 3,4,5-trisphosphate, phosphatidylinositol 3,4-diphosphate, phosphatidylinositol 3- phosphate and inos…
HDAC1	histone deacetylase 1; Responsible for the deacetylation of lysine residues on the N-terminal part of the core histones (H2A, H2B, H3 and H4). Histone deacetylation gives a tag for epigenetic repression and plays an important role in transcriptional regulation, cell cycle progression and developmental events. Histone deacetylases act via the formation of large multiprotein complexes. Deacetylates…
CSNK2B	casein kinase 2, beta polypeptide
MYC	v-myc myelocytomatosis viral oncogene homolog (avian); Participates in the regulation of gene transcription. Binds DNA in a non-specific manner, yet also specifically recognizes the core sequence 5'-CAC[GA]TG-3'. Seems to activate the transcription of growth-related genes
SUGT1	SGT1, suppressor of G2 allele of SKP1 (S. cerevisiae); May play a role in ubiquitination and subsequent proteasomal degradation of target proteins
DVL1	dishevelled, dsh homolog 1 (Drosophila); Participates in Wnt signaling by binding to the cytoplasmic C-terminus of frizzled family members and transducing the Wnt signal to down-stream effectors. Plays a role both in canonical and non-canonical Wnt signaling. Plays a role in the signal transduction pathways mediated by multiple Wnt genes. Required for LEF1 activation upon WNT1 and WNT3A signaling…
CHD3	chromodomain helicase DNA binding protein 3; Component of the histone deacetylase NuRD complex which participates in the remodeling of chromatin by deacetylating histones. Required for anchoring centrosomal pericentrin in both interphase and mitosis, for spindle organization and centrosome integrity
NAP1L4	nucleosome assembly protein 1-like 4
SAP18	Sin3A-associated protein, 18kDa; Component of the SIN3-repressing complex. Enhances the ability of SIN3-HDAC1-mediated transcriptional repression. When tethered to the promoter, it can direct the formation of a repressive complex to core histone proteins. Component of a splicing-dependent multiprotein exon junction complex (EJC) deposited at splice junction on mRNAs. The EJC is a dynamic structur…
RTF1	Rtf1, Paf1/RNA polymerase II complex component, homolog (S. cerevisiae); Component of the PAF1 complex (PAF1C) which has multiple functions during transcription by RNA polymerase II and is implicated in regulation of development and maintenance of embryonic stem cell pluripotency. PAF1C associates with RNA polymerase II through interaction with POLR2A CTD non- phosphorylated and 'Ser-2'- and 'Ser…
GAP43	growth associated protein 43; This protein is associated with nerve growth. It is a major component of the motile "growth cones" that form the tips of elongating axons. Plays a role in axonal and dendritic filopodia induction
PAFAH1B1	platelet-activating factor acetylhydrolase 1b, regulatory subunit 1 (45kDa); Required for proper activation of Rho GTPases and actin polymerization at the leading edge of locomoting cerebellar neurons and postmigratory hippocampal neurons in response to calcium influx triggered via NMDA receptors. Non-catalytic subunit of an acetylhydrolase complex which inactivates platelet- activating factor (P…
RELA	v-rel reticuloendotheliosis viral oncogene homolog A (avian); NF-kappa-B is a pleiotropic transcription factor present in almost all cell types and is the endpoint of a series of signal transduction events that are initiated by a vast array of stimuli related to many biological processes such as inflammation, immunity, differentiation, cell growth, tumorigenesis and apoptosis. NF-kappa-B is a hom…
TOP2A	topoisomerase (DNA) II alpha 170kDa
HDAC2	histone deacetylase 2; Responsible for the deacetylation of lysine residues on the N-terminal part of the core histones (H2A, H2B, H3 and H4). Histone deacetylation gives a tag for epigenetic repression and plays an important role in transcriptional regulation, cell cycle progression and developmental events. Histone deacetylases act via the formation of large multiprotein complexes. Forms transc…
SUDS3	suppressor of defective silencing 3 homolog (S. cerevisiae); Regulatory protein which represses transcription and augments histone deacetylase activity of HDAC1. May have a potential role in tumor suppressor pathways through regulation of apoptosis. May function in the assembly and/or enzymatic activity of the mSin3A corepressor complex or in mediating interactions between the complex and other r…
SPIB	Spi-B transcription factor (Spi-1/PU.1 related); Sequence specific transcriptional activator which binds to the PU-box, a purine-rich DNA sequence (5'-GAGGAA-3') that can act as a lymphoid-specific enhancer. Promotes development of plasmacytoid dendritic cells (pDCs), also known as type 2 DC precursors (pre-DC2) or natural interferon (IFN)-producing cells. These cells have the capacity to produce…

## Sheet: Functional enrichment
#Functional enrichment of the input nodes: CSNK2A1, CSNK2A2, CSNK2B; organism: homo sapiens.
#Biological process	Biological process description	observed gene count	false discovery rate	matching proteins in your network (IDs)	matching proteins in your network (labels)
GO.0051173	positive regulation of nitrogen compound metabolic process	31	3.5e-17	ENSP00000005340,ENSP00000212015,ENSP00000216297,ENSP00000216714,ENSP00000216797,ENSP00000221265,ENSP00000252486,ENSP00000265354,ENSP00000268058,ENSP00000269305,ENSP00000278412,ENSP00000299601,ENSP00000302640,ENSP00000302967,ENSP00000306245,ENSP00000316054,ENSP00000335153,ENSP00000344456,ENSP00000344818,ENSP00000349467,ENSP00000353622,ENSP00000355013,ENSP00000360266,ENSP00000360683,ENSP00000361021…	APEX1,APOE,CALM1,CTNNB1,CTR9,DVL1,DVL2,DVL3,FOS,HDAC1,HDAC2,HDAC3,HSP90AA1,JUN,LEO1,MYC,NFKBIA,PAF1,PML,PTEN,PTPN1,RELA,RTF1,SIN3A,SIRT1,SRF,SSRP1,SUPT16H,TP53,UBC,UBTF
GO.0045935	positive regulation of nucleobase-containing compound metabolic process	30	8.57e-17	ENSP00000005340,ENSP00000212015,ENSP00000216297,ENSP00000216714,ENSP00000216797,ENSP00000221265,ENSP00000252486,ENSP00000265354,ENSP00000268058,ENSP00000269305,ENSP00000278412,ENSP00000299601,ENSP00000302640,ENSP00000302967,ENSP00000306245,ENSP00000316054,ENSP00000344456,ENSP00000344818,ENSP00000349467,ENSP00000353622,ENSP00000355013,ENSP00000360266,ENSP00000360683,ENSP00000361021,ENSP00000362649…	APEX1,APOE,CALM1,CTNNB1,CTR9,DVL1,DVL2,DVL3,FOS,HDAC1,HDAC2,HDAC3,JUN,LEO1,MYC,NFKBIA,PAF1,PML,PTEN,PTPN1,RELA,RTF1,SIN3A,SIRT1,SRF,SSRP1,SUPT16H,TP53,UBC,UBTF
GO.0031328	positive regulation of cellular biosynthetic process	29	2.13e-15	ENSP00000005340,ENSP00000212015,ENSP00000216297,ENSP00000216797,ENSP00000221265,ENSP00000252486,ENSP00000265354,ENSP00000268058,ENSP00000269305,ENSP00000278412,ENSP00000299601,ENSP00000302640,ENSP00000302967,ENSP00000306245,ENSP00000316054,ENSP00000335153,ENSP00000338345,ENSP00000344456,ENSP00000344818,ENSP00000353622,ENSP00000355013,ENSP00000360266,ENSP00000361021,ENSP00000362649,ENSP00000367207…	APOE,CTNNB1,CTR9,DVL1,DVL2,DVL3,FOS,HDAC1,HDAC2,HDAC3,HSP90AA1,JUN,LEO1,MYC,NFKBIA,PAF1,PML,PTEN,RTF1,SIN3A,SIRT1,SNCA,SRF,SSRP1,SUPT16H,TOP2A,TP53,UBC,UBTF
GO.1902680	positive regulation of RNA biosynthetic process	27	2.8e-15	ENSP00000005340,ENSP00000212015,ENSP00000216297,ENSP00000216797,ENSP00000221265,ENSP00000265354,ENSP00000268058,ENSP00000269305,ENSP00000278412,ENSP00000299601,ENSP00000302640,ENSP00000302967,ENSP00000306245,ENSP00000316054,ENSP00000344456,ENSP00000344818,ENSP00000353622,ENSP00000355013,ENSP00000360266,ENSP00000361021,ENSP00000362649,ENSP00000367207,ENSP00000368169,ENSP00000374280,ENSP00000384273…	CTNNB1,CTR9,DVL1,DVL2,DVL3,FOS,HDAC1,HDAC2,HDAC3,JUN,LEO1,MYC,NFKBIA,PAF1,PML,PTEN,RELA,RTF1,SIN3A,SIRT1,SRF,SSRP1,SUPT16H,TOP2A,TP53,UBC,UBTF
GO.0045893	positive regulation of transcription, DNA-templated	26	1.93e-14	ENSP00000005340,ENSP00000212015,ENSP00000216297,ENSP00000216797,ENSP00000221265,ENSP00000265354,ENSP00000268058,ENSP00000269305,ENSP00000299601,ENSP00000302640,ENSP00000302967,ENSP00000306245,ENSP00000316054,ENSP00000344456,ENSP00000344818,ENSP00000353622,ENSP00000355013,ENSP00000360266,ENSP00000361021,ENSP00000362649,ENSP00000367207,ENSP00000368169,ENSP00000374280,ENSP00000384273,ENSP00000411532…	CTNNB1,CTR9,DVL1,DVL2,DVL3,FOS,HDAC1,HDAC2,HDAC3,JUN,LEO1,MYC,NFKBIA,PAF1,PML,PTEN,RELA,RTF1,SIN3A,SIRT1,SRF,SUPT16H,TOP2A,TP53,UBC,UBTF
GO.0051254	positive regulation of RNA metabolic process	26	4.85e-14	ENSP00000005340,ENSP00000212015,ENSP00000216297,ENSP00000216797,ENSP00000221265,ENSP00000265354,ENSP00000268058,ENSP00000269305,ENSP00000278412,ENSP00000299601,ENSP00000302640,ENSP00000302967,ENSP00000306245,ENSP00000316054,ENSP00000344456,ENSP00000344818,ENSP00000353622,ENSP00000355013,ENSP00000360266,ENSP00000361021,ENSP00000362649,ENSP00000367207,ENSP00000368169,ENSP00000374280,ENSP00000384273…	CTNNB1,CTR9,DVL1,DVL2,DVL3,FOS,HDAC1,HDAC2,HDAC3,JUN,LEO1,MYC,NFKBIA,PAF1,PML,PTEN,RELA,RTF1,SIN3A,SIRT1,SRF,SSRP1,SUPT16H,TP53,UBC,UBTF
GO.0010628	positive regulation of gene expression	27	6.65e-14	ENSP00000005340,ENSP00000212015,ENSP00000216297,ENSP00000216797,ENSP00000221265,ENSP00000265354,ENSP00000268058,ENSP00000269305,ENSP00000278412,ENSP00000299601,ENSP00000302640,ENSP00000302967,ENSP00000306245,ENSP00000316054,ENSP00000344456,ENSP00000344818,ENSP00000353622,ENSP00000355013,ENSP00000360266,ENSP00000361021,ENSP00000362649,ENSP00000367207,ENSP00000368169,ENSP00000374280,ENSP00000384273…	CTNNB1,CTR9,DVL1,DVL2,DVL3,FOS,HDAC1,HDAC2,HDAC3,JUN,LEO1,MYC,NFKBIA,PAF1,PML,PTEN,RELA,RTF1,SIN3A,SIRT1,SRF,SSRP1,SUPT16H,TOP2A,TP53,UBC,UBTF
GO.0010557	positive regulation of macromolecule biosynthetic process	26	2.88e-13	ENSP00000005340,ENSP00000212015,ENSP00000216297,ENSP00000216797,ENSP00000221265,ENSP00000265354,ENSP00000268058,ENSP00000269305,ENSP00000278412,ENSP00000299601,ENSP00000302640,ENSP00000302967,ENSP00000306245,ENSP00000316054,ENSP00000344456,ENSP00000344818,ENSP00000353622,ENSP00000355013,ENSP00000360266,ENSP00000361021,ENSP00000362649,ENSP00000367207,ENSP00000368169,ENSP00000374280,ENSP00000411532…	CTNNB1,CTR9,DVL1,DVL2,DVL3,FOS,HDAC1,HDAC2,HDAC3,JUN,LEO1,MYC,NFKBIA,PAF1,PML,PTEN,RTF1,SIN3A,SIRT1,SRF,SSRP1,SUPT16H,TOP2A,TP53,UBC,UBTF
GO.0010604	positive regulation of macromolecule metabolic process	31	4.52e-13	ENSP00000005340,ENSP00000212015,ENSP00000216297,ENSP00000216714,ENSP00000216797,ENSP00000217244,ENSP00000221265,ENSP00000252486,ENSP00000265354,ENSP00000269305,ENSP00000278412,ENSP00000299601,ENSP00000302640,ENSP00000302967,ENSP00000306245,ENSP00000316054,ENSP00000338345,ENSP00000341344,ENSP00000344456,ENSP00000344818,ENSP00000349467,ENSP00000353622,ENSP00000355013,ENSP00000360266,ENSP00000360683…	APEX1,APOE,CALM1,CSNK2A1,CTNNB1,CTR9,DVL1,DVL2,DVL3,FOS,GGA1,HDAC1,HDAC2,HDAC3,JUN,LEO1,MYC,NFKBIA,PAF1,PTEN,PTPN1,RELA,SIN3A,SIRT1,SNCA,SRF,SSRP1,SUPT16H,TP53,UBC,UBTF
GO.0006351	transcription, DNA-templated	31	7.9e-13	ENSP00000005340,ENSP00000212015,ENSP00000216297,ENSP00000216714,ENSP00000217244,ENSP00000219782,ENSP00000221265,ENSP00000262506,ENSP00000265354,ENSP00000268058,ENSP00000269305,ENSP00000278412,ENSP00000299601,ENSP00000302640,ENSP00000302967,ENSP00000344456,ENSP00000344818,ENSP00000353622,ENSP00000355013,ENSP00000360266,ENSP00000361021,ENSP00000362649,ENSP00000367207,ENSP00000368169,ENSP00000369716…	APEX1,CHD3,CSNK2A1,CSNK2A2,CTNNB1,CTR9,DVL1,DVL2,HDAC1,HDAC2,HDAC3,JUN,LEO1,MAZ,MYC,PAF1,PML,PTEN,RELA,RTF1,SAP18,SIN3A,SIRT1,SPIB,SRF,SSRP1,SUDS3,SUPT16H,TP53,UBC,UBTF
GO.0006355	regulation of transcription, DNA-templated	33	2.32e-12	ENSP00000005340,ENSP00000212015,ENSP00000216297,ENSP00000216714,ENSP00000216797,ENSP00000217244,ENSP00000219782,ENSP00000221265,ENSP00000262506,ENSP00000265354,ENSP00000268058,ENSP00000269305,ENSP00000278412,ENSP00000299601,ENSP00000306245,ENSP00000316054,ENSP00000338345,ENSP00000344456,ENSP00000344818,ENSP00000353622,ENSP00000355013,ENSP00000360266,ENSP00000361021,ENSP00000362649,ENSP00000367207…	APEX1,CHD3,CSNK2A1,CSNK2A2,CTNNB1,CTR9,DVL1,DVL2,DVL3,FOS,HDAC1,HDAC2,JUN,LEO1,MAZ,MYC,NFKBIA,PAF1,PML,PTEN,RELA,RTF1,SAP18,SIN3A,SIRT1,SNCA,SRF,SSRP1,SUDS3,SUPT16H,TOP2A,TP53,UBC
GO.1901362	organic cyclic compound biosynthetic process	33	2.32e-12	ENSP00000005340,ENSP00000212015,ENSP00000216297,ENSP00000216714,ENSP00000217244,ENSP00000219782,ENSP00000221265,ENSP00000252486,ENSP00000262506,ENSP00000265354,ENSP00000268058,ENSP00000269305,ENSP00000278412,ENSP00000299601,ENSP00000302640,ENSP00000302967,ENSP00000338345,ENSP00000344456,ENSP00000344818,ENSP00000353622,ENSP00000355013,ENSP00000360266,ENSP00000361021,ENSP00000362649,ENSP00000367207…	APEX1,APOE,CHD3,CSNK2A1,CSNK2A2,CTNNB1,CTR9,DVL1,DVL2,HDAC1,HDAC2,HDAC3,JUN,LEO1,MAZ,MYC,PAF1,PML,PTEN,RELA,RTF1,SAP18,SIN3A,SIRT1,SNCA,SPIB,SRF,SSRP1,SUDS3,SUPT16H,TP53,UBC,UBTF
GO.0006325	chromatin organization	18	2.99e-12	ENSP00000212015,ENSP00000216297,ENSP00000221265,ENSP00000269305,ENSP00000278412,ENSP00000299601,ENSP00000302640,ENSP00000302967,ENSP00000344456,ENSP00000353622,ENSP00000355013,ENSP00000362649,ENSP00000367207,ENSP00000369915,ENSP00000371973,ENSP00000374280,ENSP00000430432,ENSP00000443988	CTNNB1,CTR9,HDAC1,HDAC2,HDAC3,LEO1,MYC,NAP1L4,PAF1,RTF1,SAP18,SIN3A,SIRT1,SSRP1,SUDS3,SUPT16H,TP53,UBTF
GO.0010468	regulation of gene expression	35	2.99e-12	ENSP00000005340,ENSP00000212015,ENSP00000216297,ENSP00000216714,ENSP00000216797,ENSP00000217244,ENSP00000219782,ENSP00000221265,ENSP00000252486,ENSP00000262506,ENSP00000265354,ENSP00000268058,ENSP00000269305,ENSP00000278412,ENSP00000299601,ENSP00000306245,ENSP00000310040,ENSP00000316054,ENSP00000338345,ENSP00000344456,ENSP00000344818,ENSP00000353622,ENSP00000355013,ENSP00000360266,ENSP00000361021…	APEX1,APOE,CHD3,CSNK2A1,CSNK2A2,CTNNB1,CTR9,DVL1,DVL2,DVL3,EIF3F,FOS,HDAC1,HDAC2,JUN,LEO1,MAZ,MYC,NFKBIA,PAF1,PML,PTEN,RELA,RTF1,SAP18,SIN3A,SIRT1,SNCA,SRF,SSRP1,SUDS3,SUPT16H,TOP2A,TP53,UBC
GO.0051276	chromosome organization	20	2.99e-12	ENSP00000212015,ENSP00000216297,ENSP00000216714,ENSP00000221265,ENSP00000269305,ENSP00000278412,ENSP00000299601,ENSP00000302640,ENSP00000302967,ENSP00000344456,ENSP00000353622,ENSP00000355013,ENSP00000362649,ENSP00000367207,ENSP00000369915,ENSP00000371973,ENSP00000374280,ENSP00000411532,ENSP00000430432,ENSP00000443988	APEX1,CTNNB1,CTR9,HDAC1,HDAC2,HDAC3,LEO1,MYC,NAP1L4,PAF1,RTF1,SAP18,SIN3A,SIRT1,SSRP1,SUDS3,SUPT16H,TOP2A,TP53,UBTF
GO.2000112	regulation of cellular macromolecule biosynthetic process	34	2.99e-12	ENSP00000005340,ENSP00000212015,ENSP00000216297,ENSP00000216714,ENSP00000216797,ENSP00000217244,ENSP00000219782,ENSP00000221265,ENSP00000262506,ENSP00000265354,ENSP00000268058,ENSP00000269305,ENSP00000278412,ENSP00000299601,ENSP00000306245,ENSP00000310040,ENSP00000316054,ENSP00000338345,ENSP00000344456,ENSP00000344818,ENSP00000353622,ENSP00000355013,ENSP00000360266,ENSP00000361021,ENSP00000362649…	APEX1,CHD3,CSNK2A1,CSNK2A2,CTNNB1,CTR9,DVL1,DVL2,DVL3,EIF3F,FOS,HDAC1,HDAC2,JUN,LEO1,MAZ,MYC,NFKBIA,PAF1,PML,PTEN,RELA,RTF1,SAP18,SIN3A,SIRT1,SNCA,SRF,SSRP1,SUDS3,SUPT16H,TOP2A,TP53,UBC
GO.0006357	regulation of transcription from RNA polymerase II promoter	25	3.65e-12	ENSP00000212015,ENSP00000216797,ENSP00000219782,ENSP00000221265,ENSP00000265354,ENSP00000268058,ENSP00000269305,ENSP00000299601,ENSP00000302967,ENSP00000338345,ENSP00000344456,ENSP00000344818,ENSP00000353622,ENSP00000355013,ENSP00000360266,ENSP00000362649,ENSP00000367207,ENSP00000369716,ENSP00000371973,ENSP00000374280,ENSP00000384273,ENSP00000411532,ENSP00000430432,ENSP00000443988,ENSP00000471921	CHD3,CTNNB1,CTR9,HDAC1,HDAC2,HDAC3,JUN,LEO1,MAZ,MYC,NFKBIA,PAF1,PML,RELA,RTF1,SAP18,SIN3A,SIRT1,SNCA,SPIB,SRF,SUDS3,TOP2A,TP53,UBC
GO.0019219	regulation of nucleobase-containing compound metabolic process	34	4.68e-12	ENSP00000005340,ENSP00000212015,ENSP00000216297,ENSP00000216714,ENSP00000216797,ENSP00000217244,ENSP00000219782,ENSP00000221265,ENSP00000252486,ENSP00000262506,ENSP00000265354,ENSP00000268058,ENSP00000269305,ENSP00000278412,ENSP00000299601,ENSP00000306245,ENSP00000316054,ENSP00000338345,ENSP00000344456,ENSP00000344818,ENSP00000349467,ENSP00000353622,ENSP00000360266,ENSP00000360683,ENSP00000361021…	APEX1,APOE,CALM1,CHD3,CSNK2A1,CSNK2A2,CTNNB1,DVL1,DVL2,DVL3,FOS,HDAC1,HDAC2,JUN,LEO1,MAZ,MYC,NFKBIA,PAF1,PML,PTEN,PTPN1,RELA,RTF1,SAP18,SIN3A,SIRT1,SNCA,SRF,SSRP1,SUDS3,SUPT16H,TP53,UBC
GO.0034645	cellular macromolecule biosynthetic process	34	4.68e-12	ENSP00000005340,ENSP00000212015,ENSP00000216297,ENSP00000216714,ENSP00000217244,ENSP00000219782,ENSP00000221265,ENSP00000252486,ENSP00000262506,ENSP00000265354,ENSP00000268058,ENSP00000269305,ENSP00000278412,ENSP00000299601,ENSP00000302640,ENSP00000302967,ENSP00000310040,ENSP00000344456,ENSP00000344818,ENSP00000353622,ENSP00000355013,ENSP00000360266,ENSP00000361021,ENSP00000362649,ENSP00000367207…	APEX1,APOE,CHD3,CSNK2A1,CSNK2A2,CTNNB1,CTR9,DVL1,DVL2,EIF3F,HDAC1,HDAC2,HDAC3,JUN,LEO1,MAZ,MYC,PAF1,PML,PTEN,RELA,RTF1,SAP18,SIN3A,SIRT1,SPIB,SRF,SSRP1,SUDS3,SUPT16H,TOP2A,TP53,UBC,UBTF
GO.0051171	regulation of nitrogen compound metabolic process	35	4.68e-12	ENSP00000005340,ENSP00000212015,ENSP00000216297,ENSP00000216714,ENSP00000216797,ENSP00000217244,ENSP00000219782,ENSP00000221265,ENSP00000252486,ENSP00000262506,ENSP00000265354,ENSP00000268058,ENSP00000269305,ENSP00000278412,ENSP00000299601,ENSP00000306245,ENSP00000310040,ENSP00000316054,ENSP00000335153,ENSP00000344456,ENSP00000344818,ENSP00000349467,ENSP00000353622,ENSP00000360266,ENSP00000360683…	APEX1,APOE,CALM1,CHD3,CSNK2A1,CSNK2A2,CTNNB1,DVL1,DVL2,DVL3,EIF3F,FOS,HDAC1,HDAC2,HSP90AA1,JUN,LEO1,MAZ,MYC,NFKBIA,PAF1,PML,PTEN,PTPN1,RELA,RTF1,SAP18,SIN3A,SIRT1,SRF,SSRP1,SUDS3,SUPT16H,TP53,UBC
GO.0019438	aromatic compound biosynthetic process	32	4.74e-12	ENSP00000005340,ENSP00000212015,ENSP00000216297,ENSP00000216714,ENSP00000217244,ENSP00000219782,ENSP00000221265,ENSP00000262506,ENSP00000265354,ENSP00000268058,ENSP00000269305,ENSP00000278412,ENSP00000299601,ENSP00000302640,ENSP00000302967,ENSP00000338345,ENSP00000344456,ENSP00000344818,ENSP00000353622,ENSP00000355013,ENSP00000360266,ENSP00000361021,ENSP00000362649,ENSP00000367207,ENSP00000368169…	APEX1,CHD3,CSNK2A1,CSNK2A2,CTNNB1,CTR9,DVL1,DVL2,HDAC1,HDAC2,HDAC3,JUN,LEO1,MAZ,MYC,PAF1,PML,PTEN,RELA,RTF1,SAP18,SIN3A,SIRT1,SNCA,SPIB,SRF,SSRP1,SUDS3,SUPT16H,TP53,UBC,UBTF
GO.0009893	positive regulation of metabolic process	33	4.87e-12	ENSP00000005340,ENSP00000212015,ENSP00000216297,ENSP00000216714,ENSP00000216797,ENSP00000217244,ENSP00000221265,ENSP00000252486,ENSP00000265354,ENSP00000269305,ENSP00000278412,ENSP00000299601,ENSP00000302640,ENSP00000302967,ENSP00000306245,ENSP00000316054,ENSP00000335153,ENSP00000338345,ENSP00000341344,ENSP00000344456,ENSP00000344818,ENSP00000349467,ENSP00000353622,ENSP00000355013,ENSP00000360266…	APEX1,APOE,CALM1,CSNK2A1,CTNNB1,CTR9,DVL1,DVL2,DVL3,FOS,GGA1,HDAC1,HDAC2,HDAC3,HSP90AA1,JUN,LEO1,MYC,NFKBIA,PAF1,PTEN,PTPN1,RELA,SIN3A,SIRT1,SNCA,SRF,SSRP1,SUGT1,SUPT16H,TP53,UBC,UBTF
GO.0048522	positive regulation of cellular process	36	4.92e-12	ENSP00000005340,ENSP00000212015,ENSP00000216297,ENSP00000216714,ENSP00000216797,ENSP00000217244,ENSP00000221265,ENSP00000252486,ENSP00000262506,ENSP00000265354,ENSP00000268058,ENSP00000269305,ENSP00000278412,ENSP00000299601,ENSP00000302640,ENSP00000302967,ENSP00000306245,ENSP00000316054,ENSP00000335153,ENSP00000338345,ENSP00000344456,ENSP00000344818,ENSP00000349467,ENSP00000353622,ENSP00000355013…	APEX1,APOE,CALM1,CSNK2A1,CSNK2A2,CTNNB1,CTR9,DVL1,DVL2,DVL3,FOS,HDAC1,HDAC2,HDAC3,HSP90AA1,JUN,LEO1,MYC,NFKBIA,PAF1,PAFAH1B1,PML,PTEN,PTPN1,RELA,SAP18,SIN3A,SIRT1,SNCA,SRF,SSRP1,SUDS3,SUPT16H,TP53,UBC,UBTF
GO.0048518	positive regulation of biological process	38	5.6e-12	ENSP00000005340,ENSP00000212015,ENSP00000216297,ENSP00000216714,ENSP00000216797,ENSP00000217244,ENSP00000221265,ENSP00000252486,ENSP00000262506,ENSP00000265354,ENSP00000268058,ENSP00000269305,ENSP00000278412,ENSP00000299601,ENSP00000302640,ENSP00000302967,ENSP00000306245,ENSP00000316054,ENSP00000335153,ENSP00000338345,ENSP00000341344,ENSP00000344456,ENSP00000344818,ENSP00000349467,ENSP00000353622…	APEX1,APOE,CALM1,CSNK2A1,CSNK2A2,CTNNB1,CTR9,DVL1,DVL2,DVL3,FOS,GGA1,HDAC1,HDAC2,HDAC3,HSP90AA1,JUN,LEO1,MYC,NFKBIA,PAF1,PAFAH1B1,PML,PTEN,PTPN1,RELA,SAP18,SIN3A,SIRT1,SNCA,SRF,SSRP1,SUDS3,SUGT1,SUPT16H,TP53,UBC,UBTF
GO.0016043	cellular component organization	37	7.36e-12	ENSP00000212015,ENSP00000216297,ENSP00000216714,ENSP00000217244,ENSP00000221265,ENSP00000236192,ENSP00000252486,ENSP00000262506,ENSP00000265354,ENSP00000268058,ENSP00000278412,ENSP00000299601,ENSP00000302640,ENSP00000302967,ENSP00000310040,ENSP00000316454,ENSP00000335153,ENSP00000344456,ENSP00000344818,ENSP00000349467,ENSP00000353622,ENSP00000355013,ENSP00000360266,ENSP00000360683,ENSP00000361021…	APEX1,APOE,CALM1,CSNK2A1,CSNK2A2,CTNNB1,CTR9,DVL1,EIF3F,GAP43,HDAC1,HDAC2,HDAC3,HSP90AA1,JUN,LEO1,MYC,NAP1L4,PACS1,PAF1,PAFAH1B1,PML,PTEN,PTPN1,RTF1,SAP18,SIN3A,SIRT1,SRF,SSRP1,SUDS3,SUGT1,SUPT16H,TOP2A,UBC,UBTF,VAMP4
GO.0031325	positive regulation of cellular metabolic process	30	8.98e-12	ENSP00000005340,ENSP00000212015,ENSP00000216297,ENSP00000216714,ENSP00000216797,ENSP00000221265,ENSP00000252486,ENSP00000265354,ENSP00000269305,ENSP00000278412,ENSP00000299601,ENSP00000302640,ENSP00000302967,ENSP00000306245,ENSP00000316054,ENSP00000335153,ENSP00000338345,ENSP00000344456,ENSP00000344818,ENSP00000349467,ENSP00000353622,ENSP00000355013,ENSP00000360266,ENSP00000360683,ENSP00000361021…	APEX1,APOE,CALM1,CTNNB1,CTR9,DVL1,DVL2,DVL3,FOS,HDAC1,HDAC2,HDAC3,HSP90AA1,JUN,LEO1,MYC,NFKBIA,PAF1,PTEN,PTPN1,RELA,SIN3A,SIRT1,SNCA,SRF,SSRP1,SUPT16H,TP53,UBC,UBTF
GO.0006996	organelle organization	30	1.26e-11	ENSP00000212015,ENSP00000216297,ENSP00000216714,ENSP00000221265,ENSP00000236192,ENSP00000252486,ENSP00000265354,ENSP00000268058,ENSP00000278412,ENSP00000299601,ENSP00000302640,ENSP00000302967,ENSP00000335153,ENSP00000338345,ENSP00000353622,ENSP00000355013,ENSP00000360266,ENSP00000360683,ENSP00000361021,ENSP00000362649,ENSP00000367207,ENSP00000367208,ENSP00000368169,ENSP00000369915,ENSP00000371973…	APEX1,APOE,CTR9,DVL1,HDAC1,HDAC2,HDAC3,HSP90AA1,JUN,LEO1,MYC,NAP1L4,PAF1,PAFAH1B1,PML,PTEN,PTPN1,RTF1,SAP18,SIN3A,SIRT1,SNCA,SRF,SSRP1,SUDS3,SUGT1,SUPT16H,TOP2A,UBTF,VAMP4
GO.0031326	regulation of cellular biosynthetic process	34	1.41e-11	ENSP00000005340,ENSP00000212015,ENSP00000216297,ENSP00000216714,ENSP00000216797,ENSP00000217244,ENSP00000219782,ENSP00000221265,ENSP00000252486,ENSP00000262506,ENSP00000265354,ENSP00000268058,ENSP00000269305,ENSP00000278412,ENSP00000299601,ENSP00000306245,ENSP00000310040,ENSP00000316054,ENSP00000335153,ENSP00000344456,ENSP00000344818,ENSP00000353622,ENSP00000355013,ENSP00000360266,ENSP00000361021…	APEX1,APOE,CHD3,CSNK2A1,CSNK2A2,CTNNB1,CTR9,DVL1,DVL2,DVL3,EIF3F,FOS,HDAC1,HDAC2,HSP90AA1,JUN,LEO1,MAZ,MYC,NFKBIA,PAF1,PML,PTEN,RTF1,SAP18,SIN3A,SIRT1,SRF,SSRP1,SUDS3,SUPT16H,TOP2A,TP53,UBC
GO.0006807	nitrogen compound metabolic process	39	1.73e-11	ENSP00000005340,ENSP00000212015,ENSP00000216297,ENSP00000216714,ENSP00000217244,ENSP00000219782,ENSP00000221265,ENSP00000262506,ENSP00000262887,ENSP00000265354,ENSP00000268058,ENSP00000269305,ENSP00000278412,ENSP00000299601,ENSP00000302640,ENSP00000302967,ENSP00000310040,ENSP00000335153,ENSP00000344456,ENSP00000344818,ENSP00000349467,ENSP00000353622,ENSP00000355013,ENSP00000357998,ENSP00000359024…	APEX1,CALM1,CHD3,CSNK2A1,CSNK2A2,CTNNB1,CTR9,DVL1,DVL2,EIF3F,HDAC1,HDAC2,HDAC3,HSP90AA1,JUN,LEO1,MAZ,MYC,NOLC1,PAF1,PAFAH1B1,PML,PTEN,RELA,RTF1,SAP18,SEC63,SIN3A,SIRT1,SPIB,SRF,SSRP1,SUDS3,SUPT16H,TOP2A,TP53,UBC,UBTF,XRCC1
GO.0051252	regulation of RNA metabolic process	32	2.21e-11	ENSP00000005340,ENSP00000212015,ENSP00000216297,ENSP00000216714,ENSP00000216797,ENSP00000217244,ENSP00000219782,ENSP00000221265,ENSP00000262506,ENSP00000265354,ENSP00000268058,ENSP00000269305,ENSP00000278412,ENSP00000299601,ENSP00000306245,ENSP00000316054,ENSP00000338345,ENSP00000344456,ENSP00000344818,ENSP00000353622,ENSP00000355013,ENSP00000360266,ENSP00000361021,ENSP00000362649,ENSP00000367207…	APEX1,CHD3,CSNK2A1,CSNK2A2,CTNNB1,CTR9,DVL1,DVL2,DVL3,FOS,HDAC1,HDAC2,JUN,LEO1,MAZ,MYC,NFKBIA,PAF1,PML,PTEN,RELA,RTF1,SAP18,SIN3A,SIRT1,SNCA,SRF,SSRP1,SUDS3,SUPT16H,TP53,UBC
GO.0010556	regulation of macromolecule biosynthetic process	33	2.5e-11	ENSP00000005340,ENSP00000212015,ENSP00000216297,ENSP00000216714,ENSP00000216797,ENSP00000217244,ENSP00000219782,ENSP00000221265,ENSP00000262506,ENSP00000265354,ENSP00000268058,ENSP00000269305,ENSP00000278412,ENSP00000299601,ENSP00000306245,ENSP00000310040,ENSP00000316054,ENSP00000338345,ENSP00000344456,ENSP00000344818,ENSP00000353622,ENSP00000355013,ENSP00000360266,ENSP00000361021,ENSP00000362649…	APEX1,CHD3,CSNK2A1,CSNK2A2,CTNNB1,CTR9,DVL1,DVL2,DVL3,EIF3F,FOS,HDAC1,HDAC2,JUN,LEO1,MAZ,MYC,NFKBIA,PAF1,PML,PTEN,RTF1,SAP18,SIN3A,SIRT1,SNCA,SRF,SSRP1,SUDS3,SUPT16H,TOP2A,TP53,UBC
GO.0090304	nucleic acid metabolic process	34	2.65e-11	ENSP00000005340,ENSP00000212015,ENSP00000216297,ENSP00000216714,ENSP00000217244,ENSP00000219782,ENSP00000221265,ENSP00000262506,ENSP00000262887,ENSP00000265354,ENSP00000268058,ENSP00000269305,ENSP00000278412,ENSP00000299601,ENSP00000302640,ENSP00000302967,ENSP00000344456,ENSP00000344818,ENSP00000353622,ENSP00000355013,ENSP00000359024,ENSP00000360266,ENSP00000361021,ENSP00000362649,ENSP00000367207…	APEX1,CHD3,CSNK2A1,CSNK2A2,CTNNB1,CTR9,DVL1,DVL2,HDAC1,HDAC2,HDAC3,JUN,LEO1,MAZ,MYC,NOLC1,PAF1,PML,PTEN,RELA,RTF1,SAP18,SIN3A,SIRT1,SPIB,SRF,SSRP1,SUDS3,SUPT16H,TOP2A,TP53,UBC,UBTF,XRCC1
GO.0033044	regulation of chromosome organization	12	2.86e-11	ENSP00000212015,ENSP00000217244,ENSP00000221265,ENSP00000262506,ENSP00000268058,ENSP00000338345,ENSP00000344456,ENSP00000353622,ENSP00000355013,ENSP00000361021,ENSP00000367207,ENSP00000374280	CSNK2A1,CSNK2A2,CTNNB1,CTR9,MYC,PAF1,PML,PTEN,RTF1,SIN3A,SIRT1,SNCA
GO.0043933	macromolecular complex subunit organization	26	3.81e-11	ENSP00000212015,ENSP00000216297,ENSP00000221265,ENSP00000236192,ENSP00000252486,ENSP00000265354,ENSP00000268058,ENSP00000269305,ENSP00000278412,ENSP00000299601,ENSP00000302640,ENSP00000302967,ENSP00000310040,ENSP00000335153,ENSP00000344456,ENSP00000353622,ENSP00000355013,ENSP00000362649,ENSP00000367207,ENSP00000368169,ENSP00000369915,ENSP00000371973,ENSP00000374280,ENSP00000380378,ENSP00000430432…	APOE,CTNNB1,CTR9,DVL1,EIF3F,HDAC1,HDAC2,HDAC3,HSP90AA1,LEO1,MYC,NAP1L4,PAF1,PAFAH1B1,PML,RTF1,SAP18,SIN3A,SIRT1,SRF,SSRP1,SUDS3,SUPT16H,TP53,UBTF,VAMP4
GO.0044271	cellular nitrogen compound biosynthetic process	32	4.14e-11	ENSP00000005340,ENSP00000212015,ENSP00000216297,ENSP00000216714,ENSP00000217244,ENSP00000219782,ENSP00000221265,ENSP00000262506,ENSP00000265354,ENSP00000268058,ENSP00000269305,ENSP00000278412,ENSP00000299601,ENSP00000302640,ENSP00000302967,ENSP00000310040,ENSP00000344456,ENSP00000344818,ENSP00000353622,ENSP00000355013,ENSP00000360266,ENSP00000361021,ENSP00000362649,ENSP00000367207,ENSP00000368169…	APEX1,CHD3,CSNK2A1,CSNK2A2,CTNNB1,CTR9,DVL1,DVL2,EIF3F,HDAC1,HDAC2,HDAC3,JUN,LEO1,MAZ,MYC,PAF1,PML,PTEN,RELA,RTF1,SAP18,SIN3A,SIRT1,SPIB,SRF,SSRP1,SUDS3,SUPT16H,TP53,UBC,UBTF
GO.0016070	RNA metabolic process	32	4.51e-11	ENSP00000005340,ENSP00000212015,ENSP00000216297,ENSP00000216714,ENSP00000217244,ENSP00000219782,ENSP00000221265,ENSP00000262506,ENSP00000265354,ENSP00000268058,ENSP00000269305,ENSP00000278412,ENSP00000299601,ENSP00000302640,ENSP00000302967,ENSP00000344456,ENSP00000344818,ENSP00000353622,ENSP00000355013,ENSP00000359024,ENSP00000360266,ENSP00000361021,ENSP00000362649,ENSP00000367207,ENSP00000368169…	APEX1,CHD3,CSNK2A1,CSNK2A2,CTNNB1,CTR9,DVL1,DVL2,HDAC1,HDAC2,HDAC3,JUN,LEO1,MAZ,MYC,NOLC1,PAF1,PML,PTEN,RELA,RTF1,SAP18,SIN3A,SIRT1,SPIB,SRF,SSRP1,SUDS3,SUPT16H,TP53,UBC,UBTF
GO.1902589	single-organism organelle organization	25	6.82e-11	ENSP00000212015,ENSP00000216297,ENSP00000216714,ENSP00000221265,ENSP00000236192,ENSP00000265354,ENSP00000299601,ENSP00000302967,ENSP00000335153,ENSP00000338345,ENSP00000344456,ENSP00000353622,ENSP00000355013,ENSP00000359024,ENSP00000360683,ENSP00000361021,ENSP00000362649,ENSP00000367208,ENSP00000368169,ENSP00000369716,ENSP00000374280,ENSP00000380378,ENSP00000411532,ENSP00000430432,ENSP00000443988	APEX1,CHD3,CTNNB1,CTR9,DVL1,HDAC1,HDAC2,HDAC3,HSP90AA1,LEO1,NOLC1,PAF1,PAFAH1B1,PTEN,PTPN1,RTF1,SIN3A,SIRT1,SNCA,SRF,SUDS3,SUGT1,SUPT16H,TOP2A,VAMP4
GO.0006139	nucleobase-containing compound metabolic process	35	7.96e-11	ENSP00000005340,ENSP00000212015,ENSP00000216297,ENSP00000216714,ENSP00000217244,ENSP00000219782,ENSP00000221265,ENSP00000262506,ENSP00000262887,ENSP00000265354,ENSP00000268058,ENSP00000269305,ENSP00000278412,ENSP00000299601,ENSP00000302640,ENSP00000302967,ENSP00000338345,ENSP00000344456,ENSP00000344818,ENSP00000353622,ENSP00000355013,ENSP00000359024,ENSP00000360266,ENSP00000361021,ENSP00000362649…	APEX1,CHD3,CSNK2A1,CSNK2A2,CTNNB1,CTR9,DVL1,DVL2,HDAC1,HDAC2,HDAC3,JUN,LEO1,MAZ,MYC,NOLC1,PAF1,PML,PTEN,RELA,RTF1,SAP18,SIN3A,SIRT1,SNCA,SPIB,SRF,SSRP1,SUDS3,SUPT16H,TOP2A,TP53,UBC,UBTF,XRCC1
GO.0051246	regulation of protein metabolic process	27	9.88e-11	ENSP00000005340,ENSP00000212015,ENSP00000216797,ENSP00000217244,ENSP00000221265,ENSP00000252486,ENSP00000262506,ENSP00000269305,ENSP00000302967,ENSP00000310040,ENSP00000316054,ENSP00000338345,ENSP00000341344,ENSP00000344456,ENSP00000344818,ENSP00000349467,ENSP00000353622,ENSP00000355013,ENSP00000360266,ENSP00000360683,ENSP00000361021,ENSP00000367207,ENSP00000368169,ENSP00000374280,ENSP00000380378…	APOE,CALM1,CSNK2A1,CSNK2A2,CTNNB1,CTR9,DVL1,DVL2,DVL3,EIF3F,GGA1,HDAC2,HDAC3,JUN,MYC,NFKBIA,PAF1,PAFAH1B1,PTEN,PTPN1,RELA,RTF1,SIN3A,SIRT1,SNCA,TP53,UBC
GO.0034641	cellular nitrogen compound metabolic process	37	1.11e-10	ENSP00000005340,ENSP00000212015,ENSP00000216297,ENSP00000216714,ENSP00000217244,ENSP00000219782,ENSP00000221265,ENSP00000262506,ENSP00000262887,ENSP00000265354,ENSP00000268058,ENSP00000269305,ENSP00000278412,ENSP00000299601,ENSP00000302640,ENSP00000302967,ENSP00000310040,ENSP00000338345,ENSP00000344456,ENSP00000344818,ENSP00000353622,ENSP00000355013,ENSP00000359024,ENSP00000360266,ENSP00000361021…	APEX1,CHD3,CSNK2A1,CSNK2A2,CTNNB1,CTR9,DVL1,DVL2,EIF3F,HDAC1,HDAC2,HDAC3,JUN,LEO1,MAZ,MYC,NOLC1,PAF1,PAFAH1B1,PML,PTEN,RELA,RTF1,SAP18,SIN3A,SIRT1,SNCA,SPIB,SRF,SSRP1,SUDS3,SUPT16H,TOP2A,TP53,UBC,UBTF,XRCC1
GO.0016055	Wnt signaling pathway	12	1.23e-10	ENSP00000005340,ENSP00000217244,ENSP00000221265,ENSP00000262506,ENSP00000299601,ENSP00000316054,ENSP00000344456,ENSP00000355013,ENSP00000361021,ENSP00000367207,ENSP00000368169,ENSP00000374280	CSNK2A1,CSNK2A2,CTNNB1,CTR9,DVL1,DVL2,DVL3,LEO1,MYC,PAF1,PTEN,RTF1
GO.0010467	gene expression	33	1.69e-10	ENSP00000005340,ENSP00000212015,ENSP00000216297,ENSP00000216714,ENSP00000217244,ENSP00000219782,ENSP00000221265,ENSP00000262506,ENSP00000265354,ENSP00000269305,ENSP00000278412,ENSP00000299601,ENSP00000302640,ENSP00000302967,ENSP00000310040,ENSP00000338345,ENSP00000344456,ENSP00000344818,ENSP00000353622,ENSP00000355013,ENSP00000359024,ENSP00000360266,ENSP00000361021,ENSP00000362649,ENSP00000367207…	APEX1,CHD3,CSNK2A1,CSNK2A2,CTNNB1,CTR9,DVL1,DVL2,EIF3F,HDAC1,HDAC2,HDAC3,JUN,LEO1,MAZ,MYC,NOLC1,PAF1,PTEN,RELA,RTF1,SAP18,SIN3A,SIRT1,SNCA,SPIB,SRF,SSRP1,SUDS3,SUPT16H,TP53,UBC,UBTF
GO.0045944	positive regulation of transcription from RNA polymerase II promoter	19	1.7e-10	ENSP00000212015,ENSP00000216797,ENSP00000221265,ENSP00000265354,ENSP00000268058,ENSP00000269305,ENSP00000299601,ENSP00000302967,ENSP00000344456,ENSP00000344818,ENSP00000353622,ENSP00000355013,ENSP00000360266,ENSP00000362649,ENSP00000367207,ENSP00000374280,ENSP00000384273,ENSP00000411532,ENSP00000430432	CTNNB1,CTR9,HDAC1,HDAC2,HDAC3,JUN,LEO1,MYC,NFKBIA,PAF1,PML,RELA,RTF1,SIN3A,SIRT1,SRF,TOP2A,TP53,UBC
GO.0044249	cellular biosynthetic process	35	1.83e-10	ENSP00000005340,ENSP00000212015,ENSP00000216297,ENSP00000216714,ENSP00000217244,ENSP00000219782,ENSP00000221265,ENSP00000252486,ENSP00000262506,ENSP00000265354,ENSP00000268058,ENSP00000269305,ENSP00000278412,ENSP00000299601,ENSP00000302640,ENSP00000302967,ENSP00000310040,ENSP00000338345,ENSP00000344456,ENSP00000344818,ENSP00000353622,ENSP00000355013,ENSP00000360266,ENSP00000361021,ENSP00000362649…	APEX1,APOE,CHD3,CSNK2A1,CSNK2A2,CTNNB1,CTR9,DVL1,DVL2,EIF3F,HDAC1,HDAC2,HDAC3,JUN,LEO1,MAZ,MYC,PAF1,PML,PTEN,RELA,RTF1,SAP18,SIN3A,SIRT1,SNCA,SPIB,SRF,SSRP1,SUDS3,SUPT16H,TOP2A,TP53,UBC,UBTF
GO.0060255	regulation of macromolecule metabolic process	37	1.83e-10	ENSP00000005340,ENSP00000212015,ENSP00000216297,ENSP00000216714,ENSP00000216797,ENSP00000217244,ENSP00000219782,ENSP00000221265,ENSP00000252486,ENSP00000262506,ENSP00000265354,ENSP00000268058,ENSP00000269305,ENSP00000278412,ENSP00000299601,ENSP00000306245,ENSP00000310040,ENSP00000316054,ENSP00000338345,ENSP00000341344,ENSP00000344456,ENSP00000344818,ENSP00000349467,ENSP00000353622,ENSP00000355013…	APEX1,APOE,CALM1,CHD3,CSNK2A1,CSNK2A2,CTNNB1,CTR9,DVL1,DVL2,DVL3,EIF3F,FOS,GGA1,HDAC1,HDAC2,JUN,LEO1,MAZ,MYC,NFKBIA,PAF1,PAFAH1B1,PML,PTEN,PTPN1,RELA,SAP18,SIN3A,SIRT1,SNCA,SRF,SSRP1,SUDS3,SUPT16H,TP53,UBC
GO.0000122	negative regulation of transcription from RNA polymerase II promoter	17	2.84e-10	ENSP00000212015,ENSP00000221265,ENSP00000268058,ENSP00000269305,ENSP00000302967,ENSP00000338345,ENSP00000344456,ENSP00000344818,ENSP00000353622,ENSP00000355013,ENSP00000360266,ENSP00000362649,ENSP00000367207,ENSP00000374280,ENSP00000384273,ENSP00000430432,ENSP00000443988	CTNNB1,CTR9,HDAC1,HDAC2,HDAC3,JUN,MYC,PAF1,PML,RELA,RTF1,SIN3A,SIRT1,SNCA,SUDS3,TP53,UBC
GO.0016568	chromatin modification	15	3.45e-10	ENSP00000212015,ENSP00000221265,ENSP00000278412,ENSP00000299601,ENSP00000302640,ENSP00000302967,ENSP00000344456,ENSP00000353622,ENSP00000355013,ENSP00000362649,ENSP00000367207,ENSP00000369716,ENSP00000374280,ENSP00000430432,ENSP00000443988	CHD3,CTNNB1,CTR9,HDAC1,HDAC2,HDAC3,LEO1,MYC,PAF1,RTF1,SIN3A,SIRT1,SSRP1,SUDS3,UBTF
GO.2001252	positive regulation of chromosome organization	9	3.56e-10	ENSP00000212015,ENSP00000221265,ENSP00000268058,ENSP00000269305,ENSP00000344456,ENSP00000353622,ENSP00000355013,ENSP00000361021,ENSP00000374280	CTNNB1,CTR9,PAF1,PML,PTEN,RTF1,SIN3A,SIRT1,TP53
GO.0051247	positive regulation of protein metabolic process	21	4.3e-10	ENSP00000005340,ENSP00000212015,ENSP00000216797,ENSP00000217244,ENSP00000221265,ENSP00000252486,ENSP00000269305,ENSP00000302967,ENSP00000316054,ENSP00000338345,ENSP00000341344,ENSP00000344456,ENSP00000344818,ENSP00000349467,ENSP00000355013,ENSP00000361021,ENSP00000367207,ENSP00000368169,ENSP00000374280,ENSP00000384273,ENSP00000430432	APOE,CALM1,CSNK2A1,CTNNB1,CTR9,DVL1,DVL2,DVL3,GGA1,HDAC2,HDAC3,MYC,NFKBIA,PAF1,PTEN,RELA,RTF1,SIRT1,SNCA,TP53,UBC
GO.0048523	negative regulation of cellular process	32	5.09e-10	ENSP00000005340,ENSP00000212015,ENSP00000216714,ENSP00000216797,ENSP00000217244,ENSP00000252486,ENSP00000262506,ENSP00000265354,ENSP00000268058,ENSP00000269305,ENSP00000299601,ENSP00000302640,ENSP00000316054,ENSP00000338345,ENSP00000344456,ENSP00000344818,ENSP00000349467,ENSP00000353622,ENSP00000355013,ENSP00000360266,ENSP00000360683,ENSP00000361021,ENSP00000362649,ENSP00000367207,ENSP00000368169…	APEX1,APOE,CALM1,CSNK2A1,CSNK2A2,CTNNB1,CTR9,DVL1,DVL2,DVL3,HDAC1,HDAC2,JUN,LEO1,MYC,NFKBIA,PAFAH1B1,PML,PTEN,PTPN1,RELA,RTF1,SAP18,SIN3A,SIRT1,SNCA,SRF,SUDS3,TOP2A,TP53,UBC,UBTF
GO.0031399	regulation of protein modification process	22	5.13e-10	ENSP00000005340,ENSP00000212015,ENSP00000221265,ENSP00000252486,ENSP00000268058,ENSP00000269305,ENSP00000302967,ENSP00000316054,ENSP00000338345,ENSP00000344456,ENSP00000344818,ENSP00000349467,ENSP00000353622,ENSP00000355013,ENSP00000360266,ENSP00000360683,ENSP00000361021,ENSP00000367207,ENSP00000368169,ENSP00000374280,ENSP00000380378,ENSP00000430432	APOE,CALM1,CTNNB1,CTR9,DVL1,DVL2,DVL3,HDAC2,HDAC3,JUN,MYC,PAF1,PAFAH1B1,PML,PTEN,PTPN1,RTF1,SIN3A,SIRT1,SNCA,TP53,UBC
GO.0080134	regulation of response to stress	21	5.6e-10	ENSP00000005340,ENSP00000212015,ENSP00000216714,ENSP00000252486,ENSP00000262506,ENSP00000268058,ENSP00000269305,ENSP00000302967,ENSP00000306245,ENSP00000316054,ENSP00000316454,ENSP00000335153,ENSP00000338345,ENSP00000344818,ENSP00000349467,ENSP00000353622,ENSP00000360266,ENSP00000361021,ENSP00000367207,ENSP00000380378,ENSP00000384273	APEX1,APOE,CALM1,CSNK2A2,DVL2,DVL3,FOS,HDAC3,HSP90AA1,JUN,MYC,PACS1,PAFAH1B1,PML,PTEN,RELA,SIN3A,SIRT1,SNCA,TP53,UBC
GO.0044260	cellular macromolecule metabolic process	40	7.95e-10	ENSP00000005340,ENSP00000212015,ENSP00000216297,ENSP00000216714,ENSP00000217244,ENSP00000219782,ENSP00000221265,ENSP00000252486,ENSP00000262506,ENSP00000262887,ENSP00000265354,ENSP00000269305,ENSP00000273480,ENSP00000278412,ENSP00000299601,ENSP00000302640,ENSP00000302967,ENSP00000310040,ENSP00000338345,ENSP00000344456,ENSP00000344818,ENSP00000349467,ENSP00000353622,ENSP00000355013,ENSP00000357998…	APEX1,APOE,CALM1,CHD3,CSNK2A1,CSNK2A2,CTNNB1,CTR9,DVL1,DVL2,EIF3F,HDAC1,HDAC2,HDAC3,JUN,LEO1,MAZ,MYC,NOLC1,PAF1,PTEN,PTPN1,RELA,RNF7,RTF1,SAP18,SEC63,SIN3A,SIRT1,SNCA,SPIB,SRF,SSRP1,SUDS3,SUPT16H,TOP2A,TP53,UBC,UBTF,XRCC1
GO.1901360	organic cyclic compound metabolic process	35	8.66e-10	ENSP00000005340,ENSP00000212015,ENSP00000216297,ENSP00000216714,ENSP00000217244,ENSP00000219782,ENSP00000221265,ENSP00000252486,ENSP00000262506,ENSP00000262887,ENSP00000265354,ENSP00000268058,ENSP00000269305,ENSP00000278412,ENSP00000299601,ENSP00000302640,ENSP00000302967,ENSP00000344456,ENSP00000344818,ENSP00000353622,ENSP00000355013,ENSP00000359024,ENSP00000360266,ENSP00000361021,ENSP00000362649…	APEX1,APOE,CHD3,CSNK2A1,CSNK2A2,CTNNB1,CTR9,DVL1,DVL2,HDAC1,HDAC2,HDAC3,JUN,LEO1,MAZ,MYC,NOLC1,PAF1,PML,PTEN,RELA,RTF1,SAP18,SIN3A,SIRT1,SPIB,SRF,SSRP1,SUDS3,SUPT16H,TOP2A,TP53,UBC,UBTF,XRCC1
GO.0031400	negative regulation of protein modification process	15	9.35e-10	ENSP00000212015,ENSP00000252486,ENSP00000268058,ENSP00000302967,ENSP00000344456,ENSP00000344818,ENSP00000349467,ENSP00000353622,ENSP00000360266,ENSP00000360683,ENSP00000361021,ENSP00000367207,ENSP00000368169,ENSP00000380378,ENSP00000430432	APOE,CALM1,CTNNB1,DVL1,HDAC2,HDAC3,JUN,MYC,PAFAH1B1,PML,PTEN,PTPN1,SIN3A,SIRT1,UBC
GO.0032268	regulation of cellular protein metabolic process	25	1.13e-09	ENSP00000005340,ENSP00000212015,ENSP00000216797,ENSP00000217244,ENSP00000221265,ENSP00000252486,ENSP00000262506,ENSP00000269305,ENSP00000302967,ENSP00000310040,ENSP00000316054,ENSP00000338345,ENSP00000344456,ENSP00000344818,ENSP00000349467,ENSP00000353622,ENSP00000355013,ENSP00000360266,ENSP00000360683,ENSP00000361021,ENSP00000367207,ENSP00000368169,ENSP00000374280,ENSP00000380378,ENSP00000430432	APOE,CALM1,CSNK2A1,CSNK2A2,CTNNB1,CTR9,DVL1,DVL2,DVL3,EIF3F,HDAC2,HDAC3,JUN,MYC,NFKBIA,PAF1,PAFAH1B1,PTEN,PTPN1,RTF1,SIN3A,SIRT1,SNCA,TP53,UBC
GO.0043066	negative regulation of apoptotic process	17	1.14e-09	ENSP00000212015,ENSP00000216797,ENSP00000217244,ENSP00000252486,ENSP00000268058,ENSP00000269305,ENSP00000302967,ENSP00000344456,ENSP00000344818,ENSP00000353622,ENSP00000360266,ENSP00000360683,ENSP00000361021,ENSP00000362649,ENSP00000367207,ENSP00000384273,ENSP00000430432	APOE,CSNK2A1,CTNNB1,HDAC1,HDAC2,HDAC3,JUN,MYC,NFKBIA,PML,PTEN,PTPN1,RELA,SIN3A,SIRT1,TP53,UBC
GO.0080090	regulation of primary metabolic process	36	1.38e-09	ENSP00000005340,ENSP00000212015,ENSP00000216297,ENSP00000216714,ENSP00000216797,ENSP00000217244,ENSP00000219782,ENSP00000221265,ENSP00000252486,ENSP00000262506,ENSP00000265354,ENSP00000268058,ENSP00000269305,ENSP00000278412,ENSP00000299601,ENSP00000306245,ENSP00000310040,ENSP00000316054,ENSP00000338345,ENSP00000341344,ENSP00000344456,ENSP00000344818,ENSP00000349467,ENSP00000353622,ENSP00000360266…	APEX1,APOE,CALM1,CHD3,CSNK2A1,CSNK2A2,CTNNB1,DVL1,DVL2,DVL3,EIF3F,FOS,GGA1,HDAC1,HDAC2,JUN,LEO1,MAZ,MYC,NFKBIA,PAF1,PAFAH1B1,PML,PTEN,PTPN1,RELA,SAP18,SIN3A,SIRT1,SNCA,SRF,SSRP1,SUDS3,SUPT16H,TP53,UBC
GO.1901576	organic substance biosynthetic process	34	1.63e-09	ENSP00000005340,ENSP00000212015,ENSP00000216297,ENSP00000216714,ENSP00000217244,ENSP00000219782,ENSP00000221265,ENSP00000262506,ENSP00000265354,ENSP00000268058,ENSP00000269305,ENSP00000278412,ENSP00000299601,ENSP00000302640,ENSP00000302967,ENSP00000310040,ENSP00000338345,ENSP00000344456,ENSP00000344818,ENSP00000353622,ENSP00000355013,ENSP00000360266,ENSP00000361021,ENSP00000362649,ENSP00000367207…	APEX1,CHD3,CSNK2A1,CSNK2A2,CTNNB1,CTR9,DVL1,DVL2,EIF3F,HDAC1,HDAC2,HDAC3,JUN,LEO1,MAZ,MYC,PAF1,PML,PTEN,RELA,RTF1,SAP18,SIN3A,SIRT1,SNCA,SPIB,SRF,SSRP1,SUDS3,SUPT16H,TOP2A,TP53,UBC,UBTF
GO.1903310	positive regulation of chromatin modification	8	1.82e-09	ENSP00000212015,ENSP00000221265,ENSP00000268058,ENSP00000269305,ENSP00000344456,ENSP00000353622,ENSP00000355013,ENSP00000374280	CTNNB1,CTR9,PAF1,PML,RTF1,SIN3A,SIRT1,TP53
GO.0051248	negative regulation of protein metabolic process	18	2.16e-09	ENSP00000212015,ENSP00000217244,ENSP00000252486,ENSP00000262506,ENSP00000269305,ENSP00000302967,ENSP00000344456,ENSP00000344818,ENSP00000349467,ENSP00000353622,ENSP00000360266,ENSP00000360683,ENSP00000361021,ENSP00000367207,ENSP00000368169,ENSP00000380378,ENSP00000384273,ENSP00000430432	APOE,CALM1,CSNK2A1,CSNK2A2,CTNNB1,DVL1,HDAC2,HDAC3,JUN,MYC,PAFAH1B1,PTEN,PTPN1,RELA,SIN3A,SIRT1,TP53,UBC
GO.0042981	regulation of apoptotic process	20	2.81e-09	ENSP00000212015,ENSP00000216797,ENSP00000217244,ENSP00000252486,ENSP00000269305,ENSP00000302967,ENSP00000338345,ENSP00000344456,ENSP00000344818,ENSP00000353622,ENSP00000360266,ENSP00000360683,ENSP00000361021,ENSP00000362649,ENSP00000367207,ENSP00000371973,ENSP00000384273,ENSP00000411532,ENSP00000430432,ENSP00000443988	APOE,CSNK2A1,CTNNB1,HDAC1,HDAC2,HDAC3,JUN,MYC,NFKBIA,PTEN,PTPN1,RELA,SAP18,SIN3A,SIRT1,SNCA,SUDS3,TOP2A,TP53,UBC
GO.0031323	regulation of cellular metabolic process	36	3.78e-09	ENSP00000005340,ENSP00000212015,ENSP00000216297,ENSP00000216714,ENSP00000216797,ENSP00000217244,ENSP00000219782,ENSP00000221265,ENSP00000252486,ENSP00000262506,ENSP00000265354,ENSP00000268058,ENSP00000269305,ENSP00000278412,ENSP00000299601,ENSP00000306245,ENSP00000310040,ENSP00000316054,ENSP00000335153,ENSP00000338345,ENSP00000344456,ENSP00000344818,ENSP00000349467,ENSP00000353622,ENSP00000360266…	APEX1,APOE,CALM1,CHD3,CSNK2A1,CSNK2A2,CTNNB1,DVL1,DVL2,DVL3,EIF3F,FOS,HDAC1,HDAC2,HSP90AA1,JUN,LEO1,MAZ,MYC,NFKBIA,PAF1,PAFAH1B1,PML,PTEN,PTPN1,RELA,SAP18,SIN3A,SIRT1,SNCA,SRF,SSRP1,SUDS3,SUPT16H,TP53,UBC
GO.0019222	regulation of metabolic process	38	4.1e-09	ENSP00000005340,ENSP00000212015,ENSP00000216297,ENSP00000216714,ENSP00000216797,ENSP00000217244,ENSP00000219782,ENSP00000221265,ENSP00000252486,ENSP00000262506,ENSP00000265354,ENSP00000268058,ENSP00000269305,ENSP00000278412,ENSP00000299601,ENSP00000306245,ENSP00000310040,ENSP00000316054,ENSP00000335153,ENSP00000338345,ENSP00000341344,ENSP00000344456,ENSP00000344818,ENSP00000349467,ENSP00000353622…	APEX1,APOE,CALM1,CHD3,CSNK2A1,CSNK2A2,CTNNB1,DVL1,DVL2,DVL3,EIF3F,FOS,GGA1,HDAC1,HDAC2,HSP90AA1,JUN,LEO1,MAZ,MYC,NFKBIA,PAF1,PAFAH1B1,PML,PTEN,PTPN1,RELA,SAP18,SIN3A,SIRT1,SNCA,SRF,SSRP1,SUDS3,SUGT1,SUPT16H,TP53,UBC
GO.0031324	negative regulation of cellular metabolic process	24	5.6e-09	ENSP00000212015,ENSP00000216714,ENSP00000216797,ENSP00000217244,ENSP00000221265,ENSP00000252486,ENSP00000262506,ENSP00000302640,ENSP00000344818,ENSP00000349467,ENSP00000353622,ENSP00000355013,ENSP00000360266,ENSP00000360683,ENSP00000361021,ENSP00000362649,ENSP00000367207,ENSP00000368169,ENSP00000371973,ENSP00000374280,ENSP00000380378,ENSP00000384273,ENSP00000430432,ENSP00000443988	APEX1,APOE,CALM1,CSNK2A1,CSNK2A2,CTR9,DVL1,HDAC1,HDAC2,JUN,MYC,NFKBIA,PAF1,PAFAH1B1,PTEN,PTPN1,RELA,RTF1,SAP18,SIN3A,SIRT1,SUDS3,UBC,UBTF
GO.0032269	negative regulation of cellular protein metabolic process	17	7.3e-09	ENSP00000212015,ENSP00000217244,ENSP00000252486,ENSP00000262506,ENSP00000269305,ENSP00000302967,ENSP00000344456,ENSP00000344818,ENSP00000349467,ENSP00000353622,ENSP00000360266,ENSP00000360683,ENSP00000361021,ENSP00000367207,ENSP00000368169,ENSP00000380378,ENSP00000430432	APOE,CALM1,CSNK2A1,CSNK2A2,CTNNB1,DVL1,HDAC2,HDAC3,JUN,MYC,PAFAH1B1,PTEN,PTPN1,SIN3A,SIRT1,TP53,UBC
GO.1903507	negative regulation of nucleic acid-templated transcription	18	1e-08	ENSP00000212015,ENSP00000216714,ENSP00000216797,ENSP00000221265,ENSP00000269305,ENSP00000302640,ENSP00000338345,ENSP00000344818,ENSP00000353622,ENSP00000355013,ENSP00000360266,ENSP00000362649,ENSP00000367207,ENSP00000371973,ENSP00000374280,ENSP00000384273,ENSP00000430432,ENSP00000443988	APEX1,CTR9,HDAC1,HDAC2,JUN,MYC,NFKBIA,PAF1,RELA,RTF1,SAP18,SIN3A,SIRT1,SNCA,SUDS3,TP53,UBC,UBTF
GO.0001711	endodermal cell fate commitment	5	1.2e-08	ENSP00000221265,ENSP00000299601,ENSP00000344456,ENSP00000355013,ENSP00000374280	CTNNB1,CTR9,LEO1,PAF1,RTF1
GO.0023057	negative regulation of signaling	18	1.36e-08	ENSP00000005340,ENSP00000212015,ENSP00000216797,ENSP00000252486,ENSP00000265354,ENSP00000269305,ENSP00000302967,ENSP00000316054,ENSP00000338345,ENSP00000344456,ENSP00000344818,ENSP00000360683,ENSP00000361021,ENSP00000362649,ENSP00000367207,ENSP00000368169,ENSP00000380378,ENSP00000384273	APOE,CTNNB1,DVL1,DVL2,DVL3,HDAC1,HDAC3,MYC,NFKBIA,PAFAH1B1,PTEN,PTPN1,RELA,SIRT1,SNCA,SRF,TP53,UBC
GO.0010648	negative regulation of cell communication	18	1.54e-08	ENSP00000005340,ENSP00000212015,ENSP00000216797,ENSP00000252486,ENSP00000265354,ENSP00000269305,ENSP00000302967,ENSP00000316054,ENSP00000338345,ENSP00000344456,ENSP00000344818,ENSP00000360683,ENSP00000361021,ENSP00000362649,ENSP00000367207,ENSP00000368169,ENSP00000380378,ENSP00000384273	APOE,CTNNB1,DVL1,DVL2,DVL3,HDAC1,HDAC3,MYC,NFKBIA,PAFAH1B1,PTEN,PTPN1,RELA,SIRT1,SNCA,SRF,TP53,UBC
GO.2000026	regulation of multicellular organismal development	20	1.57e-08	ENSP00000005340,ENSP00000216797,ENSP00000221265,ENSP00000252486,ENSP00000265354,ENSP00000268058,ENSP00000269305,ENSP00000299601,ENSP00000302967,ENSP00000306245,ENSP00000316054,ENSP00000344456,ENSP00000355013,ENSP00000360266,ENSP00000361021,ENSP00000367207,ENSP00000368169,ENSP00000380378,ENSP00000384273,ENSP00000430432	APOE,CTNNB1,CTR9,DVL1,DVL2,DVL3,FOS,HDAC2,HDAC3,JUN,LEO1,MYC,NFKBIA,PAF1,PAFAH1B1,PML,PTEN,RELA,SRF,TP53
GO.0001932	regulation of protein phosphorylation	18	1.58e-08	ENSP00000005340,ENSP00000212015,ENSP00000252486,ENSP00000268058,ENSP00000269305,ENSP00000302967,ENSP00000316054,ENSP00000338345,ENSP00000344456,ENSP00000344818,ENSP00000349467,ENSP00000360266,ENSP00000360683,ENSP00000361021,ENSP00000367207,ENSP00000368169,ENSP00000380378,ENSP00000430432	APOE,CALM1,CTNNB1,DVL1,DVL2,DVL3,HDAC2,HDAC3,JUN,MYC,PAFAH1B1,PML,PTEN,PTPN1,SIRT1,SNCA,TP53,UBC
GO.0048519	negative regulation of biological process	31	1.8e-08	ENSP00000005340,ENSP00000212015,ENSP00000216714,ENSP00000216797,ENSP00000217244,ENSP00000252486,ENSP00000262506,ENSP00000265354,ENSP00000268058,ENSP00000269305,ENSP00000299601,ENSP00000316054,ENSP00000338345,ENSP00000344456,ENSP00000344818,ENSP00000349467,ENSP00000353622,ENSP00000355013,ENSP00000360266,ENSP00000360683,ENSP00000361021,ENSP00000362649,ENSP00000367207,ENSP00000368169,ENSP00000371973…	APEX1,APOE,CALM1,CSNK2A1,CSNK2A2,CTNNB1,CTR9,DVL1,DVL2,DVL3,HDAC1,HDAC2,JUN,LEO1,MYC,NFKBIA,PAFAH1B1,PML,PTEN,PTPN1,RELA,RTF1,SAP18,SIN3A,SIRT1,SNCA,SRF,SUDS3,TOP2A,TP53,UBC
GO.0009888	tissue development	20	1.86e-08	ENSP00000005340,ENSP00000221265,ENSP00000265354,ENSP00000268058,ENSP00000269305,ENSP00000299601,ENSP00000306245,ENSP00000316054,ENSP00000344456,ENSP00000355013,ENSP00000360266,ENSP00000361021,ENSP00000362649,ENSP00000367207,ENSP00000368169,ENSP00000374280,ENSP00000377372,ENSP00000380378,ENSP00000384273,ENSP00000430432	CTNNB1,CTR9,DVL1,DVL2,DVL3,FOS,GAP43,HDAC1,HDAC2,JUN,LEO1,MYC,PAF1,PAFAH1B1,PML,PTEN,RELA,RTF1,SRF,TP53
GO.0051716	cellular response to stimulus	36	2.03e-08	ENSP00000005340,ENSP00000212015,ENSP00000216297,ENSP00000216714,ENSP00000216797,ENSP00000217244,ENSP00000221265,ENSP00000252486,ENSP00000262506,ENSP00000262887,ENSP00000265354,ENSP00000268058,ENSP00000269305,ENSP00000278412,ENSP00000299601,ENSP00000302967,ENSP00000306245,ENSP00000316054,ENSP00000335153,ENSP00000344456,ENSP00000344818,ENSP00000349467,ENSP00000353622,ENSP00000355013,ENSP00000357998…	APEX1,APOE,CALM1,CSNK2A1,CSNK2A2,CTNNB1,CTR9,DVL1,DVL2,DVL3,FOS,GAP43,HDAC1,HDAC3,HSP90AA1,JUN,LEO1,MYC,NFKBIA,PAF1,PAFAH1B1,PML,PTEN,RELA,RTF1,SEC63,SIN3A,SIRT1,SRF,SSRP1,SUGT1,SUPT16H,TOP2A,TP53,UBC,XRCC1
GO.0007369	gastrulation	9	2.49e-08	ENSP00000005340,ENSP00000221265,ENSP00000265354,ENSP00000269305,ENSP00000299601,ENSP00000344456,ENSP00000355013,ENSP00000368169,ENSP00000374280	CTNNB1,CTR9,DVL1,DVL2,LEO1,PAF1,RTF1,SRF,TP53
GO.0009968	negative regulation of signal transduction	17	2.49e-08	ENSP00000005340,ENSP00000212015,ENSP00000216797,ENSP00000252486,ENSP00000269305,ENSP00000302967,ENSP00000316054,ENSP00000338345,ENSP00000344456,ENSP00000344818,ENSP00000360683,ENSP00000361021,ENSP00000362649,ENSP00000367207,ENSP00000368169,ENSP00000380378,ENSP00000384273	APOE,CTNNB1,DVL1,DVL2,DVL3,HDAC1,HDAC3,MYC,NFKBIA,PAFAH1B1,PTEN,PTPN1,RELA,SIRT1,SNCA,TP53,UBC
GO.0065009	regulation of molecular function	25	2.95e-08	ENSP00000005340,ENSP00000212015,ENSP00000216797,ENSP00000217244,ENSP00000252486,ENSP00000265354,ENSP00000302967,ENSP00000306245,ENSP00000316054,ENSP00000316454,ENSP00000335153,ENSP00000338345,ENSP00000344456,ENSP00000344818,ENSP00000349467,ENSP00000353622,ENSP00000360266,ENSP00000360683,ENSP00000361021,ENSP00000367207,ENSP00000367208,ENSP00000368169,ENSP00000380378,ENSP00000384273,ENSP00000430432	APOE,CALM1,CSNK2A1,CTNNB1,DVL1,DVL2,DVL3,FOS,HDAC2,HDAC3,HSP90AA1,JUN,MYC,NFKBIA,PACS1,PAFAH1B1,PTEN,PTPN1,RELA,SIN3A,SIRT1,SNCA,SRF,SUGT1,UBC
GO.0071363	cellular response to growth factor stimulus	14	3.17e-08	ENSP00000216797,ENSP00000268058,ENSP00000269305,ENSP00000302967,ENSP00000306245,ENSP00000338345,ENSP00000344456,ENSP00000344818,ENSP00000349467,ENSP00000360266,ENSP00000361021,ENSP00000362649,ENSP00000367207,ENSP00000384273	CALM1,CTNNB1,FOS,HDAC1,HDAC3,JUN,MYC,NFKBIA,PML,PTEN,RELA,SNCA,TP53,UBC
GO.0044092	negative regulation of molecular function	17	3.92e-08	ENSP00000212015,ENSP00000216797,ENSP00000217244,ENSP00000252486,ENSP00000268058,ENSP00000269305,ENSP00000302967,ENSP00000338345,ENSP00000344818,ENSP00000349467,ENSP00000353622,ENSP00000360266,ENSP00000360683,ENSP00000361021,ENSP00000367208,ENSP00000368169,ENSP00000430432	APOE,CALM1,CSNK2A1,DVL1,HDAC2,HDAC3,JUN,NFKBIA,PML,PTEN,PTPN1,SIN3A,SIRT1,SNCA,SUGT1,TP53,UBC
GO.0033554	cellular response to stress	20	4.08e-08	ENSP00000212015,ENSP00000216297,ENSP00000216714,ENSP00000216797,ENSP00000252486,ENSP00000262887,ENSP00000265354,ENSP00000269305,ENSP00000278412,ENSP00000302967,ENSP00000306245,ENSP00000335153,ENSP00000338345,ENSP00000344818,ENSP00000357998,ENSP00000361021,ENSP00000367207,ENSP00000384273,ENSP00000411532,ENSP00000430432	APEX1,APOE,FOS,HDAC2,HDAC3,HSP90AA1,MYC,NFKBIA,PTEN,RELA,SEC63,SIRT1,SNCA,SRF,SSRP1,SUPT16H,TOP2A,TP53,UBC,XRCC1
GO.0045596	negative regulation of cell differentiation	14	4.64e-08	ENSP00000212015,ENSP00000216797,ENSP00000252486,ENSP00000268058,ENSP00000269305,ENSP00000299601,ENSP00000302967,ENSP00000344456,ENSP00000355013,ENSP00000361021,ENSP00000367207,ENSP00000374280,ENSP00000380378,ENSP00000430432	APOE,CTNNB1,CTR9,HDAC2,HDAC3,LEO1,MYC,NFKBIA,PAFAH1B1,PML,PTEN,RTF1,SIRT1,TP53
GO.0031058	positive regulation of histone modification	7	4.77e-08	ENSP00000212015,ENSP00000221265,ENSP00000268058,ENSP00000269305,ENSP00000344456,ENSP00000355013,ENSP00000374280	CTNNB1,CTR9,PAF1,PML,RTF1,SIRT1,TP53
GO.0051726	regulation of cell cycle	16	4.99e-08	ENSP00000212015,ENSP00000217244,ENSP00000262506,ENSP00000268058,ENSP00000269305,ENSP00000344456,ENSP00000344818,ENSP00000349467,ENSP00000353622,ENSP00000360266,ENSP00000361021,ENSP00000362649,ENSP00000367207,ENSP00000380378,ENSP00000411532,ENSP00000430432	CALM1,CSNK2A1,CSNK2A2,CTNNB1,HDAC1,HDAC2,JUN,MYC,PAFAH1B1,PML,PTEN,SIN3A,SIRT1,TOP2A,TP53,UBC
GO.0043170	macromolecule metabolic process	39	5.35e-08	ENSP00000005340,ENSP00000212015,ENSP00000216297,ENSP00000216714,ENSP00000217244,ENSP00000219782,ENSP00000221265,ENSP00000262506,ENSP00000262887,ENSP00000265354,ENSP00000269305,ENSP00000273480,ENSP00000278412,ENSP00000299601,ENSP00000302640,ENSP00000302967,ENSP00000310040,ENSP00000338345,ENSP00000344456,ENSP00000344818,ENSP00000349467,ENSP00000353622,ENSP00000355013,ENSP00000357998,ENSP00000359024…	APEX1,CALM1,CHD3,CSNK2A1,CSNK2A2,CTNNB1,CTR9,DVL1,DVL2,EIF3F,HDAC1,HDAC2,HDAC3,JUN,LEO1,MAZ,MYC,NOLC1,PAF1,PTEN,PTPN1,RELA,RNF7,RTF1,SAP18,SEC63,SIN3A,SIRT1,SNCA,SPIB,SRF,SSRP1,SUDS3,SUPT16H,TOP2A,TP53,UBC,UBTF,XRCC1
GO.0010941	regulation of cell death	19	5.59e-08	ENSP00000212015,ENSP00000216797,ENSP00000217244,ENSP00000252486,ENSP00000269305,ENSP00000302967,ENSP00000338345,ENSP00000344456,ENSP00000344818,ENSP00000353622,ENSP00000360683,ENSP00000361021,ENSP00000362649,ENSP00000367207,ENSP00000371973,ENSP00000384273,ENSP00000411532,ENSP00000430432,ENSP00000443988	APOE,CSNK2A1,CTNNB1,HDAC1,HDAC2,HDAC3,MYC,NFKBIA,PTEN,PTPN1,RELA,SAP18,SIN3A,SIRT1,SNCA,SUDS3,TOP2A,TP53,UBC
GO.0009653	anatomical structure morphogenesis	22	5.93e-08	ENSP00000005340,ENSP00000212015,ENSP00000217244,ENSP00000221265,ENSP00000252486,ENSP00000262506,ENSP00000265354,ENSP00000268058,ENSP00000269305,ENSP00000299601,ENSP00000335153,ENSP00000344456,ENSP00000360266,ENSP00000361021,ENSP00000362649,ENSP00000367207,ENSP00000368169,ENSP00000374280,ENSP00000377372,ENSP00000380378,ENSP00000384273,ENSP00000430432	APOE,CSNK2A1,CSNK2A2,CTNNB1,DVL1,DVL2,GAP43,HDAC1,HDAC2,HSP90AA1,JUN,LEO1,MYC,PAF1,PAFAH1B1,PML,PTEN,RELA,RTF1,SIRT1,SRF,TP53
GO.0032270	positive regulation of cellular protein metabolic process	18	5.93e-08	ENSP00000005340,ENSP00000212015,ENSP00000216797,ENSP00000221265,ENSP00000252486,ENSP00000269305,ENSP00000302967,ENSP00000316054,ENSP00000338345,ENSP00000344456,ENSP00000344818,ENSP00000349467,ENSP00000355013,ENSP00000361021,ENSP00000367207,ENSP00000368169,ENSP00000374280,ENSP00000430432	APOE,CALM1,CTNNB1,CTR9,DVL1,DVL2,DVL3,HDAC2,HDAC3,MYC,NFKBIA,PAF1,PTEN,RTF1,SIRT1,SNCA,TP53,UBC
GO.0031056	regulation of histone modification	8	6.54e-08	ENSP00000212015,ENSP00000221265,ENSP00000268058,ENSP00000338345,ENSP00000344456,ENSP00000353622,ENSP00000355013,ENSP00000374280	CTNNB1,CTR9,PAF1,PML,RTF1,SIN3A,SIRT1,SNCA
GO.0007568	aging	10	6.64e-08	ENSP00000212015,ENSP00000265354,ENSP00000268058,ENSP00000269305,ENSP00000306245,ENSP00000338345,ENSP00000357998,ENSP00000360266,ENSP00000361021,ENSP00000384273	FOS,JUN,PML,PTEN,RELA,SEC63,SIRT1,SNCA,SRF,TP53
GO.0001933	negative regulation of protein phosphorylation	11	7.35e-08	ENSP00000212015,ENSP00000252486,ENSP00000302967,ENSP00000338345,ENSP00000349467,ENSP00000360266,ENSP00000360683,ENSP00000361021,ENSP00000367207,ENSP00000368169,ENSP00000380378	APOE,CALM1,DVL1,HDAC3,JUN,MYC,PAFAH1B1,PTEN,PTPN1,SIRT1,SNCA
GO.0051130	positive regulation of cellular component organization	17	7.93e-08	ENSP00000212015,ENSP00000221265,ENSP00000252486,ENSP00000262506,ENSP00000265354,ENSP00000268058,ENSP00000269305,ENSP00000338345,ENSP00000344456,ENSP00000353622,ENSP00000355013,ENSP00000360266,ENSP00000361021,ENSP00000368169,ENSP00000374280,ENSP00000380378,ENSP00000430432	APOE,CSNK2A2,CTNNB1,CTR9,DVL1,HDAC2,JUN,PAF1,PAFAH1B1,PML,PTEN,RTF1,SIN3A,SIRT1,SNCA,SRF,TP53
GO.0045786	negative regulation of cell cycle	12	8.28e-08	ENSP00000217244,ENSP00000262506,ENSP00000268058,ENSP00000269305,ENSP00000302967,ENSP00000344456,ENSP00000344818,ENSP00000361021,ENSP00000362649,ENSP00000367207,ENSP00000411532,ENSP00000430432	CSNK2A1,CSNK2A2,CTNNB1,HDAC1,HDAC2,HDAC3,MYC,PML,PTEN,TOP2A,TP53,UBC
GO.0048646	anatomical structure formation involved in morphogenesis	16	8.32e-08	ENSP00000005340,ENSP00000212015,ENSP00000221265,ENSP00000265354,ENSP00000268058,ENSP00000269305,ENSP00000299601,ENSP00000316054,ENSP00000344456,ENSP00000360266,ENSP00000361021,ENSP00000362649,ENSP00000368169,ENSP00000374280,ENSP00000380378,ENSP00000430432	CTNNB1,DVL1,DVL2,DVL3,HDAC1,HDAC2,JUN,LEO1,PAF1,PAFAH1B1,PML,PTEN,RTF1,SIRT1,SRF,TP53
GO.0016575	histone deacetylation	6	9.63e-08	ENSP00000212015,ENSP00000302967,ENSP00000353622,ENSP00000362649,ENSP00000430432,ENSP00000443988	HDAC1,HDAC2,HDAC3,SIN3A,SIRT1,SUDS3
GO.0007346	regulation of mitotic cell cycle	12	1.05e-07	ENSP00000212015,ENSP00000217244,ENSP00000262506,ENSP00000268058,ENSP00000269305,ENSP00000302967,ENSP00000344456,ENSP00000344818,ENSP00000353622,ENSP00000361021,ENSP00000380378,ENSP00000411532	CSNK2A1,CSNK2A2,CTNNB1,HDAC3,PAFAH1B1,PML,PTEN,SIN3A,SIRT1,TOP2A,TP53,UBC
GO.0045637	regulation of myeloid cell differentiation	9	1.06e-07	ENSP00000216797,ENSP00000221265,ENSP00000268058,ENSP00000299601,ENSP00000306245,ENSP00000344456,ENSP00000355013,ENSP00000360266,ENSP00000367207	CTNNB1,CTR9,FOS,JUN,LEO1,MYC,NFKBIA,PAF1,PML
GO.0051090	regulation of sequence-specific DNA binding transcription factor activity	11	1.25e-07	ENSP00000005340,ENSP00000212015,ENSP00000216797,ENSP00000265354,ENSP00000302967,ENSP00000306245,ENSP00000344818,ENSP00000360266,ENSP00000361021,ENSP00000384273,ENSP00000430432	DVL2,FOS,HDAC2,HDAC3,JUN,NFKBIA,PTEN,RELA,SIRT1,SRF,UBC
GO.0007399	nervous system development	21	1.48e-07	ENSP00000005340,ENSP00000217244,ENSP00000252486,ENSP00000262506,ENSP00000262887,ENSP00000265354,ENSP00000268058,ENSP00000269305,ENSP00000306245,ENSP00000316054,ENSP00000335153,ENSP00000344456,ENSP00000349467,ENSP00000360266,ENSP00000361021,ENSP00000368169,ENSP00000377372,ENSP00000380378,ENSP00000384273,ENSP00000430432,ENSP00000443988	APOE,CALM1,CSNK2A1,CSNK2A2,CTNNB1,DVL1,DVL2,DVL3,FOS,GAP43,HDAC2,HSP90AA1,JUN,PAFAH1B1,PML,PTEN,RELA,SRF,SUDS3,TP53,XRCC1
GO.0022402	cell cycle process	16	1.56e-07	ENSP00000216714,ENSP00000217244,ENSP00000262506,ENSP00000268058,ENSP00000269305,ENSP00000302967,ENSP00000335153,ENSP00000344456,ENSP00000344818,ENSP00000359024,ENSP00000361021,ENSP00000367207,ENSP00000367208,ENSP00000369716,ENSP00000380378,ENSP00000411532	APEX1,CHD3,CSNK2A1,CSNK2A2,CTNNB1,HDAC3,HSP90AA1,MYC,NOLC1,PAFAH1B1,PML,PTEN,SUGT1,TOP2A,TP53,UBC
GO.0031401	positive regulation of protein modification process	16	1.59e-07	ENSP00000005340,ENSP00000212015,ENSP00000221265,ENSP00000268058,ENSP00000269305,ENSP00000302967,ENSP00000316054,ENSP00000338345,ENSP00000344456,ENSP00000344818,ENSP00000349467,ENSP00000355013,ENSP00000361021,ENSP00000368169,ENSP00000374280,ENSP00000430432	CALM1,CTNNB1,CTR9,DVL1,DVL2,DVL3,HDAC2,HDAC3,PAF1,PML,PTEN,RTF1,SIRT1,SNCA,TP53,UBC
GO.0010605	negative regulation of macromolecule metabolic process	22	1.62e-07	ENSP00000212015,ENSP00000216714,ENSP00000216797,ENSP00000217244,ENSP00000221265,ENSP00000252486,ENSP00000262506,ENSP00000344818,ENSP00000349467,ENSP00000353622,ENSP00000355013,ENSP00000360266,ENSP00000360683,ENSP00000361021,ENSP00000362649,ENSP00000367207,ENSP00000368169,ENSP00000371973,ENSP00000374280,ENSP00000380378,ENSP00000430432,ENSP00000443988	APEX1,APOE,CALM1,CSNK2A1,CSNK2A2,CTR9,DVL1,HDAC1,HDAC2,JUN,MYC,NFKBIA,PAF1,PAFAH1B1,PTEN,PTPN1,RTF1,SAP18,SIN3A,SIRT1,SUDS3,UBC
GO.0044238	primary metabolic process	41	1.69e-07	ENSP00000005340,ENSP00000212015,ENSP00000216297,ENSP00000216714,ENSP00000217244,ENSP00000219782,ENSP00000221265,ENSP00000252486,ENSP00000262506,ENSP00000262887,ENSP00000265354,ENSP00000269305,ENSP00000273480,ENSP00000278412,ENSP00000299601,ENSP00000302640,ENSP00000302967,ENSP00000310040,ENSP00000338345,ENSP00000344456,ENSP00000344818,ENSP00000349467,ENSP00000353622,ENSP00000355013,ENSP00000357998…	APEX1,APOE,CALM1,CHD3,CSNK2A1,CSNK2A2,CTNNB1,CTR9,DVL1,DVL2,EIF3F,HDAC1,HDAC2,HDAC3,JUN,LEO1,MAZ,MYC,NOLC1,PAF1,PAFAH1B1,PTEN,PTPN1,RELA,RNF7,RTF1,SAP18,SEC63,SIN3A,SIRT1,SNCA,SPIB,SRF,SSRP1,SUDS3,SUPT16H,TOP2A,TP53,UBC,UBTF,XRCC1
GO.0009890	negative regulation of biosynthetic process	18	2.04e-07	ENSP00000212015,ENSP00000216714,ENSP00000216797,ENSP00000221265,ENSP00000252486,ENSP00000302640,ENSP00000338345,ENSP00000344818,ENSP00000353622,ENSP00000355013,ENSP00000360266,ENSP00000362649,ENSP00000367207,ENSP00000371973,ENSP00000374280,ENSP00000384273,ENSP00000430432,ENSP00000443988	APEX1,APOE,CTR9,HDAC1,HDAC2,JUN,MYC,NFKBIA,PAF1,RELA,RTF1,SAP18,SIN3A,SIRT1,SNCA,SUDS3,UBC,UBTF
GO.0009892	negative regulation of metabolic process	23	2.15e-07	ENSP00000212015,ENSP00000216714,ENSP00000216797,ENSP00000217244,ENSP00000221265,ENSP00000252486,ENSP00000262506,ENSP00000338345,ENSP00000344818,ENSP00000349467,ENSP00000353622,ENSP00000355013,ENSP00000360266,ENSP00000360683,ENSP00000361021,ENSP00000362649,ENSP00000367207,ENSP00000368169,ENSP00000371973,ENSP00000374280,ENSP00000380378,ENSP00000430432,ENSP00000443988	APEX1,APOE,CALM1,CSNK2A1,CSNK2A2,CTR9,DVL1,HDAC1,HDAC2,JUN,MYC,NFKBIA,PAF1,PAFAH1B1,PTEN,PTPN1,RTF1,SAP18,SIN3A,SIRT1,SNCA,SUDS3,UBC
GO.0048511	rhythmic process	10	2.38e-07	ENSP00000217244,ENSP00000268058,ENSP00000269305,ENSP00000344818,ENSP00000353622,ENSP00000360266,ENSP00000361021,ENSP00000362649,ENSP00000411532,ENSP00000430432	CSNK2A1,HDAC1,HDAC2,JUN,PML,PTEN,SIN3A,TOP2A,TP53,UBC
GO.0007166	cell surface receptor signaling pathway	21	2.53e-07	ENSP00000005340,ENSP00000217244,ENSP00000221265,ENSP00000262506,ENSP00000299601,ENSP00000302967,ENSP00000306245,ENSP00000316054,ENSP00000335153,ENSP00000344456,ENSP00000344818,ENSP00000349467,ENSP00000355013,ENSP00000360266,ENSP00000361021,ENSP00000362649,ENSP00000367207,ENSP00000368169,ENSP00000374280,ENSP00000384273,ENSP00000430432	CALM1,CSNK2A1,CSNK2A2,CTNNB1,CTR9,DVL1,DVL2,DVL3,FOS,HDAC1,HDAC2,HDAC3,HSP90AA1,JUN,LEO1,MYC,PAF1,PTEN,RELA,RTF1,UBC
GO.0007623	circadian rhythm	8	2.61e-07	ENSP00000212015,ENSP00000268058,ENSP00000269305,ENSP00000344818,ENSP00000360266,ENSP00000361021,ENSP00000362649,ENSP00000430432	HDAC1,HDAC2,JUN,PML,PTEN,SIRT1,TP53,UBC
GO.0045638	negative regulation of myeloid cell differentiation	7	2.64e-07	ENSP00000216797,ENSP00000221265,ENSP00000268058,ENSP00000299601,ENSP00000344456,ENSP00000355013,ENSP00000367207	CTNNB1,CTR9,LEO1,MYC,NFKBIA,PAF1,PML
GO.0032786	positive regulation of DNA-templated transcription, elongation	5	3.12e-07	ENSP00000216297,ENSP00000221265,ENSP00000299601,ENSP00000355013,ENSP00000374280	CTR9,LEO1,PAF1,RTF1,SUPT16H
GO.0048583	regulation of response to stimulus	26	3.12e-07	ENSP00000005340,ENSP00000212015,ENSP00000216714,ENSP00000216797,ENSP00000217244,ENSP00000252486,ENSP00000262506,ENSP00000268058,ENSP00000302967,ENSP00000306245,ENSP00000316054,ENSP00000316454,ENSP00000335153,ENSP00000338345,ENSP00000344818,ENSP00000349467,ENSP00000353622,ENSP00000360266,ENSP00000360683,ENSP00000361021,ENSP00000362649,ENSP00000367207,ENSP00000368169,ENSP00000380378,ENSP00000384273…	APEX1,APOE,CALM1,CSNK2A1,CSNK2A2,DVL1,DVL2,DVL3,FOS,HDAC1,HDAC2,HDAC3,HSP90AA1,JUN,MYC,NFKBIA,PACS1,PAFAH1B1,PML,PTEN,PTPN1,RELA,SIN3A,SIRT1,SNCA,UBC
GO.0045595	regulation of cell differentiation	18	3.23e-07	ENSP00000212015,ENSP00000216797,ENSP00000252486,ENSP00000265354,ENSP00000268058,ENSP00000269305,ENSP00000299601,ENSP00000302967,ENSP00000306245,ENSP00000344456,ENSP00000355013,ENSP00000361021,ENSP00000367207,ENSP00000368169,ENSP00000374280,ENSP00000380378,ENSP00000384273,ENSP00000430432	APOE,CTNNB1,CTR9,DVL1,FOS,HDAC2,HDAC3,LEO1,MYC,NFKBIA,PAFAH1B1,PML,PTEN,RELA,RTF1,SIRT1,SRF,TP53
GO.0006366	transcription from RNA polymerase II promoter	14	3.24e-07	ENSP00000005340,ENSP00000216297,ENSP00000219782,ENSP00000265354,ENSP00000268058,ENSP00000269305,ENSP00000278412,ENSP00000344818,ENSP00000360266,ENSP00000361021,ENSP00000362649,ENSP00000367207,ENSP00000368169,ENSP00000384273	DVL1,DVL2,HDAC1,JUN,MAZ,MYC,PML,PTEN,RELA,SRF,SSRP1,SUPT16H,TP53,UBC
GO.0040029	regulation of gene expression, epigenetic	9	4e-07	ENSP00000212015,ENSP00000216714,ENSP00000306245,ENSP00000344456,ENSP00000353622,ENSP00000362649,ENSP00000371973,ENSP00000430432,ENSP00000443988	APEX1,CTNNB1,FOS,HDAC1,HDAC2,SAP18,SIN3A,SIRT1,SUDS3
GO.0045892	negative regulation of transcription, DNA-templated	16	4.15e-07	ENSP00000212015,ENSP00000216797,ENSP00000221265,ENSP00000269305,ENSP00000302640,ENSP00000338345,ENSP00000344818,ENSP00000353622,ENSP00000355013,ENSP00000360266,ENSP00000362649,ENSP00000367207,ENSP00000374280,ENSP00000384273,ENSP00000430432,ENSP00000443988	CTR9,HDAC1,HDAC2,JUN,MYC,NFKBIA,PAF1,RELA,RTF1,SIN3A,SIRT1,SNCA,SUDS3,TP53,UBC,UBTF
GO.0042493	response to drug	11	4.42e-07	ENSP00000262887,ENSP00000269305,ENSP00000306245,ENSP00000316054,ENSP00000338345,ENSP00000344456,ENSP00000360266,ENSP00000361021,ENSP00000367207,ENSP00000384273,ENSP00000430432	CTNNB1,DVL3,FOS,HDAC2,JUN,MYC,PTEN,RELA,SNCA,TP53,XRCC1
GO.0045934	negative regulation of nucleobase-containing compound metabolic process	17	4.61e-07	ENSP00000212015,ENSP00000216714,ENSP00000216797,ENSP00000221265,ENSP00000302640,ENSP00000338345,ENSP00000344818,ENSP00000353622,ENSP00000355013,ENSP00000360266,ENSP00000362649,ENSP00000367207,ENSP00000371973,ENSP00000374280,ENSP00000384273,ENSP00000430432,ENSP00000443988	APEX1,CTR9,HDAC1,HDAC2,JUN,MYC,NFKBIA,PAF1,RELA,RTF1,SAP18,SIN3A,SIRT1,SNCA,SUDS3,UBC,UBTF
GO.0051128	regulation of cellular component organization	21	4.94e-07	ENSP00000212015,ENSP00000217244,ENSP00000221265,ENSP00000236192,ENSP00000252486,ENSP00000262506,ENSP00000265354,ENSP00000268058,ENSP00000338345,ENSP00000344456,ENSP00000353622,ENSP00000355013,ENSP00000360266,ENSP00000360683,ENSP00000361021,ENSP00000367207,ENSP00000368169,ENSP00000374280,ENSP00000377372,ENSP00000380378,ENSP00000430432	APOE,CSNK2A1,CSNK2A2,CTNNB1,CTR9,DVL1,GAP43,HDAC2,JUN,MYC,PAF1,PAFAH1B1,PML,PTEN,PTPN1,RTF1,SIN3A,SIRT1,SNCA,SRF,VAMP4
GO.0016570	histone modification	10	5.02e-07	ENSP00000212015,ENSP00000221265,ENSP00000299601,ENSP00000302967,ENSP00000353622,ENSP00000355013,ENSP00000362649,ENSP00000374280,ENSP00000430432,ENSP00000443988	CTR9,HDAC1,HDAC2,HDAC3,LEO1,PAF1,RTF1,SIN3A,SIRT1,SUDS3
GO.0007049	cell cycle	17	5.34e-07	ENSP00000216714,ENSP00000217244,ENSP00000262506,ENSP00000268058,ENSP00000269305,ENSP00000302967,ENSP00000335153,ENSP00000344456,ENSP00000344818,ENSP00000359024,ENSP00000361021,ENSP00000362649,ENSP00000367207,ENSP00000367208,ENSP00000369716,ENSP00000380378,ENSP00000411532	APEX1,CHD3,CSNK2A1,CSNK2A2,CTNNB1,HDAC1,HDAC3,HSP90AA1,MYC,NOLC1,PAFAH1B1,PML,PTEN,SUGT1,TOP2A,TP53,UBC
GO.0010558	negative regulation of macromolecule biosynthetic process	17	5.36e-07	ENSP00000212015,ENSP00000216714,ENSP00000216797,ENSP00000221265,ENSP00000302640,ENSP00000338345,ENSP00000344818,ENSP00000353622,ENSP00000355013,ENSP00000360266,ENSP00000362649,ENSP00000367207,ENSP00000371973,ENSP00000374280,ENSP00000384273,ENSP00000430432,ENSP00000443988	APEX1,CTR9,HDAC1,HDAC2,JUN,MYC,NFKBIA,PAF1,RELA,RTF1,SAP18,SIN3A,SIRT1,SNCA,SUDS3,UBC,UBTF
GO.0007165	signal transduction	30	5.61e-07	ENSP00000005340,ENSP00000212015,ENSP00000217244,ENSP00000221265,ENSP00000252486,ENSP00000262506,ENSP00000265354,ENSP00000268058,ENSP00000269305,ENSP00000299601,ENSP00000302967,ENSP00000306245,ENSP00000316054,ENSP00000335153,ENSP00000344456,ENSP00000344818,ENSP00000349467,ENSP00000355013,ENSP00000357998,ENSP00000360266,ENSP00000361021,ENSP00000362649,ENSP00000367207,ENSP00000367208,ENSP00000368169…	APOE,CALM1,CSNK2A1,CSNK2A2,CTNNB1,CTR9,DVL1,DVL2,DVL3,FOS,GAP43,HDAC1,HDAC2,HDAC3,HSP90AA1,JUN,LEO1,MYC,PAF1,PAFAH1B1,PML,PTEN,RELA,RTF1,SEC63,SIRT1,SRF,SUGT1,TP53,UBC
GO.0051704	multi-organism process	21	7.96e-07	ENSP00000212015,ENSP00000216297,ENSP00000216797,ENSP00000221265,ENSP00000252486,ENSP00000268058,ENSP00000269305,ENSP00000278412,ENSP00000306245,ENSP00000316454,ENSP00000338345,ENSP00000344456,ENSP00000344818,ENSP00000355013,ENSP00000360266,ENSP00000361021,ENSP00000362649,ENSP00000367208,ENSP00000368169,ENSP00000380378,ENSP00000430432	APOE,CTNNB1,CTR9,DVL1,FOS,HDAC1,HDAC2,JUN,NFKBIA,PACS1,PAF1,PAFAH1B1,PML,PTEN,SIRT1,SNCA,SSRP1,SUGT1,SUPT16H,TP53,UBC
GO.0031062	positive regulation of histone methylation	5	9.76e-07	ENSP00000212015,ENSP00000221265,ENSP00000344456,ENSP00000355013,ENSP00000374280	CTNNB1,CTR9,PAF1,RTF1,SIRT1
GO.0080135	regulation of cellular response to stress	13	9.95e-07	ENSP00000005340,ENSP00000212015,ENSP00000216714,ENSP00000262506,ENSP00000268058,ENSP00000269305,ENSP00000302967,ENSP00000316054,ENSP00000335153,ENSP00000338345,ENSP00000361021,ENSP00000367207,ENSP00000380378	APEX1,CSNK2A2,DVL2,DVL3,HDAC3,HSP90AA1,MYC,PAFAH1B1,PML,PTEN,SIRT1,SNCA,TP53
GO.0031327	negative regulation of cellular biosynthetic process	17	1.01e-06	ENSP00000212015,ENSP00000216714,ENSP00000216797,ENSP00000221265,ENSP00000302640,ENSP00000338345,ENSP00000344818,ENSP00000353622,ENSP00000355013,ENSP00000360266,ENSP00000362649,ENSP00000367207,ENSP00000371973,ENSP00000374280,ENSP00000384273,ENSP00000430432,ENSP00000443988	APEX1,CTR9,HDAC1,HDAC2,JUN,MYC,NFKBIA,PAF1,RELA,RTF1,SAP18,SIN3A,SIRT1,SNCA,SUDS3,UBC,UBTF
GO.0051172	negative regulation of nitrogen compound metabolic process	17	1.26e-06	ENSP00000212015,ENSP00000216714,ENSP00000216797,ENSP00000221265,ENSP00000252486,ENSP00000302640,ENSP00000344818,ENSP00000353622,ENSP00000355013,ENSP00000360266,ENSP00000362649,ENSP00000367207,ENSP00000371973,ENSP00000374280,ENSP00000384273,ENSP00000430432,ENSP00000443988	APEX1,APOE,CTR9,HDAC1,HDAC2,JUN,MYC,NFKBIA,PAF1,RELA,RTF1,SAP18,SIN3A,SIRT1,SUDS3,UBC,UBTF
GO.0071560	cellular response to transforming growth factor beta stimulus	8	1.36e-06	ENSP00000268058,ENSP00000269305,ENSP00000306245,ENSP00000344818,ENSP00000360266,ENSP00000362649,ENSP00000367207,ENSP00000430432	FOS,HDAC1,HDAC2,JUN,MYC,PML,TP53,UBC
GO.0061198	fungiform papilla formation	3	1.42e-06	ENSP00000344456,ENSP00000362649,ENSP00000430432	CTNNB1,HDAC1,HDAC2
GO.0071704	organic substance metabolic process	40	1.62e-06	ENSP00000005340,ENSP00000212015,ENSP00000216297,ENSP00000216714,ENSP00000217244,ENSP00000219782,ENSP00000221265,ENSP00000252486,ENSP00000262506,ENSP00000262887,ENSP00000265354,ENSP00000269305,ENSP00000273480,ENSP00000278412,ENSP00000299601,ENSP00000302640,ENSP00000302967,ENSP00000310040,ENSP00000338345,ENSP00000344456,ENSP00000344818,ENSP00000349467,ENSP00000353622,ENSP00000355013,ENSP00000357998…	APEX1,APOE,CALM1,CHD3,CSNK2A1,CSNK2A2,CTNNB1,CTR9,DVL1,DVL2,EIF3F,HDAC1,HDAC2,HDAC3,JUN,LEO1,MAZ,MYC,NOLC1,PAF1,PAFAH1B1,PTEN,PTPN1,RNF7,RTF1,SAP18,SEC63,SIN3A,SIRT1,SNCA,SPIB,SRF,SSRP1,SUDS3,SUPT16H,TOP2A,TP53,UBC,UBTF,XRCC1
GO.0050793	regulation of developmental process	20	1.68e-06	ENSP00000005340,ENSP00000212015,ENSP00000216797,ENSP00000252486,ENSP00000265354,ENSP00000268058,ENSP00000269305,ENSP00000299601,ENSP00000302967,ENSP00000306245,ENSP00000316054,ENSP00000344456,ENSP00000355013,ENSP00000361021,ENSP00000367207,ENSP00000368169,ENSP00000374280,ENSP00000380378,ENSP00000384273,ENSP00000430432	APOE,CTNNB1,CTR9,DVL1,DVL2,DVL3,FOS,HDAC2,HDAC3,LEO1,MYC,NFKBIA,PAFAH1B1,PML,PTEN,RELA,RTF1,SIRT1,SRF,TP53
GO.0032496	response to lipopolysaccharide	9	1.85e-06	ENSP00000216797,ENSP00000221265,ENSP00000268058,ENSP00000306245,ENSP00000338345,ENSP00000355013,ENSP00000360266,ENSP00000384273,ENSP00000430432	CTR9,FOS,HDAC2,JUN,NFKBIA,PAF1,PML,RELA,SNCA
GO.0042326	negative regulation of phosphorylation	10	2.05e-06	ENSP00000212015,ENSP00000252486,ENSP00000302967,ENSP00000349467,ENSP00000360266,ENSP00000360683,ENSP00000361021,ENSP00000367207,ENSP00000368169,ENSP00000380378	APOE,CALM1,DVL1,HDAC3,JUN,MYC,PAFAH1B1,PTEN,PTPN1,SIRT1
GO.0044237	cellular metabolic process	39	2.32e-06	ENSP00000005340,ENSP00000212015,ENSP00000216297,ENSP00000216714,ENSP00000217244,ENSP00000219782,ENSP00000221265,ENSP00000252486,ENSP00000262506,ENSP00000262887,ENSP00000265354,ENSP00000269305,ENSP00000273480,ENSP00000278412,ENSP00000299601,ENSP00000302640,ENSP00000302967,ENSP00000310040,ENSP00000344456,ENSP00000344818,ENSP00000349467,ENSP00000353622,ENSP00000355013,ENSP00000357998,ENSP00000359024…	APEX1,APOE,CALM1,CHD3,CSNK2A1,CSNK2A2,CTNNB1,CTR9,DVL1,DVL2,EIF3F,HDAC1,HDAC2,HDAC3,JUN,LEO1,MAZ,MYC,NOLC1,PAF1,PAFAH1B1,PTEN,PTPN1,RNF7,RTF1,SAP18,SEC63,SIN3A,SIRT1,SPIB,SRF,SSRP1,SUDS3,SUPT16H,TOP2A,TP53,UBC,UBTF,XRCC1
GO.0048584	positive regulation of response to stimulus	19	2.32e-06	ENSP00000005340,ENSP00000216714,ENSP00000217244,ENSP00000268058,ENSP00000269305,ENSP00000302967,ENSP00000306245,ENSP00000316054,ENSP00000335153,ENSP00000338345,ENSP00000344818,ENSP00000349467,ENSP00000353622,ENSP00000360266,ENSP00000367207,ENSP00000368169,ENSP00000380378,ENSP00000384273,ENSP00000430432	APEX1,CALM1,CSNK2A1,DVL1,DVL2,DVL3,FOS,HDAC2,HDAC3,HSP90AA1,JUN,MYC,PAFAH1B1,PML,RELA,SIN3A,SNCA,TP53,UBC
GO.0044700	single organism signaling	30	2.34e-06	ENSP00000005340,ENSP00000212015,ENSP00000217244,ENSP00000221265,ENSP00000252486,ENSP00000262506,ENSP00000265354,ENSP00000268058,ENSP00000269305,ENSP00000299601,ENSP00000302967,ENSP00000306245,ENSP00000316054,ENSP00000335153,ENSP00000344456,ENSP00000344818,ENSP00000349467,ENSP00000355013,ENSP00000357998,ENSP00000360266,ENSP00000361021,ENSP00000362649,ENSP00000367207,ENSP00000367208,ENSP00000368169…	APOE,CALM1,CSNK2A1,CSNK2A2,CTNNB1,CTR9,DVL1,DVL2,DVL3,FOS,GAP43,HDAC1,HDAC2,HDAC3,HSP90AA1,JUN,LEO1,MYC,PAF1,PAFAH1B1,PML,PTEN,RELA,RTF1,SEC63,SIRT1,SRF,SUGT1,TP53,UBC
GO.0045936	negative regulation of phosphate metabolic process	11	2.34e-06	ENSP00000212015,ENSP00000252486,ENSP00000269305,ENSP00000302967,ENSP00000349467,ENSP00000360266,ENSP00000360683,ENSP00000361021,ENSP00000367207,ENSP00000368169,ENSP00000380378	APOE,CALM1,DVL1,HDAC3,JUN,MYC,PAFAH1B1,PTEN,PTPN1,SIRT1,TP53
GO.0048585	negative regulation of response to stimulus	16	2.75e-06	ENSP00000005340,ENSP00000212015,ENSP00000216797,ENSP00000252486,ENSP00000269305,ENSP00000302967,ENSP00000316054,ENSP00000338345,ENSP00000344456,ENSP00000344818,ENSP00000360683,ENSP00000361021,ENSP00000362649,ENSP00000367207,ENSP00000380378,ENSP00000384273	APOE,CTNNB1,DVL2,DVL3,HDAC1,HDAC3,MYC,NFKBIA,PAFAH1B1,PTEN,PTPN1,RELA,SIRT1,SNCA,TP53,UBC
GO.0044403	symbiosis, encompassing mutualism through parasitism	13	2.77e-06	ENSP00000212015,ENSP00000216297,ENSP00000216797,ENSP00000252486,ENSP00000268058,ENSP00000269305,ENSP00000278412,ENSP00000316454,ENSP00000344818,ENSP00000360266,ENSP00000362649,ENSP00000367208,ENSP00000384273	APOE,HDAC1,JUN,NFKBIA,PACS1,PML,RELA,SIRT1,SSRP1,SUGT1,SUPT16H,TP53,UBC
GO.0006352	DNA-templated transcription, initiation	9	2.79e-06	ENSP00000219782,ENSP00000268058,ENSP00000269305,ENSP00000302640,ENSP00000344818,ENSP00000361021,ENSP00000362649,ENSP00000367207,ENSP00000374280	HDAC1,MAZ,MYC,PML,PTEN,RTF1,TP53,UBC,UBTF
GO.0032968	positive regulation of transcription elongation from RNA polymerase II promoter	4	3.07e-06	ENSP00000221265,ENSP00000299601,ENSP00000355013,ENSP00000374280	CTR9,LEO1,PAF1,RTF1
GO.0048513	organ development	22	3.18e-06	ENSP00000005340,ENSP00000212015,ENSP00000262887,ENSP00000265354,ENSP00000268058,ENSP00000269305,ENSP00000306245,ENSP00000316054,ENSP00000344456,ENSP00000349467,ENSP00000353622,ENSP00000357998,ENSP00000360266,ENSP00000361021,ENSP00000362649,ENSP00000367207,ENSP00000368169,ENSP00000380378,ENSP00000384273,ENSP00000411532,ENSP00000430432,ENSP00000443988	CALM1,CTNNB1,DVL1,DVL2,DVL3,FOS,HDAC1,HDAC2,JUN,MYC,PAFAH1B1,PML,PTEN,RELA,SEC63,SIN3A,SIRT1,SRF,SUDS3,TOP2A,TP53,XRCC1
GO.0051241	negative regulation of multicellular organismal process	14	3.2e-06	ENSP00000216797,ENSP00000221265,ENSP00000252486,ENSP00000265354,ENSP00000268058,ENSP00000269305,ENSP00000299601,ENSP00000302967,ENSP00000344818,ENSP00000355013,ENSP00000361021,ENSP00000367207,ENSP00000380378,ENSP00000430432	APOE,CTR9,HDAC2,HDAC3,LEO1,MYC,NFKBIA,PAF1,PAFAH1B1,PML,PTEN,SRF,TP53,UBC
GO.0009894	regulation of catabolic process	13	3.56e-06	ENSP00000212015,ENSP00000217244,ENSP00000252486,ENSP00000262506,ENSP00000268058,ENSP00000269305,ENSP00000338345,ENSP00000341344,ENSP00000344818,ENSP00000360683,ENSP00000361021,ENSP00000368169,ENSP00000384273	APOE,CSNK2A1,CSNK2A2,DVL1,GGA1,PML,PTEN,PTPN1,RELA,SIRT1,SNCA,TP53,UBC
GO.0007275	multicellular organismal development	27	3.79e-06	ENSP00000005340,ENSP00000217244,ENSP00000221265,ENSP00000252486,ENSP00000262506,ENSP00000262887,ENSP00000265354,ENSP00000268058,ENSP00000269305,ENSP00000299601,ENSP00000306245,ENSP00000335153,ENSP00000344456,ENSP00000349467,ENSP00000353622,ENSP00000357998,ENSP00000360266,ENSP00000361021,ENSP00000362649,ENSP00000367207,ENSP00000368169,ENSP00000377372,ENSP00000380378,ENSP00000384273,ENSP00000411532…	APOE,CALM1,CSNK2A1,CSNK2A2,CTNNB1,DVL1,DVL2,FOS,GAP43,HDAC1,HDAC2,HSP90AA1,JUN,LEO1,MYC,PAF1,PAFAH1B1,PML,PTEN,RELA,SEC63,SIN3A,SRF,SUDS3,TOP2A,TP53,XRCC1
GO.0007179	transforming growth factor beta receptor signaling pathway	7	3.81e-06	ENSP00000268058,ENSP00000269305,ENSP00000306245,ENSP00000344818,ENSP00000360266,ENSP00000362649,ENSP00000367207	FOS,HDAC1,JUN,MYC,PML,TP53,UBC
GO.0035987	endodermal cell differentiation	5	3.9e-06	ENSP00000221265,ENSP00000299601,ENSP00000344456,ENSP00000355013,ENSP00000374280	CTNNB1,CTR9,LEO1,PAF1,RTF1
GO.0002682	regulation of immune system process	16	3.93e-06	ENSP00000212015,ENSP00000221265,ENSP00000268058,ENSP00000299601,ENSP00000316454,ENSP00000335153,ENSP00000338345,ENSP00000344456,ENSP00000344818,ENSP00000349467,ENSP00000353622,ENSP00000355013,ENSP00000360683,ENSP00000361021,ENSP00000367207,ENSP00000384273	CALM1,CTNNB1,CTR9,HSP90AA1,LEO1,MYC,PACS1,PAF1,PML,PTEN,PTPN1,RELA,SIN3A,SIRT1,SNCA,UBC
GO.0000278	mitotic cell cycle	13	4.22e-06	ENSP00000216714,ENSP00000217244,ENSP00000262506,ENSP00000268058,ENSP00000269305,ENSP00000335153,ENSP00000344818,ENSP00000359024,ENSP00000361021,ENSP00000362649,ENSP00000367208,ENSP00000380378,ENSP00000411532	APEX1,CSNK2A1,CSNK2A2,HDAC1,HSP90AA1,NOLC1,PAFAH1B1,PML,PTEN,SUGT1,TOP2A,TP53,UBC
GO.0048731	system development	25	4.94e-06	ENSP00000005340,ENSP00000217244,ENSP00000252486,ENSP00000262506,ENSP00000262887,ENSP00000265354,ENSP00000268058,ENSP00000269305,ENSP00000306245,ENSP00000335153,ENSP00000344456,ENSP00000349467,ENSP00000353622,ENSP00000357998,ENSP00000360266,ENSP00000361021,ENSP00000362649,ENSP00000367207,ENSP00000368169,ENSP00000377372,ENSP00000380378,ENSP00000384273,ENSP00000411532,ENSP00000430432,ENSP00000443988	APOE,CALM1,CSNK2A1,CSNK2A2,CTNNB1,DVL1,DVL2,FOS,GAP43,HDAC1,HDAC2,HSP90AA1,JUN,MYC,PAFAH1B1,PML,PTEN,RELA,SEC63,SIN3A,SRF,SUDS3,TOP2A,TP53,XRCC1
GO.0051093	negative regulation of developmental process	13	5.57e-06	ENSP00000212015,ENSP00000216797,ENSP00000252486,ENSP00000269305,ENSP00000299601,ENSP00000302967,ENSP00000344456,ENSP00000355013,ENSP00000361021,ENSP00000367207,ENSP00000374280,ENSP00000380378,ENSP00000430432	APOE,CTNNB1,CTR9,HDAC2,HDAC3,LEO1,MYC,NFKBIA,PAFAH1B1,PTEN,RTF1,SIRT1,TP53
GO.0051129	negative regulation of cellular component organization	11	5.75e-06	ENSP00000212015,ENSP00000217244,ENSP00000252486,ENSP00000262506,ENSP00000268058,ENSP00000269305,ENSP00000338345,ENSP00000353622,ENSP00000361021,ENSP00000380378,ENSP00000430432	APOE,CSNK2A1,CSNK2A2,HDAC2,PAFAH1B1,PML,PTEN,SIN3A,SIRT1,SNCA,TP53
GO.0045930	negative regulation of mitotic cell cycle	8	5.77e-06	ENSP00000217244,ENSP00000262506,ENSP00000268058,ENSP00000269305,ENSP00000344456,ENSP00000344818,ENSP00000361021,ENSP00000411532	CSNK2A1,CSNK2A2,CTNNB1,PML,PTEN,TOP2A,TP53,UBC
GO.0060070	canonical Wnt signaling pathway	6	6.07e-06	ENSP00000005340,ENSP00000316054,ENSP00000344456,ENSP00000361021,ENSP00000367207,ENSP00000368169	CTNNB1,DVL1,DVL2,DVL3,MYC,PTEN
GO.0048598	embryonic morphogenesis	11	6.24e-06	ENSP00000005340,ENSP00000221265,ENSP00000265354,ENSP00000268058,ENSP00000269305,ENSP00000299601,ENSP00000344456,ENSP00000355013,ENSP00000362649,ENSP00000374280,ENSP00000430432	CTNNB1,CTR9,DVL2,HDAC1,HDAC2,LEO1,PAF1,PML,RTF1,SRF,TP53
GO.0048468	cell development	17	6.32e-06	ENSP00000217244,ENSP00000221265,ENSP00000252486,ENSP00000262506,ENSP00000265354,ENSP00000268058,ENSP00000299601,ENSP00000335153,ENSP00000344456,ENSP00000355013,ENSP00000360266,ENSP00000361021,ENSP00000368169,ENSP00000374280,ENSP00000377372,ENSP00000380378,ENSP00000430432	APOE,CSNK2A1,CSNK2A2,CTNNB1,CTR9,DVL1,GAP43,HDAC2,HSP90AA1,JUN,LEO1,PAF1,PAFAH1B1,PML,PTEN,RTF1,SRF
GO.0038093	Fc receptor signaling pathway	8	6.51e-06	ENSP00000216797,ENSP00000306245,ENSP00000335153,ENSP00000344818,ENSP00000349467,ENSP00000360266,ENSP00000361021,ENSP00000384273	CALM1,FOS,HSP90AA1,JUN,NFKBIA,PTEN,RELA,UBC
GO.0035556	intracellular signal transduction	18	6.52e-06	ENSP00000005340,ENSP00000212015,ENSP00000216797,ENSP00000252486,ENSP00000265354,ENSP00000269305,ENSP00000306245,ENSP00000316054,ENSP00000344456,ENSP00000344818,ENSP00000349467,ENSP00000355013,ENSP00000360266,ENSP00000361021,ENSP00000367207,ENSP00000368169,ENSP00000380378,ENSP00000384273	APOE,CALM1,CTNNB1,CTR9,DVL1,DVL2,DVL3,FOS,JUN,MYC,NFKBIA,PAFAH1B1,PTEN,RELA,SIRT1,SRF,TP53,UBC
GO.2000757	negative regulation of peptidyl-lysine acetylation	4	6.52e-06	ENSP00000212015,ENSP00000338345,ENSP00000353622,ENSP00000430432	HDAC2,SIN3A,SIRT1,SNCA
GO.0009887	organ morphogenesis	13	7.12e-06	ENSP00000005340,ENSP00000265354,ENSP00000268058,ENSP00000316054,ENSP00000344456,ENSP00000360266,ENSP00000361021,ENSP00000362649,ENSP00000367207,ENSP00000368169,ENSP00000380378,ENSP00000384273,ENSP00000430432	CTNNB1,DVL1,DVL2,DVL3,HDAC1,HDAC2,JUN,MYC,PAFAH1B1,PML,PTEN,RELA,SRF
GO.0010629	negative regulation of gene expression	16	7.52e-06	ENSP00000212015,ENSP00000216797,ENSP00000221265,ENSP00000269305,ENSP00000338345,ENSP00000344818,ENSP00000353622,ENSP00000355013,ENSP00000360266,ENSP00000362649,ENSP00000367207,ENSP00000371973,ENSP00000374280,ENSP00000384273,ENSP00000430432,ENSP00000443988	CTR9,HDAC1,HDAC2,JUN,MYC,NFKBIA,PAF1,RELA,RTF1,SAP18,SIN3A,SIRT1,SNCA,SUDS3,TP53,UBC
GO.0045165	cell fate commitment	8	7.55e-06	ENSP00000221265,ENSP00000268058,ENSP00000269305,ENSP00000299601,ENSP00000344456,ENSP00000355013,ENSP00000374280,ENSP00000377372	CTNNB1,CTR9,GAP43,LEO1,PAF1,PML,RTF1,TP53
GO.2001251	negative regulation of chromosome organization	6	9.32e-06	ENSP00000212015,ENSP00000217244,ENSP00000262506,ENSP00000268058,ENSP00000338345,ENSP00000353622	CSNK2A1,CSNK2A2,PML,SIN3A,SIRT1,SNCA
GO.0010942	positive regulation of cell death	11	9.62e-06	ENSP00000252486,ENSP00000269305,ENSP00000338345,ENSP00000344456,ENSP00000344818,ENSP00000360266,ENSP00000361021,ENSP00000367207,ENSP00000371973,ENSP00000411532,ENSP00000443988	APOE,CTNNB1,JUN,MYC,PTEN,SAP18,SNCA,SUDS3,TOP2A,TP53,UBC
GO.0051239	regulation of multicellular organismal process	20	9.62e-06	ENSP00000005340,ENSP00000221265,ENSP00000252486,ENSP00000265354,ENSP00000268058,ENSP00000269305,ENSP00000299601,ENSP00000302967,ENSP00000306245,ENSP00000316054,ENSP00000344456,ENSP00000344818,ENSP00000349467,ENSP00000355013,ENSP00000360266,ENSP00000361021,ENSP00000367207,ENSP00000368169,ENSP00000380378,ENSP00000430432	APOE,CALM1,CTNNB1,CTR9,DVL1,DVL2,DVL3,FOS,HDAC2,HDAC3,JUN,LEO1,MYC,PAF1,PAFAH1B1,PML,PTEN,SRF,TP53,UBC
GO.0035994	response to muscle stretch	4	1.02e-05	ENSP00000216797,ENSP00000306245,ENSP00000360266,ENSP00000384273	FOS,JUN,NFKBIA,RELA
GO.0060789	hair follicle placode formation	3	1.1e-05	ENSP00000344456,ENSP00000362649,ENSP00000430432	CTNNB1,HDAC1,HDAC2
GO.0061197	fungiform papilla morphogenesis	3	1.1e-05	ENSP00000344456,ENSP00000362649,ENSP00000430432	CTNNB1,HDAC1,HDAC2
GO.0042221	response to chemical	25	1.13e-05	ENSP00000212015,ENSP00000217244,ENSP00000221265,ENSP00000252486,ENSP00000262506,ENSP00000262887,ENSP00000265354,ENSP00000268058,ENSP00000269305,ENSP00000302967,ENSP00000306245,ENSP00000316054,ENSP00000335153,ENSP00000344456,ENSP00000344818,ENSP00000349467,ENSP00000353622,ENSP00000355013,ENSP00000357998,ENSP00000360266,ENSP00000362649,ENSP00000367207,ENSP00000368169,ENSP00000377372,ENSP00000384273	APOE,CALM1,CSNK2A1,CSNK2A2,CTNNB1,CTR9,DVL1,DVL3,FOS,GAP43,HDAC1,HDAC3,HSP90AA1,JUN,MYC,PAF1,PML,RELA,SEC63,SIN3A,SIRT1,SRF,TP53,UBC,XRCC1
GO.2000113	negative regulation of cellular macromolecule biosynthetic process	15	1.14e-05	ENSP00000212015,ENSP00000216797,ENSP00000221265,ENSP00000302640,ENSP00000338345,ENSP00000344818,ENSP00000353622,ENSP00000355013,ENSP00000360266,ENSP00000362649,ENSP00000367207,ENSP00000374280,ENSP00000384273,ENSP00000430432,ENSP00000443988	CTR9,HDAC1,HDAC2,JUN,MYC,NFKBIA,PAF1,RELA,RTF1,SIN3A,SIRT1,SNCA,SUDS3,UBC,UBTF
GO.0007167	enzyme linked receptor protein signaling pathway	13	1.26e-05	ENSP00000216797,ENSP00000268058,ENSP00000269305,ENSP00000302967,ENSP00000306245,ENSP00000335153,ENSP00000344818,ENSP00000349467,ENSP00000360266,ENSP00000362649,ENSP00000367207,ENSP00000384273,ENSP00000430432	CALM1,FOS,HDAC1,HDAC2,HDAC3,HSP90AA1,JUN,MYC,NFKBIA,PML,RELA,TP53,UBC
GO.0045862	positive regulation of proteolysis	9	1.26e-05	ENSP00000212015,ENSP00000252486,ENSP00000268058,ENSP00000338345,ENSP00000344818,ENSP00000361021,ENSP00000367207,ENSP00000368169,ENSP00000430432	APOE,DVL1,HDAC2,MYC,PML,PTEN,SIRT1,SNCA,UBC
GO.0050789	regulation of biological process	40	1.26e-05	ENSP00000005340,ENSP00000212015,ENSP00000216297,ENSP00000216797,ENSP00000217244,ENSP00000219782,ENSP00000221265,ENSP00000236192,ENSP00000252486,ENSP00000262506,ENSP00000265354,ENSP00000268058,ENSP00000269305,ENSP00000278412,ENSP00000299601,ENSP00000306245,ENSP00000310040,ENSP00000316054,ENSP00000316454,ENSP00000335153,ENSP00000338345,ENSP00000341344,ENSP00000344456,ENSP00000344818,ENSP00000349467…	APOE,CALM1,CHD3,CSNK2A1,CSNK2A2,CTNNB1,DVL1,DVL2,DVL3,EIF3F,FOS,GAP43,GGA1,HDAC1,HDAC2,HSP90AA1,JUN,LEO1,MAZ,MYC,NFKBIA,PACS1,PAF1,PML,PTEN,PTPN1,RELA,SAP18,SEC63,SIN3A,SIRT1,SNCA,SRF,SSRP1,SUDS3,SUGT1,SUPT16H,TP53,UBC,VAMP4
GO.0045814	negative regulation of gene expression, epigenetic	6	1.28e-05	ENSP00000212015,ENSP00000353622,ENSP00000362649,ENSP00000371973,ENSP00000430432,ENSP00000443988	HDAC1,HDAC2,SAP18,SIN3A,SIRT1,SUDS3
GO.0001706	endoderm formation	5	1.32e-05	ENSP00000221265,ENSP00000299601,ENSP00000344456,ENSP00000355013,ENSP00000374280	CTNNB1,CTR9,LEO1,PAF1,RTF1
GO.0045087	innate immune response	13	1.39e-05	ENSP00000216797,ENSP00000268058,ENSP00000306245,ENSP00000335153,ENSP00000338345,ENSP00000344456,ENSP00000344818,ENSP00000349467,ENSP00000360266,ENSP00000360683,ENSP00000361021,ENSP00000367208,ENSP00000384273	CALM1,CTNNB1,FOS,HSP90AA1,JUN,NFKBIA,PML,PTEN,PTPN1,RELA,SNCA,SUGT1,UBC
GO.0007154	cell communication	29	1.42e-05	ENSP00000005340,ENSP00000212015,ENSP00000217244,ENSP00000221265,ENSP00000252486,ENSP00000262506,ENSP00000268058,ENSP00000269305,ENSP00000299601,ENSP00000302967,ENSP00000306245,ENSP00000316054,ENSP00000335153,ENSP00000344456,ENSP00000344818,ENSP00000349467,ENSP00000355013,ENSP00000357998,ENSP00000360266,ENSP00000361021,ENSP00000362649,ENSP00000367207,ENSP00000367208,ENSP00000368169,ENSP00000374280…	APOE,CALM1,CSNK2A1,CSNK2A2,CTNNB1,CTR9,DVL1,DVL2,DVL3,FOS,GAP43,HDAC1,HDAC2,HDAC3,HSP90AA1,JUN,LEO1,MYC,PAF1,PAFAH1B1,PML,PTEN,RELA,RTF1,SEC63,SIRT1,SUGT1,TP53,UBC
GO.0038095	Fc-epsilon receptor signaling pathway	7	1.45e-05	ENSP00000216797,ENSP00000306245,ENSP00000344818,ENSP00000349467,ENSP00000360266,ENSP00000361021,ENSP00000384273	CALM1,FOS,JUN,NFKBIA,PTEN,RELA,UBC
GO.0070932	histone H3 deacetylation	4	1.46e-05	ENSP00000212015,ENSP00000302967,ENSP00000362649,ENSP00000430432	HDAC1,HDAC2,HDAC3,SIRT1
GO.0048856	anatomical structure development	26	1.63e-05	ENSP00000005340,ENSP00000217244,ENSP00000252486,ENSP00000262506,ENSP00000262887,ENSP00000265354,ENSP00000268058,ENSP00000269305,ENSP00000299601,ENSP00000306245,ENSP00000335153,ENSP00000344456,ENSP00000349467,ENSP00000353622,ENSP00000357998,ENSP00000360266,ENSP00000361021,ENSP00000362649,ENSP00000367207,ENSP00000368169,ENSP00000377372,ENSP00000380378,ENSP00000384273,ENSP00000411532,ENSP00000430432…	APOE,CALM1,CSNK2A1,CSNK2A2,CTNNB1,DVL1,DVL2,FOS,GAP43,HDAC1,HDAC2,HSP90AA1,JUN,LEO1,MYC,PAFAH1B1,PML,PTEN,RELA,SEC63,SIN3A,SRF,SUDS3,TOP2A,TP53,XRCC1
GO.0001704	formation of primary germ layer	6	1.75e-05	ENSP00000221265,ENSP00000265354,ENSP00000299601,ENSP00000344456,ENSP00000355013,ENSP00000374280	CTNNB1,CTR9,LEO1,PAF1,RTF1,SRF
GO.0050792	regulation of viral process	7	1.75e-05	ENSP00000216297,ENSP00000252486,ENSP00000268058,ENSP00000278412,ENSP00000360266,ENSP00000362649,ENSP00000411532	APOE,HDAC1,JUN,PML,SSRP1,SUPT16H,TOP2A
GO.0045937	positive regulation of phosphate metabolic process	13	1.84e-05	ENSP00000005340,ENSP00000212015,ENSP00000252486,ENSP00000269305,ENSP00000302967,ENSP00000316054,ENSP00000338345,ENSP00000344456,ENSP00000344818,ENSP00000349467,ENSP00000361021,ENSP00000368169,ENSP00000430432	APOE,CALM1,CTNNB1,DVL1,DVL2,DVL3,HDAC2,HDAC3,PTEN,SIRT1,SNCA,TP53,UBC
GO.0001934	positive regulation of protein phosphorylation	12	2e-05	ENSP00000005340,ENSP00000212015,ENSP00000269305,ENSP00000302967,ENSP00000316054,ENSP00000338345,ENSP00000344456,ENSP00000344818,ENSP00000349467,ENSP00000361021,ENSP00000368169,ENSP00000430432	CALM1,CTNNB1,DVL1,DVL2,DVL3,HDAC2,HDAC3,PTEN,SIRT1,SNCA,TP53,UBC
GO.0061196	fungiform papilla development	3	2e-05	ENSP00000344456,ENSP00000362649,ENSP00000430432	CTNNB1,HDAC1,HDAC2
GO.0044710	single-organism metabolic process	26	2.16e-05	ENSP00000212015,ENSP00000216297,ENSP00000216714,ENSP00000221265,ENSP00000252486,ENSP00000262887,ENSP00000278412,ENSP00000299601,ENSP00000302967,ENSP00000306245,ENSP00000335153,ENSP00000344818,ENSP00000349467,ENSP00000353622,ENSP00000355013,ENSP00000360266,ENSP00000360683,ENSP00000361021,ENSP00000362649,ENSP00000367207,ENSP00000374280,ENSP00000380378,ENSP00000384273,ENSP00000411532,ENSP00000430432…	APEX1,APOE,CALM1,CTR9,FOS,HDAC1,HDAC2,HDAC3,HSP90AA1,JUN,LEO1,MYC,PAF1,PAFAH1B1,PTEN,PTPN1,RELA,RTF1,SIN3A,SIRT1,SSRP1,SUDS3,SUPT16H,TOP2A,UBC,XRCC1
GO.0060429	epithelium development	13	2.18e-05	ENSP00000005340,ENSP00000265354,ENSP00000268058,ENSP00000269305,ENSP00000316054,ENSP00000344456,ENSP00000360266,ENSP00000362649,ENSP00000367207,ENSP00000368169,ENSP00000380378,ENSP00000384273,ENSP00000430432	CTNNB1,DVL1,DVL2,DVL3,HDAC1,HDAC2,JUN,MYC,PAFAH1B1,PML,RELA,SRF,TP53
GO.0032922	circadian regulation of gene expression	5	2.19e-05	ENSP00000212015,ENSP00000268058,ENSP00000302967,ENSP00000362649,ENSP00000430432	HDAC1,HDAC2,HDAC3,PML,SIRT1
GO.0031175	neuron projection development	11	2.48e-05	ENSP00000217244,ENSP00000252486,ENSP00000262506,ENSP00000265354,ENSP00000335153,ENSP00000360266,ENSP00000361021,ENSP00000368169,ENSP00000377372,ENSP00000380378,ENSP00000430432	APOE,CSNK2A1,CSNK2A2,DVL1,GAP43,HDAC2,HSP90AA1,JUN,PAFAH1B1,PTEN,SRF
GO.1902532	negative regulation of intracellular signal transduction	9	2.52e-05	ENSP00000212015,ENSP00000216797,ENSP00000252486,ENSP00000302967,ENSP00000360683,ENSP00000361021,ENSP00000367207,ENSP00000380378,ENSP00000384273	APOE,HDAC3,MYC,NFKBIA,PAFAH1B1,PTEN,PTPN1,RELA,SIRT1
GO.0051052	regulation of DNA metabolic process	8	2.69e-05	ENSP00000212015,ENSP00000216714,ENSP00000268058,ENSP00000269305,ENSP00000344456,ENSP00000360266,ENSP00000367207,ENSP00000411532	APEX1,CTNNB1,JUN,MYC,PML,SIRT1,TOP2A,TP53
GO.0048011	neurotrophin TRK receptor signaling pathway	8	2.9e-05	ENSP00000216797,ENSP00000302967,ENSP00000344818,ENSP00000349467,ENSP00000361021,ENSP00000362649,ENSP00000384273,ENSP00000430432	CALM1,HDAC1,HDAC2,HDAC3,NFKBIA,PTEN,RELA,UBC
GO.0043412	macromolecule modification	21	2.91e-05	ENSP00000212015,ENSP00000216714,ENSP00000217244,ENSP00000221265,ENSP00000262506,ENSP00000273480,ENSP00000299601,ENSP00000302967,ENSP00000306245,ENSP00000310040,ENSP00000344818,ENSP00000353622,ENSP00000355013,ENSP00000360266,ENSP00000360683,ENSP00000361021,ENSP00000362649,ENSP00000367207,ENSP00000374280,ENSP00000430432,ENSP00000443988	APEX1,CSNK2A1,CSNK2A2,CTR9,EIF3F,FOS,HDAC1,HDAC2,HDAC3,JUN,LEO1,MYC,PAF1,PTEN,PTPN1,RNF7,RTF1,SIN3A,SIRT1,SUDS3,UBC
GO.0071310	cellular response to organic substance	17	3.63e-05	ENSP00000212015,ENSP00000221265,ENSP00000265354,ENSP00000269305,ENSP00000302967,ENSP00000306245,ENSP00000344456,ENSP00000344818,ENSP00000349467,ENSP00000353622,ENSP00000355013,ENSP00000357998,ENSP00000360266,ENSP00000361021,ENSP00000362649,ENSP00000367207,ENSP00000384273	CALM1,CTNNB1,CTR9,FOS,HDAC1,HDAC3,JUN,MYC,PAF1,PTEN,RELA,SEC63,SIN3A,SIRT1,SRF,TP53,UBC
GO.0034146	toll-like receptor 5 signaling pathway	5	3.75e-05	ENSP00000216797,ENSP00000306245,ENSP00000344818,ENSP00000360266,ENSP00000384273	FOS,JUN,NFKBIA,RELA,UBC
GO.0034166	toll-like receptor 10 signaling pathway	5	3.75e-05	ENSP00000216797,ENSP00000306245,ENSP00000344818,ENSP00000360266,ENSP00000384273	FOS,JUN,NFKBIA,RELA,UBC
GO.0044767	single-organism developmental process	27	3.78e-05	ENSP00000005340,ENSP00000212015,ENSP00000217244,ENSP00000252486,ENSP00000262506,ENSP00000262887,ENSP00000265354,ENSP00000269305,ENSP00000299601,ENSP00000306245,ENSP00000335153,ENSP00000338345,ENSP00000344456,ENSP00000349467,ENSP00000353622,ENSP00000357998,ENSP00000360266,ENSP00000361021,ENSP00000362649,ENSP00000367207,ENSP00000368169,ENSP00000377372,ENSP00000380378,ENSP00000384273,ENSP00000411532…	APOE,CALM1,CSNK2A1,CSNK2A2,CTNNB1,DVL1,DVL2,FOS,GAP43,HDAC1,HDAC2,HSP90AA1,JUN,LEO1,MYC,PAFAH1B1,PTEN,RELA,SEC63,SIN3A,SIRT1,SNCA,SRF,SUDS3,TOP2A,TP53,XRCC1
GO.0050778	positive regulation of immune response	10	4.14e-05	ENSP00000212015,ENSP00000268058,ENSP00000306245,ENSP00000335153,ENSP00000344818,ENSP00000349467,ENSP00000353622,ENSP00000360266,ENSP00000361021,ENSP00000384273	CALM1,FOS,HSP90AA1,JUN,PML,PTEN,RELA,SIN3A,SIRT1,UBC
GO.0043065	positive regulation of apoptotic process	10	4.19e-05	ENSP00000269305,ENSP00000338345,ENSP00000344456,ENSP00000344818,ENSP00000360266,ENSP00000361021,ENSP00000367207,ENSP00000371973,ENSP00000411532,ENSP00000443988	CTNNB1,JUN,MYC,PTEN,SAP18,SNCA,SUDS3,TOP2A,TP53,UBC
GO.0031329	regulation of cellular catabolic process	11	4.38e-05	ENSP00000212015,ENSP00000217244,ENSP00000252486,ENSP00000262506,ENSP00000268058,ENSP00000269305,ENSP00000338345,ENSP00000344818,ENSP00000360683,ENSP00000361021,ENSP00000368169	APOE,CSNK2A1,CSNK2A2,DVL1,PML,PTEN,PTPN1,SIRT1,SNCA,TP53,UBC
GO.0042176	regulation of protein catabolic process	9	4.49e-05	ENSP00000217244,ENSP00000252486,ENSP00000262506,ENSP00000268058,ENSP00000341344,ENSP00000344818,ENSP00000361021,ENSP00000368169,ENSP00000384273	APOE,CSNK2A1,CSNK2A2,DVL1,GGA1,PML,PTEN,RELA,UBC
GO.0016032	viral process	11	4.95e-05	ENSP00000212015,ENSP00000216297,ENSP00000216797,ENSP00000252486,ENSP00000268058,ENSP00000269305,ENSP00000278412,ENSP00000316454,ENSP00000344818,ENSP00000362649,ENSP00000384273	APOE,HDAC1,NFKBIA,PACS1,PML,RELA,SIRT1,SSRP1,SUPT16H,TP53,UBC
GO.0051338	regulation of transferase activity	12	5.12e-05	ENSP00000005340,ENSP00000212015,ENSP00000252486,ENSP00000268058,ENSP00000316054,ENSP00000338345,ENSP00000344456,ENSP00000344818,ENSP00000349467,ENSP00000360683,ENSP00000361021,ENSP00000368169	APOE,CALM1,CTNNB1,DVL1,DVL2,DVL3,PML,PTEN,PTPN1,SIRT1,SNCA,UBC
GO.0071900	regulation of protein serine/threonine kinase activity	9	5.12e-05	ENSP00000005340,ENSP00000212015,ENSP00000252486,ENSP00000316054,ENSP00000338345,ENSP00000344818,ENSP00000349467,ENSP00000360683,ENSP00000361021	APOE,CALM1,DVL2,DVL3,PTEN,PTPN1,SIRT1,SNCA,UBC
GO.0006464	cellular protein modification process	20	5.22e-05	ENSP00000212015,ENSP00000217244,ENSP00000221265,ENSP00000262506,ENSP00000273480,ENSP00000299601,ENSP00000302967,ENSP00000306245,ENSP00000310040,ENSP00000344818,ENSP00000353622,ENSP00000355013,ENSP00000360266,ENSP00000360683,ENSP00000361021,ENSP00000362649,ENSP00000367207,ENSP00000374280,ENSP00000430432,ENSP00000443988	CSNK2A1,CSNK2A2,CTR9,EIF3F,FOS,HDAC1,HDAC2,HDAC3,JUN,LEO1,MYC,PAF1,PTEN,PTPN1,RNF7,RTF1,SIN3A,SIRT1,SUDS3,UBC
GO.0009966	regulation of signal transduction	19	5.22e-05	ENSP00000005340,ENSP00000212015,ENSP00000216797,ENSP00000217244,ENSP00000252486,ENSP00000268058,ENSP00000302967,ENSP00000316054,ENSP00000338345,ENSP00000344818,ENSP00000349467,ENSP00000360683,ENSP00000361021,ENSP00000362649,ENSP00000367207,ENSP00000368169,ENSP00000380378,ENSP00000384273,ENSP00000430432	APOE,CALM1,CSNK2A1,DVL1,DVL2,DVL3,HDAC1,HDAC2,HDAC3,MYC,NFKBIA,PAFAH1B1,PML,PTEN,PTPN1,RELA,SIRT1,SNCA,UBC
GO.0050896	response to stimulus	33	5.22e-05	ENSP00000005340,ENSP00000212015,ENSP00000216297,ENSP00000216714,ENSP00000216797,ENSP00000217244,ENSP00000221265,ENSP00000252486,ENSP00000262506,ENSP00000265354,ENSP00000268058,ENSP00000269305,ENSP00000273480,ENSP00000278412,ENSP00000299601,ENSP00000302967,ENSP00000306245,ENSP00000316054,ENSP00000344456,ENSP00000344818,ENSP00000349467,ENSP00000355013,ENSP00000357998,ENSP00000360266,ENSP00000361021…	APEX1,APOE,CALM1,CSNK2A1,CSNK2A2,CTNNB1,CTR9,DVL1,DVL2,DVL3,FOS,HDAC1,HDAC3,JUN,LEO1,MYC,NFKBIA,PAF1,PAFAH1B1,PML,PTEN,RELA,RNF7,RTF1,SEC63,SIRT1,SRF,SSRP1,SUGT1,SUPT16H,TOP2A,TP53,UBC
GO.0032386	regulation of intracellular transport	10	5.33e-05	ENSP00000212015,ENSP00000216797,ENSP00000236192,ENSP00000262506,ENSP00000268058,ENSP00000269305,ENSP00000302967,ENSP00000338345,ENSP00000349467,ENSP00000360683	CALM1,CSNK2A2,HDAC3,NFKBIA,PML,PTPN1,SIRT1,SNCA,TP53,VAMP4
GO.0017038	protein import	6	5.36e-05	ENSP00000216797,ENSP00000252486,ENSP00000268058,ENSP00000269305,ENSP00000335153,ENSP00000360266	APOE,HSP90AA1,JUN,NFKBIA,PML,TP53
GO.0044093	positive regulation of molecular function	16	5.36e-05	ENSP00000005340,ENSP00000212015,ENSP00000216797,ENSP00000252486,ENSP00000265354,ENSP00000316054,ENSP00000316454,ENSP00000338345,ENSP00000344456,ENSP00000344818,ENSP00000349467,ENSP00000360266,ENSP00000361021,ENSP00000367207,ENSP00000367208,ENSP00000384273	APOE,CALM1,CTNNB1,DVL2,DVL3,JUN,MYC,NFKBIA,PACS1,PTEN,RELA,SIRT1,SNCA,SRF,SUGT1,UBC
GO.0038123	toll-like receptor TLR1:TLR2 signaling pathway	5	5.42e-05	ENSP00000216797,ENSP00000306245,ENSP00000344818,ENSP00000360266,ENSP00000384273	FOS,JUN,NFKBIA,RELA,UBC
GO.0038124	toll-like receptor TLR6:TLR2 signaling pathway	5	5.42e-05	ENSP00000216797,ENSP00000306245,ENSP00000344818,ENSP00000360266,ENSP00000384273	FOS,JUN,NFKBIA,RELA,UBC
GO.0034162	toll-like receptor 9 signaling pathway	5	5.78e-05	ENSP00000216797,ENSP00000306245,ENSP00000344818,ENSP00000360266,ENSP00000384273	FOS,JUN,NFKBIA,RELA,UBC
GO.0051054	positive regulation of DNA metabolic process	6	5.78e-05	ENSP00000212015,ENSP00000216714,ENSP00000344456,ENSP00000360266,ENSP00000367207,ENSP00000411532	APEX1,CTNNB1,JUN,MYC,SIRT1,TOP2A
GO.0007492	endoderm development	5	6.14e-05	ENSP00000221265,ENSP00000299601,ENSP00000344456,ENSP00000355013,ENSP00000374280	CTNNB1,CTR9,LEO1,PAF1,RTF1
GO.0034134	toll-like receptor 2 signaling pathway	5	6.14e-05	ENSP00000216797,ENSP00000306245,ENSP00000344818,ENSP00000360266,ENSP00000384273	FOS,JUN,NFKBIA,RELA,UBC
GO.0050794	regulation of cellular process	38	6.18e-05	ENSP00000005340,ENSP00000212015,ENSP00000216297,ENSP00000216797,ENSP00000217244,ENSP00000219782,ENSP00000221265,ENSP00000236192,ENSP00000252486,ENSP00000262506,ENSP00000265354,ENSP00000268058,ENSP00000269305,ENSP00000278412,ENSP00000299601,ENSP00000306245,ENSP00000310040,ENSP00000316054,ENSP00000335153,ENSP00000338345,ENSP00000344456,ENSP00000344818,ENSP00000349467,ENSP00000353622,ENSP00000357998…	APOE,CALM1,CHD3,CSNK2A1,CSNK2A2,CTNNB1,DVL1,DVL2,DVL3,EIF3F,FOS,GAP43,HDAC1,HDAC2,HSP90AA1,JUN,LEO1,MAZ,MYC,NFKBIA,PAF1,PML,PTEN,PTPN1,RELA,SAP18,SEC63,SIN3A,SIRT1,SNCA,SRF,SSRP1,SUDS3,SUGT1,SUPT16H,TP53,UBC,VAMP4
GO.1903047	mitotic cell cycle process	11	6.31e-05	ENSP00000217244,ENSP00000262506,ENSP00000268058,ENSP00000269305,ENSP00000335153,ENSP00000344818,ENSP00000359024,ENSP00000361021,ENSP00000367208,ENSP00000380378,ENSP00000411532	CSNK2A1,CSNK2A2,HSP90AA1,NOLC1,PAFAH1B1,PML,PTEN,SUGT1,TOP2A,TP53,UBC
GO.0048589	developmental growth	8	6.38e-05	ENSP00000265354,ENSP00000268058,ENSP00000269305,ENSP00000355013,ENSP00000361021,ENSP00000368169,ENSP00000374280,ENSP00000377372	CTR9,DVL1,GAP43,PML,PTEN,RTF1,SRF,TP53
GO.0033043	regulation of organelle organization	13	6.6e-05	ENSP00000212015,ENSP00000217244,ENSP00000221265,ENSP00000262506,ENSP00000268058,ENSP00000338345,ENSP00000344456,ENSP00000353622,ENSP00000355013,ENSP00000361021,ENSP00000367207,ENSP00000374280,ENSP00000380378	CSNK2A1,CSNK2A2,CTNNB1,CTR9,MYC,PAF1,PAFAH1B1,PML,PTEN,RTF1,SIN3A,SIRT1,SNCA
GO.0033523	histone H2B ubiquitination	3	6.94e-05	ENSP00000221265,ENSP00000299601,ENSP00000355013	CTR9,LEO1,PAF1
GO.0008152	metabolic process	39	7.19e-05	ENSP00000005340,ENSP00000212015,ENSP00000216297,ENSP00000216714,ENSP00000217244,ENSP00000219782,ENSP00000221265,ENSP00000252486,ENSP00000262506,ENSP00000262887,ENSP00000265354,ENSP00000269305,ENSP00000273480,ENSP00000278412,ENSP00000299601,ENSP00000302640,ENSP00000302967,ENSP00000310040,ENSP00000338345,ENSP00000344456,ENSP00000344818,ENSP00000349467,ENSP00000353622,ENSP00000355013,ENSP00000359024…	APEX1,APOE,CALM1,CHD3,CSNK2A1,CSNK2A2,CTNNB1,CTR9,DVL1,DVL2,EIF3F,HDAC1,HDAC2,HDAC3,JUN,LEO1,MAZ,MYC,NOLC1,PAF1,PAFAH1B1,PTEN,PTPN1,RNF7,RTF1,SAP18,SIN3A,SIRT1,SNCA,SPIB,SRF,SSRP1,SUDS3,SUPT16H,TOP2A,TP53,UBC,UBTF,XRCC1
GO.0009617	response to bacterium	9	7.27e-05	ENSP00000216797,ENSP00000221265,ENSP00000268058,ENSP00000306245,ENSP00000338345,ENSP00000355013,ENSP00000360266,ENSP00000384273,ENSP00000430432	CTR9,FOS,HDAC2,JUN,NFKBIA,PAF1,PML,RELA,SNCA
GO.0010033	response to organic substance	19	7.44e-05	ENSP00000212015,ENSP00000221265,ENSP00000262887,ENSP00000265354,ENSP00000268058,ENSP00000269305,ENSP00000302967,ENSP00000306245,ENSP00000335153,ENSP00000344456,ENSP00000344818,ENSP00000349467,ENSP00000353622,ENSP00000355013,ENSP00000357998,ENSP00000360266,ENSP00000362649,ENSP00000367207,ENSP00000384273	CALM1,CTNNB1,CTR9,FOS,HDAC1,HDAC3,HSP90AA1,JUN,MYC,PAF1,PML,RELA,SEC63,SIN3A,SIRT1,SRF,TP53,UBC,XRCC1
GO.0006955	immune response	14	7.6e-05	ENSP00000216797,ENSP00000268058,ENSP00000269305,ENSP00000306245,ENSP00000335153,ENSP00000338345,ENSP00000344456,ENSP00000344818,ENSP00000349467,ENSP00000360266,ENSP00000360683,ENSP00000361021,ENSP00000367208,ENSP00000384273	CALM1,CTNNB1,FOS,HSP90AA1,JUN,NFKBIA,PML,PTEN,PTPN1,RELA,SNCA,SUGT1,TP53,UBC
GO.0009628	response to abiotic stimulus	13	7.61e-05	ENSP00000212015,ENSP00000216797,ENSP00000252486,ENSP00000262887,ENSP00000265354,ENSP00000269305,ENSP00000306245,ENSP00000335153,ENSP00000344818,ENSP00000349467,ENSP00000361021,ENSP00000367207,ENSP00000430432	APOE,CALM1,FOS,HDAC2,HSP90AA1,MYC,NFKBIA,PTEN,SIRT1,SRF,TP53,UBC,XRCC1
GO.0030162	regulation of proteolysis	11	7.64e-05	ENSP00000212015,ENSP00000217244,ENSP00000252486,ENSP00000262506,ENSP00000269305,ENSP00000338345,ENSP00000344818,ENSP00000361021,ENSP00000367207,ENSP00000368169,ENSP00000430432	APOE,CSNK2A1,CSNK2A2,DVL1,HDAC2,MYC,PTEN,SIRT1,SNCA,TP53,UBC
GO.0035666	TRIF-dependent toll-like receptor signaling pathway	5	7.67e-05	ENSP00000216797,ENSP00000306245,ENSP00000344818,ENSP00000360266,ENSP00000384273	FOS,JUN,NFKBIA,RELA,UBC
GO.0043408	regulation of MAPK cascade	10	7.77e-05	ENSP00000005340,ENSP00000252486,ENSP00000302967,ENSP00000316054,ENSP00000344456,ENSP00000344818,ENSP00000360683,ENSP00000361021,ENSP00000367207,ENSP00000380378	APOE,CTNNB1,DVL2,DVL3,HDAC3,MYC,PAFAH1B1,PTEN,PTPN1,UBC
GO.0043900	regulation of multi-organism process	9	8.1e-05	ENSP00000216297,ENSP00000252486,ENSP00000268058,ENSP00000278412,ENSP00000316454,ENSP00000353622,ENSP00000360266,ENSP00000362649,ENSP00000411532	APOE,HDAC1,JUN,PACS1,PML,SIN3A,SSRP1,SUPT16H,TOP2A
GO.0048699	generation of neurons	14	8.59e-05	ENSP00000217244,ENSP00000252486,ENSP00000262506,ENSP00000265354,ENSP00000269305,ENSP00000335153,ENSP00000344456,ENSP00000360266,ENSP00000361021,ENSP00000368169,ENSP00000377372,ENSP00000380378,ENSP00000384273,ENSP00000430432	APOE,CSNK2A1,CSNK2A2,CTNNB1,DVL1,GAP43,HDAC2,HSP90AA1,JUN,PAFAH1B1,PTEN,RELA,SRF,TP53
GO.0090398	cellular senescence	4	8.59e-05	ENSP00000212015,ENSP00000265354,ENSP00000268058,ENSP00000269305	PML,SIRT1,SRF,TP53
GO.0006979	response to oxidative stress	8	8.84e-05	ENSP00000212015,ENSP00000252486,ENSP00000269305,ENSP00000306245,ENSP00000338345,ENSP00000360266,ENSP00000384273,ENSP00000430432	APOE,FOS,HDAC2,JUN,RELA,SIRT1,SNCA,TP53
GO.0009896	positive regulation of catabolic process	9	9.23e-05	ENSP00000212015,ENSP00000217244,ENSP00000252486,ENSP00000338345,ENSP00000341344,ENSP00000344818,ENSP00000360683,ENSP00000361021,ENSP00000368169	APOE,CSNK2A1,DVL1,GGA1,PTEN,PTPN1,SIRT1,SNCA,UBC
GO.0043587	tongue morphogenesis	3	9.35e-05	ENSP00000344456,ENSP00000362649,ENSP00000430432	CTNNB1,HDAC1,HDAC2
GO.0061000	negative regulation of dendritic spine development	3	9.35e-05	ENSP00000252486,ENSP00000361021,ENSP00000430432	APOE,HDAC2,PTEN
GO.0002755	MyD88-dependent toll-like receptor signaling pathway	5	9.53e-05	ENSP00000216797,ENSP00000306245,ENSP00000344818,ENSP00000360266,ENSP00000384273	FOS,JUN,NFKBIA,RELA,UBC
GO.0048145	regulation of fibroblast proliferation	5	9.53e-05	ENSP00000268058,ENSP00000269305,ENSP00000344456,ENSP00000360266,ENSP00000367207	CTNNB1,JUN,MYC,PML,TP53
GO.0009790	embryo development	12	9.6e-05	ENSP00000005340,ENSP00000221265,ENSP00000265354,ENSP00000268058,ENSP00000269305,ENSP00000299601,ENSP00000344456,ENSP00000353622,ENSP00000362649,ENSP00000368169,ENSP00000411532,ENSP00000430432	CTNNB1,DVL1,DVL2,HDAC1,HDAC2,LEO1,PAF1,PML,SIN3A,SRF,TOP2A,TP53
GO.0010638	positive regulation of organelle organization	10	9.88e-05	ENSP00000212015,ENSP00000221265,ENSP00000262506,ENSP00000268058,ENSP00000269305,ENSP00000344456,ENSP00000353622,ENSP00000355013,ENSP00000361021,ENSP00000374280	CSNK2A2,CTNNB1,CTR9,PAF1,PML,PTEN,RTF1,SIN3A,SIRT1,TP53
GO.0033993	response to lipid	11	9.99e-05	ENSP00000216797,ENSP00000221265,ENSP00000268058,ENSP00000306245,ENSP00000338345,ENSP00000344456,ENSP00000355013,ENSP00000360266,ENSP00000361021,ENSP00000384273,ENSP00000430432	CTNNB1,CTR9,FOS,HDAC2,JUN,NFKBIA,PAF1,PML,PTEN,RELA,SNCA
GO.0034138	toll-like receptor 3 signaling pathway	5	9.99e-05	ENSP00000216797,ENSP00000306245,ENSP00000344818,ENSP00000360266,ENSP00000384273	FOS,JUN,NFKBIA,RELA,UBC
GO.0043009	chordate embryonic development	10	0.000101	ENSP00000005340,ENSP00000265354,ENSP00000268058,ENSP00000269305,ENSP00000316054,ENSP00000344456,ENSP00000353622,ENSP00000355013,ENSP00000368169,ENSP00000374280	CTNNB1,CTR9,DVL1,DVL2,DVL3,PML,RTF1,SIN3A,SRF,TP53
GO.0071216	cellular response to biotic stimulus	6	0.000101	ENSP00000216797,ENSP00000221265,ENSP00000268058,ENSP00000269305,ENSP00000355013,ENSP00000384273	CTR9,NFKBIA,PAF1,PML,RELA,TP53
GO.0040008	regulation of growth	10	0.000105	ENSP00000212015,ENSP00000217244,ENSP00000252486,ENSP00000265354,ENSP00000268058,ENSP00000269305,ENSP00000302967,ENSP00000361021,ENSP00000377372,ENSP00000380378	APOE,CSNK2A1,GAP43,HDAC3,PAFAH1B1,PML,PTEN,SIRT1,SRF,TP53
GO.0034097	response to cytokine	10	0.000106	ENSP00000212015,ENSP00000265354,ENSP00000268058,ENSP00000306245,ENSP00000338345,ENSP00000344818,ENSP00000355013,ENSP00000360266,ENSP00000360683,ENSP00000384273	CTR9,FOS,JUN,PML,PTPN1,RELA,SIRT1,SNCA,SRF,UBC
GO.0065007	biological regulation	39	0.000108	ENSP00000005340,ENSP00000212015,ENSP00000216297,ENSP00000216797,ENSP00000217244,ENSP00000219782,ENSP00000221265,ENSP00000236192,ENSP00000252486,ENSP00000262506,ENSP00000265354,ENSP00000268058,ENSP00000269305,ENSP00000278412,ENSP00000299601,ENSP00000306245,ENSP00000310040,ENSP00000316054,ENSP00000335153,ENSP00000338345,ENSP00000341344,ENSP00000344456,ENSP00000344818,ENSP00000349467,ENSP00000353622…	APOE,CALM1,CHD3,CSNK2A1,CSNK2A2,CTNNB1,DVL1,DVL2,DVL3,EIF3F,FOS,GAP43,GGA1,HDAC1,HDAC2,HSP90AA1,JUN,LEO1,MAZ,MYC,NFKBIA,PAF1,PML,PTEN,PTPN1,RELA,SAP18,SEC63,SIN3A,SIRT1,SNCA,SRF,SSRP1,SUDS3,SUGT1,SUPT16H,TP53,UBC,VAMP4
GO.2000027	regulation of organ morphogenesis	6	0.000108	ENSP00000005340,ENSP00000268058,ENSP00000316054,ENSP00000344456,ENSP00000367207,ENSP00000368169	CTNNB1,DVL1,DVL2,DVL3,MYC,PML
GO.0030182	neuron differentiation	12	0.000114	ENSP00000217244,ENSP00000252486,ENSP00000262506,ENSP00000265354,ENSP00000335153,ENSP00000344456,ENSP00000360266,ENSP00000361021,ENSP00000368169,ENSP00000377372,ENSP00000380378,ENSP00000430432	APOE,CSNK2A1,CSNK2A2,CTNNB1,DVL1,GAP43,HDAC2,HSP90AA1,JUN,PAFAH1B1,PTEN,SRF
GO.1901701	cellular response to oxygen-containing compound	11	0.000116	ENSP00000212015,ENSP00000216797,ENSP00000221265,ENSP00000265354,ENSP00000306245,ENSP00000338345,ENSP00000344456,ENSP00000353622,ENSP00000355013,ENSP00000384273,ENSP00000430432	CTNNB1,CTR9,FOS,HDAC2,NFKBIA,PAF1,RELA,SIN3A,SIRT1,SNCA,SRF
GO.0030154	cell differentiation	21	0.000117	ENSP00000212015,ENSP00000217244,ENSP00000252486,ENSP00000262506,ENSP00000265354,ENSP00000268058,ENSP00000299601,ENSP00000306245,ENSP00000335153,ENSP00000344456,ENSP00000353622,ENSP00000360266,ENSP00000361021,ENSP00000362649,ENSP00000368169,ENSP00000374280,ENSP00000377372,ENSP00000380378,ENSP00000384273,ENSP00000411532,ENSP00000430432	APOE,CSNK2A1,CSNK2A2,CTNNB1,DVL1,FOS,GAP43,HDAC1,HDAC2,HSP90AA1,JUN,LEO1,PAFAH1B1,PML,PTEN,RELA,RTF1,SIN3A,SIRT1,SRF,TOP2A
GO.0048666	neuron development	11	0.000117	ENSP00000217244,ENSP00000252486,ENSP00000262506,ENSP00000265354,ENSP00000335153,ENSP00000360266,ENSP00000361021,ENSP00000368169,ENSP00000377372,ENSP00000380378,ENSP00000430432	APOE,CSNK2A1,CSNK2A2,DVL1,GAP43,HDAC2,HSP90AA1,JUN,PAFAH1B1,PTEN,SRF
GO.0050776	regulation of immune response	11	0.000118	ENSP00000212015,ENSP00000268058,ENSP00000306245,ENSP00000335153,ENSP00000344818,ENSP00000349467,ENSP00000353622,ENSP00000360266,ENSP00000360683,ENSP00000361021,ENSP00000384273	CALM1,FOS,HSP90AA1,JUN,PML,PTEN,PTPN1,RELA,SIN3A,SIRT1,UBC
GO.0061029	eyelid development in camera-type eye	3	0.00012	ENSP00000265354,ENSP00000362649,ENSP00000430432	HDAC1,HDAC2,SRF
GO.0006338	chromatin remodeling	6	0.000122	ENSP00000278412,ENSP00000302640,ENSP00000344456,ENSP00000362649,ENSP00000367207,ENSP00000430432	CTNNB1,HDAC1,HDAC2,MYC,SSRP1,UBTF
GO.0090102	cochlea development	4	0.000124	ENSP00000005340,ENSP00000316054,ENSP00000368169,ENSP00000380378	DVL1,DVL2,DVL3,PAFAH1B1
GO.1901990	regulation of mitotic cell cycle phase transition	7	0.000125	ENSP00000217244,ENSP00000262506,ENSP00000268058,ENSP00000269305,ENSP00000344818,ENSP00000353622,ENSP00000361021	CSNK2A1,CSNK2A2,PML,PTEN,SIN3A,TP53,UBC
GO.1902531	regulation of intracellular signal transduction	14	0.000125	ENSP00000005340,ENSP00000212015,ENSP00000216797,ENSP00000252486,ENSP00000302967,ENSP00000316054,ENSP00000344456,ENSP00000344818,ENSP00000360683,ENSP00000361021,ENSP00000367207,ENSP00000380378,ENSP00000384273,ENSP00000430432	APOE,CTNNB1,DVL2,DVL3,HDAC2,HDAC3,MYC,NFKBIA,PAFAH1B1,PTEN,PTPN1,RELA,SIRT1,UBC
GO.0010646	regulation of cell communication	20	0.00013	ENSP00000005340,ENSP00000212015,ENSP00000216797,ENSP00000217244,ENSP00000252486,ENSP00000262506,ENSP00000265354,ENSP00000268058,ENSP00000302967,ENSP00000316054,ENSP00000344818,ENSP00000349467,ENSP00000360683,ENSP00000361021,ENSP00000362649,ENSP00000367207,ENSP00000368169,ENSP00000380378,ENSP00000384273,ENSP00000430432	APOE,CALM1,CSNK2A1,CSNK2A2,DVL1,DVL2,DVL3,HDAC1,HDAC2,HDAC3,MYC,NFKBIA,PAFAH1B1,PML,PTEN,PTPN1,RELA,SIRT1,SRF,UBC
GO.1901991	negative regulation of mitotic cell cycle phase transition	6	0.00013	ENSP00000217244,ENSP00000262506,ENSP00000268058,ENSP00000269305,ENSP00000344818,ENSP00000361021	CSNK2A1,CSNK2A2,PML,PTEN,TP53,UBC
GO.0006367	transcription initiation from RNA polymerase II promoter	7	0.000134	ENSP00000219782,ENSP00000268058,ENSP00000269305,ENSP00000344818,ENSP00000361021,ENSP00000362649,ENSP00000367207	HDAC1,MAZ,MYC,PML,PTEN,TP53,UBC
GO.0006950	response to stress	22	0.000135	ENSP00000212015,ENSP00000216297,ENSP00000216714,ENSP00000216797,ENSP00000252486,ENSP00000265354,ENSP00000269305,ENSP00000278412,ENSP00000302967,ENSP00000306245,ENSP00000338345,ENSP00000344456,ENSP00000344818,ENSP00000349467,ENSP00000353622,ENSP00000357998,ENSP00000361021,ENSP00000362649,ENSP00000367207,ENSP00000367208,ENSP00000384273,ENSP00000411532	APEX1,APOE,CALM1,CTNNB1,FOS,HDAC1,HDAC3,MYC,NFKBIA,PTEN,RELA,SEC63,SIN3A,SIRT1,SNCA,SRF,SSRP1,SUGT1,SUPT16H,TOP2A,TP53,UBC
GO.0007423	sensory organ development	9	0.000135	ENSP00000005340,ENSP00000265354,ENSP00000268058,ENSP00000316054,ENSP00000344456,ENSP00000362649,ENSP00000368169,ENSP00000380378,ENSP00000430432	CTNNB1,DVL1,DVL2,DVL3,HDAC1,HDAC2,PAFAH1B1,PML,SRF
GO.1903827	regulation of cellular protein localization	9	0.000135	ENSP00000212015,ENSP00000216797,ENSP00000236192,ENSP00000262506,ENSP00000269305,ENSP00000302967,ENSP00000344456,ENSP00000353622,ENSP00000360683	CSNK2A2,CTNNB1,HDAC3,NFKBIA,PTPN1,SIN3A,SIRT1,TP53,VAMP4
GO.1902533	positive regulation of intracellular signal transduction	11	0.000138	ENSP00000005340,ENSP00000212015,ENSP00000269305,ENSP00000302967,ENSP00000316054,ENSP00000344456,ENSP00000344818,ENSP00000360683,ENSP00000361021,ENSP00000384273,ENSP00000430432	CTNNB1,DVL2,DVL3,HDAC2,HDAC3,PTEN,PTPN1,RELA,SIRT1,TP53,UBC
GO.0030177	positive regulation of Wnt signaling pathway	6	0.000142	ENSP00000005340,ENSP00000217244,ENSP00000316054,ENSP00000344456,ENSP00000344818,ENSP00000368169	CSNK2A1,CTNNB1,DVL1,DVL2,DVL3,UBC
GO.0001840	neural plate development	3	0.000153	ENSP00000005340,ENSP00000344456,ENSP00000368169	CTNNB1,DVL1,DVL2
GO.0090179	planar cell polarity pathway involved in neural tube closure	3	0.000153	ENSP00000005340,ENSP00000316054,ENSP00000368169	DVL1,DVL2,DVL3
GO.0034599	cellular response to oxidative stress	6	0.000156	ENSP00000212015,ENSP00000269305,ENSP00000306245,ENSP00000338345,ENSP00000384273,ENSP00000430432	FOS,HDAC2,RELA,SIRT1,SNCA,TP53
GO.1903900	regulation of viral life cycle	6	0.000156	ENSP00000216297,ENSP00000268058,ENSP00000278412,ENSP00000360266,ENSP00000362649,ENSP00000411532	HDAC1,JUN,PML,SSRP1,SUPT16H,TOP2A
GO.0007610	behavior	9	0.000159	ENSP00000265354,ENSP00000269305,ENSP00000306245,ENSP00000338345,ENSP00000360266,ENSP00000361021,ENSP00000368169,ENSP00000380378,ENSP00000430432	DVL1,FOS,HDAC2,JUN,PAFAH1B1,PTEN,SNCA,SRF,TP53
GO.0007093	mitotic cell cycle checkpoint	6	0.00016	ENSP00000217244,ENSP00000262506,ENSP00000268058,ENSP00000269305,ENSP00000344818,ENSP00000411532	CSNK2A1,CSNK2A2,PML,TOP2A,TP53,UBC
GO.0051098	regulation of binding	7	0.00016	ENSP00000216797,ENSP00000268058,ENSP00000316454,ENSP00000353622,ENSP00000360266,ENSP00000368169,ENSP00000430432	DVL1,HDAC2,JUN,NFKBIA,PACS1,PML,SIN3A
GO.0009605	response to external stimulus	16	0.000164	ENSP00000212015,ENSP00000216797,ENSP00000217244,ENSP00000221265,ENSP00000262506,ENSP00000265354,ENSP00000269305,ENSP00000306245,ENSP00000335153,ENSP00000338345,ENSP00000349467,ENSP00000355013,ENSP00000361021,ENSP00000368169,ENSP00000377372,ENSP00000430432	CALM1,CSNK2A1,CSNK2A2,CTR9,DVL1,FOS,GAP43,HDAC2,HSP90AA1,NFKBIA,PAF1,PTEN,SIRT1,SNCA,SRF,TP53
GO.1902580	single-organism cellular localization	11	0.000164	ENSP00000216797,ENSP00000252486,ENSP00000268058,ENSP00000269305,ENSP00000316454,ENSP00000335153,ENSP00000338345,ENSP00000344456,ENSP00000360266,ENSP00000368169,ENSP00000380378	APOE,CTNNB1,DVL1,HSP90AA1,JUN,NFKBIA,PACS1,PAFAH1B1,PML,SNCA,TP53
GO.0010564	regulation of cell cycle process	9	0.000192	ENSP00000217244,ENSP00000262506,ENSP00000268058,ENSP00000269305,ENSP00000344456,ENSP00000344818,ENSP00000349467,ENSP00000353622,ENSP00000361021	CALM1,CSNK2A1,CSNK2A2,CTNNB1,PML,PTEN,SIN3A,TP53,UBC
GO.0045859	regulation of protein kinase activity	10	0.000192	ENSP00000005340,ENSP00000212015,ENSP00000252486,ENSP00000316054,ENSP00000338345,ENSP00000344818,ENSP00000349467,ENSP00000360683,ENSP00000361021,ENSP00000368169	APOE,CALM1,DVL1,DVL2,DVL3,PTEN,PTPN1,SIRT1,SNCA,UBC
GO.0071902	positive regulation of protein serine/threonine kinase activity	7	0.0002	ENSP00000005340,ENSP00000212015,ENSP00000316054,ENSP00000338345,ENSP00000344818,ENSP00000349467,ENSP00000360683	CALM1,DVL2,DVL3,PTPN1,SIRT1,SNCA,UBC
GO.0034142	toll-like receptor 4 signaling pathway	5	0.000202	ENSP00000216797,ENSP00000306245,ENSP00000344818,ENSP00000360266,ENSP00000384273	FOS,JUN,NFKBIA,RELA,UBC
GO.0006974	cellular response to DNA damage stimulus	10	0.000204	ENSP00000212015,ENSP00000216297,ENSP00000216714,ENSP00000262887,ENSP00000268058,ENSP00000269305,ENSP00000278412,ENSP00000344818,ENSP00000367207,ENSP00000411532	APEX1,MYC,PML,SIRT1,SSRP1,SUPT16H,TOP2A,TP53,UBC,XRCC1
GO.0022603	regulation of anatomical structure morphogenesis	11	0.000205	ENSP00000005340,ENSP00000252486,ENSP00000265354,ENSP00000268058,ENSP00000316054,ENSP00000344456,ENSP00000361021,ENSP00000367207,ENSP00000368169,ENSP00000380378,ENSP00000430432	APOE,CTNNB1,DVL1,DVL2,DVL3,HDAC2,MYC,PAFAH1B1,PML,PTEN,SRF
GO.0051851	modification by host of symbiont morphology or physiology	4	0.000205	ENSP00000252486,ENSP00000360266,ENSP00000362649,ENSP00000367208	APOE,HDAC1,JUN,SUGT1
GO.0060998	regulation of dendritic spine development	4	0.000205	ENSP00000252486,ENSP00000361021,ENSP00000380378,ENSP00000430432	APOE,HDAC2,PAFAH1B1,PTEN
GO.0000302	response to reactive oxygen species	6	0.00021	ENSP00000212015,ENSP00000252486,ENSP00000306245,ENSP00000360266,ENSP00000384273,ENSP00000430432	APOE,FOS,HDAC2,JUN,RELA,SIRT1
GO.0048524	positive regulation of viral process	5	0.00022	ENSP00000216297,ENSP00000252486,ENSP00000278412,ENSP00000360266,ENSP00000411532	APOE,JUN,SSRP1,SUPT16H,TOP2A
GO.0042127	regulation of cell proliferation	14	0.000222	ENSP00000005340,ENSP00000212015,ENSP00000216797,ENSP00000217244,ENSP00000252486,ENSP00000265354,ENSP00000268058,ENSP00000269305,ENSP00000344456,ENSP00000361021,ENSP00000362649,ENSP00000367207,ENSP00000384273,ENSP00000430432	APOE,CSNK2A1,CTNNB1,DVL2,HDAC1,HDAC2,MYC,NFKBIA,PML,PTEN,RELA,SIRT1,SRF,TP53
GO.0032101	regulation of response to external stimulus	11	0.000228	ENSP00000212015,ENSP00000252486,ENSP00000262506,ENSP00000268058,ENSP00000269305,ENSP00000316454,ENSP00000349467,ENSP00000353622,ENSP00000361021,ENSP00000368169,ENSP00000384273	APOE,CALM1,CSNK2A2,DVL1,PACS1,PML,PTEN,RELA,SIN3A,SIRT1,TP53
GO.0010875	positive regulation of cholesterol efflux	3	0.00023	ENSP00000212015,ENSP00000216797,ENSP00000252486	APOE,NFKBIA,SIRT1
GO.0023051	regulation of signaling	19	0.00023	ENSP00000005340,ENSP00000212015,ENSP00000216797,ENSP00000217244,ENSP00000252486,ENSP00000265354,ENSP00000268058,ENSP00000302967,ENSP00000316054,ENSP00000344818,ENSP00000349467,ENSP00000360683,ENSP00000361021,ENSP00000362649,ENSP00000367207,ENSP00000368169,ENSP00000380378,ENSP00000384273,ENSP00000430432	APOE,CALM1,CSNK2A1,DVL1,DVL2,DVL3,HDAC1,HDAC2,HDAC3,MYC,NFKBIA,PAFAH1B1,PML,PTEN,PTPN1,RELA,SIRT1,SRF,UBC
GO.0035067	negative regulation of histone acetylation	3	0.00023	ENSP00000212015,ENSP00000338345,ENSP00000353622	SIN3A,SIRT1,SNCA
GO.0071696	ectodermal placode development	3	0.00023	ENSP00000344456,ENSP00000362649,ENSP00000430432	CTNNB1,HDAC1,HDAC2
GO.0071697	ectodermal placode morphogenesis	3	0.00023	ENSP00000344456,ENSP00000362649,ENSP00000430432	CTNNB1,HDAC1,HDAC2
GO.0035872	nucleotide-binding domain, leucine rich repeat containing receptor signaling pathway	4	0.000236	ENSP00000216797,ENSP00000344818,ENSP00000367208,ENSP00000384273	NFKBIA,RELA,SUGT1,UBC
GO.0032872	regulation of stress-activated MAPK cascade	6	0.000246	ENSP00000005340,ENSP00000302967,ENSP00000316054,ENSP00000360683,ENSP00000367207,ENSP00000380378	DVL2,DVL3,HDAC3,MYC,PAFAH1B1,PTPN1
GO.0006915	apoptotic process	12	0.000252	ENSP00000212015,ENSP00000216797,ENSP00000217244,ENSP00000262506,ENSP00000338345,ENSP00000344456,ENSP00000344818,ENSP00000360266,ENSP00000361021,ENSP00000367207,ENSP00000411532,ENSP00000443988	CSNK2A1,CSNK2A2,CTNNB1,JUN,MYC,NFKBIA,PTEN,SIRT1,SNCA,SUDS3,TOP2A,UBC
GO.0010639	negative regulation of organelle organization	7	0.000252	ENSP00000212015,ENSP00000217244,ENSP00000262506,ENSP00000268058,ENSP00000269305,ENSP00000338345,ENSP00000353622	CSNK2A1,CSNK2A2,PML,SIN3A,SIRT1,SNCA,TP53
GO.0043392	negative regulation of DNA binding	4	0.000253	ENSP00000216797,ENSP00000353622,ENSP00000360266,ENSP00000430432	HDAC2,JUN,NFKBIA,SIN3A
GO.1901630	negative regulation of presynaptic membrane organization	2	0.000253	ENSP00000252486,ENSP00000361021	APOE,PTEN
GO.0030522	intracellular receptor signaling pathway	6	0.000257	ENSP00000216797,ENSP00000268058,ENSP00000344456,ENSP00000344818,ENSP00000367208,ENSP00000384273	CTNNB1,NFKBIA,PML,RELA,SUGT1,UBC
GO.0050790	regulation of catalytic activity	17	0.000257	ENSP00000005340,ENSP00000212015,ENSP00000217244,ENSP00000252486,ENSP00000316054,ENSP00000335153,ENSP00000338345,ENSP00000344456,ENSP00000344818,ENSP00000349467,ENSP00000360266,ENSP00000360683,ENSP00000361021,ENSP00000367207,ENSP00000367208,ENSP00000368169,ENSP00000380378	APOE,CALM1,CSNK2A1,CTNNB1,DVL1,DVL2,DVL3,HSP90AA1,JUN,MYC,PAFAH1B1,PTEN,PTPN1,SIRT1,SNCA,SUGT1,UBC
GO.0044085	cellular component biogenesis	16	0.000265	ENSP00000212015,ENSP00000221265,ENSP00000236192,ENSP00000252486,ENSP00000265354,ENSP00000268058,ENSP00000269305,ENSP00000302967,ENSP00000310040,ENSP00000335153,ENSP00000344456,ENSP00000344818,ENSP00000359024,ENSP00000361021,ENSP00000369915,ENSP00000380378	APOE,CTNNB1,EIF3F,HDAC3,HSP90AA1,NAP1L4,NOLC1,PAF1,PAFAH1B1,PML,PTEN,SIRT1,SRF,TP53,UBC,VAMP4
GO.0051571	positive regulation of histone H3-K4 methylation	3	0.000276	ENSP00000344456,ENSP00000355013,ENSP00000374280	CTNNB1,CTR9,RTF1
GO.0070482	response to oxygen levels	7	0.00029	ENSP00000212015,ENSP00000262887,ENSP00000265354,ENSP00000268058,ENSP00000344818,ENSP00000361021,ENSP00000430432	HDAC2,PML,PTEN,SIRT1,SRF,UBC,XRCC1
GO.0010035	response to inorganic substance	8	0.000307	ENSP00000212015,ENSP00000306245,ENSP00000338345,ENSP00000349467,ENSP00000360266,ENSP00000361021,ENSP00000384273,ENSP00000430432	CALM1,FOS,HDAC2,JUN,PTEN,RELA,SIRT1,SNCA
GO.0002253	activation of immune response	8	0.000316	ENSP00000306245,ENSP00000335153,ENSP00000344818,ENSP00000349467,ENSP00000353622,ENSP00000360266,ENSP00000361021,ENSP00000384273	CALM1,FOS,HSP90AA1,JUN,PTEN,RELA,SIN3A,UBC
GO.0031347	regulation of defense response	10	0.000319	ENSP00000252486,ENSP00000268058,ENSP00000306245,ENSP00000316454,ENSP00000344818,ENSP00000349467,ENSP00000353622,ENSP00000360266,ENSP00000360683,ENSP00000384273	APOE,CALM1,FOS,JUN,PACS1,PML,PTPN1,RELA,SIN3A,UBC
GO.0019538	protein metabolic process	23	0.000341	ENSP00000212015,ENSP00000217244,ENSP00000221265,ENSP00000262506,ENSP00000273480,ENSP00000299601,ENSP00000302967,ENSP00000306245,ENSP00000310040,ENSP00000338345,ENSP00000344818,ENSP00000353622,ENSP00000355013,ENSP00000357998,ENSP00000360266,ENSP00000360683,ENSP00000361021,ENSP00000362649,ENSP00000367207,ENSP00000374280,ENSP00000384273,ENSP00000430432,ENSP00000443988	CSNK2A1,CSNK2A2,CTR9,EIF3F,FOS,HDAC1,HDAC2,HDAC3,JUN,LEO1,MYC,PAF1,PTEN,PTPN1,RELA,RNF7,RTF1,SEC63,SIN3A,SIRT1,SNCA,SUDS3,UBC
GO.0050768	negative regulation of neurogenesis	6	0.000348	ENSP00000252486,ENSP00000269305,ENSP00000344456,ENSP00000361021,ENSP00000380378,ENSP00000430432	APOE,CTNNB1,HDAC2,PAFAH1B1,PTEN,TP53
GO.1901700	response to oxygen-containing compound	13	0.000353	ENSP00000212015,ENSP00000216797,ENSP00000221265,ENSP00000252486,ENSP00000265354,ENSP00000268058,ENSP00000306245,ENSP00000344456,ENSP00000353622,ENSP00000355013,ENSP00000361021,ENSP00000384273,ENSP00000430432	APOE,CTNNB1,CTR9,FOS,HDAC2,NFKBIA,PAF1,PML,PTEN,RELA,SIN3A,SIRT1,SRF
GO.1903362	regulation of cellular protein catabolic process	7	0.000353	ENSP00000217244,ENSP00000252486,ENSP00000262506,ENSP00000268058,ENSP00000344818,ENSP00000361021,ENSP00000368169	APOE,CSNK2A1,CSNK2A2,DVL1,PML,PTEN,UBC
GO.0002761	regulation of myeloid leukocyte differentiation	5	0.000365	ENSP00000268058,ENSP00000306245,ENSP00000344456,ENSP00000360266,ENSP00000367207	CTNNB1,FOS,JUN,MYC,PML
GO.0044267	cellular protein metabolic process	21	0.000369	ENSP00000212015,ENSP00000217244,ENSP00000221265,ENSP00000262506,ENSP00000273480,ENSP00000299601,ENSP00000302967,ENSP00000306245,ENSP00000310040,ENSP00000344818,ENSP00000353622,ENSP00000355013,ENSP00000357998,ENSP00000360266,ENSP00000360683,ENSP00000361021,ENSP00000362649,ENSP00000367207,ENSP00000374280,ENSP00000430432,ENSP00000443988	CSNK2A1,CSNK2A2,CTR9,EIF3F,FOS,HDAC1,HDAC2,HDAC3,JUN,LEO1,MYC,PAF1,PTEN,PTPN1,RNF7,RTF1,SEC63,SIN3A,SIRT1,SUDS3,UBC
GO.0032768	regulation of monooxygenase activity	4	0.000386	ENSP00000252486,ENSP00000335153,ENSP00000338345,ENSP00000349467	APOE,CALM1,HSP90AA1,SNCA
GO.0060284	regulation of cell development	10	0.000402	ENSP00000252486,ENSP00000265354,ENSP00000268058,ENSP00000269305,ENSP00000344456,ENSP00000361021,ENSP00000368169,ENSP00000380378,ENSP00000384273,ENSP00000430432	APOE,CTNNB1,DVL1,HDAC2,PAFAH1B1,PML,PTEN,RELA,SRF,TP53
GO.0006260	DNA replication	6	0.000418	ENSP00000212015,ENSP00000216297,ENSP00000216714,ENSP00000278412,ENSP00000353622,ENSP00000411532	APEX1,SIN3A,SIRT1,SSRP1,SUPT16H,TOP2A
GO.1903649	regulation of cytoplasmic transport	8	0.000418	ENSP00000212015,ENSP00000216797,ENSP00000236192,ENSP00000262506,ENSP00000268058,ENSP00000302967,ENSP00000338345,ENSP00000349467	CALM1,CSNK2A2,HDAC3,NFKBIA,PML,SIRT1,SNCA,VAMP4
GO.0060562	epithelial tube morphogenesis	7	0.000448	ENSP00000005340,ENSP00000265354,ENSP00000268058,ENSP00000316054,ENSP00000344456,ENSP00000367207,ENSP00000368169	CTNNB1,DVL1,DVL2,DVL3,MYC,PML,SRF
GO.0009991	response to extracellular stimulus	8	0.000453	ENSP00000212015,ENSP00000252486,ENSP00000265354,ENSP00000269305,ENSP00000306245,ENSP00000360266,ENSP00000361021,ENSP00000384273	APOE,FOS,JUN,PTEN,RELA,SIRT1,SRF,TP53
GO.0032204	regulation of telomere maintenance	3	0.000462	ENSP00000268058,ENSP00000344456,ENSP00000367207	CTNNB1,MYC,PML
GO.0051100	negative regulation of binding	5	0.000477	ENSP00000216797,ENSP00000353622,ENSP00000360266,ENSP00000368169,ENSP00000430432	DVL1,HDAC2,JUN,NFKBIA,SIN3A
GO.0010720	positive regulation of cell development	8	0.000479	ENSP00000252486,ENSP00000265354,ENSP00000268058,ENSP00000344456,ENSP00000368169,ENSP00000380378,ENSP00000384273,ENSP00000430432	APOE,CTNNB1,DVL1,HDAC2,PAFAH1B1,PML,RELA,SRF
GO.0009314	response to radiation	8	0.00051	ENSP00000212015,ENSP00000252486,ENSP00000269305,ENSP00000306245,ENSP00000349467,ENSP00000360266,ENSP00000367207,ENSP00000384273	APOE,CALM1,FOS,JUN,MYC,RELA,SIRT1,TP53
GO.0051348	negative regulation of transferase activity	7	0.00051	ENSP00000212015,ENSP00000252486,ENSP00000268058,ENSP00000344818,ENSP00000360683,ENSP00000361021,ENSP00000368169	APOE,DVL1,PML,PTEN,PTPN1,SIRT1,UBC
GO.0003151	outflow tract morphogenesis	4	0.000536	ENSP00000005340,ENSP00000268058,ENSP00000316054,ENSP00000360266	DVL2,DVL3,JUN,PML
GO.0044707	single-multicellular organism process	27	0.000538	ENSP00000005340,ENSP00000217244,ENSP00000252486,ENSP00000262506,ENSP00000262887,ENSP00000265354,ENSP00000269305,ENSP00000299601,ENSP00000302967,ENSP00000306245,ENSP00000335153,ENSP00000338345,ENSP00000344456,ENSP00000349467,ENSP00000357998,ENSP00000360266,ENSP00000360683,ENSP00000361021,ENSP00000362649,ENSP00000367207,ENSP00000368169,ENSP00000377372,ENSP00000380378,ENSP00000384273,ENSP00000411532…	APOE,CALM1,CSNK2A1,CSNK2A2,CTNNB1,DVL1,DVL2,FOS,GAP43,HDAC1,HDAC2,HDAC3,HSP90AA1,JUN,LEO1,MYC,PAFAH1B1,PTEN,PTPN1,RELA,SEC63,SNCA,SRF,SUDS3,TOP2A,TP53,XRCC1
GO.0051641	cellular localization	16	0.000565	ENSP00000005340,ENSP00000216797,ENSP00000221265,ENSP00000236192,ENSP00000252486,ENSP00000316454,ENSP00000335153,ENSP00000338345,ENSP00000341344,ENSP00000344456,ENSP00000344818,ENSP00000349467,ENSP00000353622,ENSP00000360266,ENSP00000368169,ENSP00000380378	APOE,CALM1,CTNNB1,DVL1,DVL2,GGA1,HSP90AA1,JUN,NFKBIA,PACS1,PAF1,PAFAH1B1,SIN3A,SNCA,UBC,VAMP4
GO.0071222	cellular response to lipopolysaccharide	5	0.000593	ENSP00000216797,ENSP00000221265,ENSP00000268058,ENSP00000355013,ENSP00000384273	CTR9,NFKBIA,PAF1,PML,RELA
GO.0009719	response to endogenous stimulus	13	0.000606	ENSP00000212015,ENSP00000216797,ENSP00000265354,ENSP00000269305,ENSP00000306245,ENSP00000344456,ENSP00000344818,ENSP00000349467,ENSP00000360266,ENSP00000362649,ENSP00000367207,ENSP00000384273,ENSP00000430432	CALM1,CTNNB1,FOS,HDAC1,HDAC2,JUN,MYC,NFKBIA,RELA,SIRT1,SRF,TP53,UBC
GO.0051091	positive regulation of sequence-specific DNA binding transcription factor activity	6	0.000616	ENSP00000005340,ENSP00000216797,ENSP00000265354,ENSP00000344818,ENSP00000361021,ENSP00000384273	DVL2,NFKBIA,PTEN,RELA,SRF,UBC
GO.0090263	positive regulation of canonical Wnt signaling pathway	5	0.000651	ENSP00000005340,ENSP00000316054,ENSP00000344456,ENSP00000344818,ENSP00000368169	CTNNB1,DVL1,DVL2,DVL3,UBC
GO.0031937	positive regulation of chromatin silencing	2	0.000662	ENSP00000212015,ENSP00000353622	SIN3A,SIRT1
GO.0044340	canonical Wnt signaling pathway involved in regulation of cell proliferation	2	0.000662	ENSP00000005340,ENSP00000344456	CTNNB1,DVL2
GO.0051097	negative regulation of helicase activity	2	0.000662	ENSP00000212015,ENSP00000269305	SIRT1,TP53
GO.0001838	embryonic epithelial tube formation	5	0.000668	ENSP00000005340,ENSP00000268058,ENSP00000316054,ENSP00000344456,ENSP00000368169	CTNNB1,DVL1,DVL2,DVL3,PML
GO.0043085	positive regulation of catalytic activity	13	0.000677	ENSP00000005340,ENSP00000212015,ENSP00000252486,ENSP00000268058,ENSP00000316054,ENSP00000338345,ENSP00000344456,ENSP00000344818,ENSP00000349467,ENSP00000360266,ENSP00000361021,ENSP00000367207,ENSP00000367208	APOE,CALM1,CTNNB1,DVL2,DVL3,JUN,MYC,PML,PTEN,SIRT1,SNCA,SUGT1,UBC
GO.0007010	cytoskeleton organization	10	0.000687	ENSP00000236192,ENSP00000252486,ENSP00000265354,ENSP00000302967,ENSP00000344456,ENSP00000360683,ENSP00000361021,ENSP00000368169,ENSP00000369716,ENSP00000380378	APOE,CHD3,CTNNB1,DVL1,HDAC3,PAFAH1B1,PTEN,PTPN1,SRF,VAMP4
GO.0010390	histone monoubiquitination	3	0.000697	ENSP00000221265,ENSP00000299601,ENSP00000355013	CTR9,LEO1,PAF1
GO.0043586	tongue development	3	0.000697	ENSP00000344456,ENSP00000362649,ENSP00000430432	CTNNB1,HDAC1,HDAC2
GO.0090103	cochlea morphogenesis	3	0.000697	ENSP00000005340,ENSP00000316054,ENSP00000368169	DVL1,DVL2,DVL3
GO.0007219	Notch signaling pathway	5	0.000733	ENSP00000269305,ENSP00000302967,ENSP00000344818,ENSP00000362649,ENSP00000367207	HDAC1,HDAC3,MYC,TP53,UBC
GO.0050808	synapse organization	5	0.000733	ENSP00000252486,ENSP00000338345,ENSP00000344456,ENSP00000361021,ENSP00000368169	APOE,CTNNB1,DVL1,PTEN,SNCA
GO.0051983	regulation of chromosome segregation	4	0.000743	ENSP00000217244,ENSP00000262506,ENSP00000344456,ENSP00000361021	CSNK2A1,CSNK2A2,CTNNB1,PTEN
GO.0071495	cellular response to endogenous stimulus	11	0.000752	ENSP00000269305,ENSP00000306245,ENSP00000344456,ENSP00000344818,ENSP00000349467,ENSP00000360266,ENSP00000361021,ENSP00000362649,ENSP00000367207,ENSP00000384273,ENSP00000430432	CALM1,CTNNB1,FOS,HDAC1,HDAC2,JUN,MYC,PTEN,RELA,TP53,UBC
GO.0043086	negative regulation of catalytic activity	10	0.00077	ENSP00000212015,ENSP00000217244,ENSP00000252486,ENSP00000268058,ENSP00000269305,ENSP00000338345,ENSP00000344818,ENSP00000360683,ENSP00000361021,ENSP00000368169	APOE,CSNK2A1,DVL1,PML,PTEN,PTPN1,SIRT1,SNCA,TP53,UBC
GO.0060438	trachea development	3	0.000792	ENSP00000265354,ENSP00000268058,ENSP00000344456	CTNNB1,PML,SRF
GO.0043409	negative regulation of MAPK cascade	5	0.000808	ENSP00000252486,ENSP00000302967,ENSP00000360683,ENSP00000367207,ENSP00000380378	APOE,HDAC3,MYC,PAFAH1B1,PTPN1
GO.0001558	regulation of cell growth	7	0.000815	ENSP00000212015,ENSP00000217244,ENSP00000252486,ENSP00000265354,ENSP00000268058,ENSP00000269305,ENSP00000380378	APOE,CSNK2A1,PAFAH1B1,PML,SIRT1,SRF,TP53
GO.0045732	positive regulation of protein catabolic process	6	0.000815	ENSP00000217244,ENSP00000252486,ENSP00000341344,ENSP00000344818,ENSP00000361021,ENSP00000368169	APOE,CSNK2A1,DVL1,GGA1,PTEN,UBC
GO.0050769	positive regulation of neurogenesis	7	0.000815	ENSP00000252486,ENSP00000265354,ENSP00000344456,ENSP00000368169,ENSP00000380378,ENSP00000384273,ENSP00000430432	APOE,CTNNB1,DVL1,HDAC2,PAFAH1B1,RELA,SRF
GO.1901214	regulation of neuron death	6	0.000849	ENSP00000212015,ENSP00000252486,ENSP00000269305,ENSP00000338345,ENSP00000344456,ENSP00000360266	APOE,CTNNB1,JUN,SIRT1,SNCA,TP53
GO.0021766	hippocampus development	4	0.000866	ENSP00000262887,ENSP00000265354,ENSP00000361021,ENSP00000380378	PAFAH1B1,PTEN,SRF,XRCC1
GO.0045088	regulation of innate immune response	7	0.000867	ENSP00000306245,ENSP00000344818,ENSP00000349467,ENSP00000353622,ENSP00000360266,ENSP00000360683,ENSP00000384273	CALM1,FOS,JUN,PTPN1,RELA,SIN3A,UBC
GO.0034504	protein localization to nucleus	5	0.000878	ENSP00000216797,ENSP00000221265,ENSP00000269305,ENSP00000360266,ENSP00000368169	DVL1,JUN,NFKBIA,PAF1,TP53
GO.0006333	chromatin assembly or disassembly	5	0.000903	ENSP00000216297,ENSP00000221265,ENSP00000269305,ENSP00000369716,ENSP00000369915	CHD3,NAP1L4,PAF1,SUPT16H,TP53
GO.0061564	axon development	8	0.000911	ENSP00000217244,ENSP00000262506,ENSP00000335153,ENSP00000360266,ENSP00000361021,ENSP00000368169,ENSP00000377372,ENSP00000380378	CSNK2A1,CSNK2A2,DVL1,GAP43,HSP90AA1,JUN,PAFAH1B1,PTEN
GO.0019827	stem cell population maintenance	5	0.000963	ENSP00000221265,ENSP00000299601,ENSP00000344456,ENSP00000355013,ENSP00000374280	CTNNB1,CTR9,LEO1,PAF1,RTF1
GO.0051960	regulation of nervous system development	9	0.000969	ENSP00000005340,ENSP00000252486,ENSP00000265354,ENSP00000269305,ENSP00000316054,ENSP00000361021,ENSP00000380378,ENSP00000384273,ENSP00000430432	APOE,DVL2,DVL3,HDAC2,PAFAH1B1,PTEN,RELA,SRF,TP53
GO.0090596	sensory organ morphogenesis	6	0.000981	ENSP00000005340,ENSP00000316054,ENSP00000344456,ENSP00000362649,ENSP00000368169,ENSP00000430432	CTNNB1,DVL1,DVL2,DVL3,HDAC1,HDAC2
GO.0030097	hemopoiesis	8	0.000987	ENSP00000265354,ENSP00000268058,ENSP00000269305,ENSP00000344456,ENSP00000353622,ENSP00000360266,ENSP00000380378,ENSP00000411532	CTNNB1,JUN,PAFAH1B1,PML,SIN3A,SRF,TOP2A,TP53
GO.0002218	activation of innate immune response	6	0.000998	ENSP00000306245,ENSP00000344818,ENSP00000349467,ENSP00000353622,ENSP00000360266,ENSP00000384273	CALM1,FOS,JUN,RELA,SIN3A,UBC
GO.0021543	pallium development	5	0.00104	ENSP00000262887,ENSP00000265354,ENSP00000344456,ENSP00000361021,ENSP00000380378	CTNNB1,PAFAH1B1,PTEN,SRF,XRCC1
GO.0061024	membrane organization	10	0.00108	ENSP00000236192,ENSP00000252486,ENSP00000316454,ENSP00000335153,ENSP00000338345,ENSP00000344818,ENSP00000349467,ENSP00000361021,ENSP00000368169,ENSP00000380378	APOE,CALM1,DVL1,HSP90AA1,PACS1,PAFAH1B1,PTEN,SNCA,UBC,VAMP4
GO.2000144	positive regulation of DNA-templated transcription, initiation	3	0.0011	ENSP00000265354,ENSP00000344456,ENSP00000360266	CTNNB1,JUN,SRF
GO.0002757	immune response-activating signal transduction	7	0.00111	ENSP00000306245,ENSP00000335153,ENSP00000344818,ENSP00000349467,ENSP00000360266,ENSP00000361021,ENSP00000384273	CALM1,FOS,HSP90AA1,JUN,PTEN,RELA,UBC
GO.0014074	response to purine-containing compound	5	0.00111	ENSP00000306245,ENSP00000360266,ENSP00000361021,ENSP00000384273,ENSP00000430432	FOS,HDAC2,JUN,PTEN,RELA
GO.0006259	DNA metabolic process	9	0.00117	ENSP00000212015,ENSP00000216297,ENSP00000216714,ENSP00000262887,ENSP00000278412,ENSP00000306245,ENSP00000344818,ENSP00000353622,ENSP00000411532	APEX1,FOS,SIN3A,SIRT1,SSRP1,SUPT16H,TOP2A,UBC,XRCC1
GO.0006344	maintenance of chromatin silencing	2	0.00118	ENSP00000212015,ENSP00000430432	HDAC2,SIRT1
GO.0014022	neural plate elongation	2	0.00118	ENSP00000005340,ENSP00000368169	DVL1,DVL2
GO.0022007	convergent extension involved in neural plate elongation	2	0.00118	ENSP00000005340,ENSP00000368169	DVL1,DVL2
GO.2000646	positive regulation of receptor catabolic process	2	0.00118	ENSP00000252486,ENSP00000360683	APOE,PTPN1
GO.0046782	regulation of viral transcription	4	0.0012	ENSP00000216297,ENSP00000278412,ENSP00000360266,ENSP00000362649	HDAC1,JUN,SSRP1,SUPT16H
GO.0060322	head development	9	0.00121	ENSP00000262887,ENSP00000265354,ENSP00000268058,ENSP00000269305,ENSP00000344456,ENSP00000349467,ENSP00000361021,ENSP00000380378,ENSP00000443988	CALM1,CTNNB1,PAFAH1B1,PML,PTEN,SRF,SUDS3,TP53,XRCC1
GO.0009607	response to biotic stimulus	9	0.00123	ENSP00000216797,ENSP00000221265,ENSP00000268058,ENSP00000269305,ENSP00000306245,ENSP00000338345,ENSP00000355013,ENSP00000360266,ENSP00000430432	CTR9,FOS,HDAC2,JUN,NFKBIA,PAF1,PML,SNCA,TP53
GO.0009967	positive regulation of signal transduction	12	0.00125	ENSP00000005340,ENSP00000217244,ENSP00000268058,ENSP00000269305,ENSP00000302967,ENSP00000316054,ENSP00000344818,ENSP00000361021,ENSP00000368169,ENSP00000380378,ENSP00000384273,ENSP00000430432	CSNK2A1,DVL1,DVL2,DVL3,HDAC2,HDAC3,PAFAH1B1,PML,PTEN,RELA,TP53,UBC
GO.0046328	regulation of JNK cascade	5	0.00127	ENSP00000005340,ENSP00000302967,ENSP00000316054,ENSP00000360683,ENSP00000380378	DVL2,DVL3,HDAC3,PAFAH1B1,PTPN1
GO.0070887	cellular response to chemical stimulus	16	0.00134	ENSP00000212015,ENSP00000221265,ENSP00000265354,ENSP00000269305,ENSP00000302967,ENSP00000306245,ENSP00000344456,ENSP00000344818,ENSP00000349467,ENSP00000353622,ENSP00000355013,ENSP00000357998,ENSP00000360266,ENSP00000362649,ENSP00000367207,ENSP00000384273	CALM1,CTNNB1,CTR9,FOS,HDAC1,HDAC3,JUN,MYC,PAF1,RELA,SEC63,SIN3A,SIRT1,SRF,TP53,UBC
GO.0070423	nucleotide-binding oligomerization domain containing signaling pathway	3	0.00135	ENSP00000216797,ENSP00000344818,ENSP00000384273	NFKBIA,RELA,UBC
GO.0044708	single-organism behavior	7	0.00141	ENSP00000265354,ENSP00000306245,ENSP00000338345,ENSP00000360266,ENSP00000361021,ENSP00000380378,ENSP00000430432	FOS,HDAC2,JUN,PAFAH1B1,PTEN,SNCA,SRF
GO.0001942	hair follicle development	4	0.00145	ENSP00000344456,ENSP00000362649,ENSP00000384273,ENSP00000430432	CTNNB1,HDAC1,HDAC2,RELA
GO.1901215	negative regulation of neuron death	5	0.00145	ENSP00000212015,ENSP00000252486,ENSP00000338345,ENSP00000344456,ENSP00000360266	APOE,CTNNB1,JUN,SIRT1,SNCA
GO.0022607	cellular component assembly	14	0.00146	ENSP00000221265,ENSP00000236192,ENSP00000252486,ENSP00000265354,ENSP00000268058,ENSP00000269305,ENSP00000302967,ENSP00000310040,ENSP00000335153,ENSP00000344456,ENSP00000344818,ENSP00000361021,ENSP00000369915,ENSP00000380378	APOE,CTNNB1,EIF3F,HDAC3,HSP90AA1,NAP1L4,PAF1,PAFAH1B1,PML,PTEN,SRF,TP53,UBC,VAMP4
GO.0009987	cellular process	42	0.00147	ENSP00000005340,ENSP00000212015,ENSP00000216297,ENSP00000216797,ENSP00000217244,ENSP00000219782,ENSP00000221265,ENSP00000236192,ENSP00000252486,ENSP00000262506,ENSP00000262887,ENSP00000265354,ENSP00000268058,ENSP00000269305,ENSP00000273480,ENSP00000278412,ENSP00000299601,ENSP00000302967,ENSP00000306245,ENSP00000310040,ENSP00000316054,ENSP00000316454,ENSP00000335153,ENSP00000338345,ENSP00000344456…	APOE,CALM1,CSNK2A1,CSNK2A2,CTNNB1,DVL1,DVL2,DVL3,EIF3F,FOS,HDAC1,HDAC2,HDAC3,HSP90AA1,JUN,LEO1,MAZ,MYC,NAP1L4,NFKBIA,PACS1,PAF1,PAFAH1B1,PML,PTEN,PTPN1,RELA,RNF7,SAP18,SIN3A,SIRT1,SNCA,SPIB,SRF,SSRP1,SUDS3,SUGT1,SUPT16H,TP53,UBC,VAMP4,XRCC1
GO.0031440	regulation of mRNA 3 -end processing	3	0.00148	ENSP00000221265,ENSP00000299601,ENSP00000355013	CTR9,LEO1,PAF1
GO.0001666	response to hypoxia	6	0.00149	ENSP00000212015,ENSP00000262887,ENSP00000265354,ENSP00000268058,ENSP00000344818,ENSP00000361021	PML,PTEN,SIRT1,SRF,UBC,XRCC1
GO.0098773	skin epidermis development	4	0.0015	ENSP00000344456,ENSP00000362649,ENSP00000384273,ENSP00000430432	CTNNB1,HDAC1,HDAC2,RELA
GO.0002429	immune response-activating cell surface receptor signaling pathway	6	0.00152	ENSP00000216797,ENSP00000335153,ENSP00000344818,ENSP00000349467,ENSP00000361021,ENSP00000384273	CALM1,HSP90AA1,NFKBIA,PTEN,RELA,UBC
GO.0032481	positive regulation of type I interferon production	4	0.00157	ENSP00000216797,ENSP00000344456,ENSP00000344818,ENSP00000384273	CTNNB1,NFKBIA,RELA,UBC
GO.0032880	regulation of protein localization	10	0.00157	ENSP00000212015,ENSP00000216797,ENSP00000236192,ENSP00000262506,ENSP00000268058,ENSP00000269305,ENSP00000302967,ENSP00000344456,ENSP00000353622,ENSP00000360683	CSNK2A2,CTNNB1,HDAC3,NFKBIA,PML,PTPN1,SIN3A,SIRT1,TP53,VAMP4
GO.0042771	intrinsic apoptotic signaling pathway in response to DNA damage by p53 class mediator	3	0.00163	ENSP00000212015,ENSP00000268058,ENSP00000269305	PML,SIRT1,TP53
GO.0051240	positive regulation of multicellular organismal process	12	0.00163	ENSP00000216797,ENSP00000252486,ENSP00000265354,ENSP00000268058,ENSP00000306245,ENSP00000344456,ENSP00000344818,ENSP00000360266,ENSP00000367207,ENSP00000368169,ENSP00000380378,ENSP00000430432	APOE,CTNNB1,DVL1,FOS,HDAC2,JUN,MYC,NFKBIA,PAFAH1B1,PML,SRF,UBC
GO.0010647	positive regulation of cell communication	13	0.00164	ENSP00000005340,ENSP00000217244,ENSP00000268058,ENSP00000269305,ENSP00000302967,ENSP00000316054,ENSP00000338345,ENSP00000344818,ENSP00000361021,ENSP00000368169,ENSP00000380378,ENSP00000384273,ENSP00000430432	CSNK2A1,DVL1,DVL2,DVL3,HDAC2,HDAC3,PAFAH1B1,PML,PTEN,RELA,SNCA,TP53,UBC
GO.0034613	cellular protein localization	11	0.00167	ENSP00000005340,ENSP00000216797,ENSP00000221265,ENSP00000252486,ENSP00000316454,ENSP00000335153,ENSP00000341344,ENSP00000344456,ENSP00000353622,ENSP00000360266,ENSP00000368169	APOE,CTNNB1,DVL1,DVL2,GGA1,HSP90AA1,JUN,NFKBIA,PACS1,PAF1,SIN3A
GO.0051347	positive regulation of transferase activity	8	0.00177	ENSP00000005340,ENSP00000212015,ENSP00000316054,ENSP00000338345,ENSP00000344456,ENSP00000344818,ENSP00000349467,ENSP00000361021	CALM1,CTNNB1,DVL2,DVL3,PTEN,SIRT1,SNCA,UBC
GO.0070431	nucleotide-binding oligomerization domain containing 2 signaling pathway	2	0.00183	ENSP00000216797,ENSP00000384273	NFKBIA,RELA
GO.0031331	positive regulation of cellular catabolic process	7	0.00187	ENSP00000212015,ENSP00000252486,ENSP00000338345,ENSP00000344818,ENSP00000360683,ENSP00000361021,ENSP00000368169	APOE,DVL1,PTEN,PTPN1,SIRT1,SNCA,UBC
GO.0050852	T cell receptor signaling pathway	4	0.00193	ENSP00000216797,ENSP00000344818,ENSP00000361021,ENSP00000384273	NFKBIA,PTEN,RELA,UBC
GO.0031667	response to nutrient levels	7	0.00194	ENSP00000212015,ENSP00000252486,ENSP00000265354,ENSP00000269305,ENSP00000360266,ENSP00000361021,ENSP00000384273	APOE,JUN,PTEN,RELA,SIRT1,SRF,TP53
GO.0050767	regulation of neurogenesis	8	0.00207	ENSP00000252486,ENSP00000265354,ENSP00000269305,ENSP00000361021,ENSP00000368169,ENSP00000380378,ENSP00000384273,ENSP00000430432	APOE,DVL1,HDAC2,PAFAH1B1,PTEN,RELA,SRF,TP53
GO.0090342	regulation of cell aging	3	0.00211	ENSP00000212015,ENSP00000269305,ENSP00000361021	PTEN,SIRT1,TP53
GO.1903050	regulation of proteolysis involved in cellular protein catabolic process	6	0.00211	ENSP00000217244,ENSP00000262506,ENSP00000268058,ENSP00000344818,ENSP00000361021,ENSP00000368169	CSNK2A1,CSNK2A2,DVL1,PML,PTEN,UBC
GO.0002520	immune system development	8	0.00222	ENSP00000265354,ENSP00000268058,ENSP00000269305,ENSP00000344456,ENSP00000353622,ENSP00000360266,ENSP00000380378,ENSP00000411532	CTNNB1,JUN,PAFAH1B1,PML,SIN3A,SRF,TOP2A,TP53
GO.0010769	regulation of cell morphogenesis involved in differentiation	6	0.00226	ENSP00000252486,ENSP00000265354,ENSP00000344456,ENSP00000361021,ENSP00000380378,ENSP00000430432	APOE,CTNNB1,HDAC2,PAFAH1B1,PTEN,SRF
GO.0010977	negative regulation of neuron projection development	4	0.00226	ENSP00000252486,ENSP00000361021,ENSP00000380378,ENSP00000430432	APOE,HDAC2,PAFAH1B1,PTEN
GO.0034614	cellular response to reactive oxygen species	4	0.00226	ENSP00000212015,ENSP00000306245,ENSP00000384273,ENSP00000430432	FOS,HDAC2,RELA,SIRT1
GO.0031647	regulation of protein stability	5	0.00228	ENSP00000212015,ENSP00000268058,ENSP00000302967,ENSP00000338345,ENSP00000361021	HDAC3,PML,PTEN,SIRT1,SNCA
GO.0001843	neural tube closure	4	0.00234	ENSP00000005340,ENSP00000268058,ENSP00000316054,ENSP00000368169	DVL1,DVL2,DVL3,PML
GO.0050684	regulation of mRNA processing	4	0.00234	ENSP00000221265,ENSP00000299601,ENSP00000355013,ENSP00000371973	CTR9,LEO1,PAF1,SAP18
GO.0048863	stem cell differentiation	6	0.00237	ENSP00000221265,ENSP00000265354,ENSP00000299601,ENSP00000344456,ENSP00000355013,ENSP00000374280	CTNNB1,CTR9,LEO1,PAF1,RTF1,SRF
GO.0042633	hair cycle	4	0.00242	ENSP00000344456,ENSP00000362649,ENSP00000384273,ENSP00000430432	CTNNB1,HDAC1,HDAC2,RELA
GO.0060341	regulation of cellular localization	11	0.00244	ENSP00000212015,ENSP00000216797,ENSP00000236192,ENSP00000262506,ENSP00000269305,ENSP00000302967,ENSP00000344456,ENSP00000349467,ENSP00000353622,ENSP00000360683,ENSP00000361021	CALM1,CSNK2A2,CTNNB1,HDAC3,NFKBIA,PTEN,PTPN1,SIN3A,SIRT1,TP53,VAMP4
GO.0002009	morphogenesis of an epithelium	7	0.00253	ENSP00000005340,ENSP00000265354,ENSP00000268058,ENSP00000316054,ENSP00000344456,ENSP00000367207,ENSP00000380378	CTNNB1,DVL2,DVL3,MYC,PAFAH1B1,PML,SRF
GO.0048568	embryonic organ development	7	0.00253	ENSP00000005340,ENSP00000265354,ENSP00000268058,ENSP00000269305,ENSP00000316054,ENSP00000344456,ENSP00000368169	CTNNB1,DVL1,DVL2,DVL3,PML,SRF,TP53
GO.0021761	limbic system development	4	0.00259	ENSP00000262887,ENSP00000265354,ENSP00000361021,ENSP00000380378	PAFAH1B1,PTEN,SRF,XRCC1
GO.0031344	regulation of cell projection organization	7	0.00259	ENSP00000252486,ENSP00000265354,ENSP00000361021,ENSP00000368169,ENSP00000377372,ENSP00000380378,ENSP00000430432	APOE,DVL1,GAP43,HDAC2,PAFAH1B1,PTEN,SRF
GO.0042752	regulation of circadian rhythm	4	0.00259	ENSP00000268058,ENSP00000269305,ENSP00000353622,ENSP00000411532	PML,SIN3A,TOP2A,TP53
GO.1900221	regulation of beta-amyloid clearance	2	0.00259	ENSP00000252486,ENSP00000265354	APOE,SRF
GO.1903902	positive regulation of viral life cycle	4	0.00259	ENSP00000216297,ENSP00000278412,ENSP00000360266,ENSP00000411532	JUN,SSRP1,SUPT16H,TOP2A
GO.0071822	protein complex subunit organization	12	0.00262	ENSP00000216297,ENSP00000221265,ENSP00000236192,ENSP00000265354,ENSP00000268058,ENSP00000269305,ENSP00000302967,ENSP00000335153,ENSP00000368169,ENSP00000369716,ENSP00000369915,ENSP00000380378	CHD3,DVL1,HDAC3,HSP90AA1,NAP1L4,PAF1,PAFAH1B1,PML,SRF,SUPT16H,TP53,VAMP4
GO.0007507	heart development	7	0.00269	ENSP00000005340,ENSP00000265354,ENSP00000268058,ENSP00000316054,ENSP00000344456,ENSP00000360266,ENSP00000368169	CTNNB1,DVL1,DVL2,DVL3,JUN,PML,SRF
GO.0072358	cardiovascular system development	9	0.00271	ENSP00000005340,ENSP00000212015,ENSP00000252486,ENSP00000265354,ENSP00000268058,ENSP00000316054,ENSP00000344456,ENSP00000360266,ENSP00000368169	APOE,CTNNB1,DVL1,DVL2,DVL3,JUN,PML,SIRT1,SRF
GO.0072359	circulatory system development	9	0.00271	ENSP00000005340,ENSP00000212015,ENSP00000252486,ENSP00000265354,ENSP00000268058,ENSP00000316054,ENSP00000344456,ENSP00000360266,ENSP00000368169	APOE,CTNNB1,DVL1,DVL2,DVL3,JUN,PML,SIRT1,SRF
GO.0006606	protein import into nucleus	4	0.00277	ENSP00000216797,ENSP00000268058,ENSP00000269305,ENSP00000360266	JUN,NFKBIA,PML,TP53
GO.0014020	primary neural tube formation	4	0.00277	ENSP00000005340,ENSP00000268058,ENSP00000316054,ENSP00000368169	DVL1,DVL2,DVL3,PML
GO.0044744	protein targeting to nucleus	4	0.00277	ENSP00000216797,ENSP00000268058,ENSP00000269305,ENSP00000360266	JUN,NFKBIA,PML,TP53
GO.0009895	negative regulation of catabolic process	5	0.0029	ENSP00000217244,ENSP00000262506,ENSP00000268058,ENSP00000269305,ENSP00000384273	CSNK2A1,CSNK2A2,PML,RELA,TP53
GO.0045787	positive regulation of cell cycle	6	0.0029	ENSP00000268058,ENSP00000269305,ENSP00000344818,ENSP00000353622,ENSP00000361021,ENSP00000380378	PAFAH1B1,PML,PTEN,SIN3A,TP53,UBC
GO.0042542	response to hydrogen peroxide	4	0.00298	ENSP00000212015,ENSP00000360266,ENSP00000384273,ENSP00000430432	HDAC2,JUN,RELA,SIRT1
GO.0030099	myeloid cell differentiation	5	0.00341	ENSP00000265354,ENSP00000268058,ENSP00000344456,ENSP00000360266,ENSP00000380378	CTNNB1,JUN,PAFAH1B1,PML,SRF
GO.2000134	negative regulation of G1/S transition of mitotic cell cycle	4	0.00344	ENSP00000268058,ENSP00000269305,ENSP00000344818,ENSP00000361021	PML,PTEN,TP53,UBC
GO.0000165	MAPK cascade	5	0.00346	ENSP00000306245,ENSP00000344818,ENSP00000360266,ENSP00000360683,ENSP00000367207	FOS,JUN,MYC,PTPN1,UBC
GO.0002011	morphogenesis of an epithelial sheet	3	0.0035	ENSP00000005340,ENSP00000265354,ENSP00000368169	DVL1,DVL2,SRF
GO.0032873	negative regulation of stress-activated MAPK cascade	3	0.0035	ENSP00000302967,ENSP00000367207,ENSP00000380378	HDAC3,MYC,PAFAH1B1
GO.2000278	regulation of DNA biosynthetic process	3	0.0035	ENSP00000268058,ENSP00000344456,ENSP00000367207	CTNNB1,MYC,PML
GO.0006469	negative regulation of protein kinase activity	5	0.0036	ENSP00000212015,ENSP00000252486,ENSP00000360683,ENSP00000361021,ENSP00000368169	APOE,DVL1,PTEN,PTPN1,SIRT1
GO.0002376	immune system process	14	0.00363	ENSP00000265354,ENSP00000269305,ENSP00000306245,ENSP00000335153,ENSP00000338345,ENSP00000344818,ENSP00000349467,ENSP00000353622,ENSP00000360683,ENSP00000361021,ENSP00000367208,ENSP00000380378,ENSP00000384273,ENSP00000411532	CALM1,FOS,HSP90AA1,PAFAH1B1,PTEN,PTPN1,RELA,SIN3A,SNCA,SRF,SUGT1,TOP2A,TP53,UBC
GO.0044087	regulation of cellular component biogenesis	8	0.00363	ENSP00000252486,ENSP00000265354,ENSP00000269305,ENSP00000338345,ENSP00000344456,ENSP00000360266,ENSP00000361021,ENSP00000377372	APOE,CTNNB1,GAP43,JUN,PTEN,SNCA,SRF,TP53
GO.0044774	mitotic DNA integrity checkpoint	4	0.00364	ENSP00000268058,ENSP00000269305,ENSP00000344818,ENSP00000411532	PML,TOP2A,TP53,UBC
GO.0000226	microtubule cytoskeleton organization	6	0.00384	ENSP00000236192,ENSP00000302967,ENSP00000344456,ENSP00000368169,ENSP00000369716,ENSP00000380378	CHD3,CTNNB1,DVL1,HDAC3,PAFAH1B1,VAMP4
GO.0010975	regulation of neuron projection development	6	0.0039	ENSP00000252486,ENSP00000265354,ENSP00000361021,ENSP00000368169,ENSP00000380378,ENSP00000430432	APOE,DVL1,HDAC2,PAFAH1B1,PTEN,SRF
GO.0007420	brain development	8	0.00393	ENSP00000262887,ENSP00000265354,ENSP00000269305,ENSP00000344456,ENSP00000349467,ENSP00000361021,ENSP00000380378,ENSP00000443988	CALM1,CTNNB1,PAFAH1B1,PTEN,SRF,SUDS3,TP53,XRCC1
GO.0051649	establishment of localization in cell	13	0.00407	ENSP00000216797,ENSP00000236192,ENSP00000252486,ENSP00000316454,ENSP00000335153,ENSP00000338345,ENSP00000341344,ENSP00000344456,ENSP00000344818,ENSP00000349467,ENSP00000360266,ENSP00000368169,ENSP00000380378	APOE,CALM1,CTNNB1,DVL1,GGA1,HSP90AA1,JUN,NFKBIA,PACS1,PAFAH1B1,SNCA,UBC,VAMP4
GO.0009416	response to light stimulus	6	0.00409	ENSP00000212015,ENSP00000252486,ENSP00000306245,ENSP00000349467,ENSP00000367207,ENSP00000384273	APOE,CALM1,FOS,MYC,RELA,SIRT1
GO.0001841	neural tube formation	4	0.00414	ENSP00000005340,ENSP00000268058,ENSP00000316054,ENSP00000368169	DVL1,DVL2,DVL3,PML
GO.0007611	learning or memory	5	0.00415	ENSP00000265354,ENSP00000306245,ENSP00000360266,ENSP00000361021,ENSP00000380378	FOS,JUN,PAFAH1B1,PTEN,SRF
GO.0000904	cell morphogenesis involved in differentiation	8	0.00416	ENSP00000217244,ENSP00000262506,ENSP00000265354,ENSP00000335153,ENSP00000361021,ENSP00000368169,ENSP00000377372,ENSP00000380378	CSNK2A1,CSNK2A2,DVL1,GAP43,HSP90AA1,PAFAH1B1,PTEN,SRF
GO.0007409	axonogenesis	7	0.00419	ENSP00000217244,ENSP00000262506,ENSP00000335153,ENSP00000361021,ENSP00000368169,ENSP00000377372,ENSP00000380378	CSNK2A1,CSNK2A2,DVL1,GAP43,HSP90AA1,PAFAH1B1,PTEN
GO.0010965	regulation of mitotic sister chromatid separation	3	0.00424	ENSP00000217244,ENSP00000262506,ENSP00000361021	CSNK2A1,CSNK2A2,PTEN
GO.0050999	regulation of nitric-oxide synthase activity	3	0.00424	ENSP00000252486,ENSP00000335153,ENSP00000349467	APOE,CALM1,HSP90AA1
GO.0009266	response to temperature stimulus	5	0.0043	ENSP00000212015,ENSP00000216797,ENSP00000306245,ENSP00000335153,ENSP00000430432	FOS,HDAC2,HSP90AA1,NFKBIA,SIRT1
GO.0043281	regulation of cysteine-type endopeptidase activity involved in apoptotic process	5	0.0043	ENSP00000212015,ENSP00000217244,ENSP00000268058,ENSP00000338345,ENSP00000367207	CSNK2A1,MYC,PML,SIRT1,SNCA
GO.0000012	single strand break repair	2	0.00435	ENSP00000212015,ENSP00000262887	SIRT1,XRCC1
GO.0045995	regulation of embryonic development	4	0.00435	ENSP00000005340,ENSP00000316054,ENSP00000368169,ENSP00000380378	DVL1,DVL2,DVL3,PAFAH1B1
GO.0071103	DNA conformation change	5	0.00435	ENSP00000221265,ENSP00000269305,ENSP00000369716,ENSP00000369915,ENSP00000411532	CHD3,NAP1L4,PAF1,TOP2A,TP53
GO.0090400	stress-induced premature senescence	2	0.00435	ENSP00000212015,ENSP00000269305	SIRT1,TP53
GO.0046626	regulation of insulin receptor signaling pathway	3	0.00446	ENSP00000212015,ENSP00000360683,ENSP00000384273	PTPN1,RELA,SIRT1
GO.0051707	response to other organism	8	0.00461	ENSP00000216797,ENSP00000221265,ENSP00000268058,ENSP00000306245,ENSP00000338345,ENSP00000355013,ENSP00000360266,ENSP00000430432	CTR9,FOS,HDAC2,JUN,NFKBIA,PAF1,PML,SNCA
GO.0043588	skin development	5	0.0047	ENSP00000265354,ENSP00000344456,ENSP00000362649,ENSP00000384273,ENSP00000430432	CTNNB1,HDAC1,HDAC2,RELA,SRF
GO.0003007	heart morphogenesis	5	0.00479	ENSP00000005340,ENSP00000265354,ENSP00000268058,ENSP00000316054,ENSP00000360266	DVL2,DVL3,JUN,PML,SRF
GO.0031668	cellular response to extracellular stimulus	5	0.005	ENSP00000212015,ENSP00000265354,ENSP00000269305,ENSP00000306245,ENSP00000360266	FOS,JUN,SIRT1,SRF,TP53
GO.0002762	negative regulation of myeloid leukocyte differentiation	3	0.00502	ENSP00000268058,ENSP00000344456,ENSP00000367207	CTNNB1,MYC,PML
GO.0030071	regulation of mitotic metaphase/anaphase transition	3	0.00502	ENSP00000217244,ENSP00000262506,ENSP00000361021	CSNK2A1,CSNK2A2,PTEN
GO.0042177	negative regulation of protein catabolic process	4	0.00502	ENSP00000217244,ENSP00000262506,ENSP00000268058,ENSP00000384273	CSNK2A1,CSNK2A2,PML,RELA
GO.0071901	negative regulation of protein serine/threonine kinase activity	4	0.00502	ENSP00000212015,ENSP00000252486,ENSP00000360683,ENSP00000361021	APOE,PTEN,PTPN1,SIRT1
GO.0021537	telencephalon development	5	0.00516	ENSP00000262887,ENSP00000265354,ENSP00000344456,ENSP00000361021,ENSP00000380378	CTNNB1,PAFAH1B1,PTEN,SRF,XRCC1
GO.0009411	response to UV	4	0.00517	ENSP00000212015,ENSP00000268058,ENSP00000367207,ENSP00000384273	MYC,PML,RELA,SIRT1
GO.0042060	wound healing	8	0.00517	ENSP00000265354,ENSP00000269305,ENSP00000349467,ENSP00000353622,ENSP00000360683,ENSP00000362649,ENSP00000377372,ENSP00000430432	CALM1,GAP43,HDAC1,HDAC2,PTPN1,SIN3A,SRF,TP53
GO.0072594	establishment of protein localization to organelle	6	0.00525	ENSP00000216797,ENSP00000268058,ENSP00000269305,ENSP00000316454,ENSP00000335153,ENSP00000360266	HSP90AA1,JUN,NFKBIA,PACS1,PML,TP53
GO.0051403	stress-activated MAPK cascade	4	0.0053	ENSP00000306245,ENSP00000344818,ENSP00000360266,ENSP00000360683	FOS,JUN,PTPN1,UBC
GO.0001839	neural plate morphogenesis	2	0.00532	ENSP00000005340,ENSP00000368169	DVL1,DVL2
GO.0007184	SMAD protein import into nucleus	2	0.00532	ENSP00000268058,ENSP00000360266	JUN,PML
GO.0006275	regulation of DNA replication	4	0.00542	ENSP00000268058,ENSP00000269305,ENSP00000344456,ENSP00000360266	CTNNB1,JUN,PML,TP53
GO.0044802	single-organism membrane organization	8	0.00542	ENSP00000236192,ENSP00000252486,ENSP00000316454,ENSP00000335153,ENSP00000338345,ENSP00000361021,ENSP00000368169,ENSP00000380378	APOE,DVL1,HSP90AA1,PACS1,PAFAH1B1,PTEN,SNCA,VAMP4
GO.0070301	cellular response to hydrogen peroxide	3	0.00554	ENSP00000212015,ENSP00000384273,ENSP00000430432	HDAC2,RELA,SIRT1
GO.0007169	transmembrane receptor protein tyrosine kinase signaling pathway	8	0.00555	ENSP00000216797,ENSP00000302967,ENSP00000335153,ENSP00000344818,ENSP00000349467,ENSP00000362649,ENSP00000384273,ENSP00000430432	CALM1,HDAC1,HDAC2,HDAC3,HSP90AA1,NFKBIA,RELA,UBC
GO.0051094	positive regulation of developmental process	10	0.00555	ENSP00000212015,ENSP00000252486,ENSP00000268058,ENSP00000306245,ENSP00000344456,ENSP00000367207,ENSP00000368169,ENSP00000380378,ENSP00000384273,ENSP00000430432	APOE,CTNNB1,DVL1,FOS,HDAC2,MYC,PAFAH1B1,PML,RELA,SIRT1
GO.0033157	regulation of intracellular protein transport	6	0.00573	ENSP00000212015,ENSP00000216797,ENSP00000236192,ENSP00000262506,ENSP00000302967,ENSP00000360683	CSNK2A2,HDAC3,NFKBIA,PTPN1,SIRT1,VAMP4
GO.0002223	stimulatory C-type lectin receptor signaling pathway	4	0.00574	ENSP00000216797,ENSP00000344818,ENSP00000349467,ENSP00000384273	CALM1,NFKBIA,RELA,UBC
GO.0006284	base-excision repair	3	0.00583	ENSP00000216714,ENSP00000262887,ENSP00000269305	APEX1,TP53,XRCC1
GO.0033077	T cell differentiation in thymus	3	0.00583	ENSP00000265354,ENSP00000269305,ENSP00000344456	CTNNB1,SRF,TP53
GO.0043122	regulation of I-kappaB kinase/NF-kappaB signaling	5	0.006	ENSP00000212015,ENSP00000216797,ENSP00000344456,ENSP00000344818,ENSP00000384273	CTNNB1,NFKBIA,RELA,SIRT1,UBC
GO.0048167	regulation of synaptic plasticity	4	0.00604	ENSP00000252486,ENSP00000265354,ENSP00000338345,ENSP00000361021	APOE,PTEN,SNCA,SRF
GO.0001701	in utero embryonic development	6	0.00619	ENSP00000265354,ENSP00000269305,ENSP00000344456,ENSP00000353622,ENSP00000355013,ENSP00000374280	CTNNB1,CTR9,RTF1,SIN3A,SRF,TP53
GO.0043280	positive regulation of cysteine-type endopeptidase activity involved in apoptotic process	4	0.0062	ENSP00000212015,ENSP00000268058,ENSP00000338345,ENSP00000367207	MYC,PML,SIRT1,SNCA
GO.0048667	cell morphogenesis involved in neuron differentiation	7	0.00625	ENSP00000217244,ENSP00000262506,ENSP00000335153,ENSP00000361021,ENSP00000368169,ENSP00000377372,ENSP00000380378	CSNK2A1,CSNK2A2,DVL1,GAP43,HSP90AA1,PAFAH1B1,PTEN
GO.0090287	regulation of cellular response to growth factor stimulus	5	0.00631	ENSP00000212015,ENSP00000269305,ENSP00000344456,ENSP00000344818,ENSP00000360683	CTNNB1,PTPN1,SIRT1,TP53,UBC
GO.0032210	regulation of telomere maintenance via telomerase	2	0.00636	ENSP00000268058,ENSP00000344456	CTNNB1,PML
GO.0033365	protein localization to organelle	7	0.00636	ENSP00000216797,ENSP00000221265,ENSP00000269305,ENSP00000316454,ENSP00000335153,ENSP00000360266,ENSP00000368169	DVL1,HSP90AA1,JUN,NFKBIA,PACS1,PAF1,TP53
GO.0060534	trachea cartilage development	2	0.00636	ENSP00000265354,ENSP00000268058	PML,SRF
GO.0070933	histone H4 deacetylation	2	0.00636	ENSP00000362649,ENSP00000430432	HDAC1,HDAC2
GO.0080182	histone H3-K4 trimethylation	2	0.00636	ENSP00000355013,ENSP00000374280	CTR9,RTF1
GO.0010332	response to gamma radiation	3	0.00641	ENSP00000268058,ENSP00000269305,ENSP00000367207	MYC,PML,TP53
GO.0007596	blood coagulation	7	0.00669	ENSP00000265354,ENSP00000269305,ENSP00000349467,ENSP00000353622,ENSP00000360683,ENSP00000362649,ENSP00000430432	CALM1,HDAC1,HDAC2,PTPN1,SIN3A,SRF,TP53
GO.0048864	stem cell development	5	0.00673	ENSP00000221265,ENSP00000299601,ENSP00000344456,ENSP00000355013,ENSP00000374280	CTNNB1,CTR9,LEO1,PAF1,RTF1
GO.0002758	innate immune response-activating signal transduction	5	0.00683	ENSP00000306245,ENSP00000344818,ENSP00000349467,ENSP00000360266,ENSP00000384273	CALM1,FOS,JUN,RELA,UBC
GO.0050770	regulation of axonogenesis	4	0.00683	ENSP00000252486,ENSP00000265354,ENSP00000361021,ENSP00000380378	APOE,PAFAH1B1,PTEN,SRF
GO.0072331	signal transduction by p53 class mediator	4	0.00683	ENSP00000212015,ENSP00000268058,ENSP00000269305,ENSP00000344818	PML,SIRT1,TP53,UBC
GO.0048514	blood vessel morphogenesis	6	0.00707	ENSP00000212015,ENSP00000252486,ENSP00000265354,ENSP00000344456,ENSP00000360266,ENSP00000361021	APOE,CTNNB1,JUN,PTEN,SIRT1,SRF
GO.0050805	negative regulation of synaptic transmission	3	0.00708	ENSP00000265354,ENSP00000338345,ENSP00000361021	PTEN,SNCA,SRF
GO.0090288	negative regulation of cellular response to growth factor stimulus	4	0.00742	ENSP00000212015,ENSP00000269305,ENSP00000344818,ENSP00000360683	PTPN1,SIRT1,TP53,UBC
GO.0022029	telencephalon cell migration	3	0.00744	ENSP00000265354,ENSP00000344456,ENSP00000380378	CTNNB1,PAFAH1B1,SRF
GO.0045685	regulation of glial cell differentiation	3	0.00744	ENSP00000344456,ENSP00000384273,ENSP00000430432	CTNNB1,HDAC2,RELA
GO.0048146	positive regulation of fibroblast proliferation	3	0.00744	ENSP00000268058,ENSP00000360266,ENSP00000367207	JUN,MYC,PML
GO.2001233	regulation of apoptotic signaling pathway	6	0.00744	ENSP00000212015,ENSP00000268058,ENSP00000344456,ENSP00000360683,ENSP00000361021,ENSP00000384273	CTNNB1,PML,PTEN,PTPN1,RELA,SIRT1
GO.0001774	microglial cell activation	2	0.00752	ENSP00000338345,ENSP00000360266	JUN,SNCA
GO.0055089	fatty acid homeostasis	2	0.00752	ENSP00000212015,ENSP00000252486	APOE,SIRT1
GO.0010212	response to ionizing radiation	4	0.00753	ENSP00000212015,ENSP00000268058,ENSP00000269305,ENSP00000367207	MYC,PML,SIRT1,TP53
GO.0046683	response to organophosphorus	4	0.00753	ENSP00000306245,ENSP00000360266,ENSP00000361021,ENSP00000384273	FOS,JUN,PTEN,RELA
GO.0090068	positive regulation of cell cycle process	5	0.00766	ENSP00000268058,ENSP00000269305,ENSP00000344818,ENSP00000353622,ENSP00000361021	PML,PTEN,SIN3A,TP53,UBC
GO.0050434	positive regulation of viral transcription	3	0.00778	ENSP00000216297,ENSP00000278412,ENSP00000360266	JUN,SSRP1,SUPT16H
GO.2001020	regulation of response to DNA damage stimulus	4	0.00792	ENSP00000212015,ENSP00000216714,ENSP00000268058,ENSP00000367207	APEX1,MYC,PML,SIRT1
GO.0008361	regulation of cell size	4	0.00814	ENSP00000252486,ENSP00000265354,ENSP00000361021,ENSP00000380378	APOE,PAFAH1B1,PTEN,SRF
GO.0006342	chromatin silencing	3	0.00815	ENSP00000212015,ENSP00000302640,ENSP00000430432	HDAC2,SIRT1,UBTF
GO.0002221	pattern recognition receptor signaling pathway	4	0.00832	ENSP00000306245,ENSP00000344818,ENSP00000360266,ENSP00000384273	FOS,JUN,RELA,UBC
GO.0043433	negative regulation of sequence-specific DNA binding transcription factor activity	4	0.00832	ENSP00000212015,ENSP00000216797,ENSP00000302967,ENSP00000430432	HDAC2,HDAC3,NFKBIA,SIRT1
GO.0001667	ameboidal-type cell migration	4	0.00873	ENSP00000265354,ENSP00000268058,ENSP00000361021,ENSP00000380378	PAFAH1B1,PML,PTEN,SRF
GO.0010870	positive regulation of receptor biosynthetic process	2	0.00873	ENSP00000362649,ENSP00000430432	HDAC1,HDAC2
GO.0021819	layer formation in cerebral cortex	2	0.00873	ENSP00000344456,ENSP00000380378	CTNNB1,PAFAH1B1
GO.0031065	positive regulation of histone deacetylation	2	0.00873	ENSP00000268058,ENSP00000269305	PML,TP53
GO.0032434	regulation of proteasomal ubiquitin-dependent protein catabolic process	4	0.00873	ENSP00000217244,ENSP00000262506,ENSP00000361021,ENSP00000368169	CSNK2A1,CSNK2A2,DVL1,PTEN
GO.0043922	negative regulation by host of viral transcription	2	0.00873	ENSP00000360266,ENSP00000362649	HDAC1,JUN
GO.0045346	regulation of MHC class II biosynthetic process	2	0.00873	ENSP00000212015,ENSP00000430432	HDAC2,SIRT1
GO.0060134	prepulse inhibition	2	0.00873	ENSP00000361021,ENSP00000368169	DVL1,PTEN
GO.0009611	response to wounding	8	0.00877	ENSP00000265354,ENSP00000269305,ENSP00000349467,ENSP00000353622,ENSP00000360266,ENSP00000360683,ENSP00000362649,ENSP00000430432	CALM1,HDAC1,HDAC2,JUN,PTPN1,SIN3A,SRF,TP53
GO.0051302	regulation of cell division	5	0.00898	ENSP00000217244,ENSP00000262506,ENSP00000349467,ENSP00000361021,ENSP00000367207	CALM1,CSNK2A1,CSNK2A2,MYC,PTEN
GO.0009913	epidermal cell differentiation	4	0.00914	ENSP00000344456,ENSP00000362649,ENSP00000380378,ENSP00000430432	CTNNB1,HDAC1,HDAC2,PAFAH1B1
GO.1903320	regulation of protein modification by small protein conjugation or removal	5	0.00928	ENSP00000268058,ENSP00000344456,ENSP00000344818,ENSP00000355013,ENSP00000361021	CTNNB1,CTR9,PML,PTEN,UBC
GO.2001022	positive regulation of response to DNA damage stimulus	3	0.00928	ENSP00000212015,ENSP00000216714,ENSP00000367207	APEX1,MYC,SIRT1
GO.0048732	gland development	6	0.0094	ENSP00000268058,ENSP00000344456,ENSP00000357998,ENSP00000360266,ENSP00000361021,ENSP00000384273	CTNNB1,JUN,PML,PTEN,RELA,SEC63
GO.0008104	protein localization	12	0.00941	ENSP00000005340,ENSP00000216797,ENSP00000221265,ENSP00000252486,ENSP00000316454,ENSP00000335153,ENSP00000341344,ENSP00000344456,ENSP00000353622,ENSP00000360266,ENSP00000368169,ENSP00000380378	APOE,CTNNB1,DVL1,DVL2,GGA1,HSP90AA1,JUN,NFKBIA,PACS1,PAF1,PAFAH1B1,SIN3A
GO.0031330	negative regulation of cellular catabolic process	4	0.00954	ENSP00000217244,ENSP00000262506,ENSP00000268058,ENSP00000269305	CSNK2A1,CSNK2A2,PML,TP53
GO.0008544	epidermis development	5	0.00969	ENSP00000344456,ENSP00000362649,ENSP00000380378,ENSP00000384273,ENSP00000430432	CTNNB1,HDAC1,HDAC2,PAFAH1B1,RELA
GO.0035295	tube development	7	0.00969	ENSP00000005340,ENSP00000265354,ENSP00000268058,ENSP00000316054,ENSP00000344456,ENSP00000367207,ENSP00000368169	CTNNB1,DVL1,DVL2,DVL3,MYC,PML,SRF
GO.0071478	cellular response to radiation	4	0.00999	ENSP00000212015,ENSP00000269305,ENSP00000349467,ENSP00000367207	CALM1,MYC,SIRT1,TP53
GO.0060766	negative regulation of androgen receptor signaling pathway	2	0.0101	ENSP00000212015,ENSP00000362649	HDAC1,SIRT1
GO.0030534	adult behavior	4	0.0102	ENSP00000338345,ENSP00000361021,ENSP00000380378,ENSP00000430432	HDAC2,PAFAH1B1,PTEN,SNCA
GO.0070647	protein modification by small protein conjugation or removal	8	0.0103	ENSP00000212015,ENSP00000221265,ENSP00000268058,ENSP00000273480,ENSP00000299601,ENSP00000310040,ENSP00000344818,ENSP00000355013	CTR9,EIF3F,LEO1,PAF1,PML,RNF7,SIRT1,UBC
GO.0010243	response to organonitrogen compound	8	0.0105	ENSP00000212015,ENSP00000216797,ENSP00000306245,ENSP00000344456,ENSP00000360266,ENSP00000361021,ENSP00000384273,ENSP00000430432	CTNNB1,FOS,HDAC2,JUN,NFKBIA,PTEN,RELA,SIRT1
GO.0030516	regulation of axon extension	3	0.0105	ENSP00000252486,ENSP00000265354,ENSP00000380378	APOE,PAFAH1B1,SRF
GO.0031334	positive regulation of protein complex assembly	4	0.0105	ENSP00000265354,ENSP00000269305,ENSP00000344456,ENSP00000360266	CTNNB1,JUN,SRF,TP53
GO.0042733	embryonic digit morphogenesis	3	0.0105	ENSP00000344456,ENSP00000362649,ENSP00000430432	CTNNB1,HDAC1,HDAC2
GO.0043410	positive regulation of MAPK cascade	6	0.0106	ENSP00000005340,ENSP00000316054,ENSP00000344456,ENSP00000344818,ENSP00000360683,ENSP00000361021	CTNNB1,DVL2,DVL3,PTEN,PTPN1,UBC
GO.0048754	branching morphogenesis of an epithelial tube	4	0.0107	ENSP00000265354,ENSP00000268058,ENSP00000344456,ENSP00000367207	CTNNB1,MYC,PML,SRF
GO.0043507	positive regulation of JUN kinase activity	3	0.0109	ENSP00000005340,ENSP00000316054,ENSP00000360683	DVL2,DVL3,PTPN1
GO.0050678	regulation of epithelial cell proliferation	5	0.0109	ENSP00000252486,ENSP00000344456,ENSP00000360266,ENSP00000361021,ENSP00000367207	APOE,CTNNB1,JUN,MYC,PTEN
GO.1901216	positive regulation of neuron death	3	0.0109	ENSP00000252486,ENSP00000269305,ENSP00000360266	APOE,JUN,TP53
GO.0006281	DNA repair	6	0.0114	ENSP00000212015,ENSP00000216297,ENSP00000216714,ENSP00000262887,ENSP00000278412,ENSP00000344818	APEX1,SIRT1,SSRP1,SUPT16H,UBC,XRCC1
GO.0006282	regulation of DNA repair	3	0.0114	ENSP00000212015,ENSP00000216714,ENSP00000268058	APEX1,PML,SIRT1
GO.0010770	positive regulation of cell morphogenesis involved in differentiation	4	0.0114	ENSP00000265354,ENSP00000344456,ENSP00000380378,ENSP00000430432	CTNNB1,HDAC2,PAFAH1B1,SRF
GO.0032495	response to muramyl dipeptide	2	0.0114	ENSP00000216797,ENSP00000384273	NFKBIA,RELA
GO.0045655	regulation of monocyte differentiation	2	0.0114	ENSP00000360266,ENSP00000367207	JUN,MYC
GO.0048638	regulation of developmental growth	5	0.0114	ENSP00000252486,ENSP00000265354,ENSP00000302967,ENSP00000361021,ENSP00000380378	APOE,HDAC3,PAFAH1B1,PTEN,SRF
GO.0060292	long term synaptic depression	2	0.0114	ENSP00000265354,ENSP00000361021	PTEN,SRF
GO.0070201	regulation of establishment of protein localization	8	0.0114	ENSP00000212015,ENSP00000216797,ENSP00000236192,ENSP00000262506,ENSP00000268058,ENSP00000269305,ENSP00000302967,ENSP00000360683	CSNK2A2,HDAC3,NFKBIA,PML,PTPN1,SIRT1,TP53,VAMP4
GO.0006323	DNA packaging	4	0.0116	ENSP00000221265,ENSP00000269305,ENSP00000369915,ENSP00000411532	NAP1L4,PAF1,TOP2A,TP53
GO.0008284	positive regulation of cell proliferation	8	0.0116	ENSP00000212015,ENSP00000217244,ENSP00000360266,ENSP00000361021,ENSP00000362649,ENSP00000367207,ENSP00000384273,ENSP00000430432	CSNK2A1,HDAC1,HDAC2,JUN,MYC,PTEN,RELA,SIRT1
GO.0043405	regulation of MAP kinase activity	5	0.0118	ENSP00000005340,ENSP00000252486,ENSP00000316054,ENSP00000344818,ENSP00000360683	APOE,DVL2,DVL3,PTPN1,UBC
GO.0044763	single-organism cellular process	35	0.0118	ENSP00000005340,ENSP00000212015,ENSP00000216297,ENSP00000216797,ENSP00000217244,ENSP00000236192,ENSP00000252486,ENSP00000262506,ENSP00000262887,ENSP00000265354,ENSP00000268058,ENSP00000269305,ENSP00000278412,ENSP00000299601,ENSP00000302640,ENSP00000302967,ENSP00000306245,ENSP00000316054,ENSP00000316454,ENSP00000335153,ENSP00000338345,ENSP00000344456,ENSP00000344818,ENSP00000349467,ENSP00000359024…	APOE,CALM1,CHD3,CSNK2A1,CSNK2A2,CTNNB1,DVL1,DVL2,DVL3,FOS,HDAC1,HDAC2,HDAC3,HSP90AA1,JUN,LEO1,MYC,NFKBIA,NOLC1,PACS1,PAFAH1B1,PML,PTEN,SIRT1,SNCA,SRF,SSRP1,SUDS3,SUGT1,SUPT16H,TP53,UBC,UBTF,VAMP4,XRCC1
GO.0061035	regulation of cartilage development	3	0.0118	ENSP00000268058,ENSP00000344456,ENSP00000384273	CTNNB1,PML,RELA
GO.0090090	negative regulation of canonical Wnt signaling pathway	4	0.0118	ENSP00000005340,ENSP00000316054,ENSP00000344818,ENSP00000368169	DVL1,DVL2,DVL3,UBC
GO.0045597	positive regulation of cell differentiation	8	0.0119	ENSP00000252486,ENSP00000268058,ENSP00000306245,ENSP00000344456,ENSP00000368169,ENSP00000380378,ENSP00000384273,ENSP00000430432	APOE,CTNNB1,DVL1,FOS,HDAC2,PAFAH1B1,PML,RELA
GO.0016331	morphogenesis of embryonic epithelium	4	0.012	ENSP00000005340,ENSP00000268058,ENSP00000316054,ENSP00000344456	CTNNB1,DVL2,DVL3,PML
GO.0045860	positive regulation of protein kinase activity	6	0.012	ENSP00000005340,ENSP00000212015,ENSP00000316054,ENSP00000338345,ENSP00000344818,ENSP00000349467	CALM1,DVL2,DVL3,SIRT1,SNCA,UBC
GO.0006977	DNA damage response, signal transduction by p53 class mediator resulting in cell cycle arrest	3	0.0122	ENSP00000268058,ENSP00000269305,ENSP00000344818	PML,TP53,UBC
GO.0050731	positive regulation of peptidyl-tyrosine phosphorylation	4	0.0123	ENSP00000005340,ENSP00000269305,ENSP00000360683,ENSP00000430432	DVL2,HDAC2,PTPN1,TP53
GO.0001824	blastocyst development	3	0.0126	ENSP00000265354,ENSP00000355013,ENSP00000374280	CTR9,RTF1,SRF
GO.0051336	regulation of hydrolase activity	10	0.0126	ENSP00000212015,ENSP00000217244,ENSP00000268058,ENSP00000269305,ENSP00000338345,ENSP00000349467,ENSP00000360266,ENSP00000360683,ENSP00000367207,ENSP00000380378	CALM1,CSNK2A1,JUN,MYC,PAFAH1B1,PML,PTPN1,SIRT1,SNCA,TP53
GO.0002521	leukocyte differentiation	5	0.0129	ENSP00000265354,ENSP00000269305,ENSP00000344456,ENSP00000360266,ENSP00000380378	CTNNB1,JUN,PAFAH1B1,SRF,TP53
GO.0002684	positive regulation of immune system process	8	0.0131	ENSP00000212015,ENSP00000268058,ENSP00000335153,ENSP00000344818,ENSP00000349467,ENSP00000353622,ENSP00000361021,ENSP00000384273	CALM1,HSP90AA1,PML,PTEN,RELA,SIN3A,SIRT1,UBC
GO.1903051	negative regulation of proteolysis involved in cellular protein catabolic process	3	0.0131	ENSP00000217244,ENSP00000262506,ENSP00000268058	CSNK2A1,CSNK2A2,PML
GO.0021915	neural tube development	4	0.0133	ENSP00000005340,ENSP00000268058,ENSP00000316054,ENSP00000368169	DVL1,DVL2,DVL3,PML
GO.0001678	cellular glucose homeostasis	3	0.0136	ENSP00000212015,ENSP00000265354,ENSP00000353622	SIN3A,SIRT1,SRF
GO.0031023	microtubule organizing center organization	3	0.0136	ENSP00000344456,ENSP00000369716,ENSP00000380378	CHD3,CTNNB1,PAFAH1B1
GO.0001775	cell activation	7	0.0138	ENSP00000265354,ENSP00000269305,ENSP00000338345,ENSP00000344456,ENSP00000349467,ENSP00000360266,ENSP00000360683	CALM1,CTNNB1,JUN,PTPN1,SNCA,SRF,TP53
GO.0010038	response to metal ion	5	0.0138	ENSP00000306245,ENSP00000338345,ENSP00000349467,ENSP00000360266,ENSP00000361021	CALM1,FOS,JUN,PTEN,SNCA
GO.0048562	embryonic organ morphogenesis	5	0.014	ENSP00000005340,ENSP00000265354,ENSP00000316054,ENSP00000344456,ENSP00000368169	CTNNB1,DVL1,DVL2,DVL3,SRF
GO.0003148	outflow tract septum morphogenesis	2	0.0142	ENSP00000268058,ENSP00000316054	DVL3,PML
GO.0051972	regulation of telomerase activity	2	0.0142	ENSP00000268058,ENSP00000344456	CTNNB1,PML
GO.1903579	negative regulation of ATP metabolic process	2	0.0142	ENSP00000269305,ENSP00000338345	SNCA,TP53
GO.0001655	urogenital system development	5	0.0143	ENSP00000268058,ENSP00000344456,ENSP00000357998,ENSP00000361021,ENSP00000367207	CTNNB1,MYC,PML,PTEN,SEC63
GO.0043254	regulation of protein complex assembly	5	0.0145	ENSP00000265354,ENSP00000269305,ENSP00000338345,ENSP00000344456,ENSP00000360266	CTNNB1,JUN,SNCA,SRF,TP53
GO.0051782	negative regulation of cell division	3	0.0145	ENSP00000217244,ENSP00000262506,ENSP00000367207	CSNK2A1,CSNK2A2,MYC
GO.0001568	blood vessel development	6	0.0148	ENSP00000212015,ENSP00000252486,ENSP00000265354,ENSP00000344456,ENSP00000360266,ENSP00000361021	APOE,CTNNB1,JUN,PTEN,SIRT1,SRF
GO.0060173	limb development	4	0.0149	ENSP00000268058,ENSP00000344456,ENSP00000362649,ENSP00000430432	CTNNB1,HDAC1,HDAC2,PML
GO.1903364	positive regulation of cellular protein catabolic process	4	0.0149	ENSP00000252486,ENSP00000344818,ENSP00000361021,ENSP00000368169	APOE,DVL1,PTEN,UBC
GO.0043010	camera-type eye development	5	0.015	ENSP00000265354,ENSP00000268058,ENSP00000344456,ENSP00000362649,ENSP00000430432	CTNNB1,HDAC1,HDAC2,PML,SRF
GO.0030512	negative regulation of transforming growth factor beta receptor signaling pathway	3	0.0155	ENSP00000212015,ENSP00000269305,ENSP00000344818	SIRT1,TP53,UBC
GO.0042063	gliogenesis	4	0.0155	ENSP00000344456,ENSP00000361021,ENSP00000377372,ENSP00000380378	CTNNB1,GAP43,PAFAH1B1,PTEN
GO.0001525	angiogenesis	5	0.0156	ENSP00000212015,ENSP00000265354,ENSP00000344456,ENSP00000360266,ENSP00000361021	CTNNB1,JUN,PTEN,SIRT1,SRF
GO.0001829	trophectodermal cell differentiation	2	0.0156	ENSP00000265354,ENSP00000355013	CTR9,SRF
GO.0031442	positive regulation of mRNA 3 -end processing	2	0.0156	ENSP00000221265,ENSP00000299601	LEO1,PAF1
GO.0090344	negative regulation of cell aging	2	0.0156	ENSP00000212015,ENSP00000361021	PTEN,SIRT1
GO.0007417	central nervous system development	8	0.0165	ENSP00000262887,ENSP00000265354,ENSP00000269305,ENSP00000344456,ENSP00000349467,ENSP00000361021,ENSP00000380378,ENSP00000443988	CALM1,CTNNB1,PAFAH1B1,PTEN,SRF,SUDS3,TP53,XRCC1
GO.0008285	negative regulation of cell proliferation	7	0.0166	ENSP00000252486,ENSP00000265354,ENSP00000268058,ENSP00000269305,ENSP00000344456,ENSP00000360266,ENSP00000367207	APOE,CTNNB1,JUN,MYC,PML,SRF,TP53
GO.0051051	negative regulation of transport	6	0.017	ENSP00000216797,ENSP00000252486,ENSP00000268058,ENSP00000338345,ENSP00000349467,ENSP00000361021	APOE,CALM1,NFKBIA,PML,PTEN,SNCA
GO.0021801	cerebral cortex radial glia guided migration	2	0.0173	ENSP00000344456,ENSP00000380378	CTNNB1,PAFAH1B1
GO.0031571	mitotic G1 DNA damage checkpoint	3	0.0173	ENSP00000268058,ENSP00000269305,ENSP00000344818	PML,TP53,UBC
GO.0032069	regulation of nuclease activity	2	0.0173	ENSP00000212015,ENSP00000360683	PTPN1,SIRT1
GO.0042475	odontogenesis of dentin-containing tooth	3	0.0173	ENSP00000344456,ENSP00000362649,ENSP00000430432	CTNNB1,HDAC1,HDAC2
GO.0065008	regulation of biological quality	16	0.0173	ENSP00000212015,ENSP00000216797,ENSP00000252486,ENSP00000265354,ENSP00000268058,ENSP00000302967,ENSP00000344456,ENSP00000349467,ENSP00000360683,ENSP00000361021,ENSP00000362649,ENSP00000367207,ENSP00000367208,ENSP00000368169,ENSP00000380378,ENSP00000430432	APOE,CALM1,CTNNB1,DVL1,HDAC1,HDAC2,HDAC3,MYC,NFKBIA,PAFAH1B1,PML,PTEN,PTPN1,SIRT1,SRF,SUGT1
GO.0032446	protein modification by small protein conjugation	7	0.0177	ENSP00000212015,ENSP00000221265,ENSP00000268058,ENSP00000273480,ENSP00000299601,ENSP00000344818,ENSP00000355013	CTR9,LEO1,PAF1,PML,RNF7,SIRT1,UBC
GO.1903901	negative regulation of viral life cycle	3	0.0177	ENSP00000268058,ENSP00000360266,ENSP00000362649	HDAC1,JUN,PML
GO.0001944	vasculature development	6	0.0181	ENSP00000212015,ENSP00000252486,ENSP00000265354,ENSP00000344456,ENSP00000360266,ENSP00000361021	APOE,CTNNB1,JUN,PTEN,SIRT1,SRF
GO.0006289	nucleotide-excision repair	3	0.0182	ENSP00000212015,ENSP00000216714,ENSP00000269305	APEX1,SIRT1,TP53
GO.2000106	regulation of leukocyte apoptotic process	3	0.0182	ENSP00000212015,ENSP00000269305,ENSP00000361021	PTEN,SIRT1,TP53
GO.2000379	positive regulation of reactive oxygen species metabolic process	3	0.0182	ENSP00000269305,ENSP00000335153,ENSP00000338345	HSP90AA1,SNCA,TP53
GO.0048839	inner ear development	4	0.0186	ENSP00000005340,ENSP00000316054,ENSP00000368169,ENSP00000380378	DVL1,DVL2,DVL3,PAFAH1B1
GO.0001832	blastocyst growth	2	0.0189	ENSP00000355013,ENSP00000374280	CTR9,RTF1
GO.0042762	regulation of sulfur metabolic process	2	0.0189	ENSP00000338345,ENSP00000344456	CTNNB1,SNCA
GO.0043153	entrainment of circadian clock by photoperiod	2	0.0189	ENSP00000268058,ENSP00000269305	PML,TP53
GO.1900180	regulation of protein localization to nucleus	4	0.0196	ENSP00000212015,ENSP00000216797,ENSP00000302967,ENSP00000353622	HDAC3,NFKBIA,SIN3A,SIRT1
GO.0016358	dendrite development	3	0.0207	ENSP00000361021,ENSP00000368169,ENSP00000430432	DVL1,HDAC2,PTEN
GO.0048512	circadian behavior	2	0.0207	ENSP00000269305,ENSP00000361021	PTEN,TP53
GO.0071354	cellular response to interleukin-6	2	0.0207	ENSP00000355013,ENSP00000384273	CTR9,RELA
GO.0098751	bone cell development	2	0.0207	ENSP00000265354,ENSP00000380378	PAFAH1B1,SRF
GO.2000573	positive regulation of DNA biosynthetic process	2	0.0207	ENSP00000344456,ENSP00000367207	CTNNB1,MYC
GO.2001235	positive regulation of apoptotic signaling pathway	4	0.0207	ENSP00000212015,ENSP00000268058,ENSP00000269305,ENSP00000361021	PML,PTEN,SIRT1,TP53
GO.0044344	cellular response to fibroblast growth factor stimulus	4	0.0214	ENSP00000338345,ENSP00000344818,ENSP00000349467,ENSP00000361021	CALM1,PTEN,SNCA,UBC
GO.0031669	cellular response to nutrient levels	4	0.0218	ENSP00000212015,ENSP00000265354,ENSP00000269305,ENSP00000360266	JUN,SIRT1,SRF,TP53
GO.0043523	regulation of neuron apoptotic process	4	0.0223	ENSP00000252486,ENSP00000269305,ENSP00000338345,ENSP00000360266	APOE,JUN,SNCA,TP53
GO.0030855	epithelial cell differentiation	6	0.0225	ENSP00000268058,ENSP00000344456,ENSP00000360266,ENSP00000362649,ENSP00000380378,ENSP00000430432	CTNNB1,HDAC1,HDAC2,JUN,PAFAH1B1,PML
GO.0060359	response to ammonium ion	3	0.0226	ENSP00000338345,ENSP00000384273,ENSP00000430432	HDAC2,RELA,SNCA
GO.0016192	vesicle-mediated transport	9	0.0231	ENSP00000236192,ENSP00000252486,ENSP00000268058,ENSP00000316454,ENSP00000335153,ENSP00000338345,ENSP00000341344,ENSP00000344456,ENSP00000349467	APOE,CALM1,CTNNB1,GGA1,HSP90AA1,PACS1,PML,SNCA,VAMP4
GO.0010522	regulation of calcium ion transport into cytosol	3	0.0233	ENSP00000268058,ENSP00000338345,ENSP00000349467	CALM1,PML,SNCA
GO.1902253	regulation of intrinsic apoptotic signaling pathway by p53 class mediator	2	0.0245	ENSP00000212015,ENSP00000269305	SIRT1,TP53
GO.0051651	maintenance of location in cell	3	0.0248	ENSP00000216797,ENSP00000252486,ENSP00000268058	APOE,NFKBIA,PML
GO.0044089	positive regulation of cellular component biogenesis	5	0.025	ENSP00000252486,ENSP00000265354,ENSP00000269305,ENSP00000344456,ENSP00000360266	APOE,CTNNB1,JUN,SRF,TP53
GO.0001657	ureteric bud development	3	0.0255	ENSP00000268058,ENSP00000344456,ENSP00000367207	CTNNB1,MYC,PML
GO.0030900	forebrain development	5	0.0256	ENSP00000262887,ENSP00000265354,ENSP00000344456,ENSP00000361021,ENSP00000380378	CTNNB1,PAFAH1B1,PTEN,SRF,XRCC1
GO.2001234	negative regulation of apoptotic signaling pathway	4	0.0263	ENSP00000212015,ENSP00000344456,ENSP00000360683,ENSP00000384273	CTNNB1,PTPN1,RELA,SIRT1
GO.0001836	release of cytochrome c from mitochondria	2	0.0264	ENSP00000269305,ENSP00000360266	JUN,TP53
GO.0033032	regulation of myeloid cell apoptotic process	2	0.0264	ENSP00000212015,ENSP00000361021	PTEN,SIRT1
GO.0045861	negative regulation of proteolysis	5	0.0264	ENSP00000217244,ENSP00000262506,ENSP00000268058,ENSP00000269305,ENSP00000338345	CSNK2A1,CSNK2A2,PML,SNCA,TP53
GO.0043583	ear development	4	0.0266	ENSP00000005340,ENSP00000316054,ENSP00000368169,ENSP00000380378	DVL1,DVL2,DVL3,PAFAH1B1
GO.0055082	cellular chemical homeostasis	6	0.0268	ENSP00000212015,ENSP00000252486,ENSP00000265354,ENSP00000268058,ENSP00000353622,ENSP00000367207	APOE,MYC,PML,SIN3A,SIRT1,SRF
GO.0065003	macromolecular complex assembly	9	0.0269	ENSP00000221265,ENSP00000236192,ENSP00000252486,ENSP00000268058,ENSP00000269305,ENSP00000302967,ENSP00000310040,ENSP00000335153,ENSP00000369915	APOE,EIF3F,HDAC3,HSP90AA1,NAP1L4,PAF1,PML,TP53,VAMP4
GO.0034976	response to endoplasmic reticulum stress	4	0.027	ENSP00000268058,ENSP00000269305,ENSP00000357998,ENSP00000360266	JUN,PML,SEC63,TP53
GO.0006140	regulation of nucleotide metabolic process	4	0.0274	ENSP00000252486,ENSP00000269305,ENSP00000338345,ENSP00000349467	APOE,CALM1,SNCA,TP53
GO.0010976	positive regulation of neuron projection development	4	0.0274	ENSP00000252486,ENSP00000265354,ENSP00000368169,ENSP00000380378	APOE,DVL1,PAFAH1B1,SRF
GO.0000060	protein import into nucleus, translocation	2	0.0282	ENSP00000216797,ENSP00000269305	NFKBIA,TP53
GO.0001819	positive regulation of cytokine production	5	0.0282	ENSP00000216797,ENSP00000268058,ENSP00000344456,ENSP00000344818,ENSP00000430432	CTNNB1,HDAC2,NFKBIA,PML,UBC
GO.0001823	mesonephros development	3	0.0282	ENSP00000268058,ENSP00000344456,ENSP00000367207	CTNNB1,MYC,PML
GO.0001964	startle response	2	0.0282	ENSP00000361021,ENSP00000368169	DVL1,PTEN
GO.0043406	positive regulation of MAP kinase activity	4	0.0282	ENSP00000005340,ENSP00000316054,ENSP00000344818,ENSP00000360683	DVL2,DVL3,PTPN1,UBC
GO.2000058	regulation of protein ubiquitination involved in ubiquitin-dependent protein catabolic process	3	0.0282	ENSP00000268058,ENSP00000344818,ENSP00000361021	PML,PTEN,UBC
GO.0040011	locomotion	9	0.0288	ENSP00000217244,ENSP00000262506,ENSP00000265354,ENSP00000268058,ENSP00000335153,ENSP00000344456,ENSP00000368169,ENSP00000377372,ENSP00000380378	CSNK2A1,CSNK2A2,CTNNB1,DVL1,GAP43,HSP90AA1,PAFAH1B1,PML,SRF
GO.0051223	regulation of protein transport	7	0.0288	ENSP00000212015,ENSP00000216797,ENSP00000236192,ENSP00000262506,ENSP00000268058,ENSP00000302967,ENSP00000360683	CSNK2A2,HDAC3,NFKBIA,PML,PTPN1,SIRT1,VAMP4
GO.0032844	regulation of homeostatic process	5	0.0295	ENSP00000268058,ENSP00000338345,ENSP00000344456,ENSP00000349467,ENSP00000367207	CALM1,CTNNB1,MYC,PML,SNCA
GO.0002573	myeloid leukocyte differentiation	3	0.0299	ENSP00000344456,ENSP00000360266,ENSP00000380378	CTNNB1,JUN,PAFAH1B1
GO.0001941	postsynaptic membrane organization	2	0.0303	ENSP00000252486,ENSP00000368169	APOE,DVL1
GO.0031102	neuron projection regeneration	2	0.0303	ENSP00000252486,ENSP00000360266	APOE,JUN
GO.0061001	regulation of dendritic spine morphogenesis	2	0.0303	ENSP00000361021,ENSP00000380378	PAFAH1B1,PTEN
GO.2000772	regulation of cellular senescence	2	0.0303	ENSP00000212015,ENSP00000269305	SIRT1,TP53
GO.0051924	regulation of calcium ion transport	4	0.0305	ENSP00000268058,ENSP00000338345,ENSP00000344456,ENSP00000349467	CALM1,CTNNB1,PML,SNCA
GO.0032879	regulation of localization	13	0.0309	ENSP00000212015,ENSP00000216797,ENSP00000236192,ENSP00000252486,ENSP00000262506,ENSP00000265354,ENSP00000269305,ENSP00000302967,ENSP00000344456,ENSP00000349467,ENSP00000353622,ENSP00000360683,ENSP00000361021	APOE,CALM1,CSNK2A2,CTNNB1,HDAC3,NFKBIA,PTEN,PTPN1,SIN3A,SIRT1,SRF,TP53,VAMP4
GO.0071396	cellular response to lipid	5	0.031	ENSP00000216797,ENSP00000221265,ENSP00000355013,ENSP00000384273,ENSP00000430432	CTR9,HDAC2,NFKBIA,PAF1,RELA
GO.0042472	inner ear morphogenesis	3	0.0313	ENSP00000005340,ENSP00000316054,ENSP00000368169	DVL1,DVL2,DVL3
GO.0006354	DNA-templated transcription, elongation	3	0.0321	ENSP00000216297,ENSP00000278412,ENSP00000302640	SSRP1,SUPT16H,UBTF
GO.0051049	regulation of transport	11	0.0323	ENSP00000212015,ENSP00000216797,ENSP00000236192,ENSP00000252486,ENSP00000262506,ENSP00000269305,ENSP00000302967,ENSP00000344456,ENSP00000349467,ENSP00000360683,ENSP00000361021	APOE,CALM1,CSNK2A2,CTNNB1,HDAC3,NFKBIA,PTEN,PTPN1,SIRT1,TP53,VAMP4
GO.0060999	positive regulation of dendritic spine development	2	0.0323	ENSP00000252486,ENSP00000380378	APOE,PAFAH1B1
GO.0070266	necroptotic process	2	0.0323	ENSP00000269305,ENSP00000344818	TP53,UBC
GO.0051591	response to cAMP	3	0.0329	ENSP00000306245,ENSP00000360266,ENSP00000384273	FOS,JUN,RELA
GO.0034605	cellular response to heat	3	0.0345	ENSP00000212015,ENSP00000335153,ENSP00000430432	HDAC2,HSP90AA1,SIRT1
GO.0045926	negative regulation of growth	4	0.0345	ENSP00000212015,ENSP00000268058,ENSP00000269305,ENSP00000361021	PML,PTEN,SIRT1,TP53
GO.0048147	negative regulation of fibroblast proliferation	2	0.0345	ENSP00000269305,ENSP00000367207	MYC,TP53
GO.0061037	negative regulation of cartilage development	2	0.0345	ENSP00000268058,ENSP00000344456	CTNNB1,PML
GO.0071482	cellular response to light stimulus	3	0.0345	ENSP00000212015,ENSP00000349467,ENSP00000367207	CALM1,MYC,SIRT1
GO.0071870	cellular response to catecholamine stimulus	2	0.0345	ENSP00000338345,ENSP00000430432	HDAC2,SNCA
GO.1902235	regulation of endoplasmic reticulum stress-induced intrinsic apoptotic signaling pathway	2	0.0345	ENSP00000212015,ENSP00000360683	PTPN1,SIRT1
GO.0050905	neuromuscular process	3	0.0353	ENSP00000361021,ENSP00000368169,ENSP00000380378	DVL1,PAFAH1B1,PTEN
GO.0016567	protein ubiquitination	6	0.0357	ENSP00000212015,ENSP00000221265,ENSP00000273480,ENSP00000299601,ENSP00000344818,ENSP00000355013	CTR9,LEO1,PAF1,RNF7,SIRT1,UBC
GO.0001702	gastrulation with mouth forming second	2	0.0364	ENSP00000265354,ENSP00000344456	CTNNB1,SRF
GO.0006378	mRNA polyadenylation	2	0.0364	ENSP00000221265,ENSP00000299601	LEO1,PAF1
GO.0019221	cytokine-mediated signaling pathway	5	0.0364	ENSP00000268058,ENSP00000344818,ENSP00000355013,ENSP00000360683,ENSP00000384273	CTR9,PML,PTPN1,RELA,UBC
GO.0045687	positive regulation of glial cell differentiation	2	0.0364	ENSP00000384273,ENSP00000430432	HDAC2,RELA
GO.0048713	regulation of oligodendrocyte differentiation	2	0.0364	ENSP00000344456,ENSP00000430432	CTNNB1,HDAC2
GO.2000108	positive regulation of leukocyte apoptotic process	2	0.0364	ENSP00000212015,ENSP00000269305	SIRT1,TP53
GO.0007268	synaptic transmission	6	0.0366	ENSP00000252486,ENSP00000344456,ENSP00000349467,ENSP00000361021,ENSP00000368169,ENSP00000380378	APOE,CALM1,CTNNB1,DVL1,PAFAH1B1,PTEN
GO.0006638	neutral lipid metabolic process	3	0.0387	ENSP00000212015,ENSP00000252486,ENSP00000338345	APOE,SIRT1,SNCA
GO.0034341	response to interferon-gamma	3	0.0387	ENSP00000268058,ENSP00000338345,ENSP00000360683	PML,PTPN1,SNCA
GO.1903792	negative regulation of anion transport	2	0.0387	ENSP00000252486,ENSP00000338345	APOE,SNCA
GO.0003206	cardiac chamber morphogenesis	3	0.0396	ENSP00000265354,ENSP00000268058,ENSP00000316054	DVL3,PML,SRF
GO.0045321	leukocyte activation	5	0.0396	ENSP00000265354,ENSP00000269305,ENSP00000338345,ENSP00000344456,ENSP00000360266	CTNNB1,JUN,SNCA,SRF,TP53
GO.0002244	hematopoietic progenitor cell differentiation	3	0.0406	ENSP00000265354,ENSP00000353622,ENSP00000411532	SIN3A,SRF,TOP2A
GO.0006796	phosphate-containing compound metabolic process	11	0.0409	ENSP00000217244,ENSP00000262506,ENSP00000306245,ENSP00000338345,ENSP00000344818,ENSP00000349467,ENSP00000360266,ENSP00000360683,ENSP00000361021,ENSP00000367207,ENSP00000380378	CALM1,CSNK2A1,CSNK2A2,FOS,JUN,MYC,PAFAH1B1,PTEN,PTPN1,SNCA,UBC
GO.0021955	central nervous system neuron axonogenesis	2	0.0409	ENSP00000361021,ENSP00000380378	PAFAH1B1,PTEN
GO.0048854	brain morphogenesis	2	0.0409	ENSP00000361021,ENSP00000380378	PAFAH1B1,PTEN
GO.0050686	negative regulation of mRNA processing	2	0.0409	ENSP00000355013,ENSP00000371973	CTR9,SAP18
GO.1902692	regulation of neuroblast proliferation	2	0.0409	ENSP00000269305,ENSP00000344456	CTNNB1,TP53
GO.0007411	axon guidance	5	0.041	ENSP00000217244,ENSP00000262506,ENSP00000335153,ENSP00000368169,ENSP00000377372	CSNK2A1,CSNK2A2,DVL1,GAP43,HSP90AA1
GO.0001764	neuron migration	3	0.0411	ENSP00000265354,ENSP00000344456,ENSP00000380378	CTNNB1,PAFAH1B1,SRF
GO.0051592	response to calcium ion	3	0.0421	ENSP00000306245,ENSP00000349467,ENSP00000360266	CALM1,FOS,JUN
GO.0014070	response to organic cyclic compound	7	0.0423	ENSP00000216797,ENSP00000306245,ENSP00000344456,ENSP00000360266,ENSP00000361021,ENSP00000384273,ENSP00000430432	CTNNB1,FOS,HDAC2,JUN,NFKBIA,PTEN,RELA
GO.0006468	protein phosphorylation	7	0.0427	ENSP00000217244,ENSP00000262506,ENSP00000306245,ENSP00000344818,ENSP00000360266,ENSP00000360683,ENSP00000367207	CSNK2A1,CSNK2A2,FOS,JUN,MYC,PTPN1,UBC
GO.0010259	multicellular organismal aging	2	0.0427	ENSP00000269305,ENSP00000357998	SEC63,TP53
GO.0031952	regulation of protein autophosphorylation	2	0.0427	ENSP00000349467,ENSP00000360266	CALM1,JUN
GO.0045739	positive regulation of DNA repair	2	0.0427	ENSP00000212015,ENSP00000216714	APEX1,SIRT1
GO.0045931	positive regulation of mitotic cell cycle	3	0.0427	ENSP00000353622,ENSP00000361021,ENSP00000380378	PAFAH1B1,PTEN,SIN3A
GO.0046209	nitric oxide metabolic process	2	0.0427	ENSP00000335153,ENSP00000349467	CALM1,HSP90AA1
GO.0046627	negative regulation of insulin receptor signaling pathway	2	0.0427	ENSP00000360683,ENSP00000384273	PTPN1,RELA
GO.0051898	negative regulation of protein kinase B signaling	2	0.0427	ENSP00000212015,ENSP00000361021	PTEN,SIRT1
GO.1990267	response to transition metal nanoparticle	3	0.0427	ENSP00000338345,ENSP00000361021,ENSP00000384273	PTEN,RELA,SNCA
GO.0032102	negative regulation of response to external stimulus	4	0.0439	ENSP00000252486,ENSP00000269305,ENSP00000361021,ENSP00000368169	APOE,DVL1,PTEN,TP53
GO.0044255	cellular lipid metabolic process	7	0.0445	ENSP00000212015,ENSP00000252486,ENSP00000302967,ENSP00000338345,ENSP00000353622,ENSP00000361021,ENSP00000380378	APOE,HDAC3,PAFAH1B1,PTEN,SIN3A,SIRT1,SNCA
GO.0001825	blastocyst formation	2	0.045	ENSP00000265354,ENSP00000355013	CTR9,SRF
GO.0010718	positive regulation of epithelial to mesenchymal transition	2	0.045	ENSP00000344456,ENSP00000430432	CTNNB1,HDAC2
GO.0030316	osteoclast differentiation	2	0.045	ENSP00000344456,ENSP00000380378	CTNNB1,PAFAH1B1
GO.0031396	regulation of protein ubiquitination	4	0.045	ENSP00000268058,ENSP00000344818,ENSP00000355013,ENSP00000361021	CTR9,PML,PTEN,UBC
GO.0031641	regulation of myelination	2	0.045	ENSP00000344456,ENSP00000361021	CTNNB1,PTEN
GO.0045773	positive regulation of axon extension	2	0.045	ENSP00000265354,ENSP00000380378	PAFAH1B1,SRF
GO.0042471	ear morphogenesis	3	0.0454	ENSP00000005340,ENSP00000316054,ENSP00000368169	DVL1,DVL2,DVL3
GO.0070507	regulation of microtubule cytoskeleton organization	3	0.0454	ENSP00000338345,ENSP00000344456,ENSP00000380378	CTNNB1,PAFAH1B1,SNCA
GO.0071456	cellular response to hypoxia	3	0.0465	ENSP00000212015,ENSP00000344818,ENSP00000361021	PTEN,SIRT1,UBC
GO.0019068	virion assembly	2	0.0471	ENSP00000252486,ENSP00000344818	APOE,UBC
GO.0031122	cytoplasmic microtubule organization	2	0.0471	ENSP00000368169,ENSP00000380378	DVL1,PAFAH1B1
GO.0031648	protein destabilization	2	0.0471	ENSP00000212015,ENSP00000338345	SIRT1,SNCA
GO.0040019	positive regulation of embryonic development	2	0.0471	ENSP00000344456,ENSP00000380378	CTNNB1,PAFAH1B1
GO.0043279	response to alkaloid	3	0.0471	ENSP00000338345,ENSP00000384273,ENSP00000430432	HDAC2,RELA,SNCA
GO.0046329	negative regulation of JNK cascade	2	0.0471	ENSP00000302967,ENSP00000380378	HDAC3,PAFAH1B1
GO.0048008	platelet-derived growth factor receptor signaling pathway	2	0.0471	ENSP00000360683,ENSP00000361021	PTEN,PTPN1
GO.0061418	regulation of transcription from RNA polymerase II promoter in response to hypoxia	2	0.0471	ENSP00000269305,ENSP00000344818	TP53,UBC
GO.0071248	cellular response to metal ion	3	0.0471	ENSP00000306245,ENSP00000338345,ENSP00000360266	FOS,JUN,SNCA
GO.0001889	liver development	3	0.0481	ENSP00000357998,ENSP00000360266,ENSP00000384273	JUN,RELA,SEC63
GO.0043271	negative regulation of ion transport	3	0.0481	ENSP00000252486,ENSP00000338345,ENSP00000349467	APOE,CALM1,SNCA
GO.0002053	positive regulation of mesenchymal cell proliferation	2	0.0497	ENSP00000344456,ENSP00000367207	CTNNB1,MYC
GO.0006605	protein targeting	5	0.0497	ENSP00000216797,ENSP00000269305,ENSP00000316454,ENSP00000335153,ENSP00000360266	HSP90AA1,JUN,NFKBIA,PACS1,TP53
GO.0051345	positive regulation of hydrolase activity	7	0.05	ENSP00000212015,ENSP00000268058,ENSP00000338345,ENSP00000349467,ENSP00000360266,ENSP00000360683,ENSP00000367207	CALM1,JUN,MYC,PML,PTPN1,SIRT1,SNCA
#Molecular Function	Molecular function description	observed gene count	false discovery rate	matching proteins in your network (IDs)	matching proteins in your network (labels)
GO.0005515	protein binding	37	3.49e-11	ENSP00000005340,ENSP00000212015,ENSP00000216797,ENSP00000217244,ENSP00000221265,ENSP00000236192,ENSP00000252486,ENSP00000262506,ENSP00000262887,ENSP00000265354,ENSP00000268058,ENSP00000269305,ENSP00000273480,ENSP00000302967,ENSP00000306245,ENSP00000316054,ENSP00000316454,ENSP00000335153,ENSP00000338345,ENSP00000344456,ENSP00000344818,ENSP00000349467,ENSP00000353622,ENSP00000355013,ENSP00000360266…	APOE,CALM1,CSNK2A1,CSNK2A2,CTNNB1,CTR9,DVL1,DVL2,DVL3,FOS,GAP43,HDAC1,HDAC2,HDAC3,HSP90AA1,JUN,MYC,NAP1L4,NFKBIA,PACS1,PAF1,PAFAH1B1,PML,PTEN,PTPN1,RELA,RNF7,SIN3A,SIRT1,SNCA,SRF,SUDS3,TOP2A,TP53,UBC,VAMP4,XRCC1
GO.0019899	enzyme binding	23	3.49e-11	ENSP00000212015,ENSP00000216797,ENSP00000221265,ENSP00000262887,ENSP00000268058,ENSP00000269305,ENSP00000302967,ENSP00000316054,ENSP00000335153,ENSP00000344456,ENSP00000344818,ENSP00000349467,ENSP00000355013,ENSP00000360266,ENSP00000360683,ENSP00000361021,ENSP00000362649,ENSP00000368169,ENSP00000380378,ENSP00000384273,ENSP00000411532,ENSP00000430432,ENSP00000443988	CALM1,CTNNB1,CTR9,DVL1,DVL3,HDAC1,HDAC2,HDAC3,HSP90AA1,JUN,NFKBIA,PAF1,PAFAH1B1,PML,PTEN,PTPN1,RELA,SIRT1,SUDS3,TOP2A,TP53,UBC,XRCC1
GO.0044877	macromolecular complex binding	21	3.49e-11	ENSP00000212015,ENSP00000216714,ENSP00000219782,ENSP00000252486,ENSP00000265354,ENSP00000268058,ENSP00000269305,ENSP00000278412,ENSP00000302640,ENSP00000306245,ENSP00000335153,ENSP00000344456,ENSP00000353622,ENSP00000355013,ENSP00000360266,ENSP00000361021,ENSP00000367207,ENSP00000380378,ENSP00000384273,ENSP00000411532,ENSP00000430432	APEX1,APOE,CTNNB1,CTR9,FOS,HDAC2,HSP90AA1,JUN,MAZ,MYC,PAFAH1B1,PML,PTEN,RELA,SIN3A,SIRT1,SRF,SSRP1,TOP2A,TP53,UBTF
GO.0003682	chromatin binding	15	4.6e-10	ENSP00000216714,ENSP00000219782,ENSP00000221265,ENSP00000265354,ENSP00000268058,ENSP00000269305,ENSP00000278412,ENSP00000302640,ENSP00000306245,ENSP00000344456,ENSP00000353622,ENSP00000360266,ENSP00000384273,ENSP00000411532,ENSP00000430432	APEX1,CTNNB1,FOS,HDAC2,JUN,MAZ,PAF1,PML,RELA,SIN3A,SRF,SSRP1,TOP2A,TP53,UBTF
GO.0008134	transcription factor binding	14	6.03e-10	ENSP00000212015,ENSP00000216797,ENSP00000265354,ENSP00000268058,ENSP00000269305,ENSP00000302967,ENSP00000306245,ENSP00000344456,ENSP00000353622,ENSP00000360266,ENSP00000362649,ENSP00000367207,ENSP00000384273,ENSP00000430432	CTNNB1,FOS,HDAC1,HDAC2,HDAC3,JUN,MYC,NFKBIA,PML,RELA,SIN3A,SIRT1,SRF,TP53
GO.0003676	nucleic acid binding	30	6.97e-08	ENSP00000212015,ENSP00000216297,ENSP00000216714,ENSP00000219782,ENSP00000262887,ENSP00000265354,ENSP00000269305,ENSP00000278412,ENSP00000302640,ENSP00000302967,ENSP00000306245,ENSP00000310040,ENSP00000335153,ENSP00000338345,ENSP00000344818,ENSP00000353622,ENSP00000357998,ENSP00000359024,ENSP00000360266,ENSP00000360683,ENSP00000362649,ENSP00000367207,ENSP00000369716,ENSP00000369915,ENSP00000371973…	APEX1,CHD3,EIF3F,FOS,HDAC1,HDAC2,HDAC3,HSP90AA1,JUN,MAZ,MYC,NAP1L4,NOLC1,PTPN1,RELA,RTF1,SAP18,SEC63,SIN3A,SIRT1,SNCA,SPIB,SRF,SSRP1,SUPT16H,TOP2A,TP53,UBC,UBTF,XRCC1
GO.0043566	structure-specific DNA binding	10	9.84e-08	ENSP00000216714,ENSP00000265354,ENSP00000268058,ENSP00000269305,ENSP00000302967,ENSP00000306245,ENSP00000344456,ENSP00000360266,ENSP00000374280,ENSP00000384273	APEX1,CTNNB1,FOS,HDAC3,JUN,PML,RELA,RTF1,SRF,TP53
GO.0033558	protein deacetylase activity	5	5.59e-07	ENSP00000212015,ENSP00000302967,ENSP00000353622,ENSP00000362649,ENSP00000430432	HDAC1,HDAC2,HDAC3,SIN3A,SIRT1
GO.0044822	poly(A) RNA binding	17	6.98e-07	ENSP00000216297,ENSP00000216714,ENSP00000219782,ENSP00000278412,ENSP00000302640,ENSP00000335153,ENSP00000344818,ENSP00000357998,ENSP00000359024,ENSP00000360266,ENSP00000360683,ENSP00000369716,ENSP00000369915,ENSP00000371973,ENSP00000374280,ENSP00000411532,ENSP00000430432	APEX1,CHD3,HDAC2,HSP90AA1,JUN,MAZ,NAP1L4,NOLC1,PTPN1,RTF1,SAP18,SEC63,SSRP1,SUPT16H,TOP2A,UBC,UBTF
GO.0044212	transcription regulatory region DNA binding	13	1.33e-06	ENSP00000212015,ENSP00000219782,ENSP00000265354,ENSP00000269305,ENSP00000306245,ENSP00000338345,ENSP00000344456,ENSP00000353622,ENSP00000360266,ENSP00000362649,ENSP00000367207,ENSP00000384273,ENSP00000430432	CTNNB1,FOS,HDAC1,HDAC2,JUN,MAZ,MYC,RELA,SIN3A,SIRT1,SNCA,SRF,TP53
GO.0051059	NF-kappaB binding	5	1.92e-06	ENSP00000216797,ENSP00000302967,ENSP00000362649,ENSP00000384273,ENSP00000430432	HDAC1,HDAC2,HDAC3,NFKBIA,RELA
GO.0005488	binding	45	2.07e-06	ENSP00000005340,ENSP00000212015,ENSP00000216297,ENSP00000216714,ENSP00000216797,ENSP00000217244,ENSP00000236192,ENSP00000252486,ENSP00000262506,ENSP00000262887,ENSP00000265354,ENSP00000268058,ENSP00000269305,ENSP00000273480,ENSP00000278412,ENSP00000302640,ENSP00000306245,ENSP00000310040,ENSP00000316054,ENSP00000316454,ENSP00000335153,ENSP00000338345,ENSP00000344456,ENSP00000344818,ENSP00000349467…	APEX1,APOE,CALM1,CHD3,CSNK2A1,CSNK2A2,CTNNB1,CTR9,DVL1,DVL2,DVL3,EIF3F,FOS,HDAC1,HDAC2,HSP90AA1,JUN,MYC,NAP1L4,NFKBIA,NOLC1,PACS1,PAFAH1B1,PML,PTEN,PTPN1,RELA,RNF7,RTF1,SAP18,SEC63,SIN3A,SIRT1,SNCA,SPIB,SRF,SSRP1,SUDS3,SUPT16H,TOP2A,TP53,UBC,UBTF,VAMP4,XRCC1
GO.0003723	RNA binding	18	3.69e-06	ENSP00000216297,ENSP00000216714,ENSP00000219782,ENSP00000278412,ENSP00000302640,ENSP00000310040,ENSP00000335153,ENSP00000344818,ENSP00000357998,ENSP00000359024,ENSP00000360266,ENSP00000360683,ENSP00000369716,ENSP00000369915,ENSP00000371973,ENSP00000374280,ENSP00000411532,ENSP00000430432	APEX1,CHD3,EIF3F,HDAC2,HSP90AA1,JUN,MAZ,NAP1L4,NOLC1,PTPN1,RTF1,SAP18,SEC63,SSRP1,SUPT16H,TOP2A,UBC,UBTF
GO.0097159	organic cyclic compound binding	33	3.76e-06	ENSP00000212015,ENSP00000216297,ENSP00000216714,ENSP00000217244,ENSP00000219782,ENSP00000252486,ENSP00000262506,ENSP00000262887,ENSP00000265354,ENSP00000269305,ENSP00000278412,ENSP00000302640,ENSP00000302967,ENSP00000306245,ENSP00000310040,ENSP00000335153,ENSP00000338345,ENSP00000344818,ENSP00000353622,ENSP00000357998,ENSP00000359024,ENSP00000360266,ENSP00000360683,ENSP00000362649,ENSP00000367207…	APEX1,APOE,CHD3,CSNK2A1,CSNK2A2,EIF3F,FOS,HDAC1,HDAC2,HDAC3,HSP90AA1,JUN,MAZ,MYC,NAP1L4,NOLC1,PTPN1,RELA,RTF1,SAP18,SEC63,SIN3A,SIRT1,SNCA,SPIB,SRF,SSRP1,SUPT16H,TOP2A,TP53,UBC,UBTF,XRCC1
GO.0003677	DNA binding	21	8.03e-06	ENSP00000212015,ENSP00000216714,ENSP00000219782,ENSP00000262887,ENSP00000265354,ENSP00000269305,ENSP00000278412,ENSP00000302640,ENSP00000302967,ENSP00000306245,ENSP00000338345,ENSP00000353622,ENSP00000360266,ENSP00000362649,ENSP00000367207,ENSP00000369716,ENSP00000374280,ENSP00000384273,ENSP00000411532,ENSP00000430432,ENSP00000471921	APEX1,CHD3,FOS,HDAC1,HDAC2,HDAC3,JUN,MAZ,MYC,RELA,RTF1,SIN3A,SIRT1,SNCA,SPIB,SRF,SSRP1,TOP2A,TP53,UBTF,XRCC1
GO.0047485	protein N-terminus binding	6	8.03e-06	ENSP00000217244,ENSP00000262506,ENSP00000269305,ENSP00000349467,ENSP00000362649,ENSP00000384273	CALM1,CSNK2A1,CSNK2A2,HDAC1,RELA,TP53
GO.0001085	RNA polymerase II transcription factor binding	6	1.01e-05	ENSP00000269305,ENSP00000344456,ENSP00000353622,ENSP00000360266,ENSP00000362649,ENSP00000430432	CTNNB1,HDAC1,HDAC2,JUN,SIN3A,TP53
GO.1901363	heterocyclic compound binding	32	1.01e-05	ENSP00000212015,ENSP00000216297,ENSP00000216714,ENSP00000217244,ENSP00000219782,ENSP00000262506,ENSP00000262887,ENSP00000265354,ENSP00000269305,ENSP00000278412,ENSP00000302640,ENSP00000302967,ENSP00000306245,ENSP00000310040,ENSP00000335153,ENSP00000338345,ENSP00000344818,ENSP00000353622,ENSP00000357998,ENSP00000359024,ENSP00000360266,ENSP00000360683,ENSP00000362649,ENSP00000367207,ENSP00000369716…	APEX1,CHD3,CSNK2A1,CSNK2A2,EIF3F,FOS,HDAC1,HDAC2,HDAC3,HSP90AA1,JUN,MAZ,MYC,NAP1L4,NOLC1,PTPN1,RELA,RTF1,SAP18,SEC63,SIN3A,SIRT1,SNCA,SPIB,SRF,SSRP1,SUPT16H,TOP2A,TP53,UBC,UBTF,XRCC1
GO.0017136	NAD-dependent histone deacetylase activity	4	1.28e-05	ENSP00000212015,ENSP00000302967,ENSP00000362649,ENSP00000430432	HDAC1,HDAC2,HDAC3,SIRT1
GO.0033613	activating transcription factor binding	5	3.07e-05	ENSP00000344456,ENSP00000353622,ENSP00000360266,ENSP00000362649,ENSP00000384273	CTNNB1,HDAC1,JUN,RELA,SIN3A
GO.0031490	chromatin DNA binding	5	5.57e-05	ENSP00000216714,ENSP00000265354,ENSP00000268058,ENSP00000302967,ENSP00000384273	APEX1,HDAC3,PML,RELA,SRF
GO.0042802	identical protein binding	13	5.57e-05	ENSP00000005340,ENSP00000212015,ENSP00000216797,ENSP00000252486,ENSP00000265354,ENSP00000268058,ENSP00000269305,ENSP00000335153,ENSP00000338345,ENSP00000368169,ENSP00000380378,ENSP00000384273,ENSP00000411532	APOE,DVL1,DVL2,HSP90AA1,NFKBIA,PAFAH1B1,PML,RELA,SIRT1,SNCA,SRF,TOP2A,TP53
GO.0000976	transcription regulatory region sequence-specific DNA binding	10	8.05e-05	ENSP00000212015,ENSP00000219782,ENSP00000265354,ENSP00000268058,ENSP00000306245,ENSP00000353622,ENSP00000360266,ENSP00000362649,ENSP00000367207,ENSP00000384273	FOS,HDAC1,JUN,MAZ,MYC,PML,RELA,SIN3A,SIRT1,SRF
GO.0042826	histone deacetylase binding	5	0.0001	ENSP00000302967,ENSP00000362649,ENSP00000384273,ENSP00000411532,ENSP00000443988	HDAC1,HDAC3,RELA,SUDS3,TOP2A
GO.0043565	sequence-specific DNA binding	12	0.000107	ENSP00000212015,ENSP00000219782,ENSP00000265354,ENSP00000268058,ENSP00000306245,ENSP00000353622,ENSP00000360266,ENSP00000362649,ENSP00000367207,ENSP00000384273,ENSP00000430432,ENSP00000471921	FOS,HDAC1,HDAC2,JUN,MAZ,MYC,PML,RELA,SIN3A,SIRT1,SPIB,SRF
GO.0019900	kinase binding	9	0.000121	ENSP00000212015,ENSP00000268058,ENSP00000269305,ENSP00000344456,ENSP00000349467,ENSP00000360683,ENSP00000368169,ENSP00000384273,ENSP00000411532	CALM1,CTNNB1,DVL1,PML,PTPN1,RELA,SIRT1,TOP2A,TP53
GO.0000989	transcription factor activity, transcription factor binding	10	0.000149	ENSP00000212015,ENSP00000216714,ENSP00000265354,ENSP00000268058,ENSP00000302967,ENSP00000344456,ENSP00000353622,ENSP00000360266,ENSP00000362649,ENSP00000371973	APEX1,CTNNB1,HDAC1,HDAC3,JUN,PML,SAP18,SIN3A,SIRT1,SRF
GO.0003714	transcription corepressor activity	7	0.000149	ENSP00000212015,ENSP00000216714,ENSP00000268058,ENSP00000302967,ENSP00000353622,ENSP00000362649,ENSP00000371973	APEX1,HDAC1,HDAC3,PML,SAP18,SIN3A,SIRT1
GO.0032041	NAD-dependent histone deacetylase activity (H3-K14 specific)	3	0.000406	ENSP00000302967,ENSP00000362649,ENSP00000430432	HDAC1,HDAC2,HDAC3
GO.0019901	protein kinase binding	8	0.000429	ENSP00000212015,ENSP00000268058,ENSP00000269305,ENSP00000349467,ENSP00000360683,ENSP00000368169,ENSP00000384273,ENSP00000411532	CALM1,DVL1,PML,PTPN1,RELA,SIRT1,TOP2A,TP53
GO.0003700	transcription factor activity, sequence-specific DNA binding	12	0.000579	ENSP00000219782,ENSP00000265354,ENSP00000268058,ENSP00000269305,ENSP00000306245,ENSP00000344456,ENSP00000353622,ENSP00000360266,ENSP00000362649,ENSP00000367207,ENSP00000384273,ENSP00000471921	CTNNB1,FOS,HDAC1,JUN,MAZ,MYC,PML,RELA,SIN3A,SPIB,SRF,TP53
GO.0003712	transcription cofactor activity	9	0.000615	ENSP00000212015,ENSP00000216714,ENSP00000268058,ENSP00000302967,ENSP00000344456,ENSP00000353622,ENSP00000360266,ENSP00000362649,ENSP00000371973	APEX1,CTNNB1,HDAC1,HDAC3,JUN,PML,SAP18,SIN3A,SIRT1
GO.0070491	repressing transcription factor binding	4	0.000662	ENSP00000362649,ENSP00000367207,ENSP00000384273,ENSP00000430432	HDAC1,HDAC2,MYC,RELA
GO.0070412	R-SMAD binding	3	0.00125	ENSP00000306245,ENSP00000344456,ENSP00000360266	CTNNB1,FOS,JUN
GO.0001047	core promoter binding	5	0.00173	ENSP00000212015,ENSP00000219782,ENSP00000306245,ENSP00000362649,ENSP00000430432	FOS,HDAC1,HDAC2,MAZ,SIRT1
GO.0000977	RNA polymerase II regulatory region sequence-specific DNA binding	8	0.00187	ENSP00000219782,ENSP00000265354,ENSP00000268058,ENSP00000269305,ENSP00000306245,ENSP00000360266,ENSP00000367207,ENSP00000384273	FOS,JUN,MAZ,MYC,PML,RELA,SRF,TP53
GO.0001077	transcriptional activator activity, RNA polymerase II core promoter proximal region sequence-specific binding	6	0.00187	ENSP00000265354,ENSP00000269305,ENSP00000306245,ENSP00000360266,ENSP00000367207,ENSP00000384273	FOS,JUN,MYC,RELA,SRF,TP53
GO.0003674	molecular_function	44	0.00284	ENSP00000005340,ENSP00000212015,ENSP00000216297,ENSP00000216714,ENSP00000216797,ENSP00000217244,ENSP00000236192,ENSP00000252486,ENSP00000262506,ENSP00000262887,ENSP00000265354,ENSP00000268058,ENSP00000269305,ENSP00000273480,ENSP00000278412,ENSP00000302640,ENSP00000306245,ENSP00000310040,ENSP00000316054,ENSP00000316454,ENSP00000335153,ENSP00000338345,ENSP00000344456,ENSP00000344818,ENSP00000349467…	APEX1,APOE,CALM1,CHD3,CSNK2A1,CSNK2A2,CTNNB1,CTR9,DVL1,DVL2,DVL3,EIF3F,FOS,HDAC1,HDAC2,HSP90AA1,JUN,MYC,NAP1L4,NFKBIA,NOLC1,PACS1,PAFAH1B1,PML,PTEN,PTPN1,RELA,RNF7,RTF1,SAP18,SIN3A,SIRT1,SNCA,SPIB,SRF,SSRP1,SUDS3,SUPT16H,TOP2A,TP53,UBC,UBTF,VAMP4,XRCC1
GO.0046983	protein dimerization activity	9	0.00411	ENSP00000252486,ENSP00000265354,ENSP00000268058,ENSP00000269305,ENSP00000316054,ENSP00000335153,ENSP00000380378,ENSP00000384273,ENSP00000411532	APOE,DVL3,HSP90AA1,PAFAH1B1,PML,RELA,SRF,TOP2A,TP53
GO.0005109	frizzled binding	3	0.00635	ENSP00000005340,ENSP00000316054,ENSP00000368169	DVL1,DVL2,DVL3
GO.0001102	RNA polymerase II activating transcription factor binding	3	0.00684	ENSP00000344456,ENSP00000353622,ENSP00000360266	CTNNB1,JUN,SIN3A
GO.0048156	tau protein binding	2	0.00776	ENSP00000252486,ENSP00000338345	APOE,SNCA
GO.0003690	double-stranded DNA binding	4	0.0104	ENSP00000269305,ENSP00000306245,ENSP00000344456,ENSP00000360266	CTNNB1,FOS,JUN,TP53
GO.0046982	protein heterodimerization activity	5	0.0172	ENSP00000268058,ENSP00000269305,ENSP00000316054,ENSP00000384273,ENSP00000411532	DVL3,PML,RELA,TOP2A,TP53
GO.0000979	RNA polymerase II core promoter sequence-specific DNA binding	3	0.0202	ENSP00000219782,ENSP00000269305,ENSP00000306245	FOS,MAZ,TP53
GO.0001076	transcription factor activity, RNA polymerase II transcription factor binding	4	0.0202	ENSP00000265354,ENSP00000353622,ENSP00000360266,ENSP00000362649	HDAC1,JUN,SIN3A,SRF
GO.0005102	receptor binding	10	0.0202	ENSP00000005340,ENSP00000212015,ENSP00000252486,ENSP00000268058,ENSP00000269305,ENSP00000316054,ENSP00000344456,ENSP00000349467,ENSP00000360683,ENSP00000368169	APOE,CALM1,CTNNB1,DVL1,DVL2,DVL3,PML,PTPN1,SIRT1,TP53
GO.0005507	copper ion binding	3	0.022	ENSP00000269305,ENSP00000273480,ENSP00000338345	RNF7,SNCA,TP53
GO.0032403	protein complex binding	7	0.0227	ENSP00000212015,ENSP00000221265,ENSP00000335153,ENSP00000355013,ENSP00000361021,ENSP00000367207,ENSP00000380378	CTR9,HSP90AA1,MYC,PAF1,PAFAH1B1,PTEN,SIRT1
GO.0042803	protein homodimerization activity	7	0.0243	ENSP00000252486,ENSP00000265354,ENSP00000268058,ENSP00000335153,ENSP00000380378,ENSP00000384273,ENSP00000411532	APOE,HSP90AA1,PAFAH1B1,PML,RELA,SRF,TOP2A
GO.0000981	RNA polymerase II transcription factor activity, sequence-specific DNA binding	7	0.0283	ENSP00000219782,ENSP00000265354,ENSP00000268058,ENSP00000269305,ENSP00000306245,ENSP00000367207,ENSP00000384273	FOS,MAZ,MYC,PML,RELA,SRF,TP53
GO.0003684	damaged DNA binding	3	0.0286	ENSP00000216714,ENSP00000262887,ENSP00000269305	APEX1,TP53,XRCC1
GO.0045502	dynein binding	2	0.031	ENSP00000338345,ENSP00000380378	PAFAH1B1,SNCA
GO.0000993	RNA polymerase II core binding	2	0.035	ENSP00000221265,ENSP00000355013	CTR9,PAF1
GO.0043274	phospholipase binding	2	0.035	ENSP00000349467,ENSP00000380378	CALM1,PAFAH1B1
GO.0000978	RNA polymerase II core promoter proximal region sequence-specific DNA binding	5	0.0396	ENSP00000265354,ENSP00000306245,ENSP00000360266,ENSP00000367207,ENSP00000384273	FOS,JUN,MYC,RELA,SRF
#Cellular Component	cellular component description	observed gene count	false discovery rate	matching proteins in your network (IDs)	matching proteins in your network (labels)
GO.0005654	nucleoplasm	34	1.16e-14	ENSP00000212015,ENSP00000216297,ENSP00000216714,ENSP00000217244,ENSP00000219782,ENSP00000221265,ENSP00000262887,ENSP00000265354,ENSP00000268058,ENSP00000269305,ENSP00000273480,ENSP00000278412,ENSP00000299601,ENSP00000302640,ENSP00000302967,ENSP00000306245,ENSP00000335153,ENSP00000341344,ENSP00000344456,ENSP00000344818,ENSP00000349467,ENSP00000353622,ENSP00000355013,ENSP00000360266,ENSP00000361021…	APEX1,CALM1,CHD3,CSNK2A1,CTNNB1,CTR9,FOS,GGA1,HDAC1,HDAC2,HDAC3,HSP90AA1,JUN,LEO1,MAZ,MYC,PAF1,PML,PTEN,RELA,RNF7,RTF1,SAP18,SIN3A,SIRT1,SRF,SSRP1,SUDS3,SUPT16H,TOP2A,TP53,UBC,UBTF,XRCC1
GO.0044451	nucleoplasm part	18	9.2e-12	ENSP00000212015,ENSP00000216714,ENSP00000217244,ENSP00000221265,ENSP00000268058,ENSP00000269305,ENSP00000299601,ENSP00000302967,ENSP00000353622,ENSP00000355013,ENSP00000359024,ENSP00000361021,ENSP00000362649,ENSP00000369716,ENSP00000371973,ENSP00000374280,ENSP00000430432,ENSP00000443988	APEX1,CHD3,CSNK2A1,CTR9,HDAC1,HDAC2,HDAC3,LEO1,NOLC1,PAF1,PML,PTEN,RTF1,SAP18,SIN3A,SIRT1,SUDS3,TP53
GO.0044428	nuclear part	33	7.94e-11	ENSP00000212015,ENSP00000216297,ENSP00000216714,ENSP00000217244,ENSP00000219782,ENSP00000221265,ENSP00000262887,ENSP00000268058,ENSP00000269305,ENSP00000273480,ENSP00000278412,ENSP00000299601,ENSP00000302967,ENSP00000306245,ENSP00000335153,ENSP00000338345,ENSP00000341344,ENSP00000344456,ENSP00000344818,ENSP00000349467,ENSP00000353622,ENSP00000355013,ENSP00000360266,ENSP00000361021,ENSP00000362649…	APEX1,CALM1,CHD3,CSNK2A1,CTNNB1,CTR9,FOS,GGA1,HDAC1,HDAC2,HDAC3,HSP90AA1,JUN,LEO1,MAZ,MYC,PAF1,PAFAH1B1,PML,PTEN,RELA,RNF7,SAP18,SIN3A,SIRT1,SNCA,SSRP1,SUDS3,SUPT16H,TOP2A,TP53,UBC,XRCC1
GO.0000118	histone deacetylase complex	8	1.39e-10	ENSP00000217244,ENSP00000302967,ENSP00000353622,ENSP00000362649,ENSP00000369716,ENSP00000371973,ENSP00000430432,ENSP00000443988	CHD3,CSNK2A1,HDAC1,HDAC2,HDAC3,SAP18,SIN3A,SUDS3
GO.0031981	nuclear lumen	31	2.75e-10	ENSP00000212015,ENSP00000216297,ENSP00000216714,ENSP00000217244,ENSP00000219782,ENSP00000221265,ENSP00000262887,ENSP00000268058,ENSP00000269305,ENSP00000273480,ENSP00000278412,ENSP00000299601,ENSP00000302967,ENSP00000306245,ENSP00000335153,ENSP00000341344,ENSP00000344456,ENSP00000344818,ENSP00000349467,ENSP00000353622,ENSP00000355013,ENSP00000360266,ENSP00000361021,ENSP00000362649,ENSP00000367207…	APEX1,CALM1,CHD3,CSNK2A1,CTNNB1,CTR9,FOS,GGA1,HDAC1,HDAC2,HDAC3,HSP90AA1,JUN,LEO1,MAZ,MYC,PAF1,PML,PTEN,RELA,RNF7,SAP18,SIN3A,SIRT1,SSRP1,SUDS3,SUPT16H,TOP2A,TP53,UBC,XRCC1
GO.0005694	chromosome	16	2.93e-09	ENSP00000212015,ENSP00000216297,ENSP00000217244,ENSP00000265354,ENSP00000268058,ENSP00000269305,ENSP00000278412,ENSP00000344456,ENSP00000355013,ENSP00000360266,ENSP00000362649,ENSP00000367208,ENSP00000380378,ENSP00000411532,ENSP00000430432,ENSP00000443988	CSNK2A1,CTNNB1,CTR9,HDAC1,HDAC2,JUN,PAFAH1B1,PML,SIRT1,SRF,SSRP1,SUDS3,SUGT1,SUPT16H,TOP2A,TP53
GO.0000790	nuclear chromatin	11	4.34e-09	ENSP00000212015,ENSP00000217244,ENSP00000265354,ENSP00000268058,ENSP00000269305,ENSP00000344456,ENSP00000353622,ENSP00000360266,ENSP00000362649,ENSP00000430432,ENSP00000443988	CSNK2A1,CTNNB1,HDAC1,HDAC2,JUN,PML,SIN3A,SIRT1,SRF,SUDS3,TP53
GO.0005634	nucleus	40	4.34e-09	ENSP00000005340,ENSP00000212015,ENSP00000216297,ENSP00000216714,ENSP00000216797,ENSP00000217244,ENSP00000219782,ENSP00000221265,ENSP00000252486,ENSP00000262506,ENSP00000262887,ENSP00000265354,ENSP00000268058,ENSP00000269305,ENSP00000273480,ENSP00000278412,ENSP00000299601,ENSP00000302967,ENSP00000306245,ENSP00000335153,ENSP00000341344,ENSP00000344456,ENSP00000344818,ENSP00000349467,ENSP00000353622…	APEX1,APOE,CALM1,CHD3,CSNK2A1,CSNK2A2,CTNNB1,CTR9,DVL2,FOS,GGA1,HDAC1,HDAC2,HDAC3,HSP90AA1,JUN,LEO1,MAZ,MYC,NAP1L4,NFKBIA,PAF1,PAFAH1B1,PML,PTEN,RELA,RNF7,SAP18,SIN3A,SIRT1,SPIB,SRF,SSRP1,SUDS3,SUGT1,SUPT16H,TOP2A,TP53,UBC,XRCC1
GO.0043233	organelle lumen	32	4.34e-09	ENSP00000212015,ENSP00000216297,ENSP00000216714,ENSP00000217244,ENSP00000219782,ENSP00000221265,ENSP00000252486,ENSP00000262887,ENSP00000268058,ENSP00000269305,ENSP00000273480,ENSP00000278412,ENSP00000299601,ENSP00000302967,ENSP00000306245,ENSP00000335153,ENSP00000341344,ENSP00000344456,ENSP00000344818,ENSP00000349467,ENSP00000353622,ENSP00000355013,ENSP00000360266,ENSP00000361021,ENSP00000362649…	APEX1,APOE,CALM1,CHD3,CSNK2A1,CTNNB1,CTR9,FOS,GGA1,HDAC1,HDAC2,HDAC3,HSP90AA1,JUN,LEO1,MAZ,MYC,PAF1,PML,PTEN,RELA,RNF7,SAP18,SIN3A,SIRT1,SSRP1,SUDS3,SUPT16H,TOP2A,TP53,UBC,XRCC1
GO.0016580	Sin3 complex	5	6.53e-09	ENSP00000217244,ENSP00000353622,ENSP00000362649,ENSP00000430432,ENSP00000443988	CSNK2A1,HDAC1,HDAC2,SIN3A,SUDS3
GO.0000785	chromatin	12	2.23e-08	ENSP00000212015,ENSP00000217244,ENSP00000265354,ENSP00000268058,ENSP00000269305,ENSP00000344456,ENSP00000353622,ENSP00000355013,ENSP00000360266,ENSP00000362649,ENSP00000430432,ENSP00000443988	CSNK2A1,CTNNB1,CTR9,HDAC1,HDAC2,JUN,PML,SIN3A,SIRT1,SRF,SUDS3,TP53
GO.0032991	macromolecular complex	32	2.81e-08	ENSP00000212015,ENSP00000216714,ENSP00000216797,ENSP00000217244,ENSP00000221265,ENSP00000236192,ENSP00000252486,ENSP00000265354,ENSP00000268058,ENSP00000269305,ENSP00000273480,ENSP00000299601,ENSP00000302967,ENSP00000306245,ENSP00000310040,ENSP00000338345,ENSP00000341344,ENSP00000344456,ENSP00000349467,ENSP00000355013,ENSP00000360266,ENSP00000362649,ENSP00000367207,ENSP00000367208,ENSP00000368169…	APEX1,APOE,CALM1,CHD3,CSNK2A1,CTNNB1,CTR9,DVL1,EIF3F,FOS,GGA1,HDAC1,HDAC2,HDAC3,JUN,LEO1,MYC,NFKBIA,PAF1,PML,RELA,RNF7,RTF1,SAP18,SIRT1,SNCA,SRF,SUDS3,SUGT1,TOP2A,TP53,VAMP4
GO.0017053	transcriptional repressor complex	7	3.29e-08	ENSP00000217244,ENSP00000302967,ENSP00000353622,ENSP00000360266,ENSP00000362649,ENSP00000369716,ENSP00000430432	CHD3,CSNK2A1,HDAC1,HDAC2,HDAC3,JUN,SIN3A
GO.0016593	Cdc73/Paf1 complex	4	1.27e-07	ENSP00000221265,ENSP00000299601,ENSP00000355013,ENSP00000374280	CTR9,LEO1,PAF1,RTF1
GO.0005829	cytosol	26	2.7e-07	ENSP00000005340,ENSP00000216797,ENSP00000217244,ENSP00000262506,ENSP00000268058,ENSP00000269305,ENSP00000302967,ENSP00000306245,ENSP00000310040,ENSP00000316054,ENSP00000316454,ENSP00000335153,ENSP00000338345,ENSP00000344456,ENSP00000344818,ENSP00000349467,ENSP00000357998,ENSP00000360266,ENSP00000360683,ENSP00000361021,ENSP00000362649,ENSP00000367207,ENSP00000367208,ENSP00000368169,ENSP00000380378…	CALM1,CSNK2A1,CSNK2A2,CTNNB1,DVL1,DVL2,DVL3,EIF3F,FOS,HDAC1,HDAC3,HSP90AA1,JUN,MYC,NFKBIA,PACS1,PAFAH1B1,PML,PTEN,PTPN1,RELA,SEC63,SNCA,SUGT1,TP53,UBC
GO.0000228	nuclear chromosome	11	3.2e-07	ENSP00000212015,ENSP00000217244,ENSP00000265354,ENSP00000268058,ENSP00000269305,ENSP00000344456,ENSP00000353622,ENSP00000360266,ENSP00000362649,ENSP00000430432,ENSP00000443988	CSNK2A1,CTNNB1,HDAC1,HDAC2,JUN,PML,SIN3A,SIRT1,SRF,SUDS3,TP53
GO.0044427	chromosomal part	13	3.52e-07	ENSP00000212015,ENSP00000217244,ENSP00000265354,ENSP00000268058,ENSP00000269305,ENSP00000344456,ENSP00000355013,ENSP00000360266,ENSP00000362649,ENSP00000367208,ENSP00000380378,ENSP00000430432,ENSP00000443988	CSNK2A1,CTNNB1,CTR9,HDAC1,HDAC2,JUN,PAFAH1B1,PML,SIRT1,SRF,SUDS3,SUGT1,TP53
GO.0043231	intracellular membrane-bounded organelle	44	2.42e-06	ENSP00000005340,ENSP00000212015,ENSP00000216297,ENSP00000216714,ENSP00000216797,ENSP00000217244,ENSP00000219782,ENSP00000221265,ENSP00000252486,ENSP00000262506,ENSP00000262887,ENSP00000265354,ENSP00000268058,ENSP00000269305,ENSP00000273480,ENSP00000278412,ENSP00000299601,ENSP00000302967,ENSP00000306245,ENSP00000316454,ENSP00000335153,ENSP00000341344,ENSP00000344456,ENSP00000344818,ENSP00000349467…	APEX1,APOE,CALM1,CHD3,CSNK2A1,CSNK2A2,CTNNB1,CTR9,DVL1,DVL2,FOS,GGA1,HDAC1,HDAC2,HDAC3,HSP90AA1,JUN,LEO1,MAZ,MYC,NAP1L4,NFKBIA,PACS1,PAF1,PAFAH1B1,PML,PTEN,PTPN1,RELA,RNF7,SAP18,SEC63,SIN3A,SIRT1,SPIB,SRF,SSRP1,SUDS3,SUGT1,SUPT16H,TOP2A,TP53,UBC,XRCC1
GO.1902494	catalytic complex	14	2.42e-06	ENSP00000217244,ENSP00000221265,ENSP00000273480,ENSP00000299601,ENSP00000302967,ENSP00000353622,ENSP00000355013,ENSP00000362649,ENSP00000367208,ENSP00000369716,ENSP00000371973,ENSP00000374280,ENSP00000430432,ENSP00000443988	CHD3,CSNK2A1,CTR9,HDAC1,HDAC2,HDAC3,LEO1,PAF1,RNF7,RTF1,SAP18,SIN3A,SUDS3,SUGT1
GO.0016581	NuRD complex	4	2.58e-06	ENSP00000217244,ENSP00000362649,ENSP00000369716,ENSP00000430432	CHD3,CSNK2A1,HDAC1,HDAC2
GO.0044446	intracellular organelle part	37	6.54e-06	ENSP00000212015,ENSP00000216297,ENSP00000216714,ENSP00000217244,ENSP00000219782,ENSP00000221265,ENSP00000252486,ENSP00000262887,ENSP00000268058,ENSP00000269305,ENSP00000273480,ENSP00000278412,ENSP00000299601,ENSP00000302967,ENSP00000306245,ENSP00000316454,ENSP00000335153,ENSP00000338345,ENSP00000341344,ENSP00000344456,ENSP00000344818,ENSP00000349467,ENSP00000355013,ENSP00000357998,ENSP00000360266…	APEX1,APOE,CALM1,CHD3,CSNK2A1,CTNNB1,CTR9,DVL1,FOS,GGA1,HDAC1,HDAC2,HDAC3,HSP90AA1,JUN,LEO1,MAZ,MYC,PACS1,PAF1,PML,PTEN,PTPN1,RELA,RNF7,SAP18,SEC63,SIRT1,SNCA,SSRP1,SUDS3,SUGT1,SUPT16H,TOP2A,TP53,UBC,XRCC1
GO.0043234	protein complex	26	1.04e-05	ENSP00000212015,ENSP00000216797,ENSP00000217244,ENSP00000221265,ENSP00000236192,ENSP00000269305,ENSP00000273480,ENSP00000299601,ENSP00000302967,ENSP00000306245,ENSP00000310040,ENSP00000341344,ENSP00000344456,ENSP00000349467,ENSP00000355013,ENSP00000362649,ENSP00000367207,ENSP00000367208,ENSP00000368169,ENSP00000369716,ENSP00000371973,ENSP00000374280,ENSP00000384273,ENSP00000411532,ENSP00000430432…	CALM1,CHD3,CSNK2A1,CTNNB1,CTR9,DVL1,EIF3F,FOS,GGA1,HDAC1,HDAC2,HDAC3,LEO1,MYC,NFKBIA,PAF1,RELA,RNF7,RTF1,SAP18,SIRT1,SUDS3,SUGT1,TOP2A,TP53,VAMP4
GO.0005730	nucleolus	12	4.46e-05	ENSP00000212015,ENSP00000216714,ENSP00000268058,ENSP00000269305,ENSP00000278412,ENSP00000299601,ENSP00000353622,ENSP00000359024,ENSP00000367207,ENSP00000369716,ENSP00000374280,ENSP00000411532	APEX1,CHD3,LEO1,MYC,NOLC1,PML,RTF1,SIN3A,SIRT1,SSRP1,TOP2A,TP53
GO.0005737	cytoplasm	41	6.11e-05	ENSP00000005340,ENSP00000212015,ENSP00000216714,ENSP00000216797,ENSP00000217244,ENSP00000219782,ENSP00000221265,ENSP00000252486,ENSP00000262506,ENSP00000265354,ENSP00000268058,ENSP00000269305,ENSP00000273480,ENSP00000278412,ENSP00000302967,ENSP00000306245,ENSP00000310040,ENSP00000316054,ENSP00000335153,ENSP00000344456,ENSP00000344818,ENSP00000349467,ENSP00000353622,ENSP00000357998,ENSP00000359024…	APEX1,APOE,CALM1,CHD3,CSNK2A1,CSNK2A2,CTNNB1,DVL1,DVL2,DVL3,EIF3F,FOS,GAP43,HDAC1,HDAC2,HDAC3,HSP90AA1,JUN,MAZ,MYC,NAP1L4,NFKBIA,NOLC1,PAF1,PAFAH1B1,PML,PTPN1,RELA,RNF7,SAP18,SEC63,SIN3A,SIRT1,SPIB,SRF,SSRP1,SUDS3,SUGT1,TOP2A,TP53,UBC
GO.0016604	nuclear body	8	8.2e-05	ENSP00000212015,ENSP00000216714,ENSP00000268058,ENSP00000269305,ENSP00000355013,ENSP00000359024,ENSP00000361021,ENSP00000371973	APEX1,CTR9,NOLC1,PML,PTEN,SAP18,SIRT1,TP53
GO.0043232	intracellular non-membrane-bounded organelle	23	0.000101	ENSP00000212015,ENSP00000216297,ENSP00000216714,ENSP00000217244,ENSP00000265354,ENSP00000268058,ENSP00000269305,ENSP00000278412,ENSP00000299601,ENSP00000302967,ENSP00000344456,ENSP00000349467,ENSP00000355013,ENSP00000359024,ENSP00000360266,ENSP00000362649,ENSP00000367207,ENSP00000367208,ENSP00000368169,ENSP00000369716,ENSP00000374280,ENSP00000430432,ENSP00000443988	APEX1,CALM1,CHD3,CSNK2A1,CTNNB1,CTR9,DVL1,HDAC1,HDAC2,HDAC3,JUN,LEO1,MYC,NOLC1,PML,RTF1,SIRT1,SRF,SSRP1,SUDS3,SUGT1,SUPT16H,TP53
GO.0005719	nuclear euchromatin	3	0.00136	ENSP00000212015,ENSP00000344456,ENSP00000360266	CTNNB1,JUN,SIRT1
GO.0043229	intracellular organelle	41	0.00136	ENSP00000005340,ENSP00000212015,ENSP00000216297,ENSP00000216714,ENSP00000216797,ENSP00000217244,ENSP00000219782,ENSP00000221265,ENSP00000252486,ENSP00000262506,ENSP00000262887,ENSP00000265354,ENSP00000268058,ENSP00000269305,ENSP00000273480,ENSP00000278412,ENSP00000299601,ENSP00000302967,ENSP00000306245,ENSP00000316454,ENSP00000335153,ENSP00000341344,ENSP00000344456,ENSP00000344818,ENSP00000349467…	APEX1,APOE,CALM1,CHD3,CSNK2A1,CSNK2A2,CTNNB1,CTR9,DVL1,DVL2,FOS,GGA1,HDAC1,HDAC2,HDAC3,HSP90AA1,JUN,LEO1,MAZ,MYC,NAP1L4,NFKBIA,PACS1,PAF1,PML,PTEN,PTPN1,RELA,RNF7,SAP18,SEC63,SIRT1,SPIB,SRF,SSRP1,SUDS3,SUGT1,SUPT16H,TP53,UBC,XRCC1
GO.0016591	DNA-directed RNA polymerase II, holoenzyme	4	0.00214	ENSP00000221265,ENSP00000299601,ENSP00000355013,ENSP00000374280	CTR9,LEO1,PAF1,RTF1
GO.0016605	PML body	4	0.0031	ENSP00000212015,ENSP00000268058,ENSP00000269305,ENSP00000361021	PML,PTEN,SIRT1,TP53
GO.0044424	intracellular part	43	0.00341	ENSP00000005340,ENSP00000212015,ENSP00000216297,ENSP00000216714,ENSP00000216797,ENSP00000217244,ENSP00000219782,ENSP00000221265,ENSP00000252486,ENSP00000262506,ENSP00000262887,ENSP00000265354,ENSP00000268058,ENSP00000269305,ENSP00000273480,ENSP00000278412,ENSP00000299601,ENSP00000302967,ENSP00000310040,ENSP00000316054,ENSP00000335153,ENSP00000341344,ENSP00000344456,ENSP00000344818,ENSP00000349467…	APEX1,APOE,CALM1,CHD3,CSNK2A1,CSNK2A2,CTNNB1,CTR9,DVL1,DVL2,DVL3,EIF3F,GAP43,GGA1,HDAC1,HDAC2,HDAC3,HSP90AA1,JUN,LEO1,MAZ,MYC,NAP1L4,NFKBIA,PAF1,PAFAH1B1,PML,PTEN,PTPN1,RELA,RNF7,SAP18,SEC63,SIRT1,SPIB,SRF,SSRP1,SUDS3,SUGT1,SUPT16H,TP53,UBC,XRCC1
GO.0043226	organelle	42	0.00351	ENSP00000005340,ENSP00000212015,ENSP00000216297,ENSP00000216714,ENSP00000216797,ENSP00000217244,ENSP00000219782,ENSP00000221265,ENSP00000252486,ENSP00000262506,ENSP00000262887,ENSP00000265354,ENSP00000268058,ENSP00000269305,ENSP00000273480,ENSP00000278412,ENSP00000299601,ENSP00000302967,ENSP00000306245,ENSP00000316454,ENSP00000335153,ENSP00000341344,ENSP00000344456,ENSP00000344818,ENSP00000349467…	APEX1,APOE,CALM1,CHD3,CSNK2A1,CSNK2A2,CTNNB1,CTR9,DVL1,DVL2,FOS,GGA1,HDAC1,HDAC2,HDAC3,HSP90AA1,JUN,LEO1,MAZ,MYC,NAP1L4,NFKBIA,PACS1,PAF1,PAFAH1B1,PML,PTEN,PTPN1,RELA,RNF7,SAP18,SEC63,SIRT1,SPIB,SRF,SSRP1,SUDS3,SUGT1,SUPT16H,TP53,UBC,XRCC1
GO.0033256	I-kappaB/NF-kappaB complex	2	0.00467	ENSP00000216797,ENSP00000384273	NFKBIA,RELA
GO.0005876	spindle microtubule	3	0.00545	ENSP00000302967,ENSP00000349467,ENSP00000380378	CALM1,HDAC3,PAFAH1B1
GO.0005622	intracellular	43	0.0066	ENSP00000005340,ENSP00000212015,ENSP00000216297,ENSP00000216714,ENSP00000216797,ENSP00000217244,ENSP00000219782,ENSP00000221265,ENSP00000252486,ENSP00000262506,ENSP00000262887,ENSP00000265354,ENSP00000268058,ENSP00000269305,ENSP00000273480,ENSP00000278412,ENSP00000299601,ENSP00000302967,ENSP00000310040,ENSP00000316054,ENSP00000335153,ENSP00000341344,ENSP00000344456,ENSP00000344818,ENSP00000349467…	APEX1,APOE,CALM1,CHD3,CSNK2A1,CSNK2A2,CTNNB1,CTR9,DVL1,DVL2,DVL3,EIF3F,GAP43,GGA1,HDAC1,HDAC2,HDAC3,HSP90AA1,JUN,LEO1,MAZ,MYC,NAP1L4,NFKBIA,PAF1,PAFAH1B1,PML,PTEN,PTPN1,RELA,RNF7,SAP18,SEC63,SIRT1,SPIB,SRF,SSRP1,SUDS3,SUGT1,SUPT16H,TP53,UBC,XRCC1
GO.0030426	growth cone	4	0.0072	ENSP00000338345,ENSP00000368169,ENSP00000377372,ENSP00000380378	DVL1,GAP43,PAFAH1B1,SNCA
GO.0005667	transcription factor complex	5	0.0193	ENSP00000306245,ENSP00000344456,ENSP00000353622,ENSP00000360266,ENSP00000384273	CTNNB1,FOS,JUN,RELA,SIN3A
GO.1990234	transferase complex	7	0.0193	ENSP00000221265,ENSP00000273480,ENSP00000299601,ENSP00000355013,ENSP00000367208,ENSP00000374280,ENSP00000430432	CTR9,HDAC2,LEO1,PAF1,RNF7,RTF1,SUGT1
GO.0071682	endocytic vesicle lumen	2	0.026	ENSP00000252486,ENSP00000335153	APOE,HSP90AA1
GO.0043005	neuron projection	8	0.0295	ENSP00000252486,ENSP00000268058,ENSP00000306245,ENSP00000361021,ENSP00000368169,ENSP00000369915,ENSP00000377372,ENSP00000380378	APOE,DVL1,FOS,GAP43,NAP1L4,PAFAH1B1,PML,PTEN
#Kegg Pathway	Kegg pathway	observed gene count	false discovery rate	matching proteins in your network (IDs)	matching proteins in your network (labels)
5200	Pathways in cancer	15	6.22e-13	ENSP00000005340,ENSP00000216797,ENSP00000268058,ENSP00000269305,ENSP00000306245,ENSP00000316054,ENSP00000335153,ENSP00000344456,ENSP00000360266,ENSP00000361021,ENSP00000362649,ENSP00000367207,ENSP00000368169,ENSP00000384273,ENSP00000430432	CTNNB1,DVL1,DVL2,DVL3,FOS,HDAC1,HDAC2,HSP90AA1,JUN,MYC,NFKBIA,PML,PTEN,RELA,TP53
5166	HTLV-I infection	11	5.07e-09	ENSP00000005340,ENSP00000216797,ENSP00000265354,ENSP00000269305,ENSP00000306245,ENSP00000316054,ENSP00000344456,ENSP00000360266,ENSP00000367207,ENSP00000368169,ENSP00000384273	CTNNB1,DVL1,DVL2,DVL3,FOS,JUN,MYC,NFKBIA,RELA,SRF,TP53
4310	Wnt signaling pathway	9	6.01e-09	ENSP00000005340,ENSP00000217244,ENSP00000262506,ENSP00000269305,ENSP00000316054,ENSP00000344456,ENSP00000360266,ENSP00000367207,ENSP00000368169	CSNK2A1,CSNK2A2,CTNNB1,DVL1,DVL2,DVL3,JUN,MYC,TP53
5169	Epstein-Barr virus infection	9	9.08e-08	ENSP00000216797,ENSP00000217244,ENSP00000262506,ENSP00000269305,ENSP00000360266,ENSP00000362649,ENSP00000367207,ENSP00000384273,ENSP00000430432	CSNK2A1,CSNK2A2,HDAC1,HDAC2,JUN,MYC,NFKBIA,RELA,TP53
4919	Thyroid hormone signaling pathway	7	8.32e-07	ENSP00000269305,ENSP00000302967,ENSP00000344456,ENSP00000353622,ENSP00000362649,ENSP00000367207,ENSP00000430432	CTNNB1,HDAC1,HDAC2,HDAC3,MYC,SIN3A,TP53
5168	Herpes simplex infection	8	8.32e-07	ENSP00000216797,ENSP00000217244,ENSP00000262506,ENSP00000268058,ENSP00000269305,ENSP00000306245,ENSP00000360266,ENSP00000384273	CSNK2A1,CSNK2A2,FOS,JUN,NFKBIA,PML,RELA,TP53
5203	Viral carcinogenesis	8	8.32e-07	ENSP00000216797,ENSP00000265354,ENSP00000269305,ENSP00000302967,ENSP00000360266,ENSP00000362649,ENSP00000384273,ENSP00000430432	HDAC1,HDAC2,HDAC3,JUN,NFKBIA,RELA,SRF,TP53
5220	Chronic myeloid leukemia	6	8.57e-07	ENSP00000216797,ENSP00000269305,ENSP00000362649,ENSP00000367207,ENSP00000384273,ENSP00000430432	HDAC1,HDAC2,MYC,NFKBIA,RELA,TP53
5161	Hepatitis B	7	2.18e-06	ENSP00000216797,ENSP00000269305,ENSP00000306245,ENSP00000360266,ENSP00000361021,ENSP00000367207,ENSP00000384273	FOS,JUN,MYC,NFKBIA,PTEN,RELA,TP53
5215	Prostate cancer	6	2.42e-06	ENSP00000216797,ENSP00000269305,ENSP00000335153,ENSP00000344456,ENSP00000361021,ENSP00000384273	CTNNB1,HSP90AA1,NFKBIA,PTEN,RELA,TP53
4330	Notch signaling pathway	5	3.55e-06	ENSP00000005340,ENSP00000316054,ENSP00000362649,ENSP00000368169,ENSP00000430432	DVL1,DVL2,DVL3,HDAC1,HDAC2
5202	Transcriptional misregulation in cancer	7	5.06e-06	ENSP00000268058,ENSP00000269305,ENSP00000353622,ENSP00000362649,ENSP00000367207,ENSP00000384273,ENSP00000430432	HDAC1,HDAC2,MYC,PML,RELA,SIN3A,TP53
5217	Basal cell carcinoma	5	6.7e-06	ENSP00000005340,ENSP00000269305,ENSP00000316054,ENSP00000344456,ENSP00000368169	CTNNB1,DVL1,DVL2,DVL3,TP53
5210	Colorectal cancer	5	7.46e-06	ENSP00000269305,ENSP00000306245,ENSP00000344456,ENSP00000360266,ENSP00000367207	CTNNB1,FOS,JUN,MYC,TP53
5031	Amphetamine addiction	5	1.35e-05	ENSP00000212015,ENSP00000306245,ENSP00000349467,ENSP00000360266,ENSP00000362649	CALM1,FOS,HDAC1,JUN,SIRT1
5222	Small cell lung cancer	5	4.56e-05	ENSP00000216797,ENSP00000269305,ENSP00000361021,ENSP00000367207,ENSP00000384273	MYC,NFKBIA,PTEN,RELA,TP53
4916	Melanogenesis	5	8.31e-05	ENSP00000005340,ENSP00000316054,ENSP00000344456,ENSP00000349467,ENSP00000368169	CALM1,CTNNB1,DVL1,DVL2,DVL3
5213	Endometrial cancer	4	0.000135	ENSP00000269305,ENSP00000344456,ENSP00000361021,ENSP00000367207	CTNNB1,MYC,PTEN,TP53
4722	Neurotrophin signaling pathway	5	0.00018	ENSP00000216797,ENSP00000269305,ENSP00000349467,ENSP00000360266,ENSP00000384273	CALM1,JUN,NFKBIA,RELA,TP53
4621	NOD-like receptor signaling pathway	4	0.000191	ENSP00000216797,ENSP00000335153,ENSP00000367208,ENSP00000384273	HSP90AA1,NFKBIA,RELA,SUGT1
5162	Measles	5	0.000284	ENSP00000216797,ENSP00000217244,ENSP00000262506,ENSP00000269305,ENSP00000384273	CSNK2A1,CSNK2A2,NFKBIA,RELA,TP53
4662	B cell receptor signaling pathway	4	0.000366	ENSP00000216797,ENSP00000306245,ENSP00000360266,ENSP00000384273	FOS,JUN,NFKBIA,RELA
5133	Pertussis	4	0.000366	ENSP00000306245,ENSP00000349467,ENSP00000360266,ENSP00000384273	CALM1,FOS,JUN,RELA
5140	Leishmaniasis	4	0.000366	ENSP00000216797,ENSP00000306245,ENSP00000360266,ENSP00000384273	FOS,JUN,NFKBIA,RELA
4520	Adherens junction	4	0.000372	ENSP00000217244,ENSP00000262506,ENSP00000344456,ENSP00000360683	CSNK2A1,CSNK2A2,CTNNB1,PTPN1
5206	MicroRNAs in cancer	5	0.000376	ENSP00000212015,ENSP00000269305,ENSP00000361021,ENSP00000362649,ENSP00000367207	HDAC1,MYC,PTEN,SIRT1,TP53
4390	Hippo signaling pathway	5	0.0004	ENSP00000005340,ENSP00000316054,ENSP00000344456,ENSP00000367207,ENSP00000368169	CTNNB1,DVL1,DVL2,DVL3,MYC
4010	MAPK signaling pathway	6	0.000455	ENSP00000265354,ENSP00000269305,ENSP00000306245,ENSP00000360266,ENSP00000367207,ENSP00000384273	FOS,JUN,MYC,RELA,SRF,TP53
5216	Thyroid cancer	3	0.000455	ENSP00000269305,ENSP00000344456,ENSP00000367207	CTNNB1,MYC,TP53
4064	NF-kappa B signaling pathway	4	0.000762	ENSP00000216797,ENSP00000217244,ENSP00000262506,ENSP00000384273	CSNK2A1,CSNK2A2,NFKBIA,RELA
4915	Estrogen signaling pathway	4	0.000915	ENSP00000306245,ENSP00000335153,ENSP00000349467,ENSP00000360266	CALM1,FOS,HSP90AA1,JUN
5142	Chagas disease (American trypanosomiasis)	4	0.001	ENSP00000216797,ENSP00000306245,ENSP00000360266,ENSP00000384273	FOS,JUN,NFKBIA,RELA
4660	T cell receptor signaling pathway	4	0.00105	ENSP00000216797,ENSP00000306245,ENSP00000360266,ENSP00000384273	FOS,JUN,NFKBIA,RELA
4620	Toll-like receptor signaling pathway	4	0.00115	ENSP00000216797,ENSP00000306245,ENSP00000360266,ENSP00000384273	FOS,JUN,NFKBIA,RELA
4668	TNF signaling pathway	4	0.00135	ENSP00000216797,ENSP00000306245,ENSP00000360266,ENSP00000384273	FOS,JUN,NFKBIA,RELA
4110	Cell cycle	4	0.00217	ENSP00000269305,ENSP00000362649,ENSP00000367207,ENSP00000430432	HDAC1,HDAC2,MYC,TP53
4380	Osteoclast differentiation	4	0.00225	ENSP00000216797,ENSP00000306245,ENSP00000360266,ENSP00000384273	FOS,JUN,NFKBIA,RELA
4530	Tight junction	4	0.00248	ENSP00000217244,ENSP00000262506,ENSP00000344456,ENSP00000361021	CSNK2A1,CSNK2A2,CTNNB1,PTEN
5221	Acute myeloid leukemia	3	0.00288	ENSP00000268058,ENSP00000367207,ENSP00000384273	MYC,PML,RELA
5034	Alcoholism	4	0.00314	ENSP00000302967,ENSP00000349467,ENSP00000362649,ENSP00000430432	CALM1,HDAC1,HDAC2,HDAC3
5214	Glioma	3	0.00372	ENSP00000269305,ENSP00000349467,ENSP00000361021	CALM1,PTEN,TP53
5120	Epithelial cell signaling in Helicobacter pylori infection	3	0.00438	ENSP00000216797,ENSP00000360266,ENSP00000384273	JUN,NFKBIA,RELA
5164	Influenza A	4	0.006	ENSP00000216797,ENSP00000268058,ENSP00000360266,ENSP00000384273	JUN,NFKBIA,PML,RELA
5016	Huntington s disease	4	0.00789	ENSP00000269305,ENSP00000353622,ENSP00000362649,ENSP00000430432	HDAC1,HDAC2,SIN3A,TP53
5132	Salmonella infection	3	0.00789	ENSP00000306245,ENSP00000360266,ENSP00000384273	FOS,JUN,RELA
4210	Apoptosis	3	0.00842	ENSP00000216797,ENSP00000269305,ENSP00000384273	NFKBIA,RELA,TP53
4151	PI3K-Akt signaling pathway	5	0.0107	ENSP00000269305,ENSP00000335153,ENSP00000361021,ENSP00000367207,ENSP00000384273	HSP90AA1,MYC,PTEN,RELA,TP53
3410	Base excision repair	2	0.0197	ENSP00000216714,ENSP00000262887	APEX1,XRCC1
5219	Bladder cancer	2	0.0242	ENSP00000269305,ENSP00000367207	MYC,TP53
5160	Hepatitis C	3	0.0256	ENSP00000216797,ENSP00000269305,ENSP00000384273	NFKBIA,RELA,TP53
4921	Oxytocin signaling pathway	3	0.0396	ENSP00000306245,ENSP00000349467,ENSP00000360266	CALM1,FOS,JUN
5030	Cocaine addiction	2	0.0396	ENSP00000360266,ENSP00000384273	JUN,RELA
5134	Legionellosis	2	0.0452	ENSP00000216797,ENSP00000384273	NFKBIA,RELA
5010	Alzheimer s disease	3	0.047	ENSP00000252486,ENSP00000338345,ENSP00000349467	APOE,CALM1,SNCA
