# Supplementary material for: Protein Kinase CK2: Intricate Relationships within Regulatory Cellular Networks
Source: Pharmaceuticals (Basel). 2017 Mar 5;10(1):27. doi: 10.3390/ph10010027 (PMC5374431; doi:10.3390/ph10010027)
Supplement: Supplementary file 1 [file pharmaceuticals-10-00027-s001.zip › Supplementary Files/Table S2.xlsx]

## Sheet: Content
Supplementary Table S2
#	Sheet	Description
1	Step 1 interactors of CK2 (direct)	Step 1 CK2 (CSNK2A1(GeneID:1457), CSNK2A2(GeneID:1459), CSNK2B(GeneID:1460)) interacting proteins retrieved from a human protein-protein interaction network built in Cytoscape from BioGRID data*
2	Step1, CK2 network	SIF format of the network in sheet#1
3	Step 2 interactors of CK2 (indirect)	Step 2 CK2 (CSNK2A1(GeneID:1457), CSNK2A2(GeneID:1459), CSNK2B(GeneID:1460)) interacting proteins retrieved from a human protein-protein interaction network built in Cytoscape from BioGRID data*
4	Step 2, CK2 network	SIF format of the network in sheet#1,3
		*the human interaction network built using Cytoscape includes proteins from other organisms, this is due to the existence of experimental evidence that profiled the association of two proteins from different organisms. In the case of CK2 this is relevant as the kinase, for example, has been implicated in viral infectivity where several viral proteins have been reported to interact with CK2.
Resources
http://manual.cytoscape.org/en/stable/Creating_Networks.html

## Sheet: Step 1 interactors of CK2
#Direct interactors (step 1) of CSNK2A1(GeneID:1457), CSNK2A2(GeneID:1459), CSNK2B(GeneID:1460)
#The GeneID for the interactors were mapped to UniProt identifiers.												Summary of the 629 direct interactors of CK2 (step 1)
Entrez Gene ID	Entry	Entry name	Status	Protein names	Gene names	Organism	Length					Entrez Gene ID
19	B2RUU2	B2RUU2_HUMAN	unreviewed	ATP-binding cassette, sub-family A (ABC1), member 1	ABCA1	Homo sapiens (Human)	2261					19
19	B7XCW9	B7XCW9_HUMAN	unreviewed	ATP-binding cassette transporter A1	ABCA1	Homo sapiens (Human)	2261					60
19	O95477	ABCA1_HUMAN	reviewed	ATP-binding cassette sub-family A member 1 (ATP-binding cassette transporter 1) (ABC-1) (ATP-binding cassette 1) (Cholesterol efflux regulatory protein)	ABCA1 ABC1 CERP	Homo sapiens (Human)	2261					94
60	P60709	ACTB_HUMAN	reviewed	Actin, cytoplasmic 1 (Beta-actin) [Cleaved into: Actin, cytoplasmic 1, N-terminally processed]	ACTB	Homo sapiens (Human)	375					118
60	Q1KLZ0	Q1KLZ0_HUMAN	unreviewed	HCG15971, isoform CRA_a (PS1TP5-binding protein 1)	PS1TP5BP1 hCG_15971	Homo sapiens (Human)	375					124
94	A0A0S2Z310	A0A0S2Z310_HUMAN	unreviewed	Serine/threonine-protein kinase receptor (EC 2.7.11.30) (Fragment)	ACVRL1	Homo sapiens (Human)	503					128
94	P37023	ACVL1_HUMAN	reviewed	Serine/threonine-protein kinase receptor R3 (SKR3) (EC 2.7.11.30) (Activin receptor-like kinase 1) (ALK-1) (TGF-B superfamily receptor type I) (TSR-I)	ACVRL1 ACVRLK1 ALK1	Homo sapiens (Human)	503					156
118	P35611	ADDA_HUMAN	reviewed	Alpha-adducin (Erythrocyte adducin subunit alpha)	ADD1 ADDA	Homo sapiens (Human)	737					207
124	P07327	ADH1A_HUMAN	reviewed	Alcohol dehydrogenase 1A (EC 1.1.1.1) (Alcohol dehydrogenase subunit alpha)	ADH1A ADH1	Homo sapiens (Human)	375					271
128	P11766	ADHX_HUMAN	reviewed	Alcohol dehydrogenase class-3 (EC 1.1.1.1) (Alcohol dehydrogenase 5) (Alcohol dehydrogenase class chi chain) (Alcohol dehydrogenase class-III) (Glutathione-dependent formaldehyde dehydrogenase) (FALDH) (FDH) (GSH-FDH) (EC 1.1.1.-) (S-(hydroxymethyl)glutathione dehydrogenase) (EC 1.1.1.284)	ADH5 ADHX FDH	Homo sapiens (Human)	374					285
128	Q6IRT1	Q6IRT1_HUMAN	unreviewed	S-(hydroxymethyl)glutathione dehydrogenase (EC 1.1.1.284)	ADH5 HEL-S-60p hCG_41483	Homo sapiens (Human)	374					324
156	A0A0S2Z392	A0A0S2Z392_HUMAN	unreviewed	Protein-serine/threonine kinase (EC 2.7.11.-) (Fragment)	ADRBK1	Homo sapiens (Human)	689					333
156	P25098	ARBK1_HUMAN	reviewed	Beta-adrenergic receptor kinase 1 (Beta-ARK-1) (EC 2.7.11.15) (G-protein coupled receptor kinase 2)	GRK2 ADRBK1 BARK BARK1	Homo sapiens (Human)	689					348
207	B0LPE5	B0LPE5_HUMAN	unreviewed	V-akt murine thymoma viral oncogene homolog 1 (V-akt murine thymoma viral oncogene homolog 1, isoform CRA_a) (V-akt murine thymoma viral oncogene-like protein 1 isoform 1)	AKT1 hCG_96740	Homo sapiens (Human)	480					351
207	B3KVH4	B3KVH4_HUMAN	unreviewed	cDNA FLJ16549 fis, clone PLACE7003657, highly similar to RAC-alpha serine/threonine-protein kinase (EC 2.7.11.1)		Homo sapiens (Human)	480					369
207	P31749	AKT1_HUMAN	reviewed	RAC-alpha serine/threonine-protein kinase (EC 2.7.11.1) (Protein kinase B) (PKB) (Protein kinase B alpha) (PKB alpha) (Proto-oncogene c-Akt) (RAC-PK-alpha)	AKT1 PKB RAC	Homo sapiens (Human)	480					406
271	A0A024R098	A0A024R098_HUMAN	unreviewed	Adenosine monophosphate deaminase 2 (Isoform L), isoform CRA_c	AMPD2 hCG_40246	Homo sapiens (Human)	879					407
271	B2RB47	B2RB47_HUMAN	unreviewed	cDNA, FLJ95309, highly similar to Homo sapiens adenosine monophosphate deaminase 2 (isoform L)(AMPD2), mRNA		Homo sapiens (Human)	879					408
271	Q01433	AMPD2_HUMAN	reviewed	AMP deaminase 2 (EC 3.5.4.6) (AMP deaminase isoform L)	AMPD2	Homo sapiens (Human)	879					409
285	O15123	ANGP2_HUMAN	reviewed	Angiopoietin-2 (ANG-2)	ANGPT2	Homo sapiens (Human)	496					435
324	B7Z2B6	B7Z2B6_HUMAN	unreviewed	Adenomatous polyposis coli protein (cDNA FLJ50140, highly similar to Adenomatous polyposis coli protein) (Fragment)	APC	Homo sapiens (Human)	1135					466
324	P25054	APC_HUMAN	reviewed	Adenomatous polyposis coli protein (Protein APC) (Deleted in polyposis 2.5)	APC DP2.5	Homo sapiens (Human)	2843					490
324	Q4LE70	Q4LE70_HUMAN	unreviewed	APC variant protein (Fragment)	APC variant protein	Homo sapiens (Human)	2845					498
333	P51693	APLP1_HUMAN	reviewed	Amyloid-like protein 1 (APLP) (APLP-1) [Cleaved into: C30]	APLP1	Homo sapiens (Human)	650					613
348	A0A0S2Z3D5	A0A0S2Z3D5_HUMAN	unreviewed	Apolipoprotein E isoform 1 (Fragment)	APOE	Homo sapiens (Human)	317					648
348	P02649	APOE_HUMAN	reviewed	Apolipoprotein E (Apo-E)	APOE	Homo sapiens (Human)	317					672
351	A0A0A0MRG2	A0A0A0MRG2_HUMAN	unreviewed	Amyloid beta A4 protein	APP	Homo sapiens (Human)	660					689
351	A0A140VJC8	A0A140VJC8_HUMAN	unreviewed	Testicular tissue protein Li 2		Homo sapiens (Human)	770					773
351	B4DGD0	B4DGD0_HUMAN	unreviewed	cDNA FLJ50491, highly similar to Amyloid beta A4 protein (APP) (ABPP)(Alzheimer disease amyloid protein) (Cerebral vascularamyloid peptide) (CVAP) (Protease nexin-II) (PN-II)(APPI) (PreA4)		Homo sapiens (Human)	714					800
351	B4DJT9	B4DJT9_HUMAN	unreviewed	cDNA FLJ59550, highly similar to Homo sapiens amyloid beta (A4) protein, transcript variant 3, mRNA		Homo sapiens (Human)	660					801
351	E9PG40	E9PG40_HUMAN	unreviewed	Amyloid beta A4 protein	APP	Homo sapiens (Human)	714					813
351	P05067	A4_HUMAN	reviewed	Amyloid beta A4 protein (ABPP) (APPI) (APP) (Alzheimer disease amyloid protein) (Amyloid precursor protein) (Beta-amyloid precursor protein) (Cerebral vascular amyloid peptide) (CVAP) (PreA4) (Protease nexin-II) (PN-II) [Cleaved into: N-APP; Soluble APP-alpha (S-APP-alpha); Soluble APP-beta (S-APP-beta); C99; Beta-amyloid protein 42 (Beta-APP42); Beta-amyloid protein 40 (Beta-APP40); C83; P3(42);…	APP A4 AD1	Homo sapiens (Human)	770					821
369	A0A024R178	A0A024R178_HUMAN	unreviewed	V-raf murine sarcoma 3611 viral oncogene homolog, isoform CRA_b (V-raf murine sarcoma 3611 viral oncogene-like protein isoform 1)	ARAF hCG_29140	Homo sapiens (Human)	606					858
369	P10398	ARAF_HUMAN	reviewed	Serine/threonine-protein kinase A-Raf (EC 2.7.11.1) (Proto-oncogene A-Raf) (Proto-oncogene A-Raf-1) (Proto-oncogene Pks)	ARAF ARAF1 PKS PKS2	Homo sapiens (Human)	606					902
369	Q96II5	Q96II5_HUMAN	unreviewed	ARAF protein (Serine/threonine-protein kinase A-Raf)	ARAF	Homo sapiens (Human)	609					921
406	A0A140VKD3	A0A140VKD3_HUMAN	unreviewed	Testis tissue sperm-binding protein Li 50e		Homo sapiens (Human)	625					975
406	B2RCL8	B2RCL8_HUMAN	unreviewed	cDNA, FLJ96151, highly similar to Homo sapiens aryl hydrocarbon receptor nuclear translocator-like(ARNTL), mRNA		Homo sapiens (Human)	626					983
406	O00327	BMAL1_HUMAN	reviewed	Aryl hydrocarbon receptor nuclear translocator-like protein 1 (Basic-helix-loop-helix-PAS protein MOP3) (Brain and muscle ARNT-like 1) (Class E basic helix-loop-helix protein 5) (bHLHe5) (Member of PAS protein 3) (PAS domain-containing protein 3) (bHLH-PAS protein JAP3)	ARNTL BHLHE5 BMAL1 MOP3 PASD3	Homo sapiens (Human)	626					984
407	P36575	ARRC_HUMAN	reviewed	Arrestin-C (Cone arrestin) (C-arrestin) (cArr) (Retinal cone arrestin-3) (X-arrestin)	ARR3 ARRX CAR	Homo sapiens (Human)	388					988
408	B7Z1Q3	B7Z1Q3_HUMAN	unreviewed	cDNA FLJ53544		Homo sapiens (Human)	169					994
408	P49407	ARRB1_HUMAN	reviewed	Beta-arrestin-1 (Arrestin beta-1)	ARRB1 ARR1	Homo sapiens (Human)	418					997
409	K7ENA6	K7ENA6_HUMAN	unreviewed	Beta-arrestin-2	ARRB2	Homo sapiens (Human)	330					1025
409	P32121	ARRB2_HUMAN	reviewed	Beta-arrestin-2 (Arrestin beta-2)	ARRB2 ARB2 ARR2	Homo sapiens (Human)	409					1026
409	Q59EM5	Q59EM5_HUMAN	unreviewed	Arrestin beta 2 isoform 1 variant (Fragment)		Homo sapiens (Human)	410					1059
409	Q68DZ5	Q68DZ5_HUMAN	unreviewed	Beta-arrestin-2 (Putative uncharacterized protein DKFZp686L0365) (cDNA FLJ58316, highly similar to Beta-arrestin-2)	DKFZp686L0365 ARRB2	Homo sapiens (Human)	217					1107
435	A0A024RDL8	A0A024RDL8_HUMAN	unreviewed	Argininosuccinate lyase isoform 1 (Argininosuccinate lyase, isoform CRA_b)	ASL hCG_18702	Homo sapiens (Human)	464					1108
435	A0A0S2Z316	A0A0S2Z316_HUMAN	unreviewed	Argininosuccinate lyase isoform 2 (Fragment)	ASL	Homo sapiens (Human)	438					1111
435	P04424	ARLY_HUMAN	reviewed	Argininosuccinate lyase (ASAL) (EC 4.3.2.1) (Arginosuccinase)	ASL	Homo sapiens (Human)	464					1130
466	P18846	ATF1_HUMAN	reviewed	Cyclic AMP-dependent transcription factor ATF-1 (cAMP-dependent transcription factor ATF-1) (Activating transcription factor 1) (Protein TREB36)	ATF1	Homo sapiens (Human)	271					1137
490	A0A024RBC7	A0A024RBC7_HUMAN	unreviewed	Calcium-transporting ATPase (EC 3.6.3.8)	ATP2B1 hCG_27605	Homo sapiens (Human)	1220					1147
490	P20020	AT2B1_HUMAN	reviewed	Plasma membrane calcium-transporting ATPase 1 (PMCA1) (EC 3.6.3.8) (Plasma membrane calcium ATPase isoform 1) (Plasma membrane calcium pump isoform 1)	ATP2B1 PMCA1	Homo sapiens (Human)	1258					1153
498	P25705	ATPA_HUMAN	reviewed	ATP synthase subunit alpha, mitochondrial	ATP5A1 ATP5A ATP5AL2 ATPM	Homo sapiens (Human)	553					1161
498	V9HW26	V9HW26_HUMAN	unreviewed	ATP synthase subunit alpha	HEL-S-123m hCG_23783	Homo sapiens (Human)	553					1173
613	P11274	BCR_HUMAN	reviewed	Breakpoint cluster region protein (EC 2.7.11.1) (Renal carcinoma antigen NY-REN-26)	BCR BCR1 D22S11	Homo sapiens (Human)	1271					1207
648	P35226	BMI1_HUMAN	reviewed	Polycomb complex protein BMI-1 (Polycomb group RING finger protein 4) (RING finger protein 51)	BMI1 PCGF4 RNF51	Homo sapiens (Human)	326					1284
672	A0A024R1V0	A0A024R1V0_HUMAN	unreviewed	Breast cancer 1, early onset, isoform CRA_d	BRCA1 hCG_16943	Homo sapiens (Human)	759					1386
672	P38398	BRCA1_HUMAN	reviewed	Breast cancer type 1 susceptibility protein (EC 2.3.2.27) (RING finger protein 53) (RING-type E3 ubiquitin transferase BRCA1)	BRCA1 RNF53	Homo sapiens (Human)	1863					1387
689	P20290	BTF3_HUMAN	reviewed	Transcription factor BTF3 (Nascent polypeptide-associated complex subunit beta) (NAC-beta) (RNA polymerase B transcription factor 3)	BTF3 NACB OK/SW-cl.8	Homo sapiens (Human)	206					1407
773	A0A087WW63	A0A087WW63_HUMAN	unreviewed	Voltage-dependent P/Q-type calcium channel subunit alpha	CACNA1A	Homo sapiens (Human)	2512					1432
773	A0A1B0GVQ9	A0A1B0GVQ9_HUMAN	unreviewed	Voltage-dependent P/Q-type calcium channel subunit alpha	CACNA1A	Homo sapiens (Human)	2266					1446
773	B5TYJ1	B5TYJ1_HUMAN	unreviewed	Voltage-dependent P/Q-type calcium channel subunit alpha	CACNA1A	Homo sapiens (Human)	2263					1447
773	O00555	CAC1A_HUMAN	reviewed	Voltage-dependent P/Q-type calcium channel subunit alpha-1A (Brain calcium channel I) (BI) (Calcium channel, L type, alpha-1 polypeptide isoform 4) (Voltage-gated calcium channel subunit alpha Cav2.1)	CACNA1A CACH4 CACN3 CACNL1A4	Homo sapiens (Human)	2505					1454
773	Q9NS89	Q9NS89_HUMAN	unreviewed	Voltage-dependent P/Q-type calcium channel subunit alpha (Fragment)	CACNA1A	Homo sapiens (Human)	2472					1616
800	A0A140VKA0	A0A140VKA0_HUMAN	unreviewed	Caldesmon 1, isoform CRA_i (Testis secretory sperm-binding protein Li 227n)	CALD1 hCG_17453	Homo sapiens (Human)	538					1636
800	Q05682	CALD1_HUMAN	reviewed	Caldesmon (CDM)	CALD1 CAD CDM	Homo sapiens (Human)	793					1649
801	B4DJ51	B4DJ51_HUMAN	unreviewed	Calmodulin 1 (Phosphorylase kinase, delta), isoform CRA_a (Calmodulin 3 (Phosphorylase kinase, delta), isoform CRA_b) (Epididymis secretory protein Li 72) (cDNA FLJ61744, highly similar to Calmodulin)	CALM3 CALM1 HEL-S-72 hCG_20313 hCG_21749	Homo sapiens (Human)	149					1654
801	E7ETZ0	E7ETZ0_HUMAN	unreviewed	Calmodulin	CALM1	Homo sapiens (Human)	150					1736
801	P62158	CALM_HUMAN	reviewed	Calmodulin (CaM)	CALM1 CALM CAM CAM1; CALM2 CAM2 CAMB; CALM3 CALML2 CAM3 CAMC CAMIII	Homo sapiens (Human)	149					1778
813	A0A024R755	A0A024R755_HUMAN	unreviewed	Calumenin, isoform CRA_a	CALU hCG_41656	Homo sapiens (Human)	315					1786
813	B3KQF5	B3KQF5_HUMAN	unreviewed	cDNA FLJ90381 fis, clone NT2RP2005035, highly similar to Calumenin		Homo sapiens (Human)	315					1855
813	O43852	CALU_HUMAN	reviewed	Calumenin (Crocalbin) (IEF SSP 9302)	CALU	Homo sapiens (Human)	315					1856
813	Q6IAW5	Q6IAW5_HUMAN	unreviewed	CALU protein (Calumenin) (Calumenin, isoform CRA_b) (cDNA, FLJ92797, Homo sapiens calumenin (CALU), mRNA)	CALU hCG_41656 tcag7.422	Homo sapiens (Human)	315					1857
821	P27824	CALX_HUMAN	reviewed	Calnexin (IP90) (Major histocompatibility complex class I antigen-binding protein p88) (p90)	CANX	Homo sapiens (Human)	592					1912
858	P51636	CAV2_HUMAN	reviewed	Caveolin-2	CAV2	Homo sapiens (Human)	162					1933
858	Q53X57	Q53X57_HUMAN	unreviewed	Caveolin (Fragment)	CAV2 hCG_39087 tcag7.25	Homo sapiens (Human)	162					1936
902	P51946	CCNH_HUMAN	reviewed	Cyclin-H (MO15-associated protein) (p34) (p37)	CCNH	Homo sapiens (Human)	323					1956
921	P06127	CD5_HUMAN	reviewed	T-cell surface glycoprotein CD5 (Lymphocyte antigen T1/Leu-1) (CD antigen CD5)	CD5 LEU1	Homo sapiens (Human)	495					1965
975	A0A024RCB7	A0A024RCB7_HUMAN	unreviewed	Tetraspanin	CD81 hCG_15478	Homo sapiens (Human)	236					1975
975	E9PJK1	E9PJK1_HUMAN	unreviewed	Tetraspanin	CD81	Homo sapiens (Human)	165					1994
975	P60033	CD81_HUMAN	reviewed	CD81 antigen (26 kDa cell surface protein TAPA-1) (Target of the antiproliferative antibody 1) (Tetraspanin-28) (Tspan-28) (CD antigen CD81)	CD81 TAPA1 TSPAN28	Homo sapiens (Human)	236					2037
983	A0A024QZJ8	A0A024QZJ8_HUMAN	unreviewed	Cell division cycle 2, G1 to S and G2 to M, isoform CRA_c	CDC2 hCG_40242	Homo sapiens (Human)	240					2059
983	B7Z3D6	B7Z3D6_HUMAN	unreviewed	cDNA FLJ50170, highly similar to Cell division control protein 2 homolog (EC 2.7.11.22)		Homo sapiens (Human)	109					2146
983	I6L9I5	I6L9I5_HUMAN	unreviewed	CDC2 protein	CDC2	Homo sapiens (Human)	225					2239
983	P06493	CDK1_HUMAN	reviewed	Cyclin-dependent kinase 1 (CDK1) (EC 2.7.11.22) (EC 2.7.11.23) (Cell division control protein 2 homolog) (Cell division protein kinase 1) (p34 protein kinase)	CDK1 CDC2 CDC28A CDKN1 P34CDC2	Homo sapiens (Human)	297					2244
984	B4DII1	B4DII1_HUMAN	unreviewed	cDNA FLJ59025, moderately similar to PITSLRE serine/threonine-protein kinaseCDC2L1 (EC 2.7.11.22)		Homo sapiens (Human)	210					2246
984	B7ZVY7	B7ZVY7_HUMAN	unreviewed	Cell division cycle 2-like 1 (PITSLRE proteins) (Cyclin-dependent kinase 11B)	CDC2L1 CDK11B	Homo sapiens (Human)	782					2247
984	J3QR29	J3QR29_HUMAN	unreviewed	Cyclin-dependent kinase 11B	CDK11B	Homo sapiens (Human)	748					2335
984	J3QR44	J3QR44_HUMAN	unreviewed	Cyclin-dependent kinase 11B	CDK11B	Homo sapiens (Human)	795					2353
984	P21127	CD11B_HUMAN	reviewed	Cyclin-dependent kinase 11B (EC 2.7.11.22) (Cell division cycle 2-like protein kinase 1) (CLK-1) (Cell division protein kinase 11B) (Galactosyltransferase-associated protein kinase p58/GTA) (PITSLRE serine/threonine-protein kinase CDC2L1) (p58 CLK-1)	CDK11B CDC2L1 CDK11 PITSLREA PK58	Homo sapiens (Human)	795					2495
988	Q99459	CDC5L_HUMAN	reviewed	Cell division cycle 5-like protein (Cdc5-like protein) (Pombe cdc5-related protein)	CDC5L KIAA0432 PCDC5RP	Homo sapiens (Human)	802					2547
994	B3KS38	B3KS38_HUMAN	unreviewed	HCG39252, isoform CRA_g (Isoform CDC25B6) (EC 3.1.3.48) (cDNA FLJ35394 fis, clone SKNSH2002768, highly similar to M-PHASE INDUCER PHOSPHATASE 2 (EC 3.1.3.48))	CDC25B hCG_39252	Homo sapiens (Human)	468					2569
994	B4DIG0	B4DIG0_HUMAN	unreviewed	M-phase inducer phosphatase 2 (cDNA FLJ53333, highly similar to M-phase inducer phosphatase 2 (EC 3.1.3.48))	CDC25B	Homo sapiens (Human)	516					2593
994	B4DQZ3	B4DQZ3_HUMAN	unreviewed	cDNA FLJ55479, highly similar to M-phase inducer phosphatase 2 (EC 3.1.3.48)		Homo sapiens (Human)	489					2634
994	B4DRC3	B4DRC3_HUMAN	unreviewed	cDNA FLJ56140, highly similar to M-phase inducer phosphatase 2 (EC 3.1.3.48)		Homo sapiens (Human)	502					2643
994	E1YMX4	E1YMX4_HUMAN	unreviewed	Isoform CDC25B7 (EC 3.1.3.48)	CDC25B	Homo sapiens (Human)	427					2720
994	G8JLH2	G8JLH2_HUMAN	unreviewed	M-phase inducer phosphatase 2	CDC25B	Homo sapiens (Human)	489					2810
994	P30305	MPIP2_HUMAN	reviewed	M-phase inducer phosphatase 2 (EC 3.1.3.48) (Dual specificity phosphatase Cdc25B)	CDC25B CDC25HU2	Homo sapiens (Human)	580					2932
994	Q6MZW8	Q6MZW8_HUMAN	unreviewed	Putative uncharacterized protein DKFZp686G14213 (Fragment)	DKFZp686G14213	Homo sapiens (Human)	412					2956
997	A0A024R1Z1	A0A024R1Z1_HUMAN	unreviewed	Cell division cycle 34, isoform CRA_a	CDC34 hCG_20568	Homo sapiens (Human)	236					2962
997	P49427	UB2R1_HUMAN	reviewed	Ubiquitin-conjugating enzyme E2 R1 (EC 2.3.2.23) ((E3-independent) E2 ubiquitin-conjugating enzyme R1) (EC 2.3.2.24) (E2 ubiquitin-conjugating enzyme R1) (Ubiquitin-conjugating enzyme E2-32 kDa complementing) (Ubiquitin-conjugating enzyme E2-CDC34) (Ubiquitin-protein ligase R1)	CDC34 UBCH3 UBE2R1	Homo sapiens (Human)	236					2972
1025	A0A024R880	A0A024R880_HUMAN	unreviewed	Cyclin-dependent kinase 9 (CDC2-related kinase), isoform CRA_a	CDK9 hCG_18550	Homo sapiens (Human)	372					2982
1025	P50750	CDK9_HUMAN	reviewed	Cyclin-dependent kinase 9 (EC 2.7.11.22) (EC 2.7.11.23) (C-2K) (Cell division cycle 2-like protein kinase 4) (Cell division protein kinase 9) (Serine/threonine-protein kinase PITALRE) (Tat-associated kinase complex catalytic subunit)	CDK9 CDC2L4 TAK	Homo sapiens (Human)	372					3006
1026	A0A024RCX5	A0A024RCX5_HUMAN	unreviewed	Cyclin-dependent kinase inhibitor 1A (P21, Cip1), isoform CRA_a	CDKN1A hCG_15367	Homo sapiens (Human)	164					3014
1026	P38936	CDN1A_HUMAN	reviewed	Cyclin-dependent kinase inhibitor 1 (CDK-interacting protein 1) (Melanoma differentiation-associated protein 6) (MDA-6) (p21)	CDKN1A CAP20 CDKN1 CIP1 MDA6 PIC1 SDI1 WAF1	Homo sapiens (Human)	164					3030
1059	P07199	CENPB_HUMAN	reviewed	Major centromere autoantigen B (Centromere protein B) (CENP-B)	CENPB	Homo sapiens (Human)	599					3032
1107	B3KWV4	B3KWV4_HUMAN	unreviewed	cDNA FLJ43940 fis, clone TESTI4014175, highly similar to Chromodomain helicase-DNA-binding protein 3 (EC 3.6.1.-)		Homo sapiens (Human)	577					3059
1107	Q12873	CHD3_HUMAN	reviewed	Chromodomain-helicase-DNA-binding protein 3 (CHD-3) (EC 3.6.4.12) (ATP-dependent helicase CHD3) (Mi-2 autoantigen 240 kDa protein) (Mi2-alpha) (Zinc finger helicase) (hZFH)	CHD3	Homo sapiens (Human)	2000					3065
1107	Q2TAZ1	Q2TAZ1_HUMAN	unreviewed	CHD3 protein (Fragment)	CHD3	Homo sapiens (Human)	661					3066
1108	F5GWX5	F5GWX5_HUMAN	unreviewed	Chromodomain-helicase-DNA-binding protein 4	CHD4	Homo sapiens (Human)	1905					3069
1108	Q14839	CHD4_HUMAN	reviewed	Chromodomain-helicase-DNA-binding protein 4 (CHD-4) (EC 3.6.4.12) (ATP-dependent helicase CHD4) (Mi-2 autoantigen 218 kDa protein) (Mi2-beta)	CHD4	Homo sapiens (Human)	1912					3074
1111	B4DT73	B4DT73_HUMAN	unreviewed	cDNA FLJ56409, highly similar to Serine/threonine-protein kinase Chk1 (EC 2.7.11.1)		Homo sapiens (Human)	492					3159
1111	E7EPP6	E7EPP6_HUMAN	unreviewed	Serine/threonine-protein kinase Chk1	CHEK1	Homo sapiens (Human)	492					3181
1111	O14757	CHK1_HUMAN	reviewed	Serine/threonine-protein kinase Chk1 (EC 2.7.11.1) (CHK1 checkpoint homolog) (Cell cycle checkpoint kinase) (Checkpoint kinase-1)	CHEK1 CHK1	Homo sapiens (Human)	476					3183
1130	Q99698	LYST_HUMAN	reviewed	Lysosomal-trafficking regulator (Beige homolog)	LYST CHS CHS1	Homo sapiens (Human)	3801					3191
1137	B4DK78	B4DK78_HUMAN	unreviewed	cDNA FLJ56655		Homo sapiens (Human)	216					3276
1137	P43681	ACHA4_HUMAN	reviewed	Neuronal acetylcholine receptor subunit alpha-4	CHRNA4 NACRA4	Homo sapiens (Human)	627					3308
1137	Q4VAQ3	Q4VAQ3_HUMAN	unreviewed	CHRNA4 protein	CHRNA4	Homo sapiens (Human)	451					3320
1137	Q59FV0	Q59FV0_HUMAN	unreviewed	Cholinergic receptor, nicotinic, alpha polypeptide 4 variant (Fragment)		Homo sapiens (Human)	533					3326
1147	O15111	IKKA_HUMAN	reviewed	Inhibitor of nuclear factor kappa-B kinase subunit alpha (I-kappa-B kinase alpha) (IKK-A) (IKK-alpha) (IkBKA) (IkappaB kinase) (EC 2.7.11.10) (Conserved helix-loop-helix ubiquitous kinase) (I-kappa-B kinase 1) (IKK1) (Nuclear factor NF-kappa-B inhibitor kinase alpha) (NFKBIKA) (Transcription factor 16) (TCF-16)	CHUK IKKA TCF16	Homo sapiens (Human)	745					3383
1153	D6W5Y5	D6W5Y5_HUMAN	unreviewed	Cold inducible RNA binding protein, isoform CRA_c (Cold-inducible RNA-binding protein)	CIRBP hCG_21575	Homo sapiens (Human)	297					3475
1153	K7EPM4	K7EPM4_HUMAN	unreviewed	Cold-inducible RNA-binding protein	CIRBP	Homo sapiens (Human)	168					3482
1153	K7EQR7	K7EQR7_HUMAN	unreviewed	Cold-inducible RNA-binding protein	CIRBP	Homo sapiens (Human)	202					3551
1153	Q14011	CIRBP_HUMAN	reviewed	Cold-inducible RNA-binding protein (A18 hnRNP) (Glycine-rich RNA-binding protein CIRP)	CIRBP A18HNRNP CIRP	Homo sapiens (Human)	172					3576
1153	Q53XX5	Q53XX5_HUMAN	unreviewed	Cold inducible RNA binding protein (Cold inducible RNA binding protein, isoform CRA_a) (Testicular tissue protein Li 39)	CIRBP hCG_21575	Homo sapiens (Human)	172					3603
1161	A0A0S2Z3L1	A0A0S2Z3L1_HUMAN	unreviewed	Excision repair cross-complementing rodent repair deficiency complementation group 8 isoform 1 (Excision repair cross-complementing rodent repair deficiency, complementation group 8, isoform CRA_a) (Fragment)	ERCC8 hCG_2003063	Homo sapiens (Human)	205					3660
1161	B3KPW7	B3KPW7_HUMAN	unreviewed	cDNA FLJ32369 fis, clone PUAEN1000276, highly similar to DNA excision repair protein ERCC-8		Homo sapiens (Human)	338					3676
1161	B4DGZ9	B4DGZ9_HUMAN	unreviewed	cDNA FLJ52883, highly similar to DNA excision repair protein ERCC-8		Homo sapiens (Human)	243					3692
1161	Q13216	ERCC8_HUMAN	reviewed	DNA excision repair protein ERCC-8 (Cockayne syndrome WD repeat protein CSA)	ERCC8 CKN1 CSA	Homo sapiens (Human)	396					3725
1173	B4DNB9	B4DNB9_HUMAN	unreviewed	cDNA FLJ53069, highly similar to AP-2 complex subunit mu-1		Homo sapiens (Human)	460					3800
1173	E9PFW3	E9PFW3_HUMAN	unreviewed	AP-2 complex subunit mu	AP2M1	Homo sapiens (Human)	460					3840
1173	Q96CW1	AP2M1_HUMAN	reviewed	AP-2 complex subunit mu (AP-2 mu chain) (Adaptin-mu2) (Adaptor protein complex AP-2 subunit mu) (Adaptor-related protein complex 2 subunit mu) (Clathrin assembly protein complex 2 mu medium chain) (Clathrin coat assembly protein AP50) (Clathrin coat-associated protein AP50) (HA2 50 kDa subunit) (Plasma membrane adaptor AP-2 50 kDa protein)	AP2M1 CLAPM1 KIAA0109	Homo sapiens (Human)	435					3932
1207	E9PJF4	E9PJF4_HUMAN	unreviewed	Methylosome subunit pICln	CLNS1A	Homo sapiens (Human)	179					3953
1207	E9PMI6	E9PMI6_HUMAN	unreviewed	Methylosome subunit pICln	CLNS1A	Homo sapiens (Human)	167					4067
1207	J3KN38	J3KN38_HUMAN	unreviewed	Methylosome subunit pICln	CLNS1A	Homo sapiens (Human)	203					4110
1207	P54105	ICLN_HUMAN	reviewed	Methylosome subunit pICln (Chloride channel, nucleotide sensitive 1A) (Chloride conductance regulatory protein ICln) (I(Cln)) (Chloride ion current inducer protein) (ClCI) (Reticulocyte pICln)	CLNS1A CLCI ICLN	Homo sapiens (Human)	237					4113
1284	A0A024RDW8	A0A024RDW8_HUMAN	unreviewed	Collagen, type IV, alpha 2, isoform CRA_a	COL4A2 hCG_33042	Homo sapiens (Human)	1712					4137
1284	P08572	CO4A2_HUMAN	reviewed	Collagen alpha-2(IV) chain [Cleaved into: Canstatin]	COL4A2	Homo sapiens (Human)	1712					4150
1386	A4D7V5	A4D7V5_HUMAN	unreviewed	Activating transcription factor 2 splice variant ATF2-var12	ATF2	Homo sapiens (Human)	326					4171
1386	P15336	ATF2_HUMAN	reviewed	Cyclic AMP-dependent transcription factor ATF-2 (cAMP-dependent transcription factor ATF-2) (EC 2.3.1.48) (Activating transcription factor 2) (Cyclic AMP-responsive element-binding protein 2) (CREB-2) (cAMP-responsive element-binding protein 2) (HB16) (Histone acetyltransferase ATF2) (cAMP response element-binding protein CRE-BP1)	ATF2 CREB2 CREBP1	Homo sapiens (Human)	505					4172
1387	Q92793	CBP_HUMAN	reviewed	CREB-binding protein (EC 2.3.1.48)	CREBBP CBP	Homo sapiens (Human)	2442					4236
1407	A2I2P0	A2I2P0_HUMAN	unreviewed	Cryptochrome 1 (Photolyase-like), isoform CRA_a (Photolyase-like cryptochrome 1) (cDNA FLJ76110, highly similar to Homo sapiens cryptochrome 1 (CRY1), mRNA)	CRY1 hCG_1811683	Homo sapiens (Human)	586					4255
1407	Q16526	CRY1_HUMAN	reviewed	Cryptochrome-1	CRY1 PHLL1	Homo sapiens (Human)	586					4287
1432	A0A024RD15	A0A024RD15_HUMAN	unreviewed	Mitogen-activated protein kinase (EC 2.7.11.24)	MAPK14 hCG_1818055	Homo sapiens (Human)	360					4297
1432	B4E0K5	B4E0K5_HUMAN	unreviewed	Mitogen-activated protein kinase (EC 2.7.11.24)	MAPK14	Homo sapiens (Human)	283					4298
1432	L7RSM2	L7RSM2_HUMAN	unreviewed	Mitogen-activated protein kinase (EC 2.7.11.24)	MAPK14 hCG_1818055	Homo sapiens (Human)	360					4311
1432	Q16539	MK14_HUMAN	reviewed	Mitogen-activated protein kinase 14 (MAP kinase 14) (MAPK 14) (EC 2.7.11.24) (Cytokine suppressive anti-inflammatory drug-binding protein) (CSAID-binding protein) (CSBP) (MAP kinase MXI2) (MAX-interacting protein 2) (Mitogen-activated protein kinase p38 alpha) (MAP kinase p38 alpha) (Stress-activated protein kinase 2a) (SAPK2a)	MAPK14 CSBP CSBP1 CSBP2 CSPB1 MXI2 SAPK2A	Homo sapiens (Human)	360					4355
1446	P47710	CASA1_HUMAN	reviewed	Alpha-S1-casein [Cleaved into: Casoxin-D]	CSN1S1 CASA CSN1	Homo sapiens (Human)	185					4430
1447	P05814	CASB_HUMAN	reviewed	Beta-casein	CSN2 CASB	Homo sapiens (Human)	226					4609
1447	W5RWE1	W5RWE1_HUMAN	unreviewed	Beta-casein	CSN2 hCG_17059	Homo sapiens (Human)	226					4613
1454	P49674	KC1E_HUMAN	reviewed	Casein kinase I isoform epsilon (CKI-epsilon) (CKIe) (EC 2.7.11.1)	CSNK1E	Homo sapiens (Human)	416					4627
1454	Q5U045	Q5U045_HUMAN	unreviewed	Casein kinase 1 epsilon (Casein kinase 1, epsilon) (HCG2014051, isoform CRA_a)	CSNK1E hCG_2014051	Homo sapiens (Human)	416					4673
1457	P68400	CSK21_HUMAN	reviewed	Casein kinase II subunit alpha (CK II alpha) (EC 2.7.11.1)	CSNK2A1 CK2A1	Homo sapiens (Human)	391					4676
1459	P19784	CSK22_HUMAN	reviewed	Casein kinase II subunit alpha' (CK II alpha') (EC 2.7.11.1)	CSNK2A2 CK2A2	Homo sapiens (Human)	350					4691
1460	N0E4C7	N0E4C7_HUMAN	unreviewed	Casein kinase II subunit beta (CK II beta)	CSNK2B	Homo sapiens (Human)	215					4735
1460	P67870	CSK2B_HUMAN	reviewed	Casein kinase II subunit beta (CK II beta) (Phosvitin) (Protein G5a)	CSNK2B CK2N G5A	Homo sapiens (Human)	215					4792
1616	A0A024RCS3	A0A024RCS3_HUMAN	unreviewed	Death-associated protein 6, isoform CRA_a	DAXX hCG_17515	Homo sapiens (Human)	740					4793
1616	B4E1C1	B4E1C1_HUMAN	unreviewed	cDNA FLJ55943, highly similar to Death domain-associated protein 6		Homo sapiens (Human)	752					4800
1616	Q53F85	Q53F85_HUMAN	unreviewed	Death-associated protein 6 variant (Fragment)		Homo sapiens (Human)	740					4820
1616	Q9UER7	DAXX_HUMAN	reviewed	Death domain-associated protein 6 (Daxx) (hDaxx) (ETS1-associated protein 1) (EAP1) (Fas death domain-associated protein)	DAXX BING2 DAP6	Homo sapiens (Human)	740					4836
1636	B4DKH4	B4DKH4_HUMAN	unreviewed	cDNA FLJ60635, highly similar to Angiotensin-converting enzyme, somatic isoform (EC 3.4.15.1)		Homo sapiens (Human)	475					4839
1636	P12821	ACE_HUMAN	reviewed	Angiotensin-converting enzyme (ACE) (EC 3.2.1.-) (EC 3.4.15.1) (Dipeptidyl carboxypeptidase I) (Kininase II) (CD antigen CD143) [Cleaved into: Angiotensin-converting enzyme, soluble form]	ACE DCP DCP1	Homo sapiens (Human)	1306					4854
1649	P35638	DDIT3_HUMAN	reviewed	DNA damage-inducible transcript 3 protein (DDIT-3) (C/EBP zeta) (C/EBP-homologous protein) (CHOP) (C/EBP-homologous protein 10) (CHOP-10) (CCAAT/enhancer-binding protein homologous protein) (Growth arrest and DNA damage-inducible protein GADD153)	DDIT3 CHOP CHOP10 GADD153	Homo sapiens (Human)	169					4862
1649	Q53YD1	Q53YD1_HUMAN	unreviewed	DNA damage-inducible transcript 3 protein (DDIT-3) (C/EBP zeta) (C/EBP-homologous protein) (C/EBP-homologous protein 10) (CCAAT/enhancer-binding protein homologous protein) (Growth arrest and DNA-damage-inducible protein GADD153)	DDIT3 hCG_39661	Homo sapiens (Human)	169					4869
1654	O00571	DDX3X_HUMAN	reviewed	ATP-dependent RNA helicase DDX3X (EC 3.6.4.13) (DEAD box protein 3, X-chromosomal) (DEAD box, X isoform) (Helicase-like protein 2) (HLP2)	DDX3X DBX DDX3	Homo sapiens (Human)	662					4899
1736	O60832	DKC1_HUMAN	reviewed	H/ACA ribonucleoprotein complex subunit 4 (EC 5.4.99.-) (CBF5 homolog) (Dyskerin) (Nopp140-associated protein of 57 kDa) (Nucleolar protein NAP57) (Nucleolar protein family A member 4) (snoRNP protein DKC1)	DKC1 NOLA4	Homo sapiens (Human)	514					4904
1778	Q14204	DYHC1_HUMAN	reviewed	Cytoplasmic dynein 1 heavy chain 1 (Cytoplasmic dynein heavy chain 1) (Dynein heavy chain, cytosolic)	DYNC1H1 DHC1 DNCH1 DNCL DNECL DYHC KIAA0325	Homo sapiens (Human)	4646					4914
1786	I6L9H2	I6L9H2_HUMAN	unreviewed	DNA (cytosine-5)-methyltransferase (EC 2.1.1.37)	DNMT1	Homo sapiens (Human)	1511					4928
1786	P26358	DNMT1_HUMAN	reviewed	DNA (cytosine-5)-methyltransferase 1 (Dnmt1) (EC 2.1.1.37) (CXXC-type zinc finger protein 9) (DNA methyltransferase HsaI) (DNA MTase HsaI) (M.HsaI) (MCMT)	DNMT1 AIM CXXC9 DNMT	Homo sapiens (Human)	1616					4953
1786	Q59FP7	Q59FP7_HUMAN	unreviewed	DNA (Cytosine-5-)-methyltransferase 1 variant (Fragment)		Homo sapiens (Human)	1606					5007
1855	O14640	DVL1_HUMAN	reviewed	Segment polarity protein dishevelled homolog DVL-1 (Dishevelled-1) (DSH homolog 1)	DVL1	Homo sapiens (Human)	695					5034
1856	O14641	DVL2_HUMAN	reviewed	Segment polarity protein dishevelled homolog DVL-2 (Dishevelled-2) (DSH homolog 2)	DVL2	Homo sapiens (Human)	736					5048
1857	Q92997	DVL3_HUMAN	reviewed	Segment polarity protein dishevelled homolog DVL-3 (Dishevelled-3) (DSH homolog 3)	DVL3 KIAA0208	Homo sapiens (Human)	716					5127
1857	Q9UG07	Q9UG07_HUMAN	unreviewed	Dishevelled, dsh homolog 3 (Drosophila), isoform CRA_b (Putative uncharacterized protein DKFZp586M1622)	DKFZp586M1622 DVL3 hCG_40299	Homo sapiens (Human)	548					5187
1912	A0A0A0MSI2	A0A0A0MSI2_HUMAN	unreviewed	Polyhomeotic-like protein 2	PHC2	Homo sapiens (Human)	830					5210
1912	Q8IXK0	PHC2_HUMAN	reviewed	Polyhomeotic-like protein 2 (hPH2) (Early development regulatory protein 2)	PHC2 EDR2 PH2	Homo sapiens (Human)	858					5300
1933	A0A024R3W7	A0A024R3W7_HUMAN	unreviewed	Eukaryotic translation elongation factor 1 beta 2, isoform CRA_a	EEF1B2 hCG_2012498	Homo sapiens (Human)	225					5305
1933	P24534	EF1B_HUMAN	reviewed	Elongation factor 1-beta (EF-1-beta)	EEF1B2 EEF1B EF1B	Homo sapiens (Human)	225					5306
1936	B2RAR6	B2RAR6_HUMAN	unreviewed	cDNA, FLJ95068, highly similar to Homo sapiens eukaryotic translation elongation factor 1 delta (guanine nucleotide exchange protein) (EEF1D), transcript variant 1, mRNA		Homo sapiens (Human)	647					5356
1936	D3DWK1	D3DWK1_HUMAN	unreviewed	Eukaryotic translation elongation factor 1 delta (Guanine nucleotide exchange protein), isoform CRA_b	EEF1D hCG_1994718	Homo sapiens (Human)	647					5371
1936	P29692	EF1D_HUMAN	reviewed	Elongation factor 1-delta (EF-1-delta) (Antigen NY-CO-4)	EEF1D EF1D	Homo sapiens (Human)	281					5393
1956	P00533	EGFR_HUMAN	reviewed	Epidermal growth factor receptor (EC 2.7.10.1) (Proto-oncogene c-ErbB-1) (Receptor tyrosine-protein kinase erbB-1)	EGFR ERBB ERBB1 HER1	Homo sapiens (Human)	1210					5411
1965	P05198	IF2A_HUMAN	reviewed	Eukaryotic translation initiation factor 2 subunit 1 (Eukaryotic translation initiation factor 2 subunit alpha) (eIF-2-alpha) (eIF-2A) (eIF-2alpha)	EIF2S1 EIF2A	Homo sapiens (Human)	315					5430
1965	Q53XC0	Q53XC0_HUMAN	unreviewed	Eukaryotic translation initiation factor 2, subunit 1 alpha, 35kDa, isoform CRA_a (Full-length cDNA clone CS0DL010YH08 of B cells (Ramos cell line) of Homo sapiens (human)) (cDNA, FLJ92791, Homo sapiens eukaryotic translation initiation factor 2, subunit 1 alpha, 35kDa (EIF2S1), mRNA)	EIF2S1 hCG_21909	Homo sapiens (Human)	315					5473
1975	B4DRM3	B4DRM3_HUMAN	unreviewed	cDNA FLJ54492, highly similar to Eukaryotic translation initiation factor 4B		Homo sapiens (Human)	616					5481
1975	E7EX17	E7EX17_HUMAN	unreviewed	Eukaryotic translation initiation factor 4B	EIF4B	Homo sapiens (Human)	616					5499
1975	P23588	IF4B_HUMAN	reviewed	Eukaryotic translation initiation factor 4B (eIF-4B)	EIF4B	Homo sapiens (Human)	611					5500
1975	Q7Z5Y0	Q7Z5Y0_HUMAN	unreviewed	EIF4B protein (Fragment)	EIF4B	Homo sapiens (Human)	349					5501
1994	Q15717	ELAV1_HUMAN	reviewed	ELAV-like protein 1 (Hu-antigen R) (HuR)	ELAVL1 HUR	Homo sapiens (Human)	326					5515
2037	B4DJ76	B4DJ76_HUMAN	unreviewed	cDNA FLJ54004, moderately similar to Band 4.1-like protein 2		Homo sapiens (Human)	294					5518
2037	E9PHY5	E9PHY5_HUMAN	unreviewed	Band 4.1-like protein 2	EPB41L2	Homo sapiens (Human)	935					5519
2037	E9PII3	E9PII3_HUMAN	unreviewed	Band 4.1-like protein 2	EPB41L2	Homo sapiens (Human)	706					5528
2037	I6L9B1	I6L9B1_HUMAN	unreviewed	EPB41L2 protein	EPB41L2	Homo sapiens (Human)	633					5529
2037	O43491	E41L2_HUMAN	reviewed	Band 4.1-like protein 2 (Generally expressed protein 4.1) (4.1G)	EPB41L2	Homo sapiens (Human)	1005					5533
2037	Q59FD8	Q59FD8_HUMAN	unreviewed	EPB41L2 protein variant (Fragment)		Homo sapiens (Human)	676					5546
2059	B4E3T6	B4E3T6_HUMAN	unreviewed	cDNA FLJ56405, highly similar to Epidermal growth factor receptor kinase substrate 8		Homo sapiens (Human)	691					5565
2059	Q12929	EPS8_HUMAN	reviewed	Epidermal growth factor receptor kinase substrate 8	EPS8	Homo sapiens (Human)	822					5567
2146	A0A090N8E9	A0A090N8E9_HUMAN	unreviewed	Enhancer of zeste homolog 2 (Drosophila)	EZH2 tcag7.507	Homo sapiens (Human)	751					5590
2146	Q15910	EZH2_HUMAN	reviewed	Histone-lysine N-methyltransferase EZH2 (EC 2.1.1.43) (ENX-1) (Enhancer of zeste homolog 2) (Lysine N-methyltransferase 6)	EZH2 KMT6	Homo sapiens (Human)	746					5591
2146	S4S3R8	S4S3R8_HUMAN	unreviewed	EZH2b (Enhancer of zeste homolog 2 (Drosophila))	EZH2 tcag7.507	Homo sapiens (Human)	707					5624
2239	O75487	GPC4_HUMAN	reviewed	Glypican-4 (K-glypican) [Cleaved into: Secreted glypican-4]	GPC4 UNQ474/PRO937	Homo sapiens (Human)	556					5654
2244	P02675	FIBB_HUMAN	reviewed	Fibrinogen beta chain [Cleaved into: Fibrinopeptide B; Fibrinogen beta chain]	FGB	Homo sapiens (Human)	491					5684
2244	V9HVY1	V9HVY1_HUMAN	unreviewed	Epididymis secretory sperm binding protein Li 78p	HEL-S-78p	Homo sapiens (Human)	491					5685
2246	A8K147	A8K147_HUMAN	unreviewed	Fibroblast growth factor (FGF)		Homo sapiens (Human)	154					5728
2246	P05230	FGF1_HUMAN	reviewed	Fibroblast growth factor 1 (FGF-1) (Acidic fibroblast growth factor) (aFGF) (Endothelial cell growth factor) (ECGF) (Heparin-binding growth factor 1) (HBGF-1)	FGF1 FGFA	Homo sapiens (Human)	155					5770
2246	Q16089	Q16089_HUMAN	unreviewed	Acidic fibroblast growth factor		Homo sapiens (Human)	59					5796
2247	P09038	FGF2_HUMAN	reviewed	Fibroblast growth factor 2 (FGF-2) (Basic fibroblast growth factor) (bFGF) (Heparin-binding growth factor 2) (HBGF-2)	FGF2 FGFB	Homo sapiens (Human)	288					5814
2335	B7ZLE5	B7ZLE5_HUMAN	unreviewed	FN1 protein	FN1	Homo sapiens (Human)	2240					5905
2335	P02751	FINC_HUMAN	reviewed	Fibronectin (FN) (Cold-insoluble globulin) (CIG) [Cleaved into: Anastellin; Ugl-Y1; Ugl-Y2; Ugl-Y3]	FN1 FN	Homo sapiens (Human)	2386					5928
2335	Q6MZF4	Q6MZF4_HUMAN	unreviewed	Putative uncharacterized protein DKFZp686F219 (Putative uncharacterized protein DKFZp686K139) (Fragment)	DKFZp686K139 DKFZp686F219	Homo sapiens (Human)	1103					5970
2335	Q6MZM7	Q6MZM7_HUMAN	unreviewed	Putative uncharacterized protein DKFZp686O12165 (Fragment)	DKFZp686O12165	Homo sapiens (Human)	2193					5976
2335	Q6N084	Q6N084_HUMAN	unreviewed	Putative uncharacterized protein DKFZp686L11144 (Fragment)	DKFZp686L11144	Homo sapiens (Human)	1034					5981
2335	Q9UQS6	Q9UQS6_HUMAN	unreviewed	Fibronectin (Fragment)		Homo sapiens (Human)	354					6015
2353	P01100	FOS_HUMAN	reviewed	Proto-oncogene c-Fos (Cellular oncogene fos) (G0/G1 switch regulatory protein 7)	FOS G0S7	Homo sapiens (Human)	380					6045
2353	Q6FG41	Q6FG41_HUMAN	unreviewed	FOS protein (V-fos FBJ murine osteosarcoma viral oncogene homolog, isoform CRA_a) (cDNA FLJ76842, highly similar to Homo sapiens v-fos FBJ murine osteosarcoma viral oncogene homolog (FOS), mRNA)	FOS hCG_22355	Homo sapiens (Human)	380					6046
2495	A0A024R525	A0A024R525_HUMAN	unreviewed	Ferritin	FTH1 hCG_1776129	Homo sapiens (Human)	183					6096
2495	P02794	FRIH_HUMAN	reviewed	Ferritin heavy chain (Ferritin H subunit) (EC 1.16.3.1) (Cell proliferation-inducing gene 15 protein) [Cleaved into: Ferritin heavy chain, N-terminally processed]	FTH1 FTH FTHL6 OK/SW-cl.84 PIG15	Homo sapiens (Human)	183					6117
2547	A0A024R1N4	A0A024R1N4_HUMAN	unreviewed	X-ray repair complementing defective repair in Chinese hamster cells 6 (Ku autoantigen, 70kDa), isoform CRA_a	XRCC6 hCG_2013151	Homo sapiens (Human)	609					6118
2547	B1AHC9	B1AHC9_HUMAN	unreviewed	X-ray repair cross-complementing protein 6	XRCC6	Homo sapiens (Human)	559					6119
2547	B4DE32	B4DE32_HUMAN	unreviewed	cDNA FLJ53970, highly similar to ATP-dependent DNA helicase 2 subunit 1 (EC3.6.1.-)		Homo sapiens (Human)	559					6125
2547	B4E356	B4E356_HUMAN	unreviewed	cDNA FLJ54993, highly similar to ATP-dependent DNA helicase 2 subunit 1 (EC 3.6.1.-)		Homo sapiens (Human)	476					6128
2547	P12956	XRCC6_HUMAN	reviewed	X-ray repair cross-complementing protein 6 (EC 3.6.4.-) (EC 4.2.99.-) (5'-deoxyribose-5-phosphate lyase Ku70) (5'-dRP lyase Ku70) (70 kDa subunit of Ku antigen) (ATP-dependent DNA helicase 2 subunit 1) (ATP-dependent DNA helicase II 70 kDa subunit) (CTC box-binding factor 75 kDa subunit) (CTC75) (CTCBF) (DNA repair protein XRCC6) (Lupus Ku autoantigen protein p70) (Ku70) (Thyroid-lupus autoantige…	XRCC6 G22P1	Homo sapiens (Human)	609					6137
2569	P24046	GBRR1_HUMAN	reviewed	Gamma-aminobutyric acid receptor subunit rho-1 (GABA(A) receptor subunit rho-1) (GABA(C) receptor)	GABRR1	Homo sapiens (Human)	479					6175
2593	Q14353	GAMT_HUMAN	reviewed	Guanidinoacetate N-methyltransferase (EC 2.1.1.2)	GAMT	Homo sapiens (Human)	236					6176
2593	V9HWB2	V9HWB2_HUMAN	unreviewed	Epididymis secretory protein Li 20 (Guanidinoacetate N-methyltransferase, isoform CRA_b)	HEL-S-20 GAMT hCG_21569	Homo sapiens (Human)	236					6188
2634	P32456	GBP2_HUMAN	reviewed	Guanylate-binding protein 2 (EC 3.6.5.-) (GTP-binding protein 2) (GBP-2) (HuGBP-2) (Guanine nucleotide-binding protein 2) (Interferon-induced guanylate-binding protein 2)	GBP2	Homo sapiens (Human)	591					6195
2634	Q8TCE5	Q8TCE5_HUMAN	unreviewed	GBP2 protein	GBP2	Homo sapiens (Human)	481					6196
2643	A0A024R642	A0A024R642_HUMAN	unreviewed	GTP cyclohydrolase 1 (Dopa-responsive dystonia), isoform CRA_a	GCH1 hCG_22618	Homo sapiens (Human)	250					6198
2643	P30793	GCH1_HUMAN	reviewed	GTP cyclohydrolase 1 (EC 3.5.4.16) (GTP cyclohydrolase I) (GTP-CH-I)	GCH1 DYT5 GCH	Homo sapiens (Human)	250					6199
2643	Q8IZH9	Q8IZH9_HUMAN	unreviewed	GTP cyclohydrolase I type IV (EC 3.5.4.16) (Fragment)		Homo sapiens (Human)	177					6222
2720	B7Z6Q5	B7Z6Q5_HUMAN	unreviewed	Beta-galactosidase (EC 3.2.1.23)		Homo sapiens (Human)	725					6236
2720	P16278	BGAL_HUMAN	reviewed	Beta-galactosidase (EC 3.2.1.23) (Acid beta-galactosidase) (Lactase) (Elastin receptor 1)	GLB1 ELNR1	Homo sapiens (Human)	677					6256
2810	P31947	1433S_HUMAN	reviewed	14-3-3 protein sigma (Epithelial cell marker protein 1) (Stratifin)	SFN HME1	Homo sapiens (Human)	248					6294
2932	P49841	GSK3B_HUMAN	reviewed	Glycogen synthase kinase-3 beta (GSK-3 beta) (EC 2.7.11.26) (Serine/threonine-protein kinase GSK3B) (EC 2.7.11.1)	GSK3B	Homo sapiens (Human)	420					6337
2932	Q6FI27	Q6FI27_HUMAN	unreviewed	GSK3B protein (GSK3beta isoform) (Glycogen synthase kinase 3 beta, isoform CRA_b) (cDNA FLJ75266, highly similar to Homo sapiens glycogen synthase kinase 3 beta, mRNA)	GSK3B hCG_1818062	Homo sapiens (Human)	420					6383
2956	P52701	MSH6_HUMAN	reviewed	DNA mismatch repair protein Msh6 (hMSH6) (G/T mismatch-binding protein) (GTBP) (GTMBP) (MutS protein homolog 6) (MutS-alpha 160 kDa subunit) (p160)	MSH6 GTBP	Homo sapiens (Human)	1360					6389
2956	Q3SWU9	Q3SWU9_HUMAN	unreviewed	MSH6 protein (Fragment)	MSH6	Homo sapiens (Human)	252					6421
2962	P35269	T2FA_HUMAN	reviewed	General transcription factor IIF subunit 1 (General transcription factor IIF 74 kDa subunit) (Transcription initiation factor IIF subunit alpha) (TFIIF-alpha) (Transcription initiation factor RAP74)	GTF2F1 RAP74	Homo sapiens (Human)	517					6427
2972	A0A024R6P8	A0A024R6P8_HUMAN	unreviewed	BRF1 homolog, subunit of RNA polymerase III transcription initiation factor IIIB (S. cerevisiae), isoform CRA_b	BRF1 hCG_19130	Homo sapiens (Human)	473					6453
2972	Q92994	TF3B_HUMAN	reviewed	Transcription factor IIIB 90 kDa subunit (TFIIIB90) (hTFIIIB90) (B-related factor 1) (BRF-1) (hBRF) (TAF3B2) (TATA box-binding protein-associated factor, RNA polymerase III, subunit 2)	BRF1 BRF GTF3B TAF3B2 TAF3C	Homo sapiens (Human)	677					6601
2972	V9HVY2	V9HVY2_HUMAN	unreviewed	Epididymis secretory sperm binding protein Li 76p	HEL-S-76p	Homo sapiens (Human)	208					6613
2982	B3KU69	B3KU69_HUMAN	unreviewed	cDNA FLJ39269 fis, clone OCBBF2010420, highly similar to Guanylate cyclase soluble subunit alpha-3 (EC 4.6.1.2)		Homo sapiens (Human)	690					6622
2982	Q02108	GCYA3_HUMAN	reviewed	Guanylate cyclase soluble subunit alpha-3 (GCS-alpha-3) (EC 4.6.1.2) (GCS-alpha-1) (Soluble guanylate cyclase large subunit)	GUCY1A3 GUC1A3 GUCSA3 GUCY1A1	Homo sapiens (Human)	690					6625
3006	P16403	H12_HUMAN	reviewed	Histone H1.2 (Histone H1c) (Histone H1d) (Histone H1s-1)	HIST1H1C H1F2	Homo sapiens (Human)	213					6643
3014	P16104	H2AX_HUMAN	reviewed	Histone H2AX (H2a/x) (Histone H2A.X)	H2AFX H2AX	Homo sapiens (Human)	143					6657
3030	E9KL44	E9KL44_HUMAN	unreviewed	Epididymis tissue sperm binding protein Li 14m		Homo sapiens (Human)	763					6688
3030	P40939	ECHA_HUMAN	reviewed	Trifunctional enzyme subunit alpha, mitochondrial (78 kDa gastrin-binding protein) (TP-alpha) [Includes: Long-chain enoyl-CoA hydratase (EC 4.2.1.17); Long chain 3-hydroxyacyl-CoA dehydrogenase (EC 1.1.1.211)]	HADHA HADH	Homo sapiens (Human)	763					6689
3032	F5GZQ3	F5GZQ3_HUMAN	unreviewed	Trifunctional enzyme subunit beta, mitochondrial	HADHB	Homo sapiens (Human)	459					6714
3032	P55084	ECHB_HUMAN	reviewed	Trifunctional enzyme subunit beta, mitochondrial (TP-beta) [Includes: 3-ketoacyl-CoA thiolase (EC 2.3.1.16) (Acetyl-CoA acyltransferase) (Beta-ketothiolase)]	HADHB MSTP029	Homo sapiens (Human)	474					6722
3059	P14317	HCLS1_HUMAN	reviewed	Hematopoietic lineage cell-specific protein (Hematopoietic cell-specific LYN substrate 1) (LckBP1) (p75)	HCLS1 HS1	Homo sapiens (Human)	486					6741
3065	Q13547	HDAC1_HUMAN	reviewed	Histone deacetylase 1 (HD1) (EC 3.5.1.98)	HDAC1 RPD3L1	Homo sapiens (Human)	482					6749
3065	Q6IT96	Q6IT96_HUMAN	unreviewed	Histone deacetylase (EC 3.5.1.98)	HDAC1 hCG_41610	Homo sapiens (Human)	482					6776
3066	Q92769	HDAC2_HUMAN	reviewed	Histone deacetylase 2 (HD2) (EC 3.5.1.98)	HDAC2	Homo sapiens (Human)	488					6780
3069	A0A024R4E5	A0A024R4E5_HUMAN	unreviewed	High density lipoprotein binding protein (Vigilin), isoform CRA_a (Vigilin)	HDLBP hCG_33048	Homo sapiens (Human)	1268					6790
3069	B2R5V9	B2R5V9_HUMAN	unreviewed	cDNA, FLJ92652, highly similar to Homo sapiens high density lipoprotein binding protein (vigilin)(HDLBP), mRNA		Homo sapiens (Human)	1268					6827
3069	Q00341	VIGLN_HUMAN	reviewed	Vigilin (High density lipoprotein-binding protein) (HDL-binding protein)	HDLBP HBP VGL	Homo sapiens (Human)	1268					6829
3074	A0A024RAJ6	A0A024RAJ6_HUMAN	unreviewed	Beta-hexosaminidase (EC 3.2.1.52)	HEXB hCG_38198	Homo sapiens (Human)	556					6830
3074	P07686	HEXB_HUMAN	reviewed	Beta-hexosaminidase subunit beta (EC 3.2.1.52) (Beta-N-acetylhexosaminidase subunit beta) (Hexosaminidase subunit B) (Cervical cancer proto-oncogene 7 protein) (HCC-7) (N-acetyl-beta-glucosaminidase subunit beta) [Cleaved into: Beta-hexosaminidase subunit beta chain B; Beta-hexosaminidase subunit beta chain A]	HEXB HCC7	Homo sapiens (Human)	556					6838
3074	Q5URX0	Q5URX0_HUMAN	unreviewed	Beta-hexosaminidase subunit beta (ENC-1AS) (Epididymis luminal protein 248) (Epididymis secretory protein Li 111)	HEL-248 HEL-S-111 HEXB	Homo sapiens (Human)	331					6872
3159	P17096	HMGA1_HUMAN	reviewed	High mobility group protein HMG-I/HMG-Y (HMG-I(Y)) (High mobility group AT-hook protein 1) (High mobility group protein A1) (High mobility group protein R)	HMGA1 HMGIY	Homo sapiens (Human)	107					6936
3159	Q5T6U8	Q5T6U8_HUMAN	unreviewed	High mobility group AT-hook 1	HMGA1	Homo sapiens (Human)	96					6949
3181	P22626	ROA2_HUMAN	reviewed	Heterogeneous nuclear ribonucleoproteins A2/B1 (hnRNP A2/B1)	HNRNPA2B1 HNRPA2B1	Homo sapiens (Human)	353					7013
3183	P07910	HNRPC_HUMAN	reviewed	Heterogeneous nuclear ribonucleoproteins C1/C2 (hnRNP C1/C2)	HNRNPC HNRPC	Homo sapiens (Human)	306					7014
3191	P14866	HNRPL_HUMAN	reviewed	Heterogeneous nuclear ribonucleoprotein L (hnRNP L)	HNRNPL HNRPL P/OKcl.14	Homo sapiens (Human)	589					7052
3191	Q6NTA2	Q6NTA2_HUMAN	unreviewed	HNRNPL protein (Fragment)	HNRNPL	Homo sapiens (Human)	572					7088
3276	A0A087X1W2	A0A087X1W2_HUMAN	unreviewed	Protein arginine N-methyltransferase 1	PRMT1	Homo sapiens (Human)	285					7112
3276	H7C2I1	H7C2I1_HUMAN	unreviewed	Protein arginine N-methyltransferase 1 (Protein arginine methyltransferase 1, isoform CRA_b)	PRMT1 hCG_21109	Homo sapiens (Human)	371					7126
3276	Q99873	ANM1_HUMAN	reviewed	Protein arginine N-methyltransferase 1 (EC 2.1.1.319) (Histone-arginine N-methyltransferase PRMT1) (Interferon receptor 1-bound protein 4)	PRMT1 HMT2 HRMT1L2 IR1B4	Homo sapiens (Human)	361					7141
3308	P34932	HSP74_HUMAN	reviewed	Heat shock 70 kDa protein 4 (HSP70RY) (Heat shock 70-related protein APG-2)	HSPA4 APG2	Homo sapiens (Human)	840					7150
3320	K9JA46	K9JA46_HUMAN	unreviewed	Epididymis luminal secretory protein 52 (Epididymis secretory sperm binding protein Li 65p) (Heat shock protein 90kDa alpha (Cytosolic), class A member 1, isoform CRA_a)	EL52 HEL-S-65p HSP90AA1 hCG_1814169	Homo sapiens (Human)	732					7153
3320	P07900	HS90A_HUMAN	reviewed	Heat shock protein HSP 90-alpha (Heat shock 86 kDa) (HSP 86) (HSP86) (Lipopolysaccharide-associated protein 2) (LAP-2) (LPS-associated protein 2) (Renal carcinoma antigen NY-REN-38)	HSP90AA1 HSP90A HSPC1 HSPCA	Homo sapiens (Human)	732					7155
3320	Q86SX1	Q86SX1_HUMAN	unreviewed	Full-length cDNA 5-PRIME end of clone CS0DN005YI08 of Adult brain of Homo sapiens (human) (Fragment)		Homo sapiens (Human)	262					7157
3326	A0A024RD80	A0A024RD80_HUMAN	unreviewed	Heat shock protein 90kDa alpha (Cytosolic), class B member 1, isoform CRA_a	HSP90AB1 hCG_19001	Homo sapiens (Human)	724					7159
3326	B4DGL0	B4DGL0_HUMAN	unreviewed	cDNA FLJ53619, highly similar to Heat shock protein HSP 90-beta		Homo sapiens (Human)	714					7184
3326	P08238	HS90B_HUMAN	reviewed	Heat shock protein HSP 90-beta (HSP 90) (Heat shock 84 kDa) (HSP 84) (HSP84)	HSP90AB1 HSP90B HSPC2 HSPCB	Homo sapiens (Human)	724					7258
3326	Q6PK50	Q6PK50_HUMAN	unreviewed	HSP90AB1 protein (Fragment)	HSP90AB1	Homo sapiens (Human)	351					7316
3383	P05362	ICAM1_HUMAN	reviewed	Intercellular adhesion molecule 1 (ICAM-1) (Major group rhinovirus receptor) (CD antigen CD54)	ICAM1	Homo sapiens (Human)	532					7323
3475	A4D0U1	A4D0U1_HUMAN	unreviewed	Interferon-related developmental regulator 1 (Interferon-related developmental regulator 1, isoform CRA_a)	IFRD1 hCG_15767 tcag7.54	Homo sapiens (Human)	451					7329
3475	O00458	IFRD1_HUMAN	reviewed	Interferon-related developmental regulator 1 (Nerve growth factor-inducible protein PC4)	IFRD1	Homo sapiens (Human)	451					7343
3482	P11717	MPRI_HUMAN	reviewed	Cation-independent mannose-6-phosphate receptor (CI Man-6-P receptor) (CI-MPR) (M6PR) (300 kDa mannose 6-phosphate receptor) (MPR 300) (Insulin-like growth factor 2 receptor) (Insulin-like growth factor II receptor) (IGF-II receptor) (M6P/IGF2 receptor) (M6P/IGF2R) (CD antigen CD222)	IGF2R MPRI	Homo sapiens (Human)	2491					7412
3551	O14920	IKKB_HUMAN	reviewed	Inhibitor of nuclear factor kappa-B kinase subunit beta (I-kappa-B-kinase beta) (IKK-B) (IKK-beta) (IkBKB) (EC 2.7.11.10) (I-kappa-B kinase 2) (IKK2) (Nuclear factor NF-kappa-B inhibitor kinase beta) (NFKBIKB)	IKBKB IKKB	Homo sapiens (Human)	756					7415
3576	A0A024RDA5	A0A024RDA5_HUMAN	unreviewed	C-X-C motif chemokine	IL8 hCG_16372	Homo sapiens (Human)	99					7416
3576	P10145	IL8_HUMAN	reviewed	Interleukin-8 (IL-8) (C-X-C motif chemokine 8) (Chemokine (C-X-C motif) ligand 8) (Emoctakin) (Granulocyte chemotactic protein 1) (GCP-1) (Monocyte-derived neutrophil chemotactic factor) (MDNCF) (Monocyte-derived neutrophil-activating peptide) (MONAP) (Neutrophil-activating protein 1) (NAP-1) (Protein 3-10C) (T-cell chemotactic factor) [Cleaved into: MDNCF-a (GCP/IL-8 protein IV) (IL8/NAP1 form I…	CXCL8 IL8	Homo sapiens (Human)	99					7428
3603	Q14005	IL16_HUMAN	reviewed	Pro-interleukin-16 [Cleaved into: Interleukin-16 (IL-16) (Lymphocyte chemoattractant factor) (LCF)]	IL16	Homo sapiens (Human)	1332					7454
3603	Q9UME6	Q9UME6_HUMAN	unreviewed	Interleukin-16		Homo sapiens (Human)	631					7465
3660	P14316	IRF2_HUMAN	reviewed	Interferon regulatory factor 2 (IRF-2)	IRF2	Homo sapiens (Human)	349					7504
3676	P13612	ITA4_HUMAN	reviewed	Integrin alpha-4 (CD49 antigen-like family member D) (Integrin alpha-IV) (VLA-4 subunit alpha) (CD antigen CD49d)	ITGA4 CD49D	Homo sapiens (Human)	1032					7508
3692	P56537	IF6_HUMAN	reviewed	Eukaryotic translation initiation factor 6 (eIF-6) (B(2)GCN homolog) (B4 integrin interactor) (CAB) (p27(BBP))	EIF6 EIF3A ITGB4BP OK/SW-cl.27	Homo sapiens (Human)	245					7515
3725	P05412	JUN_HUMAN	reviewed	Transcription factor AP-1 (Activator protein 1) (AP1) (Proto-oncogene c-Jun) (V-jun avian sarcoma virus 17 oncogene homolog) (p39)	JUN	Homo sapiens (Human)	331					7518
3800	O60282	KIF5C_HUMAN	reviewed	Kinesin heavy chain isoform 5C (Kinesin heavy chain neuron-specific 2)	KIF5C KIAA0531 NKHC2	Homo sapiens (Human)	957					7520
3800	Q59GB8	Q59GB8_HUMAN	unreviewed	Kinesin heavy chain isoform 5C variant (Fragment)		Homo sapiens (Human)	265					7529
3840	O00629	IMA3_HUMAN	reviewed	Importin subunit alpha-3 (Importin alpha Q1) (Qip1) (Karyopherin subunit alpha-4)	KPNA4 QIP1	Homo sapiens (Human)	521					7913
3932	A0A0S2Z3Y4	A0A0S2Z3Y4_HUMAN	unreviewed	Tyrosine-protein kinase (EC 2.7.10.2) (Fragment)	LCK	Homo sapiens (Human)	458					7917
3932	A0A0S2Z3Y8	A0A0S2Z3Y8_HUMAN	unreviewed	Tyrosine-protein kinase (EC 2.7.10.2) (Fragment)	LCK	Homo sapiens (Human)	509					8030
3932	P06239	LCK_HUMAN	reviewed	Tyrosine-protein kinase Lck (EC 2.7.10.2) (Leukocyte C-terminal Src kinase) (LSK) (Lymphocyte cell-specific protein-tyrosine kinase) (Protein YT16) (Proto-oncogene Lck) (T cell-specific protein-tyrosine kinase) (p56-LCK)	LCK	Homo sapiens (Human)	509					8087
3932	Q573B4	Q573B4_HUMAN	unreviewed	Tyrosine-protein kinase (EC 2.7.10.2)	LCK	Homo sapiens (Human)	516					8161
3953	P48357	LEPR_HUMAN	reviewed	Leptin receptor (LEP-R) (HuB219) (OB receptor) (OB-R) (CD antigen CD295)	LEPR DB OBR	Homo sapiens (Human)	1165					8241
3953	Q4G138	Q4G138_HUMAN	unreviewed	LEPR protein (Fragment)	LEPR	Homo sapiens (Human)	659					8396
4067	A8K379	A8K379_HUMAN	unreviewed	Tyrosine-protein kinase (EC 2.7.10.2)		Homo sapiens (Human)	512					8449
4067	P07948	LYN_HUMAN	reviewed	Tyrosine-protein kinase Lyn (EC 2.7.10.2) (Lck/Yes-related novel protein tyrosine kinase) (V-yes-1 Yamaguchi sarcoma viral related oncogene homolog) (p53Lyn) (p56Lyn)	LYN JTK8	Homo sapiens (Human)	512					8473
4067	Q6NUK7	Q6NUK7_HUMAN	unreviewed	Tyrosine-protein kinase (EC 2.7.10.2) (Fragment)	LYN	Homo sapiens (Human)	582					8479
4110	G5E962	G5E962_HUMAN	unreviewed	Melanoma antigen family A, 11, isoform CRA_a (Melanoma-associated antigen 11)	MAGEA11 hCG_1644200	Homo sapiens (Human)	400					8533
4110	P43364	MAGAB_HUMAN	reviewed	Melanoma-associated antigen 11 (Cancer/testis antigen 1.11) (CT1.11) (MAGE-11 antigen)	MAGEA11 MAGE11	Homo sapiens (Human)	429					8535
4113	O15479	MAGB2_HUMAN	reviewed	Melanoma-associated antigen B2 (Cancer/testis antigen 3.2) (CT3.2) (DSS-AHC critical interval MAGE superfamily 6) (DAM6) (MAGE XP-2 antigen) (MAGE-B2 antigen)	MAGEB2	Homo sapiens (Human)	319					8543
4113	Q53G50	Q53G50_HUMAN	unreviewed	Melanoma antigen, family B, 2 variant (Fragment)		Homo sapiens (Human)	319					8554
4137	A0A024R9Y0	A0A024R9Y0_HUMAN	unreviewed	Microtubule-associated protein	MAPT hCG_27664	Homo sapiens (Human)	383					8563
4137	A0A024R9Y1	A0A024R9Y1_HUMAN	unreviewed	Microtubule-associated protein	MAPT hCG_27664	Homo sapiens (Human)	758					8576
4137	A0A024RA17	A0A024RA17_HUMAN	unreviewed	Microtubule-associated protein	MAPT hCG_27664	Homo sapiens (Human)	441					8662
4137	A0A024RA19	A0A024RA19_HUMAN	unreviewed	Microtubule-associated protein	MAPT hCG_27664	Homo sapiens (Human)	381					8663
4137	B3KTM0	B3KTM0_HUMAN	unreviewed	Microtubule-associated protein		Homo sapiens (Human)	265					8665
4137	P10636	TAU_HUMAN	reviewed	Microtubule-associated protein tau (Neurofibrillary tangle protein) (Paired helical filament-tau) (PHF-tau)	MAPT MAPTL MTBT1 TAU	Homo sapiens (Human)	758					8667
4150	P56270	MAZ_HUMAN	reviewed	Myc-associated zinc finger protein (MAZI) (Pur-1) (Purine-binding transcription factor) (Serum amyloid A-activating factor-1) (SAF-1) (Transcription factor Zif87) (ZF87) (Zinc finger protein 801)	MAZ ZNF801	Homo sapiens (Human)	477					8669
4150	Q59GP8	Q59GP8_HUMAN	unreviewed	Serum amyloid A activating factor 2 variant (Fragment)		Homo sapiens (Human)	179					8674
4171	P49736	MCM2_HUMAN	reviewed	DNA replication licensing factor MCM2 (EC 3.6.4.12) (Minichromosome maintenance protein 2 homolog) (Nuclear protein BM28)	MCM2 BM28 CCNL1 CDCL1 KIAA0030	Homo sapiens (Human)	904					8829
4172	B4DUQ9	B4DUQ9_HUMAN	unreviewed	cDNA FLJ50873, highly similar to DNA replication licensing factor MCM3		Homo sapiens (Human)	762					8841
4172	J3KQ69	J3KQ69_HUMAN	unreviewed	DNA replication licensing factor MCM3	MCM3	Homo sapiens (Human)	818					8864
4172	P25205	MCM3_HUMAN	reviewed	DNA replication licensing factor MCM3 (EC 3.6.4.12) (DNA polymerase alpha holoenzyme-associated protein P1) (P1-MCM3) (RLF subunit beta) (p102)	MCM3	Homo sapiens (Human)	808					8878
4236	P55081	MFAP1_HUMAN	reviewed	Microfibrillar-associated protein 1	MFAP1	Homo sapiens (Human)	439					8892
4255	B4DEE8	B4DEE8_HUMAN	unreviewed	cDNA FLJ56323, highly similar to Methylated-DNA--protein-cysteinemethyltransferase (EC 2.1.1.63)		Homo sapiens (Human)	238					8894
4255	P16455	MGMT_HUMAN	reviewed	Methylated-DNA--protein-cysteine methyltransferase (EC 2.1.1.63) (6-O-methylguanine-DNA methyltransferase) (MGMT) (O-6-methylguanine-DNA-alkyltransferase)	MGMT	Homo sapiens (Human)	207					8930
4287	A0A0A0MS38	A0A0A0MS38_HUMAN	unreviewed	Ataxin-3	ATXN3	Homo sapiens (Human)	310					8945
4287	C9JQV6	C9JQV6_HUMAN	unreviewed	Ataxin-3	ATXN3	Homo sapiens (Human)	291					9049
4287	P54252	ATX3_HUMAN	reviewed	Ataxin-3 (EC 3.4.19.12) (Machado-Joseph disease protein 1) (Spinocerebellar ataxia type 3 protein)	ATXN3 ATX3 MJD MJD1 SCA3	Homo sapiens (Human)	364					9082
4297	Q03164	KMT2A_HUMAN	reviewed	Histone-lysine N-methyltransferase 2A (Lysine N-methyltransferase 2A) (EC 2.1.1.43) (ALL-1) (CXXC-type zinc finger protein 7) (Myeloid/lymphoid or mixed-lineage leukemia) (Myeloid/lymphoid or mixed-lineage leukemia protein 1) (Trithorax-like protein) (Zinc finger protein HRX) [Cleaved into: MLL cleavage product N320 (N-terminal cleavage product of 320 kDa) (p320); MLL cleavage product C180 (C-ter…	KMT2A ALL1 CXXC7 HRX HTRX MLL MLL1 TRX1	Homo sapiens (Human)	3969					9136
4298	Q03111	ENL_HUMAN	reviewed	Protein ENL (YEATS domain-containing protein 1)	MLLT1 ENL LTG19 YEATS1	Homo sapiens (Human)	559					9182
4311	P08473	NEP_HUMAN	reviewed	Neprilysin (EC 3.4.24.11) (Atriopeptidase) (Common acute lymphocytic leukemia antigen) (CALLA) (Enkephalinase) (Neutral endopeptidase 24.11) (NEP) (Neutral endopeptidase) (Skin fibroblast elastase) (SFE) (CD antigen CD10)	MME EPN	Homo sapiens (Human)	750					9188
4355	A0A0A0MRU0	A0A0A0MRU0_HUMAN	unreviewed	MAGUK p55 subfamily member 2	MPP2	Homo sapiens (Human)	569					9221
4355	A0A0C4DH75	A0A0C4DH75_HUMAN	unreviewed	MAGUK p55 subfamily member 2	MPP2	Homo sapiens (Human)	597					9252
4355	B4DRL7	B4DRL7_HUMAN	unreviewed	cDNA FLJ50419, highly similar to MAGUK p55 subfamily member 2		Homo sapiens (Human)	569					9261
4355	B4DZ84	B4DZ84_HUMAN	unreviewed	MAGUK p55 subfamily member 2 (cDNA FLJ52373, highly similar to MAGUK p55 subfamily member 2)	MPP2	Homo sapiens (Human)	541					9295
4355	D3DX48	D3DX48_HUMAN	unreviewed	MAGUK p55 subfamily member 2 (Membrane protein, palmitoylated 2 (MAGUK p55 subfamily member 2), isoform CRA_b)	MPP2 hCG_30288	Homo sapiens (Human)	552					9318
4355	D3DX49	D3DX49_HUMAN	unreviewed	MAGUK p55 subfamily member 2 (Membrane protein, palmitoylated 2 (MAGUK p55 subfamily member 2), isoform CRA_a)	MPP2 hCG_30288	Homo sapiens (Human)	576					9326
4355	Q14168	MPP2_HUMAN	reviewed	MAGUK p55 subfamily member 2 (Discs large homolog 2) (Protein MPP2)	MPP2 DLG2	Homo sapiens (Human)	576					9332
4430	B0I1S9	B0I1S9_HUMAN	unreviewed	MYO1B variant protein (Myosin IB, isoform CRA_a)	MYO1B hCG_25797	Homo sapiens (Human)	1136					9397
4430	E9PDF6	E9PDF6_HUMAN	unreviewed	Unconventional myosin-Ib	MYO1B	Homo sapiens (Human)	1107					9406
4430	O43795	MYO1B_HUMAN	reviewed	Unconventional myosin-Ib (MYH-1c) (Myosin I alpha) (MMI-alpha) (MMIa)	MYO1B	Homo sapiens (Human)	1136					9575
4609	P01106	MYC_HUMAN	reviewed	Myc proto-oncogene protein (Class E basic helix-loop-helix protein 39) (bHLHe39) (Proto-oncogene c-Myc) (Transcription factor p64)	MYC BHLHE39	Homo sapiens (Human)	439					9611
4613	P04198	MYCN_HUMAN	reviewed	N-myc proto-oncogene protein (Class E basic helix-loop-helix protein 37) (bHLHe37)	MYCN BHLHE37 NMYC	Homo sapiens (Human)	464					9616
4613	Q9H224	Q9H224_HUMAN	unreviewed	N-MYC		Homo sapiens (Human)	112					9627
4627	A0A024R1N1	A0A024R1N1_HUMAN	unreviewed	Myosin, heavy polypeptide 9, non-muscle, isoform CRA_a	MYH9 hCG_41454	Homo sapiens (Human)	1960					9636
4627	P35579	MYH9_HUMAN	reviewed	Myosin-9 (Cellular myosin heavy chain, type A) (Myosin heavy chain 9) (Myosin heavy chain, non-muscle IIa) (Non-muscle myosin heavy chain A) (NMMHC-A) (Non-muscle myosin heavy chain IIa) (NMMHC II-a) (NMMHC-IIA)	MYH9	Homo sapiens (Human)	1960					9640
4673	A0A024RBB7	A0A024RBB7_HUMAN	unreviewed	Nucleosome assembly protein 1-like 1, isoform CRA_a	NAP1L1 hCG_2015037	Homo sapiens (Human)	391					9646
4673	B7Z2V4	B7Z2V4_HUMAN	unreviewed	cDNA FLJ60539, highly similar to Nucleosome assembly protein 1-like 1		Homo sapiens (Human)	383					9656
4673	F5H4R6	F5H4R6_HUMAN	unreviewed	Nucleosome assembly protein 1-like 1	NAP1L1	Homo sapiens (Human)	383					9669
4673	F8W543	F8W543_HUMAN	unreviewed	Nucleosome assembly protein 1-like 1	NAP1L1	Homo sapiens (Human)	328					9702
4673	P55209	NP1L1_HUMAN	reviewed	Nucleosome assembly protein 1-like 1 (NAP-1-related protein) (hNRP)	NAP1L1 NRP	Homo sapiens (Human)	391					9774
4673	Q9H2B0	Q9H2B0_HUMAN	unreviewed	HSP22-like protein interacting protein 27		Homo sapiens (Human)	51					9785
4676	A0A024RCC9	A0A024RCC9_HUMAN	unreviewed	Nucleosome assembly protein 1-like 4, isoform CRA_b	NAP1L4 hCG_16431	Homo sapiens (Human)	375					9790
4676	Q99733	NP1L4_HUMAN	reviewed	Nucleosome assembly protein 1-like 4 (Nucleosome assembly protein 2) (NAP-2)	NAP1L4 NAP2	Homo sapiens (Human)	375					9813
4691	A0A024R4A0	A0A024R4A0_HUMAN	unreviewed	Nucleolin, isoform CRA_b	NCL hCG_33980	Homo sapiens (Human)	710					9820
4691	B3KM80	B3KM80_HUMAN	unreviewed	Nucleolin, isoform CRA_c (cDNA FLJ10452 fis, clone NT2RP1000966, highly similar to NUCLEOLIN)	NCL hCG_33980	Homo sapiens (Human)	536					9918
4691	P19338	NUCL_HUMAN	reviewed	Nucleolin (Protein C23)	NCL	Homo sapiens (Human)	710					9948
4735	Q15019	SEPT2_HUMAN	reviewed	Septin-2 (Neural precursor cell expressed developmentally down-regulated protein 5) (NEDD-5)	SEPT2 DIFF6 KIAA0158 NEDD5	Homo sapiens (Human)	361					9967
4792	P25963	IKBA_HUMAN	reviewed	NF-kappa-B inhibitor alpha (I-kappa-B-alpha) (IkB-alpha) (IkappaBalpha) (Major histocompatibility complex enhancer-binding protein MAD3)	NFKBIA IKBA MAD3 NFKBI	Homo sapiens (Human)	317					9975
4793	G5E9C2	G5E9C2_HUMAN	unreviewed	NF-kappa-B inhibitor beta	NFKBIB	Homo sapiens (Human)	270					9987
4793	Q15653	IKBB_HUMAN	reviewed	NF-kappa-B inhibitor beta (NF-kappa-BIB) (I-kappa-B-beta) (IkB-B) (IkB-beta) (IkappaBbeta) (Thyroid receptor-interacting protein 9) (TR-interacting protein 9) (TRIP-9)	NFKBIB IKBB TRIP9	Homo sapiens (Human)	356					10013
4800	A0A024RD22	A0A024RD22_HUMAN	unreviewed	Nuclear transcription factor Y, alpha, isoform CRA_a	NFYA hCG_33333	Homo sapiens (Human)	318					10014
4800	P23511	NFYA_HUMAN	reviewed	Nuclear transcription factor Y subunit alpha (CAAT box DNA-binding protein subunit A) (Nuclear transcription factor Y subunit A) (NF-YA)	NFYA	Homo sapiens (Human)	347					10120
4820	A0A024R2N6	A0A024R2N6_HUMAN	unreviewed	Natural killer-tumor recognition sequence, isoform CRA_a	NKTR hCG_2000022	Homo sapiens (Human)	1462					10130
4820	P30414	NKTR_HUMAN	reviewed	NK-tumor recognition protein (NK-TR protein) (Natural-killer cells cyclophilin-related protein) [Includes: Putative peptidyl-prolyl cis-trans isomerase (PPIase) (EC 5.2.1.8) (Rotamase)]	NKTR	Homo sapiens (Human)	1462					10138
4836	P30419	NMT1_HUMAN	reviewed	Glycylpeptide N-tetradecanoyltransferase 1 (EC 2.3.1.97) (Myristoyl-CoA:protein N-myristoyltransferase 1) (NMT 1) (Type I N-myristoyltransferase) (Peptide N-myristoyltransferase 1)	NMT1 NMT	Homo sapiens (Human)	496					10199
4839	P46087	NOP2_HUMAN	reviewed	Probable 28S rRNA (cytosine(4447)-C(5))-methyltransferase (EC 2.1.1.-) (Nucleolar protein 1) (Nucleolar protein 2 homolog) (Proliferating-cell nucleolar antigen p120) (Proliferation-associated nucleolar protein p120)	NOP2 NOL1 NSUN1	Homo sapiens (Human)	812					10238
4854	Q9UM47	NOTC3_HUMAN	reviewed	Neurogenic locus notch homolog protein 3 (Notch 3) [Cleaved into: Notch 3 extracellular truncation; Notch 3 intracellular domain]	NOTCH3	Homo sapiens (Human)	2321					10250
4862	A2I2P5	A2I2P5_HUMAN	unreviewed	Neuronal PAS domain protein 2	NPAS2	Homo sapiens (Human)	824					10270
4862	Q99743	NPAS2_HUMAN	reviewed	Neuronal PAS domain-containing protein 2 (Neuronal PAS2) (Basic-helix-loop-helix-PAS protein MOP4) (Class E basic helix-loop-helix protein 9) (bHLHe9) (Member of PAS protein 4) (PAS domain-containing protein 4)	NPAS2 BHLHE9 MOP4 PASD4	Homo sapiens (Human)	824					10284
4869	A0A0S2Z491	A0A0S2Z491_HUMAN	unreviewed	Nucleophosmin isoform 2 (Fragment)	NPM1	Homo sapiens (Human)	294					10286
4869	A0A0S2Z4G7	A0A0S2Z4G7_HUMAN	unreviewed	Nucleophosmin (Nucleolar phosphoprotein B23, numatrin), isoform CRA_f (Nucleophosmin isoform 1) (Fragment)	NPM1 hCG_1979311	Homo sapiens (Human)	265					10291
4869	A0A140VJQ2	A0A140VJQ2_HUMAN	unreviewed	Testicular tissue protein Li 128		Homo sapiens (Human)	259					10319
4869	P06748	NPM_HUMAN	reviewed	Nucleophosmin (NPM) (Nucleolar phosphoprotein B23) (Nucleolar protein NO38) (Numatrin)	NPM1 NPM	Homo sapiens (Human)	294					10336
4899	A0A024R770	A0A024R770_HUMAN	unreviewed	Nuclear respiratory factor 1, isoform CRA_a	NRF1 hCG_1811093	Homo sapiens (Human)	503					10421
4899	A0A024R774	A0A024R774_HUMAN	unreviewed	Nuclear respiratory factor 1, isoform CRA_b	NRF1 hCG_1811093	Homo sapiens (Human)	522					10422
4899	Q16656	NRF1_HUMAN	reviewed	Nuclear respiratory factor 1 (NRF-1) (Alpha palindromic-binding protein) (Alpha-pal)	NRF1	Homo sapiens (Human)	503					10445
4904	P67809	YBOX1_HUMAN	reviewed	Nuclease-sensitive element-binding protein 1 (CCAAT-binding transcription factor I subunit A) (CBF-A) (DNA-binding protein B) (DBPB) (Enhancer factor I subunit A) (EFI-A) (Y-box transcription factor) (Y-box-binding protein 1) (YB-1)	YBX1 NSEP1 YB1	Homo sapiens (Human)	324					10482
4914	P04629	NTRK1_HUMAN	reviewed	High affinity nerve growth factor receptor (EC 2.7.10.1) (Neurotrophic tyrosine kinase receptor type 1) (TRK1-transforming tyrosine kinase protein) (Tropomyosin-related kinase A) (Tyrosine kinase receptor) (Tyrosine kinase receptor A) (Trk-A) (gp140trk) (p140-TrkA)	NTRK1 MTC TRK TRKA	Homo sapiens (Human)	796					10486
4914	X5DR71	X5DR71_HUMAN	unreviewed	Tyrosine-protein kinase receptor (EC 2.7.10.1) (Fragment)	NTRK1	Homo sapiens (Human)	790					10521
4928	P52948	NUP98_HUMAN	reviewed	Nuclear pore complex protein Nup98-Nup96 [Cleaved into: Nuclear pore complex protein Nup98 (98 kDa nucleoporin) (Nucleoporin Nup98) (Nup98); Nuclear pore complex protein Nup96 (96 kDa nucleoporin) (Nucleoporin Nup96) (Nup96)]	NUP98 ADAR2	Homo sapiens (Human)	1817					10528
4953	B4DXF8	B4DXF8_HUMAN	unreviewed	cDNA FLJ51371, highly similar to Ornithine decarboxylase (EC 4.1.1.17)		Homo sapiens (Human)	308					10541
4953	P11926	DCOR_HUMAN	reviewed	Ornithine decarboxylase (ODC) (EC 4.1.1.17)	ODC1	Homo sapiens (Human)	461					10614
5007	P22059	OSBP1_HUMAN	reviewed	Oxysterol-binding protein 1	OSBP OSBP1	Homo sapiens (Human)	807					10661
5034	A0A024R8S5	A0A024R8S5_HUMAN	unreviewed	Protein disulfide-isomerase (EC 5.3.4.1)	P4HB hCG_95895	Homo sapiens (Human)	508					10681
5034	P07237	PDIA1_HUMAN	reviewed	Protein disulfide-isomerase (PDI) (EC 5.3.4.1) (Cellular thyroid hormone-binding protein) (Prolyl 4-hydroxylase subunit beta) (p55)	P4HB ERBA2L PDI PDIA1 PO4DB	Homo sapiens (Human)	508					10724
5048	P43034	LIS1_HUMAN	reviewed	Platelet-activating factor acetylhydrolase IB subunit alpha (Lissencephaly-1 protein) (LIS-1) (PAF acetylhydrolase 45 kDa subunit) (PAF-AH 45 kDa subunit) (PAF-AH alpha) (PAFAH alpha)	PAFAH1B1 LIS1 MDCR MDS PAFAHA	Homo sapiens (Human)	410					10772
5127	A0A024R183	A0A024R183_HUMAN	unreviewed	PCTAIRE protein kinase 1, isoform CRA_b	PCTK1 hCG_17404	Homo sapiens (Human)	502					10813
5127	A0A140VK97	A0A140VK97_HUMAN	unreviewed	Testis secretory sperm-binding protein Li 224n		Homo sapiens (Human)	496					10910
5127	Q00536	CDK16_HUMAN	reviewed	Cyclin-dependent kinase 16 (EC 2.7.11.22) (Cell division protein kinase 16) (PCTAIRE-motif protein kinase 1) (Serine/threonine-protein kinase PCTAIRE-1)	CDK16 PCTAIRE1 PCTK1	Homo sapiens (Human)	496					10921
5127	Q9BRL4	Q9BRL4_HUMAN	unreviewed	PCTK1 protein	PCTK1	Homo sapiens (Human)	448					10923
5187	O15534	PER1_HUMAN	reviewed	Period circadian protein homolog 1 (hPER1) (Circadian clock protein PERIOD 1) (Circadian pacemaker protein Rigui)	PER1 KIAA0482 PER RIGUI	Homo sapiens (Human)	1290					10940
5210	B7Z5C3	B7Z5C3_HUMAN	unreviewed	cDNA FLJ58271, highly similar to 6-phosphofructo-2-kinase/fructose-2,6-biphosphatase 4		Homo sapiens (Human)	458					10987
5210	Q16877	F264_HUMAN	reviewed	6-phosphofructo-2-kinase/fructose-2,6-bisphosphatase 4 (6PF-2-K/Fru-2,6-P2ase 4) (PFK/FBPase 4) (6PF-2-K/Fru-2,6-P2ase testis-type isozyme) [Includes: 6-phosphofructo-2-kinase (EC 2.7.1.105); Fructose-2,6-bisphosphatase (EC 3.1.3.46)]	PFKFB4	Homo sapiens (Human)	469					10992
5210	Q5XLC3	Q5XLC3_HUMAN	unreviewed	6-phosphofructo-2-kinase/fructose-2, 6-biphosphatase 4 splice isoform 4 (EC 2.7.1.105) (EC 3.1.3.46)		Homo sapiens (Human)	278					11004
5210	Q66S35	Q66S35_HUMAN	unreviewed	6-phosphofructo-2-kinase/fructose-2, 6-biphosphatase 4 isoform 1 (EC 2.7.1.105) (EC 3.1.3.46) (6-phosphofructo-2-kinase/fructose-2,6-bisphosphatase 4)	PFKFB4	Homo sapiens (Human)	462					11052
5300	Q13526	PIN1_HUMAN	reviewed	Peptidyl-prolyl cis-trans isomerase NIMA-interacting 1 (EC 5.2.1.8) (Peptidyl-prolyl cis-trans isomerase Pin1) (PPIase Pin1) (Rotamase Pin1)	PIN1	Homo sapiens (Human)	163					11091
5305	P48426	PI42A_HUMAN	reviewed	Phosphatidylinositol 5-phosphate 4-kinase type-2 alpha (EC 2.7.1.149) (1-phosphatidylinositol 5-phosphate 4-kinase 2-alpha) (Diphosphoinositide kinase 2-alpha) (PIP5KIII) (Phosphatidylinositol 5-phosphate 4-kinase type II alpha) (PI(5)P 4-kinase type II alpha) (PIP4KII-alpha) (PtdIns(4)P-5-kinase B isoform) (PtdIns(4)P-5-kinase C isoform) (PtdIns(5)P-4-kinase isoform 2-alpha)	PIP4K2A PIP5K2 PIP5K2A	Homo sapiens (Human)	406					11124
5306	B4E1U1	B4E1U1_HUMAN	unreviewed	cDNA FLJ52181, highly similar to Phosphatidylinositol transfer protein alpha isoform		Homo sapiens (Human)	197					11168
5306	Q00169	PIPNA_HUMAN	reviewed	Phosphatidylinositol transfer protein alpha isoform (PI-TP-alpha) (PtdIns transfer protein alpha) (PtdInsTP alpha)	PITPNA PITPN	Homo sapiens (Human)	270					11198
5306	V9HWC5	V9HWC5_HUMAN	unreviewed	Epididymis secretory protein Li 36	HEL-S-36	Homo sapiens (Human)	270					11244
5356	O43660	PLRG1_HUMAN	reviewed	Pleiotropic regulator 1	PLRG1	Homo sapiens (Human)	514					11321
5371	P29590	PML_HUMAN	reviewed	Protein PML (Promyelocytic leukemia protein) (RING finger protein 71) (Tripartite motif-containing protein 19)	PML MYL PP8675 RNF71 TRIM19	Homo sapiens (Human)	882					11333
5393	B4DXG8	B4DXG8_HUMAN	unreviewed	cDNA FLJ55260, highly similar to Exosome complex exonuclease RRP45 (EC 3.1.13.-)		Homo sapiens (Human)	392					13001
5393	Q06265	EXOS9_HUMAN	reviewed	Exosome complex component RRP45 (Autoantigen PM/Scl 1) (Exosome component 9) (P75 polymyositis-scleroderma overlap syndrome-associated autoantigen) (Polymyositis/scleroderma autoantigen 1) (Polymyositis/scleroderma autoantigen 75 kDa) (PM/Scl-75)	EXOSC9 PMSCL1	Homo sapiens (Human)	439					15110
5411	Q9H307	PININ_HUMAN	reviewed	Pinin (140 kDa nuclear and cell adhesion-related phosphoprotein) (Desmosome-associated protein) (Domain-rich serine protein) (DRS protein) (DRSP) (Melanoma metastasis clone A protein) (Nuclear protein SDK3) (SR-like protein)	PNN DRS MEMA	Homo sapiens (Human)	717					15364
5430	P24928	RPB1_HUMAN	reviewed	DNA-directed RNA polymerase II subunit RPB1 (RNA polymerase II subunit B1) (EC 2.7.7.6) (DNA-directed RNA polymerase II subunit A) (DNA-directed RNA polymerase III largest subunit) (RNA-directed RNA polymerase II subunit RPB1) (EC 2.7.7.48)	POLR2A POLR2	Homo sapiens (Human)	1970					19645
5473	P02775	CXCL7_HUMAN	reviewed	Platelet basic protein (PBP) (C-X-C motif chemokine 7) (Leukocyte-derived growth factor) (LDGF) (Macrophage-derived growth factor) (MDGF) (Small-inducible cytokine B7) [Cleaved into: Connective tissue-activating peptide III (CTAP-III) (LA-PF4) (Low-affinity platelet factor IV); TC-2; Connective tissue-activating peptide III(1-81) (CTAP-III(1-81)); Beta-thromboglobulin (Beta-TG); Neutrophil-activa…	PPBP CTAP3 CXCL7 SCYB7 TGB1 THBGB1	Homo sapiens (Human)	128					20740
5481	E5KN55	E5KN55_HUMAN	unreviewed	Peptidyl-prolyl cis-trans isomerase D (Testicular tissue protein Li 147)		Homo sapiens (Human)	370					22803
5481	Q08752	PPID_HUMAN	reviewed	Peptidyl-prolyl cis-trans isomerase D (PPIase D) (EC 5.2.1.8) (40 kDa peptidyl-prolyl cis-trans isomerase) (Cyclophilin-40) (CYP-40) (Cyclophilin-related protein) (Rotamase D)	PPID CYP40 CYPD	Homo sapiens (Human)	370					22950
5499	A0A140VJS9	A0A140VJS9_HUMAN	unreviewed	Serine/threonine-protein phosphatase (EC 3.1.3.16)		Homo sapiens (Human)	341					22976
5499	P62136	PP1A_HUMAN	reviewed	Serine/threonine-protein phosphatase PP1-alpha catalytic subunit (PP-1A) (EC 3.1.3.16)	PPP1CA PPP1A	Homo sapiens (Human)	330					22985
5500	P62140	PP1B_HUMAN	reviewed	Serine/threonine-protein phosphatase PP1-beta catalytic subunit (PP-1B) (PPP1CD) (EC 3.1.3.16) (EC 3.1.3.53)	PPP1CB	Homo sapiens (Human)	327					23028
5500	V9HW04	V9HW04_HUMAN	unreviewed	Serine/threonine-protein phosphatase (EC 3.1.3.16)	HEL-S-80p	Homo sapiens (Human)	327					23029
5501	A0A024RBP2	A0A024RBP2_HUMAN	unreviewed	Serine/threonine-protein phosphatase (EC 3.1.3.16)	PPP1CC hCG_38556	Homo sapiens (Human)	323					23031
5501	P36873	PP1G_HUMAN	reviewed	Serine/threonine-protein phosphatase PP1-gamma catalytic subunit (PP-1G) (EC 3.1.3.16) (Protein phosphatase 1C catalytic subunit)	PPP1CC	Homo sapiens (Human)	323					23076
5515	B3KUN1	B3KUN1_HUMAN	unreviewed	Serine/threonine-protein phosphatase (EC 3.1.3.16)	PPP2CA hCG_16586	Homo sapiens (Human)	309					23091
5515	P67775	PP2AA_HUMAN	reviewed	Serine/threonine-protein phosphatase 2A catalytic subunit alpha isoform (PP2A-alpha) (EC 3.1.3.16) (Replication protein C) (RP-C)	PPP2CA	Homo sapiens (Human)	309					23122
5518	A8K7B7	A8K7B7_HUMAN	unreviewed	Protein phosphatase 2 (Formerly 2A), regulatory subunit A (PR 65), alpha isoform (Testicular secretory protein Li 1) (cDNA FLJ78455, highly similar to Homo sapiens protein phosphatase 2 (formerly 2A), regulatory subunit A (PR 65), alpha isoform (PPP2R1A), mRNA) (cDNA, FLJ96799, Homo sapiens protein phosphatase 2 (formerly 2A), regulatory subunit A (PR 65), alpha isoform (PPP2R1A), mRNA)	PPP2R1A hCG_19686	Homo sapiens (Human)	589					23135
5518	B3KQV6	B3KQV6_HUMAN	unreviewed	Serine/threonine-protein phosphatase 2A 65 kDa regulatory subunit A alpha isoform (cDNA FLJ33169 fis, clone ADRGL2000384, highly similar to Serine/threonine-protein phosphatase 2A 65 kDa regulatory subunit A alpha isoform)	PPP2R1A	Homo sapiens (Human)	410					23136
5518	P30153	2AAA_HUMAN	reviewed	Serine/threonine-protein phosphatase 2A 65 kDa regulatory subunit A alpha isoform (Medium tumor antigen-associated 61 kDa protein) (PP2A subunit A isoform PR65-alpha) (PP2A subunit A isoform R1-alpha)	PPP2R1A	Homo sapiens (Human)	589					23152
5519	P30154	2AAB_HUMAN	reviewed	Serine/threonine-protein phosphatase 2A 65 kDa regulatory subunit A beta isoform (PP2A subunit A isoform PR65-beta) (PP2A subunit A isoform R1-beta)	PPP2R1B	Homo sapiens (Human)	601					23168
5528	A0A024RD11	A0A024RD11_HUMAN	unreviewed	Protein phosphatase 2, regulatory subunit B (B56), delta isoform, isoform CRA_d	PPP2R5D hCG_17641	Homo sapiens (Human)	602					23170
5528	Q14738	2A5D_HUMAN	reviewed	Serine/threonine-protein phosphatase 2A 56 kDa regulatory subunit delta isoform (PP2A B subunit isoform B'-delta) (PP2A B subunit isoform B56-delta) (PP2A B subunit isoform PR61-delta) (PP2A B subunit isoform R5-delta)	PPP2R5D	Homo sapiens (Human)	602					23215
5529	B7Z5X1	B7Z5X1_HUMAN	unreviewed	cDNA FLJ60843, highly similar to Serine/threonine-protein phosphatase 2A 56 kDa regulatory subunit epsilon isoform		Homo sapiens (Human)	462					23223
5529	B7Z7C0	B7Z7C0_HUMAN	unreviewed	cDNA FLJ53109, highly similar to Serine/threonine-protein phosphatase 2A 56 kDa regulatory subunit epsilon isoform		Homo sapiens (Human)	391					23243
5529	Q16537	2A5E_HUMAN	reviewed	Serine/threonine-protein phosphatase 2A 56 kDa regulatory subunit epsilon isoform (PP2A B subunit isoform B'-epsilon) (PP2A B subunit isoform B56-epsilon) (PP2A B subunit isoform PR61-epsilon) (PP2A B subunit isoform R5-epsilon)	PPP2R5E	Homo sapiens (Human)	467					23244
5529	Q59EK0	Q59EK0_HUMAN	unreviewed	Epsilon isoform of regulatory subunit B56, protein phosphatase 2A variant (Fragment)		Homo sapiens (Human)	501					23248
5533	P48454	PP2BC_HUMAN	reviewed	Serine/threonine-protein phosphatase 2B catalytic subunit gamma isoform (EC 3.1.3.16) (CAM-PRP catalytic subunit) (Calcineurin, testis-specific catalytic subunit) (Calmodulin-dependent calcineurin A subunit gamma isoform)	PPP3CC CALNA3 CNA3	Homo sapiens (Human)	512					23258
5546	A0A0S2Z456	A0A0S2Z456_HUMAN	unreviewed	Papillary renal cell carcinoma isoform 1 (Fragment)	PRCC	Homo sapiens (Human)	491					23325
5546	A0A0S2Z470	A0A0S2Z470_HUMAN	unreviewed	Papillary renal cell carcinoma isoform 3 (Fragment)	PRCC	Homo sapiens (Human)	459					23358
5546	Q92733	PRCC_HUMAN	reviewed	Proline-rich protein PRCC (Papillary renal cell carcinoma translocation-associated gene protein)	PRCC TPRC	Homo sapiens (Human)	491					23360
5546	Q96FT4	Q96FT4_HUMAN	unreviewed	Papillary renal cell carcinoma (Translocation-associated)	PRCC	Homo sapiens (Human)	491					23363
5565	O43741	AAKB2_HUMAN	reviewed	5'-AMP-activated protein kinase subunit beta-2 (AMPK subunit beta-2)	PRKAB2	Homo sapiens (Human)	272					23367
5567	A0A087WVC4	A0A087WVC4_HUMAN	unreviewed	cAMP-dependent protein kinase catalytic subunit beta	PRKACB	Homo sapiens (Human)	338					23411
5567	B1APF9	B1APF9_HUMAN	unreviewed	cAMP-dependent protein kinase catalytic subunit beta	PRKACB	Homo sapiens (Human)	245					23429
5567	B1APG3	B1APG3_HUMAN	unreviewed	cAMP-dependent protein kinase catalytic subunit beta	PRKACB	Homo sapiens (Human)	264					23451
5567	B2RB89	B2RB89_HUMAN	unreviewed	Protein kinase, cAMP-dependent, catalytic, beta, isoform CRA_a (cAMP-dependent protein kinase catalytic subunit beta isoform 2) (cDNA, FLJ95374, Homo sapiens protein kinase, cAMP-dependent, catalytic, beta(PRKACB), transcript variant 2, mRNA)	PRKACB hCG_23660	Homo sapiens (Human)	351					23478
5567	B7ZA00	B7ZA00_HUMAN	unreviewed	cDNA, FLJ79014, highly similar to cAMP-dependent protein kinase, beta-catalytic subunit (EC 2.7.11.11)		Homo sapiens (Human)	314					23492
5567	P22694	KAPCB_HUMAN	reviewed	cAMP-dependent protein kinase catalytic subunit beta (PKA C-beta) (EC 2.7.11.11)	PRKACB	Homo sapiens (Human)	351					23512
5590	Q05513	KPCZ_HUMAN	reviewed	Protein kinase C zeta type (EC 2.7.11.13) (nPKC-zeta)	PRKCZ PKC2	Homo sapiens (Human)	592					23524
5591	P78527	PRKDC_HUMAN	reviewed	DNA-dependent protein kinase catalytic subunit (DNA-PK catalytic subunit) (DNA-PKcs) (EC 2.7.11.1) (DNPK1) (p460)	PRKDC HYRC HYRC1	Homo sapiens (Human)	4128					23552
5624	E7END6	E7END6_HUMAN	unreviewed	Vitamin K-dependent protein C	PROC	Homo sapiens (Human)	495					23560
5624	P04070	PROC_HUMAN	reviewed	Vitamin K-dependent protein C (EC 3.4.21.69) (Anticoagulant protein C) (Autoprothrombin IIA) (Blood coagulation factor XIV) [Cleaved into: Vitamin K-dependent protein C light chain; Vitamin K-dependent protein C heavy chain; Activation peptide]	PROC	Homo sapiens (Human)	461					23613
5654	Q92743	HTRA1_HUMAN	reviewed	Serine protease HTRA1 (EC 3.4.21.-) (High-temperature requirement A serine peptidase 1) (L56) (Serine protease 11)	HTRA1 HTRA PRSS11	Homo sapiens (Human)	480					25489
5684	A0A140VK43	A0A140VK43_HUMAN	unreviewed	Proteasome subunit alpha type (EC 3.4.25.1)		Homo sapiens (Human)	255					25913
5684	P25788	PSA3_HUMAN	reviewed	Proteasome subunit alpha type-3 (EC 3.4.25.1) (Macropain subunit C8) (Multicatalytic endopeptidase complex subunit C8) (Proteasome component C8)	PSMA3 HC8 PSC8	Homo sapiens (Human)	255					25942
5685	H0YLC2	H0YLC2_HUMAN	unreviewed	Proteasome subunit alpha type (EC 3.4.25.1)	PSMA4	Homo sapiens (Human)	174					25959
5685	H0YN18	H0YN18_HUMAN	unreviewed	Proteasome subunit alpha type-4	PSMA4	Homo sapiens (Human)	230					26002
5685	P25789	PSA4_HUMAN	reviewed	Proteasome subunit alpha type-4 (EC 3.4.25.1) (Macropain subunit C9) (Multicatalytic endopeptidase complex subunit C9) (Proteasome component C9) (Proteasome subunit L)	PSMA4 HC9 PSC9	Homo sapiens (Human)	261					26010
5728	A0A0U1RR63	A0A0U1RR63_HUMAN	unreviewed	Phosphatidylinositol 3,4,5-trisphosphate 3-phosphatase and dual-specificity protein phosphatase PTEN	PTEN	Homo sapiens (Human)	576					26015
5728	F6KD01	F6KD01_HUMAN	unreviewed	Phosphatase and tensin-like protein (Phosphatase and tensin-like protein isoform A)	PTEN	Homo sapiens (Human)	403					26053
5728	P60484	PTEN_HUMAN	reviewed	Phosphatidylinositol 3,4,5-trisphosphate 3-phosphatase and dual-specificity protein phosphatase PTEN (EC 3.1.3.16) (EC 3.1.3.48) (EC 3.1.3.67) (Mutated in multiple advanced cancers 1) (Phosphatase and tensin homolog)	PTEN MMAC1 TEP1	Homo sapiens (Human)	403					26065
5770	A8K3M3	A8K3M3_HUMAN	unreviewed	Tyrosine-protein phosphatase non-receptor type (EC 3.1.3.48)	PTPN1 hCG_37134	Homo sapiens (Human)	435					26088
5770	B4DSN5	B4DSN5_HUMAN	unreviewed	Tyrosine-protein phosphatase non-receptor type (EC 3.1.3.48)	PTPN1	Homo sapiens (Human)	362					26135
5770	P18031	PTN1_HUMAN	reviewed	Tyrosine-protein phosphatase non-receptor type 1 (EC 3.1.3.48) (Protein-tyrosine phosphatase 1B) (PTP-1B)	PTPN1 PTP1B	Homo sapiens (Human)	435					26156
5796	B4DHC3	B4DHC3_HUMAN	unreviewed	cDNA FLJ61254, highly similar to Receptor-type tyrosine-protein phosphatase kappa (EC 3.1.3.48)		Homo sapiens (Human)	876					26234
5796	Q15262	PTPRK_HUMAN	reviewed	Receptor-type tyrosine-protein phosphatase kappa (Protein-tyrosine phosphatase kappa) (R-PTP-kappa) (EC 3.1.3.48)	PTPRK PTPK	Homo sapiens (Human)	1439					26994
5796	Q59EZ1	Q59EZ1_HUMAN	unreviewed	Protein tyrosine phosphatase, receptor type, K variant (Fragment)		Homo sapiens (Human)	742					27044
5796	Q5TG12	Q5TG12_HUMAN	unreviewed	Receptor-type tyrosine-protein phosphatase kappa	PTPRK	Homo sapiens (Human)	1458					27132
5796	Q86WJ2	Q86WJ2_HUMAN	unreviewed	Mutant receptor type protein tyrosine phosphatase K (EC 3.1.3.48)	PTPRK	Homo sapiens (Human)	1440					27250
5814	Q96QR8	PURB_HUMAN	reviewed	Transcriptional activator protein Pur-beta (Purine-rich element-binding protein B)	PURB	Homo sapiens (Human)	312					27316
5905	A0A024R1U0	A0A024R1U0_HUMAN	unreviewed	Ran GTPase activating protein 1, isoform CRA_d	RANGAP1 hCG_41537	Homo sapiens (Human)	587					27336
5905	P46060	RAGP1_HUMAN	reviewed	Ran GTPase-activating protein 1 (RanGAP1)	RANGAP1 KIAA1835 SD	Homo sapiens (Human)	587					27339
5905	Q9BSK3	Q9BSK3_HUMAN	unreviewed	Putative uncharacterized protein (Fragment)		Homo sapiens (Human)	213					28960
5928	Q09028	RBBP4_HUMAN	reviewed	Histone-binding protein RBBP4 (Chromatin assembly factor 1 subunit C) (CAF-1 subunit C) (Chromatin assembly factor I p48 subunit) (CAF-I 48 kDa subunit) (CAF-I p48) (Nucleosome-remodeling factor subunit RBAP48) (Retinoblastoma-binding protein 4) (RBBP-4) (Retinoblastoma-binding protein p48)	RBBP4 RBAP48	Homo sapiens (Human)	425					29080
5970	A0A087X0W8	A0A087X0W8_HUMAN	unreviewed	Transcription factor p65	RELA	Homo sapiens (Human)	448					29115
5970	Q04206	TF65_HUMAN	reviewed	Transcription factor p65 (Nuclear factor NF-kappa-B p65 subunit) (Nuclear factor of kappa light polypeptide gene enhancer in B-cells 3)	RELA NFKB3	Homo sapiens (Human)	551					29766
5976	A0A024R7L5	A0A024R7L5_HUMAN	unreviewed	UPF1 regulator of nonsense transcripts homolog (Yeast), isoform CRA_b	UPF1 hCG_37042	Homo sapiens (Human)	1118					29959
5976	A0A024R7L8	A0A024R7L8_HUMAN	unreviewed	UPF1 regulator of nonsense transcripts homolog (Yeast), isoform CRA_a	UPF1 hCG_37042	Homo sapiens (Human)	1129					29969
5976	B3KY55	B3KY55_HUMAN	unreviewed	cDNA FLJ46894 fis, clone UTERU3019708, highly similar to Regulator of nonsense transcripts 1		Homo sapiens (Human)	373					30813
5976	Q92900	RENT1_HUMAN	reviewed	Regulator of nonsense transcripts 1 (EC 3.6.4.-) (ATP-dependent helicase RENT1) (Nonsense mRNA reducing factor 1) (NORF1) (Up-frameshift suppressor 1 homolog) (hUpf1)	UPF1 KIAA0221 RENT1	Homo sapiens (Human)	1129					34595
5981	P35251	RFC1_HUMAN	reviewed	Replication factor C subunit 1 (Activator 1 140 kDa subunit) (A1 140 kDa subunit) (Activator 1 large subunit) (Activator 1 subunit 1) (DNA-binding protein PO-GA) (Replication factor C 140 kDa subunit) (RF-C 140 kDa subunit) (RFC140) (Replication factor C large subunit)	RFC1 RFC140	Homo sapiens (Human)	1148					50514
6015	Q06587	RING1_HUMAN	reviewed	E3 ubiquitin-protein ligase RING1 (EC 6.3.2.-) (Polycomb complex protein RING1) (RING finger protein 1) (Really interesting new gene 1 protein)	RING1 RNF1	Homo sapiens (Human)	406					50813
6045	Q99496	RING2_HUMAN	reviewed	E3 ubiquitin-protein ligase RING2 (EC 6.3.2.-) (Huntingtin-interacting protein 2-interacting protein 3) (HIP2-interacting protein 3) (Protein DinG) (RING finger protein 1B) (RING1b) (RING finger protein 2) (RING finger protein BAP-1)	RNF2 BAP1 DING HIPI3 RING1B	Homo sapiens (Human)	336					51053
6046	A0A024RCR5	A0A024RCR5_HUMAN	unreviewed	Bromodomain containing 2, isoform CRA_b	BRD2 hCG_17503	Homo sapiens (Human)	801					51068
6046	P25440	BRD2_HUMAN	reviewed	Bromodomain-containing protein 2 (O27.1.1) (Really interesting new gene 3 protein)	BRD2 KIAA9001 RING3	Homo sapiens (Human)	801					51073
6046	X5CF57	X5CF57_HUMAN	unreviewed	BRD2	BRD2	Homo sapiens (Human)	754					51096
6096	Q58EY0	Q58EY0_HUMAN	unreviewed	RAR-related orphan receptor B (RAR-related orphan receptor beta) (cDNA, FLJ93970, Homo sapiens RAR-related orphan receptor B (RORB), mRNA)	RORB NR1F2 hCG_27313	Homo sapiens (Human)	459					51124
6117	P27694	RFA1_HUMAN	reviewed	Replication protein A 70 kDa DNA-binding subunit (RP-A p70) (Replication factor A protein 1) (RF-A protein 1) (Single-stranded DNA-binding protein) [Cleaved into: Replication protein A 70 kDa DNA-binding subunit, N-terminally processed]	RPA1 REPA1 RPA70	Homo sapiens (Human)	616					51131
6118	B4DUL2	B4DUL2_HUMAN	unreviewed	cDNA FLJ57152, highly similar to Replication protein A 32 kDa subunit		Homo sapiens (Human)	174					51138
6118	P15927	RFA2_HUMAN	reviewed	Replication protein A 32 kDa subunit (RP-A p32) (Replication factor A protein 2) (RF-A protein 2) (Replication protein A 34 kDa subunit) (RP-A p34)	RPA2 REPA2 RPA32 RPA34	Homo sapiens (Human)	270					51177
6119	A4D105	A4D105_HUMAN	unreviewed	Replication protein A3, 14kDa (Replication protein A3, 14kDa, isoform CRA_b) (cDNA, FLJ92105, Homo sapiens replication protein A3, 14kDa (RPA3), mRNA)	RPA3 hCG_17407 tcag7.136	Homo sapiens (Human)	121					51213
6119	P35244	RFA3_HUMAN	reviewed	Replication protein A 14 kDa subunit (RP-A p14) (Replication factor A protein 3) (RF-A protein 3)	RPA3 REPA3 RPA14	Homo sapiens (Human)	121					51222
6125	A2RUM7	A2RUM7_HUMAN	unreviewed	Ribosomal protein L5 (Ribosomal protein L5, isoform CRA_c) (cDNA, FLJ95579, Homo sapiens ribosomal protein L5 (RPL5), mRNA)	RPL5 hCG_2028912	Homo sapiens (Human)	297					51231
6125	P46777	RL5_HUMAN	reviewed	60S ribosomal protein L5	RPL5 MSTP030	Homo sapiens (Human)	297					51319
6128	A0A024RBK3	A0A024RBK3_HUMAN	unreviewed	60S ribosomal protein L6	RPL6 hCG_38537	Homo sapiens (Human)	288					51329
6128	Q02878	RL6_HUMAN	reviewed	60S ribosomal protein L6 (Neoplasm-related protein C140) (Tax-responsive enhancer element-binding protein 107) (TaxREB107)	RPL6 TXREB1	Homo sapiens (Human)	288					51339
6128	Q8TBK5	Q8TBK5_HUMAN	unreviewed	60S ribosomal protein L6	RPL6	Homo sapiens (Human)	288					51412
6137	A8K4C8	A8K4C8_HUMAN	unreviewed	60S ribosomal protein L13	RPL13 hCG_1723872	Homo sapiens (Human)	211					51490
6137	P26373	RL13_HUMAN	reviewed	60S ribosomal protein L13 (Breast basic conserved protein 1)	RPL13 BBC1 OK/SW-cl.46	Homo sapiens (Human)	211					51547
6175	A0A024RBS2	A0A024RBS2_HUMAN	unreviewed	60S acidic ribosomal protein P0	RPLP0 hCG_2016152	Homo sapiens (Human)	317					51566
6175	P05388	RLA0_HUMAN	reviewed	60S acidic ribosomal protein P0 (60S ribosomal protein L10E)	RPLP0	Homo sapiens (Human)	317					51574
6176	A0A024R608	A0A024R608_HUMAN	unreviewed	Ribosomal protein, large, P1, isoform CRA_a	RPLP1 hCG_38799	Homo sapiens (Human)	114					51593
6176	P05386	RLA1_HUMAN	reviewed	60S acidic ribosomal protein P1	RPLP1 RRP1	Homo sapiens (Human)	114					51602
6188	P23396	RS3_HUMAN	reviewed	40S ribosomal protein S3 (EC 4.2.99.18)	RPS3 OK/SW-cl.26	Homo sapiens (Human)	243					51631
6195	Q15418	KS6A1_HUMAN	reviewed	Ribosomal protein S6 kinase alpha-1 (S6K-alpha-1) (EC 2.7.11.1) (90 kDa ribosomal protein S6 kinase 1) (p90-RSK 1) (p90RSK1) (p90S6K) (MAP kinase-activated protein kinase 1a) (MAPK-activated protein kinase 1a) (MAPKAP kinase 1a) (MAPKAPK-1a) (Ribosomal S6 kinase 1) (RSK-1)	RPS6KA1 MAPKAPK1A RSK1	Homo sapiens (Human)	735					51741
6196	B7Z3B5	B7Z3B5_HUMAN	unreviewed	Ribosomal protein S6 kinase alpha-2 (Ribosomal protein S6 kinase, 90kDa, polypeptide 2, isoform CRA_a) (cDNA FLJ55331, highly similar to Ribosomal protein S6 kinase alpha-2 (EC 2.7.11.1))	RPS6KA2 hCG_2029617	Homo sapiens (Human)	644					51773
6196	Q15349	KS6A2_HUMAN	reviewed	Ribosomal protein S6 kinase alpha-2 (S6K-alpha-2) (EC 2.7.11.1) (90 kDa ribosomal protein S6 kinase 2) (p90-RSK 2) (p90RSK2) (MAP kinase-activated protein kinase 1c) (MAPK-activated protein kinase 1c) (MAPKAP kinase 1c) (MAPKAPK-1c) (Ribosomal S6 kinase 3) (RSK-3) (pp90RSK3)	RPS6KA2 MAPKAPK1C RSK3	Homo sapiens (Human)	733					54521
6196	X5D337	X5D337_HUMAN	unreviewed	Ribosomal protein S6 kinase 90kDa polypeptide 2 isoform B	RPS6KA2	Homo sapiens (Human)	26					54623
6198	P23443	KS6B1_HUMAN	reviewed	Ribosomal protein S6 kinase beta-1 (S6K-beta-1) (S6K1) (EC 2.7.11.1) (70 kDa ribosomal protein S6 kinase 1) (P70S6K1) (p70-S6K 1) (Ribosomal protein S6 kinase I) (Serine/threonine-protein kinase 14A) (p70 ribosomal S6 kinase alpha) (p70 S6 kinase alpha) (p70 S6K-alpha) (p70 S6KA)	RPS6KB1 STK14A	Homo sapiens (Human)	525					54778
6199	Q9UBS0	KS6B2_HUMAN	reviewed	Ribosomal protein S6 kinase beta-2 (S6K-beta-2) (S6K2) (EC 2.7.11.1) (70 kDa ribosomal protein S6 kinase 2) (P70S6K2) (p70-S6K 2) (S6 kinase-related kinase) (SRK) (Serine/threonine-protein kinase 14B) (p70 ribosomal S6 kinase beta) (S6K-beta) (p70 S6 kinase beta) (p70 S6K-beta) (p70 S6KB) (p70-beta)	RPS6KB2 STK14B	Homo sapiens (Human)	482					54853
6222	P62269	RS18_HUMAN	reviewed	40S ribosomal protein S18 (Ke-3) (Ke3)	RPS18 D6S218E	Homo sapiens (Human)	152					54890
6236	A0A024R6X0	A0A024R6X0_HUMAN	unreviewed	Ras-related associated with diabetes, isoform CRA_a	RRAD hCG_28819	Homo sapiens (Human)	308					54955
6236	P55042	RAD_HUMAN	reviewed	GTP-binding protein RAD (RAD1) (Ras associated with diabetes)	RRAD RAD	Homo sapiens (Human)	308					54973
6256	F1D8Q5	F1D8Q5_HUMAN	unreviewed	Retinoid X nuclear receptor alpha (Retinoid X receptor, alpha, isoform CRA_b)	NR2B1 RXRA hCG_18150	Homo sapiens (Human)	462					55105
6256	P19793	RXRA_HUMAN	reviewed	Retinoic acid receptor RXR-alpha (Nuclear receptor subfamily 2 group B member 1) (Retinoid X receptor alpha)	RXRA NR2B1	Homo sapiens (Human)	462					55145
6256	Q6P3U7	Q6P3U7_HUMAN	unreviewed	RXRA protein (Fragment)	RXRA	Homo sapiens (Human)	516					55152
6294	B7Z2F6	B7Z2F6_HUMAN	unreviewed	cDNA FLJ54744, highly similar to Scaffold attachment factor B		Homo sapiens (Human)	759					55153
6294	B7ZLP5	B7ZLP5_HUMAN	unreviewed	SAFB protein	SAFB	Homo sapiens (Human)	914					55216
6294	Q15424	SAFB1_HUMAN	reviewed	Scaffold attachment factor B1 (SAF-B) (SAF-B1) (HSP27 estrogen response element-TATA box-binding protein) (HSP27 ERE-TATA-binding protein)	SAFB HAP HET SAFB1	Homo sapiens (Human)	915					55379
6337	P37088	SCNNA_HUMAN	reviewed	Amiloride-sensitive sodium channel subunit alpha (Alpha-NaCH) (Epithelial Na(+) channel subunit alpha) (Alpha-ENaC) (ENaCA) (Nonvoltage-gated sodium channel 1 subunit alpha) (SCNEA)	SCNN1A SCNN1	Homo sapiens (Human)	669					55558
6383	A0A024R9D1	A0A024R9D1_HUMAN	unreviewed	Syndecan	SDC2 hCG_15745	Homo sapiens (Human)	201					55611
6383	E9PBI9	E9PBI9_HUMAN	unreviewed	Syndecan	SDC2	Homo sapiens (Human)	172					55658
6383	P34741	SDC2_HUMAN	reviewed	Syndecan-2 (SYND2) (Fibroglycan) (Heparan sulfate proteoglycan core protein) (HSPG) (CD antigen CD362)	SDC2 HSPG1	Homo sapiens (Human)	201					55660
6389	A0A024QZ30	A0A024QZ30_HUMAN	unreviewed	Succinate dehydrogenase [ubiquinone] flavoprotein subunit, mitochondrial (EC 1.3.5.1)	SDHA hCG_1639814	Homo sapiens (Human)	664					55668
6389	D6RFM5	D6RFM5_HUMAN	unreviewed	Succinate dehydrogenase [ubiquinone] flavoprotein subunit, mitochondrial (EC 1.3.5.1)	SDHA	Homo sapiens (Human)	583					55677
6389	P31040	SDHA_HUMAN	reviewed	Succinate dehydrogenase [ubiquinone] flavoprotein subunit, mitochondrial (EC 1.3.5.1) (Flavoprotein subunit of complex II) (Fp)	SDHA SDH2 SDHF	Homo sapiens (Human)	664					55690
6421	P23246	SFPQ_HUMAN	reviewed	Splicing factor, proline- and glutamine-rich (100 kDa DNA-pairing protein) (hPOMp100) (DNA-binding p52/p100 complex, 100 kDa subunit) (Polypyrimidine tract-binding protein-associated-splicing factor) (PSF) (PTB-associated-splicing factor)	SFPQ PSF	Homo sapiens (Human)	707					55692
6421	Q86VG2	Q86VG2_HUMAN	unreviewed	Splicing factor proline/glutamine-rich (Polypyrimidine tract binding protein associated)	SFPQ	Homo sapiens (Human)	707					55759
6427	A0A024R8U5	A0A024R8U5_HUMAN	unreviewed	Splicing factor, arginine/serine-rich 2, isoform CRA_a	SFRS2 hCG_27842	Homo sapiens (Human)	221					55781
6427	Q01130	SRSF2_HUMAN	reviewed	Serine/arginine-rich splicing factor 2 (Protein PR264) (Splicing component, 35 kDa) (Splicing factor SC35) (SC-35) (Splicing factor, arginine/serine-rich 2)	SRSF2 SFRS2	Homo sapiens (Human)	221					55854
6427	Q53FN0	Q53FN0_HUMAN	unreviewed	Splicing factor, arginine/serine-rich 2 variant (Fragment)		Homo sapiens (Human)	221					56257
6453	A7XZY7	A7XZY7_HUMAN	unreviewed	Intersectin 1 short form variant 4	ITSN1	Homo sapiens (Human)	1183					56342
6453	F8W7U0	F8W7U0_HUMAN	unreviewed	Intersectin-1	ITSN1	Homo sapiens (Human)	1149					56647
6453	Q15811	ITSN1_HUMAN	reviewed	Intersectin-1 (SH3 domain-containing protein 1A) (SH3P17)	ITSN1 ITSN SH3D1A	Homo sapiens (Human)	1721					56849
6453	Q6PD56	Q6PD56_HUMAN	unreviewed	ITSN1 protein (Fragment)	ITSN1	Homo sapiens (Human)	634					56916
6601	A0A024RB22	A0A024RB22_HUMAN	unreviewed	SWI/SNF related, matrix associated, actin dependent regulator of chromatin, subfamily c, member 2, isoform CRA_a	SMARCC2 hCG_25004	Homo sapiens (Human)	1214					57018
6601	F8VXC8	F8VXC8_HUMAN	unreviewed	SWI/SNF complex subunit SMARCC2	SMARCC2	Homo sapiens (Human)	1245					57062
6601	Q8TAQ2	SMRC2_HUMAN	reviewed	SWI/SNF complex subunit SMARCC2 (BRG1-associated factor 170) (BAF170) (SWI/SNF complex 170 kDa subunit) (SWI/SNF-related matrix-associated actin-dependent regulator of chromatin subfamily C member 2)	SMARCC2 BAF170	Homo sapiens (Human)	1214					57332
6613	A0A024R8S3	A0A024R8S3_HUMAN	unreviewed	Small ubiquitin-related modifier (SUMO)	SUMO2 hCG_1987100	Homo sapiens (Human)	95					57418
6613	P61956	SUMO2_HUMAN	reviewed	Small ubiquitin-related modifier 2 (SUMO-2) (HSMT3) (SMT3 homolog 2) (SUMO-3) (Sentrin-2) (Ubiquitin-like protein SMT3B) (Smt3B)	SUMO2 SMT3B SMT3H2	Homo sapiens (Human)	95					57448
6622	H6UYS5	H6UYS5_HUMAN	unreviewed	Alpha-synuclein	SNCA	Homo sapiens (Human)	112					57520
6622	P37840	SYUA_HUMAN	reviewed	Alpha-synuclein (Non-A beta component of AD amyloid) (Non-A4 component of amyloid precursor) (NACP)	SNCA NACP PARK1	Homo sapiens (Human)	140					57592
6625	A0A024QZD5	A0A024QZD5_HUMAN	unreviewed	Small nuclear ribonucleoprotein 70kDa polypeptide (RNP antigen), isoform CRA_b	SNRP70 hCG_16213	Homo sapiens (Human)	437					57599
6625	P08621	RU17_HUMAN	reviewed	U1 small nuclear ribonucleoprotein 70 kDa (U1 snRNP 70 kDa) (U1-70K) (snRNP70)	SNRNP70 RNPU1Z RPU1 SNRP70 U1AP1	Homo sapiens (Human)	437					57661
6625	Q9UFS1	Q9UFS1_HUMAN	unreviewed	Putative uncharacterized protein DKFZp434N041 (SNRNP70 protein)	DKFZp434N041 SNRNP70	Homo sapiens (Human)	122					57666
6643	O60749	SNX2_HUMAN	reviewed	Sorting nexin-2 (Transformation-related gene 9 protein) (TRG-9)	SNX2 TRG9	Homo sapiens (Human)	519					57761
6657	A0A0U3FYV6	A0A0U3FYV6_HUMAN	unreviewed	SRY (Sex determining region Y)-box 2 (Transcription factor SOX-2)	SOX2 hCG_2021649	Homo sapiens (Human)	317					58491
6657	P48431	SOX2_HUMAN	reviewed	Transcription factor SOX-2	SOX2	Homo sapiens (Human)	317					58533
6688	P17947	SPI1_HUMAN	reviewed	Transcription factor PU.1 (31 kDa-transforming protein)	SPI1	Homo sapiens (Human)	270					60673
6689	A0A024R4I5	A0A024R4I5_HUMAN	unreviewed	Spi-B transcription factor (Spi-1/PU.1 related), isoform CRA_b	SPIB hCG_22927	Homo sapiens (Human)	262					63874
6689	Q01892	SPIB_HUMAN	reviewed	Transcription factor Spi-B	SPIB	Homo sapiens (Human)	262					64061
6714	P12931	SRC_HUMAN	reviewed	Proto-oncogene tyrosine-protein kinase Src (EC 2.7.10.2) (Proto-oncogene c-Src) (pp60c-src) (p60-Src)	SRC SRC1	Homo sapiens (Human)	536					64170
6722	A0A024RD16	A0A024RD16_HUMAN	unreviewed	Serum response factor (C-fos serum response element-binding transcription factor), isoform CRA_a	SRF hCG_17638	Homo sapiens (Human)	508					64319
6722	B4DU24	B4DU24_HUMAN	unreviewed	cDNA FLJ51683, highly similar to Serum response factor		Homo sapiens (Human)	304					64397
6722	P11831	SRF_HUMAN	reviewed	Serum response factor (SRF)	SRF	Homo sapiens (Human)	508					64423
6741	P05455	LA_HUMAN	reviewed	Lupus La protein (La autoantigen) (La ribonucleoprotein) (Sjoegren syndrome type B antigen) (SS-B)	SSB	Homo sapiens (Human)	408					64426
6749	A0A024R4Z6	A0A024R4Z6_HUMAN	unreviewed	Structure specific recognition protein 1, isoform CRA_a	SSRP1 hCG_39757	Homo sapiens (Human)	709					64704
6749	Q08945	SSRP1_HUMAN	reviewed	FACT complex subunit SSRP1 (Chromatin-specific transcription elongation factor 80 kDa subunit) (Facilitates chromatin transcription complex 80 kDa subunit) (FACT 80 kDa subunit) (FACTp80) (Facilitates chromatin transcription complex subunit SSRP1) (Recombination signal sequence recognition protein 1) (Structure-specific recognition protein 1) (hSSRP1) (T160)	SSRP1 FACT80	Homo sapiens (Human)	709					64978
6776	A8K6I5	A8K6I5_HUMAN	unreviewed	Signal transducer and activator of transcription		Homo sapiens (Human)	794					74006
6776	K7EK35	K7EK35_HUMAN	unreviewed	Signal transducer and activator of transcription	STAT5A	Homo sapiens (Human)	763					79039
6776	P42229	STA5A_HUMAN	reviewed	Signal transducer and activator of transcription 5A	STAT5A STAT5	Homo sapiens (Human)	794					79101
6776	Q59GY7	Q59GY7_HUMAN	unreviewed	Signal transducer and activator of transcription (Fragment)		Homo sapiens (Human)	765					79176
6780	B3KRE0	B3KRE0_HUMAN	unreviewed	cDNA FLJ34086 fis, clone FCBBF3005320, highly similar to Double-stranded RNA-binding protein Staufen homolog 1		Homo sapiens (Human)	365					79365
6780	O95793	STAU1_HUMAN	reviewed	Double-stranded RNA-binding protein Staufen homolog 1	STAU1 STAU	Homo sapiens (Human)	577					79576
6780	Q59F99	Q59F99_HUMAN	unreviewed	Staufen isoform b variant (Fragment)		Homo sapiens (Human)	591					79650
6780	Q6PJX3	Q6PJX3_HUMAN	unreviewed	STAU1 protein (Fragment)	STAU1	Homo sapiens (Human)	196					79837
6790	O14965	AURKA_HUMAN	reviewed	Aurora kinase A (EC 2.7.11.1) (Aurora 2) (Aurora/IPL1-related kinase 1) (ARK-1) (Aurora-related kinase 1) (hARK1) (Breast tumor-amplified kinase) (Serine/threonine-protein kinase 15) (Serine/threonine-protein kinase 6) (Serine/threonine-protein kinase aurora-A)	AURKA AIK AIRK1 ARK1 AURA AYK1 BTAK IAK1 STK15 STK6	Homo sapiens (Human)	403					79869
6827	P63272	SPT4H_HUMAN	reviewed	Transcription elongation factor SPT4 (hSPT4) (DRB sensitivity-inducing factor 14 kDa subunit) (DSIF p14) (DRB sensitivity-inducing factor small subunit) (DSIF small subunit)	SUPT4H1 SPT4H SUPT4H	Homo sapiens (Human)	117					79913
6829	O00267	SPT5H_HUMAN	reviewed	Transcription elongation factor SPT5 (hSPT5) (DRB sensitivity-inducing factor 160 kDa subunit) (DSIF p160) (DRB sensitivity-inducing factor large subunit) (DSIF large subunit) (Tat-cotransactivator 1 protein) (Tat-CT1 protein)	SUPT5H SPT5 SPT5H	Homo sapiens (Human)	1087					79959
6830	Q7KZ85	SPT6H_HUMAN	reviewed	Transcription elongation factor SPT6 (hSPT6) (Histone chaperone suppressor of Ty6) (Tat-cotransactivator 2 protein) (Tat-CT2 protein)	SUPT6H KIAA0162 SPT6H	Homo sapiens (Human)	1726					81608
6838	O75683	SURF6_HUMAN	reviewed	Surfeit locus protein 6	SURF6 SURF-6	Homo sapiens (Human)	361					81669
6872	P21675	TAF1_HUMAN	reviewed	Transcription initiation factor TFIID subunit 1 (EC 2.3.1.48) (EC 2.7.11.1) (Cell cycle gene 1 protein) (TBP-associated factor 250 kDa) (p250) (Transcription initiation factor TFIID 250 kDa subunit) (TAF(II)250) (TAFII-250) (TAFII250)	TAF1 BA2R CCG1 CCGS TAF2A	Homo sapiens (Human)	1872					81892
6936	A4UHR0	A4UHR0_HUMAN	unreviewed	C2ORF3 variant 3	C2orf3	Homo sapiens (Human)	343					83737
6936	B3KUM5	B3KUM5_HUMAN	unreviewed	cDNA FLJ40245 fis, clone TESTI2023968, highly similar to GC-RICH SEQUENCE DNA-BINDING FACTOR		Homo sapiens (Human)	612					83840
6936	P16383	GCFC2_HUMAN	reviewed	GC-rich sequence DNA-binding factor 2 (GC-rich sequence DNA-binding factor) (Transcription factor 9) (TCF-9)	GCFC2 C2orf3 GCF TCF9	Homo sapiens (Human)	781					84152
6936	Q9BVX3	Q9BVX3_HUMAN	unreviewed	C2orf3 protein		Homo sapiens (Human)	215					84196
6949	B4DRA2	B4DRA2_HUMAN	unreviewed	cDNA FLJ57828, highly similar to Treacle protein (Fragment)		Homo sapiens (Human)	923					84232
6949	E7ETY2	E7ETY2_HUMAN	unreviewed	Treacle protein	TCOF1	Homo sapiens (Human)	1488					84264
6949	Q13428	TCOF_HUMAN	reviewed	Treacle protein (Treacher Collins syndrome protein)	TCOF1	Homo sapiens (Human)	1488					84317
7013	P54274	TERF1_HUMAN	reviewed	Telomeric repeat-binding factor 1 (NIMA-interacting protein 2) (TTAGGG repeat-binding factor 1) (Telomeric protein Pin2/TRF1)	TERF1 PIN2 TRBF1 TRF TRF1	Homo sapiens (Human)	439					84324
7014	Q15554	TERF2_HUMAN	reviewed	Telomeric repeat-binding factor 2 (TTAGGG repeat-binding factor 2) (Telomeric DNA-binding protein)	TERF2 TRBF2 TRF2	Homo sapiens (Human)	542					84333
7052	B4DIT7	B4DIT7_HUMAN	unreviewed	cDNA FLJ58187, highly similar to Protein-glutamine gamma-glutamyltransferase 2(EC 2.3.2.13)		Homo sapiens (Human)	606					84365
7052	B4DTN7	B4DTN7_HUMAN	unreviewed	cDNA FLJ57198, highly similar to Protein-glutamine gamma-glutamyltransferase 2 (EC 2.3.2.13)		Homo sapiens (Human)	627					84524
7052	P21980	TGM2_HUMAN	reviewed	Protein-glutamine gamma-glutamyltransferase 2 (EC 2.3.2.13) (Tissue transglutaminase) (Transglutaminase C) (TG(C)) (TGC) (TGase C) (Transglutaminase H) (TGase H) (Transglutaminase-2) (TGase-2)	TGM2	Homo sapiens (Human)	687					84549
7052	V9HWG3	V9HWG3_HUMAN	unreviewed	Epididymis secretory protein Li 45	HEL-S-45	Homo sapiens (Human)	687					84717
7088	B4DEF9	B4DEF9_HUMAN	unreviewed	cDNA FLJ59241, highly similar to Transducin-like enhancer protein 1		Homo sapiens (Human)	755					84733
7088	Q04724	TLE1_HUMAN	reviewed	Transducin-like enhancer protein 1 (E(Sp1) homolog) (Enhancer of split groucho-like protein 1) (ESG1)	TLE1	Homo sapiens (Human)	770					84795
7088	Q59EF7	Q59EF7_HUMAN	unreviewed	Transducin-like enhancer protein 1 variant (Fragment)		Homo sapiens (Human)	636					84946
7112	A0A024RBE7	A0A024RBE7_HUMAN	unreviewed	Thymopoietin, isoform CRA_c	TMPO hCG_2015322	Homo sapiens (Human)	454					84950
7112	A0A024RBH7	A0A024RBH7_HUMAN	unreviewed	Thymopoietin, isoform CRA_a	TMPO hCG_2015322	Homo sapiens (Human)	345					84991
7112	G5E972	G5E972_HUMAN	unreviewed	Lamina-associated polypeptide 2, isoforms beta/gamma (Thymopoietin, isoform CRA_d)	TMPO hCG_2015322	Homo sapiens (Human)	414					85358
7112	P42166	LAP2A_HUMAN	reviewed	Lamina-associated polypeptide 2, isoform alpha (Thymopoietin isoform alpha) (TP alpha) (Thymopoietin-related peptide isoform alpha) (TPRP isoform alpha) [Cleaved into: Thymopoietin (TP) (Splenin); Thymopentin (TP5)]	TMPO LAP2	Homo sapiens (Human)	694					85451
7112	P42167	LAP2B_HUMAN	reviewed	Lamina-associated polypeptide 2, isoforms beta/gamma (Thymopoietin, isoforms beta/gamma) (TP beta/gamma) (Thymopoietin-related peptide isoforms beta/gamma) (TPRP isoforms beta/gamma) [Cleaved into: Thymopoietin (TP) (Splenin); Thymopentin (TP5)]	TMPO LAP2	Homo sapiens (Human)	454					85456
7112	Q59G12	Q59G12_HUMAN	unreviewed	Lamina-associated polypeptide 2, isoforms beta/gamma variant (Fragment)		Homo sapiens (Human)	378					85457
7126	Q13829	BACD2_HUMAN	reviewed	BTB/POZ domain-containing adapter for CUL3-mediated RhoA degradation protein 2 (hBACURD2) (BTB/POZ domain-containing protein TNFAIP1) (Protein B12) (Tumor necrosis factor, alpha-induced protein 1, endothelial)	TNFAIP1 BACURD2 EDP1	Homo sapiens (Human)	316					90480
7141	P09430	STP1_HUMAN	reviewed	Spermatid nuclear transition protein 1 (STP-1) (TP-1)	TNP1	Homo sapiens (Human)	55					90864
7141	Q4ZG82	Q4ZG82_HUMAN	unreviewed	Putative uncharacterized protein TNP1 (Transition protein 1) (Transition protein 1 (During histone to protamine replacement))	TNP1 hCG_16381	Homo sapiens (Human)	55					90933
7150	P11387	TOP1_HUMAN	reviewed	DNA topoisomerase 1 (EC 5.99.1.2) (DNA topoisomerase I)	TOP1	Homo sapiens (Human)	765					91355
7153	P11388	TOP2A_HUMAN	reviewed	DNA topoisomerase 2-alpha (EC 5.99.1.3) (DNA topoisomerase II, alpha isozyme)	TOP2A TOP2	Homo sapiens (Human)	1531					92140
7155	Q02880	TOP2B_HUMAN	reviewed	DNA topoisomerase 2-beta (EC 5.99.1.3) (DNA topoisomerase II, beta isozyme)	TOP2B	Homo sapiens (Human)	1626					92345
7155	Q59H80	Q59H80_HUMAN	unreviewed	DNA topoisomerase II, beta isozyme variant (Fragment)		Homo sapiens (Human)	1009					92675
7157	A0A087WT22	A0A087WT22_HUMAN	unreviewed	Cellular tumor antigen p53	TP53	Homo sapiens (Human)	187					93185
7157	A0A087WXZ1	A0A087WXZ1_HUMAN	unreviewed	Cellular tumor antigen p53	TP53	Homo sapiens (Human)	182					93474
7157	A0A087X1Q1	A0A087X1Q1_HUMAN	unreviewed	Cellular tumor antigen p53	TP53	Homo sapiens (Human)	234					93759
7157	H2EHT1	H2EHT1_HUMAN	unreviewed	Cellular tumor antigen p53	TP53	Homo sapiens (Human)	354					93836
7157	K7PPA8	K7PPA8_HUMAN	unreviewed	Cellular tumor antigen p53	TP53	Homo sapiens (Human)	393					117166
7157	P04637	P53_HUMAN	reviewed	Cellular tumor antigen p53 (Antigen NY-CO-13) (Phosphoprotein p53) (Tumor suppressor p53)	TP53 P53	Homo sapiens (Human)	393					117246
7157	Q53GA5	Q53GA5_HUMAN	unreviewed	Cellular tumor antigen p53 (Fragment)		Homo sapiens (Human)	158					123169
7159	Q13625	ASPP2_HUMAN	reviewed	Apoptosis-stimulating of p53 protein 2 (Bcl2-binding protein) (Bbp) (Renal carcinoma antigen NY-REN-51) (Tumor suppressor p53-binding protein 2) (53BP2) (p53-binding protein 2) (p53BP2)	TP53BP2 ASPP2 BBP	Homo sapiens (Human)	1128					124245
7184	P14625	ENPL_HUMAN	reviewed	Endoplasmin (94 kDa glucose-regulated protein) (GRP-94) (Heat shock protein 90 kDa beta member 1) (Tumor rejection antigen 1) (gp96 homolog)	HSP90B1 GRP94 TRA1	Homo sapiens (Human)	803					140890
7184	V9HWP2	V9HWP2_HUMAN	unreviewed	Epididymis luminal protein 35 (Epididymis secretory sperm binding protein Li 125m) (Heat shock protein 90kDa beta (Grp94), member 1, isoform CRA_b)	HEL-S-125m HEL35 HSP90B1 hCG_21864	Homo sapiens (Human)	803					147339
7258	A4FUW6	A4FUW6_HUMAN	unreviewed	LOC728395 protein (Testis-specific Y-encoded protein 1)	LOC728395 TSPY1	Homo sapiens (Human)	221					147808
7258	Q01534	TSPY1_HUMAN	reviewed	Testis-specific Y-encoded protein 1 (Cancer/testis antigen 78) (CT78)	TSPY1 TSPY	Homo sapiens (Human)	308					155435
7316	P0CG48	UBC_HUMAN	reviewed	Polyubiquitin-C [Cleaved into: Ubiquitin]	UBC	Homo sapiens (Human)	685					155908
7323	A0A024RDH2	A0A024RDH2_HUMAN	unreviewed	Ubiquitin-conjugating enzyme E2D 3 (UBC4/5 homolog, yeast), isoform CRA_a	UBE2D3 hCG_2028213	Homo sapiens (Human)	147					163183
7323	D6RAH7	D6RAH7_HUMAN	unreviewed	Ubiquitin-conjugating enzyme E2 D3	UBE2D3	Homo sapiens (Human)	118					196441
7323	P61077	UB2D3_HUMAN	reviewed	Ubiquitin-conjugating enzyme E2 D3 (EC 2.3.2.23) ((E3-independent) E2 ubiquitin-conjugating enzyme D3) (EC 2.3.2.24) (E2 ubiquitin-conjugating enzyme D3) (Ubiquitin carrier protein D3) (Ubiquitin-conjugating enzyme E2(17)KB 3) (Ubiquitin-conjugating enzyme E2-17 kDa 3) (Ubiquitin-protein ligase D3)	UBE2D3 UBC5C UBCH5C	Homo sapiens (Human)	147					221545
7329	A8K503	A8K503_HUMAN	unreviewed	SUMO-conjugating enzyme (EC 6.3.2.-)		Homo sapiens (Human)	158					232976
7329	B0QYN7	B0QYN7_HUMAN	unreviewed	SUMO-conjugating enzyme (EC 6.3.2.-)	UBE2I	Homo sapiens (Human)	184					246329
7329	P63279	UBC9_HUMAN	reviewed	SUMO-conjugating enzyme UBC9 (EC 6.3.2.-) (SUMO-protein ligase) (Ubiquitin carrier protein 9) (Ubiquitin carrier protein I) (Ubiquitin-conjugating enzyme E2 I) (Ubiquitin-protein ligase I) (p18)	UBE2I UBC9 UBCE9	Homo sapiens (Human)	158					254065
7343	P17480	UBF1_HUMAN	reviewed	Nucleolar transcription factor 1 (Autoantigen NOR-90) (Upstream-binding factor 1) (UBF-1)	UBTF UBF UBF1	Homo sapiens (Human)	764					255758
7412	P19320	VCAM1_HUMAN	reviewed	Vascular cell adhesion protein 1 (V-CAM 1) (VCAM-1) (INCAM-100) (CD antigen CD106)	VCAM1 L1CAM	Homo sapiens (Human)	739					281427
7415	P55072	TERA_HUMAN	reviewed	Transitional endoplasmic reticulum ATPase (TER ATPase) (EC 3.6.4.6) (15S Mg(2+)-ATPase p97 subunit) (Valosin-containing protein) (VCP)	VCP	Homo sapiens (Human)	806					283989
7415	Q96IF9	Q96IF9_HUMAN	unreviewed	VCP protein (Fragment)	VCP	Homo sapiens (Human)	644					286075
7415	V9HW80	V9HW80_HUMAN	unreviewed	Epididymis luminal protein 220 (Epididymis secretory protein Li 70)	HEL-S-70 HEL-220	Homo sapiens (Human)	806					338917
7416	B3KTS5	B3KTS5_HUMAN	unreviewed	cDNA FLJ38670 fis, clone HSYRA2000190, highly similar to Voltage-dependent anion-selective channel protein 1		Homo sapiens (Human)	283					347733
7416	P21796	VDAC1_HUMAN	reviewed	Voltage-dependent anion-selective channel protein 1 (VDAC-1) (hVDAC1) (Outer mitochondrial membrane protein porin 1) (Plasmalemmal porin) (Porin 31HL) (Porin 31HM)	VDAC1 VDAC	Homo sapiens (Human)	283					375484
7428	A0A024R2F2	A0A024R2F2_HUMAN	unreviewed	von Hippel-Lindau tumor suppressor isoform 2 (von Hippel-Lindau tumor suppressor, isoform CRA_a)	VHL hCG_1994953	Homo sapiens (Human)	213					395688
7428	A0A0S2Z4K1	A0A0S2Z4K1_HUMAN	unreviewed	von Hippel-Lindau tumor suppressor isoform 1 (von Hippel-Lindau tumor suppressor, isoform CRA_d) (Fragment)	VHL hCG_1994953	Homo sapiens (Human)	172					644943
7428	P40337	VHL_HUMAN	reviewed	Von Hippel-Lindau disease tumor suppressor (Protein G7) (pVHL)	VHL	Homo sapiens (Human)	213					653361
7454	A0A024QYX8	A0A024QYX8_HUMAN	unreviewed	Wiskott-Aldrich syndrome (Eczema-thrombocytopenia), isoform CRA_a	WAS hCG_19822	Homo sapiens (Human)	502					728642
7454	P42768	WASP_HUMAN	reviewed	Wiskott-Aldrich syndrome protein (WASp)	WAS IMD2	Homo sapiens (Human)	502					821159
7465	P30291	WEE1_HUMAN	reviewed	Wee1-like protein kinase (WEE1hu) (EC 2.7.10.2) (Wee1A kinase)	WEE1	Homo sapiens (Human)	646					834430
7465	Q86V29	Q86V29_HUMAN	unreviewed	Wee1-like protein kinase (EC 2.7.10.2)	WEE1	Homo sapiens (Human)	646					851568
7504	P51811	XK_HUMAN	reviewed	Membrane transport protein XK (Kell complex 37 kDa component) (Kx antigen) (XK-related protein 1)	XK XKR1 XRG1	Homo sapiens (Human)	444					851624
7508	Q01831	XPC_HUMAN	reviewed	DNA repair protein complementing XP-C cells (Xeroderma pigmentosum group C-complementing protein) (p125)	XPC XPCC	Homo sapiens (Human)	940					852973
7508	X5DRB1	X5DRB1_HUMAN	unreviewed	Xeroderma pigmentosum, complementation group C isoform A (Fragment)	XPC	Homo sapiens (Human)	940					853861
7515	B2RCY5	B2RCY5_HUMAN	unreviewed	cDNA, FLJ96373, highly similar to Homo sapiens X-ray repair complementing defective repair in Chinese hamster cells 1 (XRCC1), mRNA		Homo sapiens (Human)	633					853922
7515	P18887	XRCC1_HUMAN	reviewed	DNA repair protein XRCC1 (X-ray repair cross-complementing protein 1)	XRCC1	Homo sapiens (Human)	633					854222
7515	Q59HH7	Q59HH7_HUMAN	unreviewed	X-ray repair cross complementing protein 1 variant (Fragment)		Homo sapiens (Human)	647					855836
7518	A0A024RAL0	A0A024RAL0_HUMAN	unreviewed	X-ray repair complementing defective repair in Chinese hamster cells 4, isoform CRA_c	XRCC4 hCG_38190	Homo sapiens (Human)	334					3077563
7518	A0A024RAP0	A0A024RAP0_HUMAN	unreviewed	X-ray repair complementing defective repair in Chinese hamster cells 4, isoform CRA_a	XRCC4 hCG_38190	Homo sapiens (Human)	310					3783709
7518	A0A024RAQ8	A0A024RAQ8_HUMAN	unreviewed	X-ray repair complementing defective repair in Chinese hamster cells 4, isoform CRA_b	XRCC4 hCG_38190	Homo sapiens (Human)	336					2221
7518	Q13426	XRCC4_HUMAN	reviewed	DNA repair protein XRCC4 (X-ray repair cross-complementing protein 4)	XRCC4	Homo sapiens (Human)	336
7518	Q7Z763	Q7Z763_HUMAN	unreviewed	XRCC4 protein		Homo sapiens (Human)	61
7520	P13010	XRCC5_HUMAN	reviewed	X-ray repair cross-complementing protein 5 (EC 3.6.4.-) (86 kDa subunit of Ku antigen) (ATP-dependent DNA helicase 2 subunit 2) (ATP-dependent DNA helicase II 80 kDa subunit) (CTC box-binding factor 85 kDa subunit) (CTC85) (CTCBF) (DNA repair protein XRCC5) (Ku80) (Ku86) (Lupus Ku autoantigen protein p86) (Nuclear factor IV) (Thyroid-lupus autoantigen) (TLAA) (X-ray repair complementing defective…	XRCC5 G22P2	Homo sapiens (Human)	732
7529	P31946	1433B_HUMAN	reviewed	14-3-3 protein beta/alpha (Protein 1054) (Protein kinase C inhibitor protein 1) (KCIP-1) [Cleaved into: 14-3-3 protein beta/alpha, N-terminally processed]	YWHAB	Homo sapiens (Human)	246
7529	V9HWD6	V9HWD6_HUMAN	unreviewed	Epididymis secretory protein Li 1	HEL-S-1	Homo sapiens (Human)	246
7913	P35659	DEK_HUMAN	reviewed	Protein DEK	DEK	Homo sapiens (Human)	375
7917	P46379	BAG6_HUMAN	reviewed	Large proline-rich protein BAG6 (BAG family molecular chaperone regulator 6) (BCL2-associated athanogene 6) (BAG-6) (BAG6) (HLA-B-associated transcript 3) (Protein G3) (Protein Scythe)	BAG6 BAT3 G3	Homo sapiens (Human)	1132
8030	Q05CP8	Q05CP8_HUMAN	unreviewed	CCDC6 protein (Fragment)	CCDC6	Homo sapiens (Human)	334
8030	Q16204	CCDC6_HUMAN	reviewed	Coiled-coil domain-containing protein 6 (Papillary thyroid carcinoma-encoded protein) (Protein H4)	CCDC6 D10S170 TST1	Homo sapiens (Human)	474
8087	A0A0F7KYT8	A0A0F7KYT8_HUMAN	unreviewed	Fragile X mental retardation autosomal homolog variant p2K (Fragile X mental retardation, autosomal homolog 1, isoform CRA_g)	FXR1 hCG_2021334	Homo sapiens (Human)	677
8087	A0A0F7L1S3	A0A0F7L1S3_HUMAN	unreviewed	Fragile X mental retardation autosomal homolog variant p4K (Fragile X mental retardation, autosomal homolog 1, isoform CRA_e)	FXR1 hCG_2021334	Homo sapiens (Human)	648
8087	E7EU85	E7EU85_HUMAN	unreviewed	Fragile X mental retardation syndrome-related protein 1	FXR1	Homo sapiens (Human)	454
8087	P51114	FXR1_HUMAN	reviewed	Fragile X mental retardation syndrome-related protein 1 (hFXR1p)	FXR1	Homo sapiens (Human)	621
8161	P38432	COIL_HUMAN	reviewed	Coilin (p80-coilin)	COIL CLN80	Homo sapiens (Human)	576
8241	A0A0A0MR66	A0A0A0MR66_HUMAN	unreviewed	RNA binding motif protein 10, isoform CRA_d (RNA-binding protein 10)	RBM10 hCG_1811529	Homo sapiens (Human)	995
8241	A0A0S2Z4W4	A0A0S2Z4W4_HUMAN	unreviewed	RNA binding motif protein 10 isoform 2 (Fragment)	RBM10	Homo sapiens (Human)	930
8241	A0A0S2Z4X1	A0A0S2Z4X1_HUMAN	unreviewed	RNA binding motif protein 10 isoform 1 (Fragment)	RBM10	Homo sapiens (Human)	852
8241	P98175	RBM10_HUMAN	reviewed	RNA-binding protein 10 (G patch domain-containing protein 9) (RNA-binding motif protein 10) (RNA-binding protein S1-1) (S1-1)	RBM10 DXS8237E GPATC9 GPATCH9 KIAA0122	Homo sapiens (Human)	930
8241	Q7Z3D7	Q7Z3D7_HUMAN	unreviewed	Putative uncharacterized protein DKFZp686E2459	DKFZp686E2459	Homo sapiens (Human)	995
8396	P78356	PI42B_HUMAN	reviewed	Phosphatidylinositol 5-phosphate 4-kinase type-2 beta (EC 2.7.1.149) (1-phosphatidylinositol 5-phosphate 4-kinase 2-beta) (Diphosphoinositide kinase 2-beta) (Phosphatidylinositol 5-phosphate 4-kinase type II beta) (PI(5)P 4-kinase type II beta) (PIP4KII-beta) (PtdIns(5)P-4-kinase isoform 2-beta)	PIP4K2B PIP5K2B	Homo sapiens (Human)	416
8449	B4DZ28	B4DZ28_HUMAN	unreviewed	cDNA FLJ53577, highly similar to pre-mRNA-splicing factor ATP-dependentRNA helicase DHX16 (EC 3.6.1.-)		Homo sapiens (Human)	981
8449	O60231	DHX16_HUMAN	reviewed	Putative pre-mRNA-splicing factor ATP-dependent RNA helicase DHX16 (EC 3.6.4.13) (ATP-dependent RNA helicase #3) (DEAH-box protein 16)	DHX16 DBP2 DDX16 KIAA0577	Homo sapiens (Human)	1041
8449	Q5SQH4	Q5SQH4_HUMAN	unreviewed	DBP2 protein (DEAD/H (Asp-Glu-Ala-Asp/His) box polypeptide 16) (DEAH (Asp-Glu-Ala-His) box polypeptide 16, isoform CRA_e) (cDNA, FLJ92560, highly similar to Homo sapiens DEAH (Asp-Glu-Ala-His) box polypeptide 16 (DHX16), mRNA)	DBP2 DHX16 hCG_26008	Homo sapiens (Human)	1041
8449	Q5SQH5	Q5SQH5_HUMAN	unreviewed	DEAH (Asp-Glu-Ala-His) box polypeptide 16, isoform CRA_a (Putative pre-mRNA-splicing factor ATP-dependent RNA helicase DHX16)	DHX16 hCG_26008	Homo sapiens (Human)	560
8473	O15294	OGT1_HUMAN	reviewed	UDP-N-acetylglucosamine--peptide N-acetylglucosaminyltransferase 110 kDa subunit (EC 2.4.1.255) (O-GlcNAc transferase subunit p110) (O-linked N-acetylglucosamine transferase 110 kDa subunit) (OGT)	OGT	Homo sapiens (Human)	1046
8479	Q9BW71	HIRP3_HUMAN	reviewed	HIRA-interacting protein 3	HIRIP3	Homo sapiens (Human)	556
8533	B4DN01	B4DN01_HUMAN	unreviewed	cDNA FLJ57332, highly similar to COP9 signalosome complex subunit 3		Homo sapiens (Human)	293
8533	Q9UNS2	CSN3_HUMAN	reviewed	COP9 signalosome complex subunit 3 (SGN3) (Signalosome subunit 3) (JAB1-containing signalosome subunit 3)	COPS3 CSN3	Homo sapiens (Human)	423
8535	A0A0S2Z5B2	A0A0S2Z5B2_HUMAN	unreviewed	Chromobox homolog 4 (Pc class homolog, Drosophila), isoform CRA_a (Chromobox-like protein 4 isoform 2) (Fragment)	CBX4 hCG_28566	Homo sapiens (Human)	560
8535	O00257	CBX4_HUMAN	reviewed	E3 SUMO-protein ligase CBX4 (EC 6.3.2.-) (Chromobox protein homolog 4) (Polycomb 2 homolog) (Pc2) (hPc2)	CBX4	Homo sapiens (Human)	560
8543	P61968	LMO4_HUMAN	reviewed	LIM domain transcription factor LMO4 (Breast tumor autoantigen) (LIM domain only protein 4) (LMO-4)	LMO4	Homo sapiens (Human)	165
8554	O75925	PIAS1_HUMAN	reviewed	E3 SUMO-protein ligase PIAS1 (EC 6.3.2.-) (DEAD/H box-binding protein 1) (Gu-binding protein) (GBP) (Protein inhibitor of activated STAT protein 1) (RNA helicase II-binding protein)	PIAS1 DDXBP1	Homo sapiens (Human)	651
8554	Q1XBU8	Q1XBU8_HUMAN	unreviewed	Cell proliferation-inducing protein 23 (Protein inhibitor of activated STAT, 1, isoform CRA_b)	PIAS1 hCG_23811	Homo sapiens (Human)	642
8563	A0A024R1D6	A0A024R1D6_HUMAN	unreviewed	HCG2011153, isoform CRA_b	hCG_2011153	Homo sapiens (Human)	683
8563	Q13769	THOC5_HUMAN	reviewed	THO complex subunit 5 homolog (Functional spliceosome-associated protein 79) (fSAP79) (NF2/meningioma region protein pK1.3) (Placental protein 39.2) (PP39.2) (hTREX90)	THOC5 C22orf19 KIAA0983	Homo sapiens (Human)	683
8576	A0A024R440	A0A024R440_HUMAN	unreviewed	Serine/threonine kinase 16, isoform CRA_a	STK16 hCG_15566	Homo sapiens (Human)	305
8576	B4DPS1	B4DPS1_HUMAN	unreviewed	Serine/threonine-protein kinase 16 (cDNA FLJ60771, highly similar to Serine/threonine-protein kinase 16 (EC 2.7.11.1))	STK16	Homo sapiens (Human)	187
8576	B8ZZI5	B8ZZI5_HUMAN	unreviewed	Serine/threonine-protein kinase 16	STK16	Homo sapiens (Human)	273
8576	O75716	STK16_HUMAN	reviewed	Serine/threonine-protein kinase 16 (EC 2.7.11.1) (Myristoylated and palmitoylated serine/threonine-protein kinase) (MPSK) (Protein kinase PKL12) (TGF-beta-stimulated factor 1) (TSF-1) (Tyrosine-protein kinase STK16) (EC 2.7.10.2) (hPSK)	STK16 MPSK1 PKL12 TSF1	Homo sapiens (Human)	305
8662	A0A024R821	A0A024R821_HUMAN	unreviewed	Eukaryotic translation initiation factor 3 subunit B (eIF3b) (Eukaryotic translation initiation factor 3 subunit 9) (eIF-3-eta)	EIF3S9 EIF3B hCG_1998988	Homo sapiens (Human)	814
8662	A4D210	A4D210_HUMAN	unreviewed	Eukaryotic translation initiation factor 3 subunit B (eIF3b) (Eukaryotic translation initiation factor 3 subunit 9) (eIF-3-eta)	EIF3S9 EIF3B hCG_1998988 tcag7.544	Homo sapiens (Human)	775
8662	P55884	EIF3B_HUMAN	reviewed	Eukaryotic translation initiation factor 3 subunit B (eIF3b) (Eukaryotic translation initiation factor 3 subunit 9) (Prt1 homolog) (hPrt1) (eIF-3-eta) (eIF3 p110) (eIF3 p116)	EIF3B EIF3S9	Homo sapiens (Human)	814
8663	A0A024QYU9	A0A024QYU9_HUMAN	unreviewed	Eukaryotic translation initiation factor 3 subunit C (eIF3c) (Eukaryotic translation initiation factor 3 subunit 8) (eIF3 p110)	EIF3S8 EIF3C hCG_201185	Homo sapiens (Human)	913
8663	Q99613	EIF3C_HUMAN	reviewed	Eukaryotic translation initiation factor 3 subunit C (eIF3c) (Eukaryotic translation initiation factor 3 subunit 8) (eIF3 p110)	EIF3C EIF3S8	Homo sapiens (Human)	913
8665	O00303	EIF3F_HUMAN	reviewed	Eukaryotic translation initiation factor 3 subunit F (eIF3f) (Deubiquitinating enzyme eIF3f) (EC 3.4.19.12) (Eukaryotic translation initiation factor 3 subunit 5) (eIF-3-epsilon) (eIF3 p47)	EIF3F EIF3S5	Homo sapiens (Human)	357
8667	O15372	EIF3H_HUMAN	reviewed	Eukaryotic translation initiation factor 3 subunit H (eIF3h) (Eukaryotic translation initiation factor 3 subunit 3) (eIF-3-gamma) (eIF3 p40 subunit)	EIF3H EIF3S3	Homo sapiens (Human)	352
8667	Q6IB98	Q6IB98_HUMAN	unreviewed	Eukaryotic translation initiation factor 3 subunit H (eIF3h) (Eukaryotic translation initiation factor 3 subunit 3) (eIF-3 gamma) (eIF3 p40 subunit)	EIF3S3 EIF3H hCG_20900	Homo sapiens (Human)	352
8669	A0A024R5S5	A0A024R5S5_HUMAN	unreviewed	Eukaryotic translation initiation factor 3 subunit J (eIF3j) (Eukaryotic translation initiation factor 3 subunit 1) (eIF-3-alpha) (eIF3 p35)	EIF3S1 EIF3J hCG_39324	Homo sapiens (Human)	258
8669	O75822	EIF3J_HUMAN	reviewed	Eukaryotic translation initiation factor 3 subunit J (eIF3j) (Eukaryotic translation initiation factor 3 subunit 1) (eIF-3-alpha) (eIF3 p35)	EIF3J EIF3S1 PRO0391	Homo sapiens (Human)	258
8674	O75379	VAMP4_HUMAN	reviewed	Vesicle-associated membrane protein 4 (VAMP-4)	VAMP4	Homo sapiens (Human)	141
8674	Q6IAZ3	Q6IAZ3_HUMAN	unreviewed	VAMP4 protein (Vesicle-associated membrane protein 4, isoform CRA_b) (cDNA FLJ76098, highly similar to Homo sapiens vesicle-associated membrane protein 4 (VAMP4), transcript variant 2, mRNA)	VAMP4 hCG_37824	Homo sapiens (Human)	141
8829	A8K9V7	A8K9V7_HUMAN	unreviewed	Neuropilin		Homo sapiens (Human)	917
8829	O14786	NRP1_HUMAN	reviewed	Neuropilin-1 (Vascular endothelial cell growth factor 165 receptor) (CD antigen CD304)	NRP1 NRP VEGF165R	Homo sapiens (Human)	923
8829	Q59F20	Q59F20_HUMAN	unreviewed	Neuropilin-1 variant (Fragment)		Homo sapiens (Human)	890
8829	Q68DN3	Q68DN3_HUMAN	unreviewed	Neuropilin	DKFZp781F1414	Homo sapiens (Human)	923
8829	Q6AWA9	Q6AWA9_HUMAN	unreviewed	Putative uncharacterized protein DKFZp686A03134 (Fragment)	DKFZp686A03134	Homo sapiens (Human)	538
8829	Q6X907	Q6X907_HUMAN	unreviewed	Neuropilin	NRP1	Homo sapiens (Human)	906
8841	O15379	HDAC3_HUMAN	reviewed	Histone deacetylase 3 (HD3) (EC 3.5.1.98) (RPD3-2) (SMAP45)	HDAC3	Homo sapiens (Human)	428
8864	O15055	PER2_HUMAN	reviewed	Period circadian protein homolog 2 (hPER2) (Circadian clock protein PERIOD 2)	PER2 KIAA0347	Homo sapiens (Human)	1255
8878	Q13501	SQSTM_HUMAN	reviewed	Sequestosome-1 (EBI3-associated protein of 60 kDa) (EBIAP) (p60) (Phosphotyrosine-independent ligand for the Lck SH2 domain of 62 kDa) (Ubiquitin-binding protein p62)	SQSTM1 ORCA OSIL	Homo sapiens (Human)	440
8892	P49770	EI2BB_HUMAN	reviewed	Translation initiation factor eIF-2B subunit beta (S20I15) (S20III15) (eIF-2B GDP-GTP exchange factor subunit beta)	EIF2B2 EIF2BB	Homo sapiens (Human)	351
8892	Q53XC2	Q53XC2_HUMAN	unreviewed	Eukaryotic translation initiation factor 2B, subunit 2 beta, 39kDa (Full-length cDNA clone CS0DI071YM04 of Placenta of Homo sapiens (human))	EIF2B2 hCG_22350	Homo sapiens (Human)	351
8894	P20042	IF2B_HUMAN	reviewed	Eukaryotic translation initiation factor 2 subunit 2 (Eukaryotic translation initiation factor 2 subunit beta) (eIF-2-beta)	EIF2S2 EIF2B	Homo sapiens (Human)	333
8894	Q6IBR8	Q6IBR8_HUMAN	unreviewed	EIF2S2 protein (Eukaryotic translation initiation factor 2, subunit 2 beta, 38kDa) (Eukaryotic translation initiation factor 2, subunit 2 beta, 38kDa, isoform CRA_b) (cDNA, FLJ93495, highly similar to Homo sapiens eukaryotic translation initiation factor 2, subunit 2 beta, 38kDa (EIF2S2), mRNA)	EIF2S2 hCG_2018881	Homo sapiens (Human)	333
8930	O95243	MBD4_HUMAN	reviewed	Methyl-CpG-binding domain protein 4 (EC 3.2.2.-) (Methyl-CpG-binding endonuclease 1) (Methyl-CpG-binding protein MBD4) (Mismatch-specific DNA N-glycosylase)	MBD4 MED1	Homo sapiens (Human)	580
8945	A0A0S2Z4P6	A0A0S2Z4P6_HUMAN	unreviewed	Beta-transducin repeat containing isoform 1 (Fragment)	BTRC	Homo sapiens (Human)	605
8945	B2R8L3	B2R8L3_HUMAN	unreviewed	cDNA, FLJ93955, highly similar to Homo sapiens beta-transducin repeat containing (BTRC), transcript variant 2, mRNA		Homo sapiens (Human)	569
8945	B7Z3H4	B7Z3H4_HUMAN	unreviewed	Beta-transducin repeat containing isoform 4 (Beta-transducin repeat containing, isoform CRA_b) (F-box/WD repeat-containing protein 1A) (cDNA FLJ54002, highly similar to F-box/WD repeat protein 1A)	BTRC hCG_1811016	Homo sapiens (Human)	579
8945	Q68DS0	Q68DS0_HUMAN	unreviewed	Putative uncharacterized protein DKFZp781N011	DKFZp781N011	Homo sapiens (Human)	564
8945	Q9Y297	FBW1A_HUMAN	reviewed	F-box/WD repeat-containing protein 1A (E3RSIkappaB) (Epididymis tissue protein Li 2a) (F-box and WD repeats protein beta-TrCP) (pIkappaBalpha-E3 receptor subunit)	BTRC BTRCP FBW1A FBXW1A	Homo sapiens (Human)	605
9049	G9I2H4	G9I2H4_HUMAN	unreviewed	Aryl hydrocarbon receptor interacting protein	AIP	Homo sapiens (Human)	330
9049	O00170	AIP_HUMAN	reviewed	AH receptor-interacting protein (AIP) (Aryl-hydrocarbon receptor-interacting protein) (HBV X-associated protein 2) (XAP-2) (Immunophilin homolog ARA9)	AIP XAP2	Homo sapiens (Human)	330
9082	A2RUG3	XKRY2_HUMAN	reviewed	Testis-specific XK-related protein, Y-linked 2	XKRY2	Homo sapiens (Human)	117
9082	O14609	XKRY_HUMAN	reviewed	Testis-specific XK-related protein, Y-linked	XKRY XKRY1	Homo sapiens (Human)	159
9136	O43818	U3IP2_HUMAN	reviewed	U3 small nucleolar RNA-interacting protein 2 (RRP9 homolog) (U3 small nucleolar ribonucleoprotein-associated 55 kDa protein) (U3 snoRNP-associated 55 kDa protein) (U3-55K)	RRP9 RNU3IP2 U355K	Homo sapiens (Human)	475
9182	O75901	RASF9_HUMAN	reviewed	Ras association domain-containing protein 9 (PAM COOH-terminal interactor protein 1) (P-CIP1) (Peptidylglycine alpha-amidating monooxygenase COOH-terminal interactor)	RASSF9 PAMCI PCIP1	Homo sapiens (Human)	435
9188	Q9NR30	DDX21_HUMAN	reviewed	Nucleolar RNA helicase 2 (EC 3.6.4.13) (DEAD box protein 21) (Gu-alpha) (Nucleolar RNA helicase Gu) (Nucleolar RNA helicase II) (RH II/Gu)	DDX21	Homo sapiens (Human)	783
9221	B2RAU8	B2RAU8_HUMAN	unreviewed	cDNA, FLJ95131, highly similar to Homo sapiens nucleolar and coiled-body phosphoprotein 1 (NOLC1), mRNA		Homo sapiens (Human)	699
9221	Q14978	NOLC1_HUMAN	reviewed	Nucleolar and coiled-body phosphoprotein 1 (140 kDa nucleolar phosphoprotein) (Nopp140) (Hepatitis C virus NS5A-transactivated protein 13) (HCV NS5A-transactivated protein 13) (Nucleolar 130 kDa protein) (Nucleolar phosphoprotein p130)	NOLC1 KIAA0035 NS5ATP13	Homo sapiens (Human)	699
9221	Q96J17	Q96J17_HUMAN	unreviewed	NOLC1 protein (Nucleolar and coiled-body phosphoprotein 1, isoform CRA_a) (cDNA FLJ32193 fis, clone PLACE6002345, highly similar to Nucleolar phosphoprotein p130)	NOLC1 hCG_25636	Homo sapiens (Human)	418
9252	O75582	KS6A5_HUMAN	reviewed	Ribosomal protein S6 kinase alpha-5 (S6K-alpha-5) (EC 2.7.11.1) (90 kDa ribosomal protein S6 kinase 5) (Nuclear mitogen- and stress-activated protein kinase 1) (RSK-like protein kinase) (RSKL)	RPS6KA5 MSK1	Homo sapiens (Human)	802
9261	P49137	MAPK2_HUMAN	reviewed	MAP kinase-activated protein kinase 2 (MAPK-activated protein kinase 2) (MAPKAP kinase 2) (MAPKAP-K2) (MAPKAPK-2) (MK-2) (MK2) (EC 2.7.11.1)	MAPKAPK2	Homo sapiens (Human)	400
9295	Q05519	SRS11_HUMAN	reviewed	Serine/arginine-rich splicing factor 11 (Arginine-rich 54 kDa nuclear protein) (p54) (Splicing factor, arginine/serine-rich 11)	SRSF11 SFRS11	Homo sapiens (Human)	484
9318	P61201	CSN2_HUMAN	reviewed	COP9 signalosome complex subunit 2 (SGN2) (Signalosome subunit 2) (Alien homolog) (JAB1-containing signalosome subunit 2) (Thyroid receptor-interacting protein 15) (TR-interacting protein 15) (TRIP-15)	COPS2 CSN2 TRIP15	Homo sapiens (Human)	443
9318	Q59EL2	Q59EL2_HUMAN	unreviewed	COP9 constitutive photomorphogenic homolog subunit 2 variant (Fragment)		Homo sapiens (Human)	451
9326	A0A024R0X8	A0A024R0X8_HUMAN	unreviewed	Zinc finger, HIT type 3, isoform CRA_a	ZNHIT3 hCG_30201	Homo sapiens (Human)	155
9326	Q15649	ZNHI3_HUMAN	reviewed	Zinc finger HIT domain-containing protein 3 (HNF-4a coactivator) (Thyroid hormone receptor interactor 3) (Thyroid receptor-interacting protein 3) (TR-interacting protein 3) (TRIP-3)	ZNHIT3 TRIP3	Homo sapiens (Human)	155
9332	Q86VB7	C163A_HUMAN	reviewed	Scavenger receptor cysteine-rich type 1 protein M130 (Hemoglobin scavenger receptor) (CD antigen CD163) [Cleaved into: Soluble CD163 (sCD163)]	CD163 M130	Homo sapiens (Human)	1156
9397	B3KT39	B3KT39_HUMAN	unreviewed	Glycylpeptide N-tetradecanoyltransferase (EC 2.3.1.97)		Homo sapiens (Human)	485
9397	O60551	NMT2_HUMAN	reviewed	Glycylpeptide N-tetradecanoyltransferase 2 (EC 2.3.1.97) (Myristoyl-CoA:protein N-myristoyltransferase 2) (NMT 2) (Peptide N-myristoyltransferase 2) (Type II N-myristoyltransferase)	NMT2	Homo sapiens (Human)	498
9397	Q5VUC6	Q5VUC6_HUMAN	unreviewed	Glycylpeptide N-tetradecanoyltransferase (EC 2.3.1.97)	NMT2	Homo sapiens (Human)	485
9406	O95218	ZRAB2_HUMAN	reviewed	Zinc finger Ran-binding domain-containing protein 2 (Zinc finger protein 265) (Zinc finger, splicing)	ZRANB2 ZIS ZNF265	Homo sapiens (Human)	330
9575	O15516	CLOCK_HUMAN	reviewed	Circadian locomoter output cycles protein kaput (hCLOCK) (EC 2.3.1.48) (Class E basic helix-loop-helix protein 8) (bHLHe8)	CLOCK BHLHE8 KIAA0334	Homo sapiens (Human)	846
9575	Q3ZCT4	Q3ZCT4_HUMAN	unreviewed	CLOCK protein	CLOCK	Homo sapiens (Human)	846
9575	Q53EU0	Q53EU0_HUMAN	unreviewed	Clock variant (Fragment)		Homo sapiens (Human)	846
9611	A0A024RD47	A0A024RD47_HUMAN	unreviewed	Nuclear receptor co-repressor 1, isoform CRA_a	NCOR1 hCG_1999320	Homo sapiens (Human)	2440
9611	O75376	NCOR1_HUMAN	reviewed	Nuclear receptor corepressor 1 (N-CoR) (N-CoR1)	NCOR1 KIAA1047	Homo sapiens (Human)	2440
9611	Q6PGR4	Q6PGR4_HUMAN	unreviewed	NCOR1 protein (Fragment)	NCOR1	Homo sapiens (Human)	518
9616	Q9UBF6	RBX2_HUMAN	reviewed	RING-box protein 2 (Rbx2) (CKII beta-binding protein 1) (CKBBP1) (RING finger protein 7) (Regulator of cullins 2) (Sensitive to apoptosis gene protein)	RNF7 RBX2 ROC2 SAG	Homo sapiens (Human)	113
9627	B7Z616	B7Z616_HUMAN	unreviewed	cDNA FLJ61370, highly similar to Synphilin-1		Homo sapiens (Human)	477
9627	B7Z995	B7Z995_HUMAN	unreviewed	cDNA FLJ56291, highly similar to Synphilin-1		Homo sapiens (Human)	521
9627	Q6L981	Q6L981_HUMAN	unreviewed	Synphilin-1 (Synphilin-1f protein)	SNCAIP	Homo sapiens (Human)	88
9627	Q6L983	Q6L983_HUMAN	unreviewed	Synphilin-1 (Synphilin-1d protein)	SNCAIP	Homo sapiens (Human)	113
9627	Q9Y6H5	SNCAP_HUMAN	reviewed	Synphilin-1 (Sph1) (Alpha-synuclein-interacting protein)	SNCAIP	Homo sapiens (Human)	919
9636	P05161	ISG15_HUMAN	reviewed	Ubiquitin-like protein ISG15 (Interferon-induced 15 kDa protein) (Interferon-induced 17 kDa protein) (IP17) (Ubiquitin cross-reactive protein) (hUCRP)	ISG15 G1P2 UCRP	Homo sapiens (Human)	165
9640	Q92610	ZN592_HUMAN	reviewed	Zinc finger protein 592	ZNF592 KIAA0211	Homo sapiens (Human)	1267
9646	Q6PD62	CTR9_HUMAN	reviewed	RNA polymerase-associated protein CTR9 homolog (SH2 domain-binding protein 1)	CTR9 KIAA0155 SH2BP1	Homo sapiens (Human)	1173
9656	A1Z5I9	A1Z5I9_HUMAN	unreviewed	Mediator of DNA damage checkpoint 1 variant 1 (Fragment)	MDC1	Homo sapiens (Human)	19
9656	Q14676	MDC1_HUMAN	reviewed	Mediator of DNA damage checkpoint protein 1 (Nuclear factor with BRCT domains 1)	MDC1 KIAA0170 NFBD1	Homo sapiens (Human)	2089
9669	O60841	IF2P_HUMAN	reviewed	Eukaryotic translation initiation factor 5B (eIF-5B) (EC 3.6.5.3) (Translation initiation factor IF-2)	EIF5B IF2 KIAA0741	Homo sapiens (Human)	1220
9669	Q8N5A0	Q8N5A0_HUMAN	unreviewed	Eukaryotic translation initiation factor 5B	EIF5B	Homo sapiens (Human)	1220
9702	Q86XR8	CEP57_HUMAN	reviewed	Centrosomal protein of 57 kDa (Cep57) (FGF2-interacting protein) (Testis-specific protein 57) (Translokin)	CEP57 KIAA0092 TSP57	Homo sapiens (Human)	500
9774	E9PK91	E9PK91_HUMAN	unreviewed	Bcl-2-associated transcription factor 1	BCLAF1	Homo sapiens (Human)	871
9774	Q9NYF8	BCLF1_HUMAN	reviewed	Bcl-2-associated transcription factor 1 (Btf)	BCLAF1 BTF KIAA0164	Homo sapiens (Human)	920
9785	Q92620	PRP16_HUMAN	reviewed	Pre-mRNA-splicing factor ATP-dependent RNA helicase PRP16 (EC 3.6.4.13) (ATP-dependent RNA helicase DHX38) (DEAH box protein 38)	DHX38 DDX38 KIAA0224 PRP16	Homo sapiens (Human)	1227
9790	Q14692	BMS1_HUMAN	reviewed	Ribosome biogenesis protein BMS1 homolog (Ribosome assembly protein BMS1 homolog)	BMS1 BMS1L KIAA0187	Homo sapiens (Human)	1282
9813	O75071	EFC14_HUMAN	reviewed	EF-hand calcium-binding domain-containing protein 14	EFCAB14 KIAA0494	Homo sapiens (Human)	495
9820	Q14999	CUL7_HUMAN	reviewed	Cullin-7 (CUL-7)	CUL7 KIAA0076	Homo sapiens (Human)	1698
9918	B3KMS0	B3KMS0_HUMAN	unreviewed	Condensin complex subunit 1		Homo sapiens (Human)	1401
9918	B3KY03	B3KY03_HUMAN	unreviewed	Condensin complex subunit 1		Homo sapiens (Human)	1362
9918	Q15021	CND1_HUMAN	reviewed	Condensin complex subunit 1 (Chromosome condensation-related SMC-associated protein 1) (Chromosome-associated protein D2) (hCAP-D2) (Non-SMC condensin I complex subunit D2) (XCAP-D2 homolog)	NCAPD2 CAPD2 CNAP1 KIAA0159	Homo sapiens (Human)	1401
9948	O75083	WDR1_HUMAN	reviewed	WD repeat-containing protein 1 (Actin-interacting protein 1) (AIP1) (NORI-1)	WDR1	Homo sapiens (Human)	606
9948	V9HWG7	V9HWG7_HUMAN	unreviewed	Epididymis secretory protein Li 52	HEL-S-52	Homo sapiens (Human)	606
9967	Q9Y2W1	TR150_HUMAN	reviewed	Thyroid hormone receptor-associated protein 3 (Thyroid hormone receptor-associated protein complex 150 kDa component) (Trap150)	THRAP3 TRAP150	Homo sapiens (Human)	955
9975	B4DXD3	B4DXD3_HUMAN	unreviewed	Nuclear receptor Rev-ErbA beta variant 2 (Nuclear receptor subfamily 1, group D, member 2, isoform CRA_b) (cDNA FLJ51368, highly similar to Orphan nuclear receptor NR1D2)	NR1D2 hCG_1778084	Homo sapiens (Human)	504
9975	F1D8P2	F1D8P2_HUMAN	unreviewed	Nuclear receptor Rev-ErbA beta variant 1	NR1D2	Homo sapiens (Human)	579
9975	Q14995	NR1D2_HUMAN	reviewed	Nuclear receptor subfamily 1 group D member 2 (Orphan nuclear hormone receptor BD73) (Rev-erb alpha-related receptor) (RVR) (Rev-erb-beta) (V-erbA-related protein 1-related) (EAR-1R)	NR1D2	Homo sapiens (Human)	579
9987	A0A024RDF6	A0A024RDF6_HUMAN	unreviewed	Heterogeneous nuclear ribonucleoprotein D-like, isoform CRA_a	HNRPDL hCG_22986	Homo sapiens (Human)	420
9987	A0A087WUK2	A0A087WUK2_HUMAN	unreviewed	Heterogeneous nuclear ribonucleoprotein D-like (Heterogeneous nuclear ribonucleoprotein D-like, isoform CRA_b)	HNRNPDL HNRPDL hCG_22986	Homo sapiens (Human)	363
9987	O14979	HNRDL_HUMAN	reviewed	Heterogeneous nuclear ribonucleoprotein D-like (hnRNP D-like) (hnRNP DL) (AU-rich element RNA-binding factor) (JKT41-binding protein) (Protein laAUF1)	HNRNPDL HNRPDL JKTBP	Homo sapiens (Human)	420
10013	A0A024QZ26	A0A024QZ26_HUMAN	unreviewed	Histone deacetylase 6, isoform CRA_c	HDAC6 hCG_19817	Homo sapiens (Human)	1215
10013	B4DZH6	B4DZH6_HUMAN	unreviewed	cDNA FLJ56474, highly similar to Histone deacetylase 6		Homo sapiens (Human)	1229
10013	Q9BRX7	Q9BRX7_HUMAN	unreviewed	HDAC6 protein (Histone deacetylase 6)		Homo sapiens (Human)	146
10013	Q9NSW6	Q9NSW6_HUMAN	unreviewed	Putative uncharacterized protein DKFZp566E044	DKFZp566E044	Homo sapiens (Human)	1209
10013	Q9UBN7	HDAC6_HUMAN	reviewed	Histone deacetylase 6 (HD6) (EC 3.5.1.98)	HDAC6 KIAA0901 JM21	Homo sapiens (Human)	1215
10014	Q9UQL6	HDAC5_HUMAN	reviewed	Histone deacetylase 5 (HD5) (EC 3.5.1.98) (Antigen NY-CO-9)	HDAC5 KIAA0600	Homo sapiens (Human)	1122
10120	P42025	ACTY_HUMAN	reviewed	Beta-centractin (Actin-related protein 1B) (ARP1B)	ACTR1B CTRN2	Homo sapiens (Human)	376
10130	Q15084	PDIA6_HUMAN	reviewed	Protein disulfide-isomerase A6 (EC 5.3.4.1) (Endoplasmic reticulum protein 5) (ER protein 5) (ERp5) (Protein disulfide isomerase P5) (Thioredoxin domain-containing protein 7)	PDIA6 ERP5 P5 TXNDC7	Homo sapiens (Human)	440
10138	B4DJQ9	B4DJQ9_HUMAN	unreviewed	cDNA FLJ57510, highly similar to YY1-associated factor 2		Homo sapiens (Human)	171
10138	G3V212	G3V212_HUMAN	unreviewed	YY1 associated factor 2, isoform CRA_b (YY1-associated factor 2)	YAF2 hCG_1997687	Homo sapiens (Human)	120
10138	Q8IY57	YAF2_HUMAN	reviewed	YY1-associated factor 2	YAF2	Homo sapiens (Human)	180
10199	O00566	MPP10_HUMAN	reviewed	U3 small nucleolar ribonucleoprotein protein MPP10 (M phase phosphoprotein 10)	MPHOSPH10 MPP10	Homo sapiens (Human)	681
10238	P61962	DCAF7_HUMAN	reviewed	DDB1- and CUL4-associated factor 7 (WD repeat-containing protein 68) (WD repeat-containing protein An11 homolog)	DCAF7 HAN11 WDR68	Homo sapiens (Human)	342
10250	A0A0S2Z4W1	A0A0S2Z4W1_HUMAN	unreviewed	Serine/arginine repetitive matrix 1 isoform 1 (Serine/arginine repetitive matrix 1, isoform CRA_a) (Fragment)	SRRM1 hCG_96287	Homo sapiens (Human)	904
10250	A0A0S2Z4Z6	A0A0S2Z4Z6_HUMAN	unreviewed	Serine/arginine repetitive matrix 1 isoform 2 (Fragment)	SRRM1	Homo sapiens (Human)	918
10250	B7Z7U0	B7Z7U0_HUMAN	unreviewed	cDNA FLJ61739, highly similar to Serine/arginine repetitive matrix protein 1		Homo sapiens (Human)	916
10250	Q8IYB3	SRRM1_HUMAN	reviewed	Serine/arginine repetitive matrix protein 1 (SR-related nuclear matrix protein of 160 kDa) (SRm160) (Ser/Arg-related nuclear matrix protein)	SRRM1 SRM160	Homo sapiens (Human)	904
10270	O43823	AKAP8_HUMAN	reviewed	A-kinase anchor protein 8 (AKAP-8) (A-kinase anchor protein 95 kDa) (AKAP 95)	AKAP8 AKAP95	Homo sapiens (Human)	692
10284	O00422	SAP18_HUMAN	reviewed	Histone deacetylase complex subunit SAP18 (18 kDa Sin3-associated polypeptide) (2HOR0202) (Cell growth-inhibiting gene 38 protein) (Sin3-associated polypeptide p18)	SAP18 GIG38	Homo sapiens (Human)	153
10284	X6RAL5	X6RAL5_HUMAN	unreviewed	Histone deacetylase complex subunit SAP18	SAP18	Homo sapiens (Human)	172
10286	B2R7W3	B2R7W3_HUMAN	unreviewed	Breast carcinoma amplified sequence 2 (Breast carcinoma amplified sequence 2, isoform CRA_a) (cDNA, FLJ93631, Homo sapiens breast carcinoma amplified sequence 2 (BCAS2), mRNA)	BCAS2 hCG_38455	Homo sapiens (Human)	225
10286	O75934	SPF27_HUMAN	reviewed	Pre-mRNA-splicing factor SPF27 (Breast carcinoma-amplified sequence 2) (DNA amplified in mammary carcinoma 1 protein) (Spliceosome-associated protein SPF 27)	BCAS2 DAM1	Homo sapiens (Human)	225
10291	A0A024R1K8	A0A024R1K8_HUMAN	unreviewed	Splicing factor 3a, subunit 1, 120kDa, isoform CRA_a	SF3A1 hCG_41298	Homo sapiens (Human)	793
10291	Q15459	SF3A1_HUMAN	reviewed	Splicing factor 3A subunit 1 (SF3a120) (Spliceosome-associated protein 114) (SAP 114)	SF3A1 SAP114	Homo sapiens (Human)	793
10319	Q8N2D6	Q8N2D6_HUMAN	unreviewed	cDNA PSEC0236 fis, clone HEMBA1007104, highly similar to Laminin gamma-3 chain		Homo sapiens (Human)	529
10319	Q9Y6N6	LAMC3_HUMAN	reviewed	Laminin subunit gamma-3 (Laminin-12 subunit gamma) (Laminin-14 subunit gamma) (Laminin-15 subunit gamma)	LAMC3	Homo sapiens (Human)	1575
10336	B3KQ06	B3KQ06_HUMAN	unreviewed	cDNA FLJ32562 fis, clone SPLEN1000165, highly similar to Homo sapiens polycomb group ring finger 3 (PCGF3), mRNA		Homo sapiens (Human)	207
10336	B3KWT8	B3KWT8_HUMAN	unreviewed	Polycomb group ring finger 3, isoform CRA_b (cDNA FLJ43813 fis, clone TESTI4001467, highly similar to Homo sapiens polycomb group ring finger 3 (PCGF3), mRNA)	PCGF3 hCG_32383	Homo sapiens (Human)	208
10336	B4DTN5	B4DTN5_HUMAN	unreviewed	cDNA FLJ54810, highly similar to Homo sapiens polycomb group ring finger 3 (PCGF3), mRNA		Homo sapiens (Human)	324
10336	Q3KNV8	PCGF3_HUMAN	reviewed	Polycomb group RING finger protein 3 (RING finger protein 3A)	PCGF3 RNF3 RNF3A	Homo sapiens (Human)	242
10421	A0A024QZC1	A0A024QZC1_HUMAN	unreviewed	CD2 antigen (Cytoplasmic tail) binding protein 2, isoform CRA_a (CD2 binding protein 2 isoform 1)	CD2BP2 hCG_96444	Homo sapiens (Human)	341
10421	O95400	CD2B2_HUMAN	reviewed	CD2 antigen cytoplasmic tail-binding protein 2 (CD2 cytoplasmic domain-binding protein 2) (CD2 tail-binding protein 2) (U5 snRNP 52K protein) (U5-52K)	CD2BP2 KIAA1178	Homo sapiens (Human)	341
10422	A0A140VK64	A0A140VK64_HUMAN	unreviewed	Testicular secretory protein Li 64		Homo sapiens (Human)	405
10422	Q9BSL1	UBAC1_HUMAN	reviewed	Ubiquitin-associated domain-containing protein 1 (UBA domain-containing protein 1) (E3 ubiquitin-protein ligase subunit KPC2) (Glialblastoma cell differentiation-related protein 1) (Kip1 ubiquitination-promoting complex protein 2)	UBAC1 GBDR1 KPC2 UBADC1	Homo sapiens (Human)	405
10445	A0A024R134	A0A024R134_HUMAN	unreviewed	Microspherule protein 1, isoform CRA_d	MCRS1 hCG_20200	Homo sapiens (Human)	271
10445	Q96EZ8	MCRS1_HUMAN	reviewed	Microspherule protein 1 (58 kDa microspherule protein) (Cell cycle-regulated factor p78) (INO80 complex subunit J) (MCRS2)	MCRS1 INO80Q MSP58	Homo sapiens (Human)	462
10482	Q59E96	Q59E96_HUMAN	unreviewed	Nuclear RNA export factor 1 variant (Fragment)		Homo sapiens (Human)	369
10482	Q9UBU9	NXF1_HUMAN	reviewed	Nuclear RNA export factor 1 (Tip-associated protein) (Tip-associating protein) (mRNA export factor TAP)	NXF1 TAP	Homo sapiens (Human)	619
10486	E9PDI2	E9PDI2_HUMAN	unreviewed	Adenylyl cyclase-associated protein	CAP2	Homo sapiens (Human)	451
10486	P40123	CAP2_HUMAN	reviewed	Adenylyl cyclase-associated protein 2 (CAP 2)	CAP2	Homo sapiens (Human)	477
10486	Q5JPJ8	Q5JPJ8_HUMAN	unreviewed	Adenylyl cyclase-associated protein	DKFZp686D0714	Homo sapiens (Human)	394
10521	Q59F66	Q59F66_HUMAN	unreviewed	DEAD box polypeptide 17 isoform p82 variant (Fragment)		Homo sapiens (Human)	737
10521	Q92841	DDX17_HUMAN	reviewed	Probable ATP-dependent RNA helicase DDX17 (EC 3.6.4.13) (DEAD box protein 17) (DEAD box protein p72) (RNA-dependent helicase p72)	DDX17	Homo sapiens (Human)	729
10528	O00567	NOP56_HUMAN	reviewed	Nucleolar protein 56 (Nucleolar protein 5A)	NOP56 NOL5A	Homo sapiens (Human)	594
10541	Q92688	AN32B_HUMAN	reviewed	Acidic leucine-rich nuclear phosphoprotein 32 family member B (Acidic protein rich in leucines) (Putative HLA-DR-associated protein I-2) (PHAPI2) (Silver-stainable protein SSP29)	ANP32B APRIL PHAPI2	Homo sapiens (Human)	251
10614	O94992	HEXI1_HUMAN	reviewed	Protein HEXIM1 (Cardiac lineage protein 1) (Estrogen down-regulated gene 1 protein) (Hexamethylene bis-acetamide-inducible protein 1) (Menage a quatre protein 1)	HEXIM1 CLP1 EDG1 HIS1 MAQ1	Homo sapiens (Human)	359
10661	Q13351	KLF1_HUMAN	reviewed	Krueppel-like factor 1 (Erythroid krueppel-like transcription factor) (EKLF)	KLF1 EKLF	Homo sapiens (Human)	362
10681	A0A024R5R9	A0A024R5R9_HUMAN	unreviewed	Guanine nucleotide binding protein (G protein), beta 5, isoform CRA_a	GNB5 hCG_40503	Homo sapiens (Human)	353
10681	A0A024R5V3	A0A024R5V3_HUMAN	unreviewed	Guanine nucleotide binding protein (G protein), beta 5, isoform CRA_b	GNB5 hCG_40503	Homo sapiens (Human)	395
10681	O14775	GBB5_HUMAN	reviewed	Guanine nucleotide-binding protein subunit beta-5 (Gbeta5) (Transducin beta chain 5)	GNB5	Homo sapiens (Human)	395
10724	O60502	OGA_HUMAN	reviewed	Protein O-GlcNAcase (OGA) (EC 3.2.1.169) (Beta-N-acetylglucosaminidase) (EC 3.2.1.-) (Beta-N-acetylhexosaminidase) (Beta-hexosaminidase) (Meningioma-expressed antigen 5) (N-acetyl-beta-D-glucosaminidase) (N-acetyl-beta-glucosaminidase) (Nuclear cytoplasmic O-GlcNAcase and acetyltransferase) (NCOAT)	MGEA5 HEXC KIAA0679 MEA5	Homo sapiens (Human)	916
10772	A0A0S2Z504	A0A0S2Z504_HUMAN	unreviewed	Serine/arginine-rich splicing factor 10 isoform 1 (Fragment)	SRSF10	Homo sapiens (Human)	262
10772	B3KNY6	B3KNY6_HUMAN	unreviewed	cDNA FLJ30749 fis, clone FEBRA2000402, highly similar to FUS-interacting serine-arginine-rich protein 1 (cDNA FLJ43846 fis, clone TESTI4006393, highly similar to FUS-interacting serine-arginine-rich protein 1)		Homo sapiens (Human)	167
10772	O75494	SRS10_HUMAN	reviewed	Serine/arginine-rich splicing factor 10 (40 kDa SR-repressor protein) (SRrp40) (FUS-interacting serine-arginine-rich protein 1) (Splicing factor SRp38) (Splicing factor, arginine/serine-rich 13A) (TLS-associated protein with Ser-Arg repeats) (TASR) (TLS-associated protein with SR repeats) (TLS-associated serine-arginine protein) (TLS-associated SR protein)	SRSF10 FUSIP1 FUSIP2 SFRS13A TASR	Homo sapiens (Human)	262
10772	Q5JRI1	Q5JRI1_HUMAN	unreviewed	Serine/arginine-rich-splicing factor 10	SRSF10	Homo sapiens (Human)	172
10813	Q9BVJ6	UT14A_HUMAN	reviewed	U3 small nucleolar RNA-associated protein 14 homolog A (Antigen NY-CO-16) (Serologically defined colon cancer antigen 16)	UTP14A SDCCAG16	Homo sapiens (Human)	771
10910	A8K7W3	A8K7W3_HUMAN	unreviewed	cDNA FLJ75780, highly similar to Homo sapiens SGT1, suppressor of G2 allele of SKP1 (SUGT1), mRNA		Homo sapiens (Human)	333
10910	B4DYC6	B4DYC6_HUMAN	unreviewed	cDNA FLJ60958, highly similar to Homo sapiens SGT1, suppressor of G2 allele of SKP1 (SUGT1), mRNA		Homo sapiens (Human)	277
10910	Q9Y2Z0	SGT1_HUMAN	reviewed	Protein SGT1 homolog (Protein 40-6-3) (Sgt1) (Suppressor of G2 allele of SKP1 homolog)	SUGT1	Homo sapiens (Human)	365
10921	D3DU92	D3DU92_HUMAN	unreviewed	RNA binding protein S1 (RNA binding protein S1, serine-rich domain, isoform CRA_a)	RNPS1 rnps1 hCG_1989969	Homo sapiens (Human)	305
10921	H3BMS0	H3BMS0_HUMAN	unreviewed	RNA-binding protein with serine-rich domain 1	RNPS1	Homo sapiens (Human)	257
10921	Q15287	RNPS1_HUMAN	reviewed	RNA-binding protein with serine-rich domain 1 (SR-related protein LDC2)	RNPS1 LDC2	Homo sapiens (Human)	305
10923	P53999	TCP4_HUMAN	reviewed	Activated RNA polymerase II transcriptional coactivator p15 (Positive cofactor 4) (PC4) (SUB1 homolog) (p14)	SUB1 PC4 RPO2TC1	Homo sapiens (Human)	127
10923	Q6IBA2	Q6IBA2_HUMAN	unreviewed	PC4 protein (SUB1 homolog (S. cerevisiae)) (SUB1 homolog (S. cerevisiae), isoform CRA_a) (cDNA, FLJ92014, highly similar to Homo sapiens SUB1 homolog (S. cerevisiae) (SUB1), mRNA)	PC4 SUB1 hCG_1781938	Homo sapiens (Human)	127
10940	Q96F88	Q96F88_HUMAN	unreviewed	Processing of 1, ribonuclease P/MRP subunit (S. cerevisiae)	POP1	Homo sapiens (Human)	1024
10940	Q99575	POP1_HUMAN	reviewed	Ribonucleases P/MRP protein subunit POP1 (hPOP1) (EC 3.1.26.5)	POP1 KIAA0061	Homo sapiens (Human)	1024
10987	A0A024R7W9	A0A024R7W9_HUMAN	unreviewed	COP9 constitutive photomorphogenic homolog subunit 5 (Arabidopsis), isoform CRA_a (Testis secretory sperm-binding protein Li 231m)	COPS5 hCG_27806	Homo sapiens (Human)	334
10987	Q92905	CSN5_HUMAN	reviewed	COP9 signalosome complex subunit 5 (SGN5) (Signalosome subunit 5) (EC 3.4.-.-) (Jun activation domain-binding protein 1)	COPS5 CSN5 JAB1	Homo sapiens (Human)	334
10992	Q13435	SF3B2_HUMAN	reviewed	Splicing factor 3B subunit 2 (Pre-mRNA-splicing factor SF3b 145 kDa subunit) (SF3b145) (SF3b150) (Spliceosome-associated protein 145) (SAP 145)	SF3B2 SAP145	Homo sapiens (Human)	895
11004	A0A140VKF1	A0A140VKF1_HUMAN	unreviewed	Kinesin-like protein		Homo sapiens (Human)	725
11004	B7Z6Q6	B7Z6Q6_HUMAN	unreviewed	Kinesin-like protein		Homo sapiens (Human)	684
11004	B7Z7M6	B7Z7M6_HUMAN	unreviewed	Kinesin-like protein		Homo sapiens (Human)	612
11004	Q99661	KIF2C_HUMAN	reviewed	Kinesin-like protein KIF2C (Kinesin-like protein 6) (Mitotic centromere-associated kinesin) (MCAK)	KIF2C KNSL6	Homo sapiens (Human)	725
11052	Q16630	CPSF6_HUMAN	reviewed	Cleavage and polyadenylation specificity factor subunit 6 (Cleavage and polyadenylation specificity factor 68 kDa subunit) (CFIm68) (CPSF 68 kDa subunit) (Pre-mRNA cleavage factor Im 68 kDa subunit) (Protein HPBRII-4/7)	CPSF6 CFIM68	Homo sapiens (Human)	551
11091	P61964	WDR5_HUMAN	reviewed	WD repeat-containing protein 5 (BMP2-induced 3-kb gene protein)	WDR5 BIG3	Homo sapiens (Human)	334
11124	Q9UNN5	FAF1_HUMAN	reviewed	FAS-associated factor 1 (hFAF1) (UBX domain-containing protein 12) (UBX domain-containing protein 3A)	FAF1 UBXD12 UBXN3A CGI-03	Homo sapiens (Human)	650
11168	O75475	PSIP1_HUMAN	reviewed	PC4 and SFRS1-interacting protein (CLL-associated antigen KW-7) (Dense fine speckles 70 kDa protein) (DFS 70) (Lens epithelium-derived growth factor) (Transcriptional coactivator p75/p52)	PSIP1 DFS70 LEDGF PSIP2	Homo sapiens (Human)	530
11198	Q9Y5B9	SP16H_HUMAN	reviewed	FACT complex subunit SPT16 (Chromatin-specific transcription elongation factor 140 kDa subunit) (FACT 140 kDa subunit) (FACTp140) (Facilitates chromatin transcription complex subunit SPT16) (hSPT16)	SUPT16H FACT140 FACTP140	Homo sapiens (Human)	1047
11244	A0A024R9F1	A0A024R9F1_HUMAN	unreviewed	HCG2044510, isoform CRA_a	hCG_2044510	Homo sapiens (Human)	873
11244	Q9UKY1	ZHX1_HUMAN	reviewed	Zinc fingers and homeoboxes protein 1	ZHX1	Homo sapiens (Human)	873
11321	Q9HCN4	GPN1_HUMAN	reviewed	GPN-loop GTPase 1 (EC 3.6.5.-) (MBD2-interacting protein) (MBDin) (RNAPII-associated protein 4) (XPA-binding protein 1)	GPN1 MBDIN RPAP4 XAB1 HUSSY-23	Homo sapiens (Human)	374
11333	Q13442	HAP28_HUMAN	reviewed	28 kDa heat- and acid-stable phosphoprotein (PDGF-associated protein) (PAP) (PDGFA-associated protein 1) (PAP1)	PDAP1 HASPP28	Homo sapiens (Human)	181
13001	G3UZX4	G3UZX4_MOUSE	unreviewed	Casein kinase II subunit beta (CK II beta)	Csnk2b	Mus musculus (Mouse)	257
13001	P67871	CSK2B_MOUSE	reviewed	Casein kinase II subunit beta (CK II beta) (Phosvitin)	Csnk2b Ck2n	Mus musculus (Mouse)	215
15110	Q5SQG1	Q5SQG1_MOUSE	unreviewed	Heart and neural crest derivatives expressed transcript 1	Hand1 mCG_12409	Mus musculus (Mouse)	216
15110	Q64279	HAND1_MOUSE	reviewed	Heart- and neural crest derivatives-expressed protein 1 (Extraembryonic tissues, heart, autonomic nervous system and neural crest derivatives-expressed protein 1) (eHAND) (Helix-loop-helix transcription factor expressed in extraembryonic mesoderm and trophoblast) (Thing-1) (Th1)	Hand1 Ehand Hxt Thing1	Mus musculus (Mouse)	216
15364	P52927	HMGA2_MOUSE	reviewed	High mobility group protein HMGI-C (High mobility group AT-hook protein 2)	Hmga2 Hmgic	Mus musculus (Mouse)	108
15364	Q6NSP9	Q6NSP9_MOUSE	unreviewed	High mobility group protein HMGI-C (Hmga2 protein)	Hmga2	Mus musculus (Mouse)	129
19645	P13405	RB_MOUSE	reviewed	Retinoblastoma-associated protein (pRb) (Rb) (pp105)	Rb1 Rb-1	Mus musculus (Mouse)	921
20740	A3KGU5	A3KGU5_MOUSE	unreviewed	Spectrin alpha chain, non-erythrocytic 1	Sptan1 Spna2	Mus musculus (Mouse)	2457
20740	A3KGU7	A3KGU7_MOUSE	unreviewed	Spectrin alpha chain, non-erythrocytic 1	Sptan1 Spna2	Mus musculus (Mouse)	2477
20740	A3KGU9	A3KGU9_MOUSE	unreviewed	Spectrin alpha chain, non-erythrocytic 1	Sptan1 Spna2	Mus musculus (Mouse)	2498
20740	B2RXX6	B2RXX6_MOUSE	unreviewed	Spna2 protein	Sptan1 Spna2	Mus musculus (Mouse)	2477
20740	B7ZWK3	B7ZWK3_MOUSE	unreviewed	Spna2 protein	Sptan1 Spna2	Mus musculus (Mouse)	2457
20740	B9EKJ1	B9EKJ1_MOUSE	unreviewed	Spna2 protein	Sptan1 Spna2	Mus musculus (Mouse)	2477
20740	Q3V1V5	Q3V1V5_MOUSE	unreviewed	Putative uncharacterized protein (Fragment)	Sptan1 Spna2	Mus musculus (Mouse)	988
22803	B4DZC3	B4DZC3_HUMAN	unreviewed	cDNA FLJ55645, highly similar to 5'-3' exoribonuclease 2 (EC 3.1.11.-)		Homo sapiens (Human)	896
22803	Q9H0D6	XRN2_HUMAN	reviewed	5'-3' exoribonuclease 2 (EC 3.1.13.-) (DHM1-like protein) (DHP protein)	XRN2	Homo sapiens (Human)	950
22950	Q9BWU0	NADAP_HUMAN	reviewed	Kanadaptin (Human lung cancer oncogene 3 protein) (HLC-3) (Kidney anion exchanger adapter protein) (Solute carrier family 4 anion exchanger member 1 adapter protein)	SLC4A1AP HLC3	Homo sapiens (Human)	796
22976	Q6ZW49	PAXI1_HUMAN	reviewed	PAX-interacting protein 1 (PAX transactivation activation domain-interacting protein)	PAXIP1 PAXIP1L PTIP CAGF28	Homo sapiens (Human)	1069
22985	B4DQZ7	B4DQZ7_HUMAN	unreviewed	cDNA FLJ50838, highly similar to Apoptotic chromatin condensation inducer in thenucleus (Fragment)		Homo sapiens (Human)	1096
22985	Q9UKV3	ACINU_HUMAN	reviewed	Apoptotic chromatin condensation inducer in the nucleus (Acinus)	ACIN1 ACINUS KIAA0670	Homo sapiens (Human)	1341
23028	O60341	KDM1A_HUMAN	reviewed	Lysine-specific histone demethylase 1A (EC 1.-.-.-) (BRAF35-HDAC complex protein BHC110) (Flavin-containing amine oxidase domain-containing protein 2)	KDM1A AOF2 KDM1 KIAA0601 LSD1	Homo sapiens (Human)	852
23029	P42696	RBM34_HUMAN	reviewed	RNA-binding protein 34 (RNA-binding motif protein 34)	RBM34 KIAA0117	Homo sapiens (Human)	430
23031	O60307	MAST3_HUMAN	reviewed	Microtubule-associated serine/threonine-protein kinase 3 (EC 2.7.11.1)	MAST3 KIAA0561	Homo sapiens (Human)	1309
23076	Q14684	RRP1B_HUMAN	reviewed	Ribosomal RNA processing protein 1 homolog B (RRP1-like protein B)	RRP1B KIAA0179	Homo sapiens (Human)	758
23091	A0PJJ2	A0PJJ2_HUMAN	unreviewed	ZC3H13 protein (Fragment)	ZC3H13	Homo sapiens (Human)	469
23091	B3KQG8	B3KQG8_HUMAN	unreviewed	cDNA FLJ90443 fis, clone NT2RP3001061, highly similar to Zinc finger CCCH domain-containing protein 13		Homo sapiens (Human)	624
23091	Q5T200	ZC3HD_HUMAN	reviewed	Zinc finger CCCH domain-containing protein 13	ZC3H13 KIAA0853	Homo sapiens (Human)	1668
23122	E3W994	E3W994_HUMAN	unreviewed	CLIP-associating protein 2	CLASP2	Homo sapiens (Human)	1273
23122	E7ERI8	E7ERI8_HUMAN	unreviewed	CLIP-associating protein 2	CLASP2	Homo sapiens (Human)	1513
23122	E7EW49	E7EW49_HUMAN	unreviewed	CLIP-associating protein 2	CLASP2	Homo sapiens (Human)	1514
23122	O75122	CLAP2_HUMAN	reviewed	CLIP-associating protein 2 (Cytoplasmic linker-associated protein 2) (Protein Orbit homolog 2) (hOrbit2)	CLASP2 KIAA0627	Homo sapiens (Human)	1294
23135	O15054	KDM6B_HUMAN	reviewed	Lysine-specific demethylase 6B (EC 1.14.11.-) (JmjC domain-containing protein 3) (Jumonji domain-containing protein 3) (Lysine demethylase 6B)	KDM6B JMJD3 KIAA0346	Homo sapiens (Human)	1643
23136	A0A0A0MRA8	A0A0A0MRA8_HUMAN	unreviewed	Band 4.1-like protein 3	EPB41L3	Homo sapiens (Human)	918
23136	A8K968	A8K968_HUMAN	unreviewed	Band 4.1-like protein 3 (cDNA FLJ77757)	EPB41L3	Homo sapiens (Human)	756
23136	Q9Y2J2	E41L3_HUMAN	reviewed	Band 4.1-like protein 3 (4.1B) (Differentially expressed in adenocarcinoma of the lung protein 1) (DAL-1) [Cleaved into: Band 4.1-like protein 3, N-terminally processed]	EPB41L3 DAL1 KIAA0987	Homo sapiens (Human)	1087
23152	A0A0A0MQR4	A0A0A0MQR4_HUMAN	unreviewed	Protein capicua homolog	CIC	Homo sapiens (Human)	1606
23152	Q96RK0	CIC_HUMAN	reviewed	Protein capicua homolog	CIC KIAA0306	Homo sapiens (Human)	1608
23168	Q92541	RTF1_HUMAN	reviewed	RNA polymerase-associated protein RTF1 homolog	RTF1 KIAA0252	Homo sapiens (Human)	710
23170	A0A024R4U3	A0A024R4U3_HUMAN	unreviewed	Tubulin tyrosine ligase-like family, member 12, isoform CRA_a	TTLL12 hCG_1988246	Homo sapiens (Human)	644
23170	Q14166	TTL12_HUMAN	reviewed	Tubulin--tyrosine ligase-like protein 12	TTLL12 KIAA0153	Homo sapiens (Human)	644
23215	E7EPN9	E7EPN9_HUMAN	unreviewed	Protein PRRC2C	PRRC2C	Homo sapiens (Human)	2819
23215	Q9Y520	PRC2C_HUMAN	reviewed	Protein PRRC2C (BAT2 domain-containing protein 1) (HBV X-transactivated gene 2 protein) (HBV XAg-transactivated protein 2) (HLA-B-associated transcript 2-like 2) (Proline-rich and coiled-coil-containing protein 2C)	PRRC2C BAT2D1 BAT2L2 KIAA1096 XTP2	Homo sapiens (Human)	2896
23223	B3KMR5	B3KMR5_HUMAN	unreviewed	cDNA FLJ12434 fis, clone NT2RM1000037, highly similar to Homo sapiens KIAA0690 protein		Homo sapiens (Human)	1297
23223	Q5JTH9	RRP12_HUMAN	reviewed	RRP12-like protein	RRP12 KIAA0690	Homo sapiens (Human)	1297
23243	A0A024R2G8	A0A024R2G8_HUMAN	unreviewed	Ankyrin repeat domain 28, isoform CRA_c	ANKRD28 hCG_1811142	Homo sapiens (Human)	1053
23243	O15084	ANR28_HUMAN	reviewed	Serine/threonine-protein phosphatase 6 regulatory ankyrin repeat subunit A (PP6-ARS-A) (Serine/threonine-protein phosphatase 6 regulatory subunit ARS-A) (Ankyrin repeat domain-containing protein 28) (Phosphatase interactor targeting protein hnRNP K) (PITK)	ANKRD28 KIAA0379	Homo sapiens (Human)	1053
23244	G1UI16	G1UI16_HUMAN	unreviewed	SCC-112 protein, isoform CRA_b (Sister chromatid cohesion protein PDS5 homolog A)	PDS5A SCC-112 hCG_38551	Homo sapiens (Human)	1337
23244	Q29RF7	PDS5A_HUMAN	reviewed	Sister chromatid cohesion protein PDS5 homolog A (Cell proliferation-inducing gene 54 protein) (Sister chromatid cohesion protein 112) (SCC-112)	PDS5A KIAA0648 PDS5 PIG54	Homo sapiens (Human)	1337
23248	Q5VT52	RPRD2_HUMAN	reviewed	Regulation of nuclear pre-mRNA domain-containing protein 2	RPRD2 KIAA0460 HSPC099	Homo sapiens (Human)	1461
23258	Q6IQ26	DEN5A_HUMAN	reviewed	DENN domain-containing protein 5A (Rab6-interacting protein 1) (Rab6IP1)	DENND5A KIAA1091 RAB6IP1	Homo sapiens (Human)	1287
23325	A0A087X256	A0A087X256_HUMAN	unreviewed	WASH complex subunit SWIP	KIAA1033	Homo sapiens (Human)	1174
23325	B7ZKT9	B7ZKT9_HUMAN	unreviewed	KIAA1033 protein	KIAA1033	Homo sapiens (Human)	1174
23325	Q2M389	WASH7_HUMAN	reviewed	WASH complex subunit SWIP (Strumpellin and WASH-interacting protein) (SWIP)	KIAA1033	Homo sapiens (Human)	1173
23358	Q9UPU5	UBP24_HUMAN	reviewed	Ubiquitin carboxyl-terminal hydrolase 24 (EC 3.4.19.12) (Deubiquitinating enzyme 24) (Ubiquitin thioesterase 24) (Ubiquitin-specific-processing protease 24)	USP24 KIAA1057	Homo sapiens (Human)	2620
23360	B3KNP0	B3KNP0_HUMAN	unreviewed	cDNA FLJ30074 fis, clone BGGI11000123, highly similar to Homo sapiens formin binding protein 4 (FNBP4), mRNA (Fragment)		Homo sapiens (Human)	928
23360	Q8N3X1	FNBP4_HUMAN	reviewed	Formin-binding protein 4 (Formin-binding protein 30)	FNBP4 FBP30 KIAA1014	Homo sapiens (Human)	1017
23363	O75147	OBSL1_HUMAN	reviewed	Obscurin-like protein 1	OBSL1 KIAA0657	Homo sapiens (Human)	1896
23363	Q9H8B3	Q9H8B3_HUMAN	unreviewed	cDNA FLJ13792 fis, clone THYRO1000072, weakly similar to MYOSIN LIGHT CHAIN KINASE, SMOOTH MUSCLE AND NON-MUSCLE ISOZYMES (EC 2.7.1.117)		Homo sapiens (Human)	442
23367	Q6PKG0	LARP1_HUMAN	reviewed	La-related protein 1 (La ribonucleoprotein domain family member 1)	LARP1 KIAA0731 LARP	Homo sapiens (Human)	1096
23411	A0A024QZQ1	A0A024QZQ1_HUMAN	unreviewed	Sirtuin (Silent mating type information regulation 2 homolog) 1 (S. cerevisiae), isoform CRA_a	SIRT1 hCG_32306	Homo sapiens (Human)	747
23411	A8K128	A8K128_HUMAN	unreviewed	cDNA FLJ76335, highly similar to Homo sapiens sirtuin (silent mating type information regulation 2 homolog) 1 (S. cerevisiae), mRNA		Homo sapiens (Human)	555
23411	B0QZ35	B0QZ35_HUMAN	unreviewed	NAD-dependent protein deacetylase sirtuin-1 (cDNA FLJ90324 fis, clone NT2RP2001817, highly similar to NAD-dependent deacetylase sirtuin-1 (EC 3.5.1.-))	SIRT1	Homo sapiens (Human)	444
23411	E9PC49	E9PC49_HUMAN	unreviewed	NAD-dependent protein deacetylase sirtuin-1	SIRT1	Homo sapiens (Human)	452
23411	Q96EB6	SIR1_HUMAN	reviewed	NAD-dependent protein deacetylase sirtuin-1 (hSIRT1) (EC 3.5.1.-) (Regulatory protein SIR2 homolog 1) (SIR2-like protein 1) (hSIR2) [Cleaved into: SirtT1 75 kDa fragment (75SirT1)]	SIRT1 SIR2L1	Homo sapiens (Human)	747
23429	Q8N488	RYBP_HUMAN	reviewed	RING1 and YY1-binding protein (Apoptin-associating protein 1) (APAP-1) (Death effector domain-associated factor) (DED-associated factor) (YY1 and E4TF1-associated factor 1)	RYBP DEDAF YEAF1	Homo sapiens (Human)	228
23451	B4DGZ4	B4DGZ4_HUMAN	unreviewed	Splicing factor 3B subunit 1 (cDNA FLJ57368, highly similar to Splicing factor 3B subunit 1)	SF3B1	Homo sapiens (Human)	154
23451	O75533	SF3B1_HUMAN	reviewed	Splicing factor 3B subunit 1 (Pre-mRNA-splicing factor SF3b 155 kDa subunit) (SF3b155) (Spliceosome-associated protein 155) (SAP 155)	SF3B1 SAP155	Homo sapiens (Human)	1304
23478	A0A024RC78	A0A024RC78_HUMAN	unreviewed	Signal peptidase complex catalytic subunit SEC11 (EC 3.4.21.89)	SEC11L1 hCG_26624	Homo sapiens (Human)	179
23478	H0YKT4	H0YKT4_HUMAN	unreviewed	Signal peptidase complex catalytic subunit SEC11A	SEC11A	Homo sapiens (Human)	129
23478	P67812	SC11A_HUMAN	reviewed	Signal peptidase complex catalytic subunit SEC11A (EC 3.4.21.89) (Endopeptidase SP18) (Microsomal signal peptidase 18 kDa subunit) (SPase 18 kDa subunit) (SEC11 homolog A) (SEC11-like protein 1) (SPC18)	SEC11A SEC11L1 SPC18 SPCS4A	Homo sapiens (Human)	179
23492	A0A024R1M4	A0A024R1M4_HUMAN	unreviewed	Chromobox homolog 7, isoform CRA_c	CBX7 hCG_41710	Homo sapiens (Human)	259
23492	A0A024R1Q2	A0A024R1Q2_HUMAN	unreviewed	Chromobox homolog 7, isoform CRA_b	CBX7 hCG_41710	Homo sapiens (Human)	251
23492	B0QYP2	B0QYP2_HUMAN	unreviewed	Chromobox protein homolog 7	CBX7	Homo sapiens (Human)	158
23492	O95931	CBX7_HUMAN	reviewed	Chromobox protein homolog 7	CBX7	Homo sapiens (Human)	251
23512	J3QQW9	J3QQW9_HUMAN	unreviewed	Polycomb protein SUZ12	SUZ12	Homo sapiens (Human)	716
23512	Q15022	SUZ12_HUMAN	reviewed	Polycomb protein SUZ12 (Chromatin precipitated E2F target 9 protein) (ChET 9 protein) (Joined to JAZF1 protein) (Suppressor of zeste 12 protein homolog)	SUZ12 CHET9 JJAZ1 KIAA0160	Homo sapiens (Human)	739
23524	A0A140VK53	A0A140VK53_HUMAN	unreviewed	Testicular secretory protein Li 53		Homo sapiens (Human)	2752
23524	Q9UQ35	SRRM2_HUMAN	reviewed	Serine/arginine repetitive matrix protein 2 (300 kDa nuclear matrix antigen) (Serine/arginine-rich splicing factor-related nuclear matrix protein of 300 kDa) (SR-related nuclear matrix protein of 300 kDa) (Ser/Arg-related nuclear matrix protein of 300 kDa) (Splicing coactivator subunit SRm300) (Tax-responsive enhancer element-binding protein 803) (TaxREB803)	SRRM2 KIAA0324 SRL300 SRM300 HSPC075	Homo sapiens (Human)	2752
23552	A0A0S2Z562	A0A0S2Z562_HUMAN	unreviewed	Cyclin-dependent kinase 20 isoform 2	CDK20	Homo sapiens (Human)	303
23552	A0A0S2Z5B6	A0A0S2Z5B6_HUMAN	unreviewed	Cell cycle related kinase, isoform CRA_g (Cyclin-dependent kinase 20 isoform 1) (Fragment)	CDK20 CCRK hCG_1743717	Homo sapiens (Human)	275
23552	Q8IZL9	CDK20_HUMAN	reviewed	Cyclin-dependent kinase 20 (EC 2.7.11.22) (CDK-activating kinase p42) (CAK-kinase p42) (Cell cycle-related kinase) (Cell division protein kinase 20) (Cyclin-dependent protein kinase H) (Cyclin-kinase-activating kinase p42)	CDK20 CCRK CDCH	Homo sapiens (Human)	346
23560	D2CFK9	D2CFK9_HUMAN	unreviewed	Nucleolar GTP-binding protein 1	GTPBP4	Homo sapiens (Human)	634
23560	Q9BZE4	NOG1_HUMAN	reviewed	Nucleolar GTP-binding protein 1 (Chronic renal failure gene protein) (GTP-binding protein NGB)	GTPBP4 CRFG NOG1	Homo sapiens (Human)	634
23613	A0A087WVZ6	A0A087WVZ6_HUMAN	unreviewed	Protein kinase C-binding protein 1	ZMYND8	Homo sapiens (Human)	1136
23613	A6H8Y8	A6H8Y8_HUMAN	unreviewed	ZMYND8 protein	ZMYND8	Homo sapiens (Human)	788
23613	Q2HXV5	Q2HXV5_HUMAN	unreviewed	RACK7 isoform g (RACK7 isoform h)		Homo sapiens (Human)	282
23613	Q569J9	Q569J9_HUMAN	unreviewed	ZMYND8 protein	ZMYND8	Homo sapiens (Human)	154
23613	Q9ULU4	PKCB1_HUMAN	reviewed	Protein kinase C-binding protein 1 (Cutaneous T-cell lymphoma-associated antigen se14-3) (CTCL-associated antigen se14-3) (Rack7) (Zinc finger MYND domain-containing protein 8)	ZMYND8 KIAA1125 PRKCBP1 RACK7	Homo sapiens (Human)	1186
25489	A0A0G2K8P3	A0A0G2K8P3_RAT	unreviewed	E3 ubiquitin-protein ligase NEDD4 (Neural cell expressed, developmentally down-regulated gene 4A, isoform CRA_d)	Nedd4 Nedd4a rCG_56604	Rattus norvegicus (Rat)	889
25489	Q62940	NEDD4_RAT	reviewed	E3 ubiquitin-protein ligase NEDD4 (EC 2.3.2.26) (HECT-type E3 ubiquitin transferase NEDD4)	Nedd4 Nedd4a	Rattus norvegicus (Rat)	887
25913	A0A024R739	A0A024R739_HUMAN	unreviewed	POT1 protection of telomeres 1 homolog (S. pombe), isoform CRA_b	POT1 hCG_32923	Homo sapiens (Human)	634
25913	A8MTK3	A8MTK3_HUMAN	unreviewed	POT1 protection of telomeres 1 homolog (S. pombe), isoform CRA_a (Protection of telomeres protein 1)	POT1 hCG_32923	Homo sapiens (Human)	503
25913	Q5MJ33	Q5MJ33_HUMAN	unreviewed	Protection of telomeres protein 1 (Protection of telomeres protein 1 variant 4)	POT1	Homo sapiens (Human)	45
25913	Q5MJ34	Q5MJ34_HUMAN	unreviewed	Protection of telomeres protein 1 (Protection of telomeres protein 1 variant 3)	POT1	Homo sapiens (Human)	518
25913	Q9NUX5	POTE1_HUMAN	reviewed	Protection of telomeres protein 1 (hPot1) (POT1-like telomere end-binding protein)	POT1	Homo sapiens (Human)	634
25942	Q96ST3	SIN3A_HUMAN	reviewed	Paired amphipathic helix protein Sin3a (Histone deacetylase complex subunit Sin3a) (Transcriptional corepressor Sin3a)	SIN3A	Homo sapiens (Human)	1273
25959	Q63ZY3	KANK2_HUMAN	reviewed	KN motif and ankyrin repeat domain-containing protein 2 (Ankyrin repeat domain-containing protein 25) (Matrix-remodeling-associated protein 3) (SRC-1-interacting protein) (SIP) (SRC-interacting protein) (SRC1-interacting protein)	KANK2 ANKRD25 KIAA1518 MXRA3 SIP	Homo sapiens (Human)	851
26002	Q6UVY6	MOXD1_HUMAN	reviewed	DBH-like monooxygenase protein 1 (EC 1.14.17.-) (Monooxygenase X)	MOXD1 MOX UNQ2493/PRO5780	Homo sapiens (Human)	613
26010	A0A024R3V0	A0A024R3V0_HUMAN	unreviewed	DNA polymerase-transactivated protein 6, isoform CRA_a	DNAPTP6 hCG_1811464	Homo sapiens (Human)	558
26010	B8ZZZ7	B8ZZZ7_HUMAN	unreviewed	DNA polymerase-transactivated protein 6, isoform CRA_b (SPATS2-like protein)	SPATS2L DNAPTP6 hCG_1811464	Homo sapiens (Human)	498
26010	Q9NUQ6	SPS2L_HUMAN	reviewed	SPATS2-like protein (DNA polymerase-transactivated protein 6) (Stress granule and nucleolar protein) (SGNP)	SPATS2L DNAPTP6 SP1224	Homo sapiens (Human)	558
26015	A8K2F9	A8K2F9_HUMAN	unreviewed	cDNA FLJ77037, highly similar to Homo sapiens RNA polymerase II associated protein 1, mRNA (Fragment)		Homo sapiens (Human)	1195
26015	Q9BWH6	RPAP1_HUMAN	reviewed	RNA polymerase II-associated protein 1	RPAP1 KIAA1403	Homo sapiens (Human)	1393
26053	Q8WXX7	AUTS2_HUMAN	reviewed	Autism susceptibility gene 2 protein	AUTS2 KIAA0442	Homo sapiens (Human)	1259
26065	Q8ND56	LS14A_HUMAN	reviewed	Protein LSM14 homolog A (Protein FAM61A) (Protein SCD6 homolog) (Putative alpha-synuclein-binding protein) (AlphaSNBP) (RNA-associated protein 55A) (hRAP55) (hRAP55A)	LSM14A C19orf13 FAM61A RAP55 RAP55A	Homo sapiens (Human)	463
26088	Q9UJY5	GGA1_HUMAN	reviewed	ADP-ribosylation factor-binding protein GGA1 (Gamma-adaptin-related protein 1) (Golgi-localized, gamma ear-containing, ARF-binding protein 1)	GGA1	Homo sapiens (Human)	639
26135	Q5VU21	Q5VU21_HUMAN	unreviewed	PAI-1 mRNA-binding protein variant (cDNA, FLJ92551, Homo sapiens PAI-1 mRNA-binding protein (PAI-RBP1), mRNA)		Homo sapiens (Human)	387
26135	Q63HR1	Q63HR1_HUMAN	unreviewed	Putative uncharacterized protein DKFZp686P17171	DKFZp686P17171	Homo sapiens (Human)	387
26135	Q8NC51	PAIRB_HUMAN	reviewed	Plasminogen activator inhibitor 1 RNA-binding protein (PAI1 RNA-binding protein 1) (PAI-RBP1) (SERPINE1 mRNA-binding protein 1)	SERBP1 PAIRBP1 CGI-55	Homo sapiens (Human)	408
26156	O76021	RL1D1_HUMAN	reviewed	Ribosomal L1 domain-containing protein 1 (CATX-11) (Cellular senescence-inhibited gene protein) (Protein PBK1)	RSL1D1 CATX11 CSIG PBK1 L12	Homo sapiens (Human)	490
26234	Q9UKA1	FBXL5_HUMAN	reviewed	F-box/LRR-repeat protein 5 (F-box and leucine-rich repeat protein 5) (F-box protein FBL4/FBL5) (p45SKP2-like protein)	FBXL5 FBL4 FBL5 FLR1	Homo sapiens (Human)	691
26994	Q9Y3C5	RNF11_HUMAN	reviewed	RING finger protein 11	RNF11 CGI-123	Homo sapiens (Human)	154
27044	A0A140VK49	A0A140VK49_HUMAN	unreviewed	Staphylococcal nuclease domain containing 1, isoform CRA_b (Testis tissue sperm-binding protein Li 82P)	SND1 hCG_32326	Homo sapiens (Human)	910
27044	Q7KZF4	SND1_HUMAN	reviewed	Staphylococcal nuclease domain-containing protein 1 (100 kDa coactivator) (EBNA2 coactivator p100) (Tudor domain-containing protein 11) (p100 co-activator)	SND1 TDRD11	Homo sapiens (Human)	910
27132	Q9UBL6	CPNE7_HUMAN	reviewed	Copine-7 (Copine VII)	CPNE7	Homo sapiens (Human)	633
27250	B4DKX4	B4DKX4_HUMAN	unreviewed	cDNA FLJ58014, highly similar to Homo sapiens programmed cell death 4, transcript variant 1, mRNA		Homo sapiens (Human)	455
27250	Q53EL6	PDCD4_HUMAN	reviewed	Programmed cell death protein 4 (Neoplastic transformation inhibitor protein) (Nuclear antigen H731-like) (Protein 197/15a)	PDCD4 H731	Homo sapiens (Human)	469
27316	P38159	RBMX_HUMAN	reviewed	RNA-binding motif protein, X chromosome (Glycoprotein p43) (Heterogeneous nuclear ribonucleoprotein G) (hnRNP G) [Cleaved into: RNA-binding motif protein, X chromosome, N-terminally processed]	RBMX HNRPG RBMXP1	Homo sapiens (Human)	391
27336	O43719	HTSF1_HUMAN	reviewed	HIV Tat-specific factor 1 (Tat-SF1)	HTATSF1	Homo sapiens (Human)	755
27339	Q9UMS4	PRP19_HUMAN	reviewed	Pre-mRNA-processing factor 19 (EC 6.3.2.-) (Nuclear matrix protein 200) (PRP19/PSO4 homolog) (hPso4) (Senescence evasion factor)	PRPF19 NMP200 PRP19 SNEV	Homo sapiens (Human)	504
28960	Q96C86	DCPS_HUMAN	reviewed	m7GpppX diphosphatase (EC 3.6.1.59) (DCS-1) (Decapping scavenger enzyme) (Hint-related 7meGMP-directed hydrolase) (Histidine triad nucleotide-binding protein 5) (Histidine triad protein member 5) (HINT-5) (Scavenger mRNA-decapping enzyme DcpS)	DCPS DCS1 HINT5 HSPC015	Homo sapiens (Human)	337
29080	Q9P031	TAP26_HUMAN	reviewed	Thyroid transcription factor 1-associated protein 26 (TTF-1-associated protein 26) (Coiled-coil domain-containing protein 59) (TTF-1-associated protein BR2)	CCDC59 BR22 TAP26 HSPC128	Homo sapiens (Human)	241
29115	A0A024R8R0	A0A024R8R0_HUMAN	unreviewed	SAP30 binding protein, isoform CRA_a	SAP30BP hCG_27541	Homo sapiens (Human)	308
29115	Q9UHR5	S30BP_HUMAN	reviewed	SAP30-binding protein (Transcriptional regulator protein HCNGP)	SAP30BP HCNGP HTRG HTRP	Homo sapiens (Human)	308
29766	Q9NYL9	TMOD3_HUMAN	reviewed	Tropomodulin-3 (Ubiquitous tropomodulin) (U-Tmod)	TMOD3	Homo sapiens (Human)	352
29959	F8W6G1	F8W6G1_HUMAN	unreviewed	Nuclear receptor-binding protein	NRBP1	Homo sapiens (Human)	543
29959	Q9UHY1	NRBP_HUMAN	reviewed	Nuclear receptor-binding protein	NRBP1 BCON3 NRBP	Homo sapiens (Human)	535
29969	Q9P1T7	MDFIC_HUMAN	reviewed	MyoD family inhibitor domain-containing protein (I-mfa domain-containing protein) (hIC)	MDFIC	Homo sapiens (Human)	246
30813	Q9NZR4	VSX1_HUMAN	reviewed	Visual system homeobox 1 (Homeodomain protein RINX) (Retinal inner nuclear layer homeobox protein) (Transcription factor VSX1)	VSX1 RINX	Homo sapiens (Human)	365
34595	Q24338	ESC_DROME	reviewed	Polycomb protein esc (Protein extra sex combs)	esc CG14941	Drosophila melanogaster (Fruit fly)	425
50514	Q9P2X7	DEC1_HUMAN	reviewed	Deleted in esophageal cancer 1 (Candidate tumor suppressor CTS9)	DEC1 CTS9	Homo sapiens (Human)	70
50813	Q9UBW8	CSN7A_HUMAN	reviewed	COP9 signalosome complex subunit 7a (SGN7a) (Signalosome subunit 7a) (Dermal papilla-derived protein 10) (JAB1-containing signalosome subunit 7a)	COPS7A CSN7A DERP10	Homo sapiens (Human)	275
51053	A0A024QZY7	A0A024QZY7_HUMAN	unreviewed	Geminin, DNA replication inhibitor, isoform CRA_a	GMNN hCG_37510	Homo sapiens (Human)	209
51053	O75496	GEMI_HUMAN	reviewed	Geminin	GMNN	Homo sapiens (Human)	209
51068	C9JA08	C9JA08_HUMAN	unreviewed	60S ribosomal export protein NMD3	NMD3	Homo sapiens (Human)	529
51068	Q96D46	NMD3_HUMAN	reviewed	60S ribosomal export protein NMD3 (hNMD3)	NMD3 CGI-07	Homo sapiens (Human)	503
51073	A0A024R7C5	A0A024R7C5_HUMAN	unreviewed	Mitochondrial ribosomal protein L4, isoform CRA_a	MRPL4 hCG_28479	Homo sapiens (Human)	311
51073	Q9BYD3	RM04_HUMAN	reviewed	39S ribosomal protein L4, mitochondrial (L4mt) (MRP-L4)	MRPL4 CDABP0091 CGI-28	Homo sapiens (Human)	311
51073	X6RAY8	X6RAY8_HUMAN	unreviewed	39S ribosomal protein L4, mitochondrial	MRPL4	Homo sapiens (Human)	357
51096	Q9Y5J1	UTP18_HUMAN	reviewed	U3 small nucleolar RNA-associated protein 18 homolog (WD repeat-containing protein 50)	UTP18 WDR50 CDABP0061 CGI-48	Homo sapiens (Human)	556
51124	Q9Y5U9	IR3IP_HUMAN	reviewed	Immediate early response 3-interacting protein 1	IER3IP1 HSPC039	Homo sapiens (Human)	82
51131	B4DDL5	B4DDL5_HUMAN	unreviewed	cDNA FLJ59166, highly similar to Homo sapiens PHD finger protein 11 (PHF11), transcript variant 1, mRNA		Homo sapiens (Human)	182
51131	Q9UIL8	PHF11_HUMAN	reviewed	PHD finger protein 11 (BRCA1 C-terminus-associated protein) (Renal carcinoma antigen NY-REN-34)	PHF11 BCAP	Homo sapiens (Human)	331
51138	A0A0S2Z5H7	A0A0S2Z5H7_HUMAN	unreviewed	COP9 constitutive photomorphogenic-like protein subunit 4 isoform 1 (Testis tissue sperm-binding protein Li 42a) (Fragment)	COPS4	Homo sapiens (Human)	406
51138	B3KM48	B3KM48_HUMAN	unreviewed	cDNA FLJ10286 fis, clone HEMBB1001384, highly similar to COP9 signalosome complex subunit 4		Homo sapiens (Human)	406
51138	D6RAX7	D6RAX7_HUMAN	unreviewed	COP9 constitutive photomorphogenic-like protein subunit 4 isoform 2 (COP9 signalosome complex subunit 4)	COPS4	Homo sapiens (Human)	420
51138	Q9BT78	CSN4_HUMAN	reviewed	COP9 signalosome complex subunit 4 (SGN4) (Signalosome subunit 4) (JAB1-containing signalosome subunit 4)	COPS4 CSN4	Homo sapiens (Human)	406
51177	Q53GL0	PKHO1_HUMAN	reviewed	Pleckstrin homology domain-containing family O member 1 (PH domain-containing family O member 1) (C-Jun-binding protein) (JBP) (Casein kinase 2-interacting protein 1) (CK2-interacting protein 1) (CKIP-1) (Osteoclast maturation-associated gene 120 protein)	PLEKHO1 CKIP1 OC120 HQ0024c	Homo sapiens (Human)	409
51177	Q5T4P9	Q5T4P9_HUMAN	unreviewed	Pleckstrin homology domain containing, family O member 1 (Pleckstrin homology domain containing, family O member 1, isoform CRA_c) (Pleckstrin homology domain-containing family O member 1)	PLEKHO1 hCG_39382 RP11-458I7.3-002	Homo sapiens (Human)	226
51213	Q9P127	LUZP4_HUMAN	reviewed	Leucine zipper protein 4 (Cancer/testis antigen 28) (CT-28) (CT28) (Tumor antigen HOM-TES-85)	LUZP4	Homo sapiens (Human)	313
51222	Q9P2Y4	ZN219_HUMAN	reviewed	Zinc finger protein 219	ZNF219	Homo sapiens (Human)	722
51231	A0A024QZI4	A0A024QZI4_HUMAN	unreviewed	Vaccinia related kinase 3, isoform CRA_a	VRK3 hCG_21106	Homo sapiens (Human)	474
51231	Q8IV63	VRK3_HUMAN	reviewed	Inactive serine/threonine-protein kinase VRK3 (Serine/threonine-protein pseudokinase VRK3) (Vaccinia-related kinase 3)	VRK3	Homo sapiens (Human)	474
51319	Q96IZ7	RSRC1_HUMAN	reviewed	Serine/Arginine-related protein 53 (SRrp53) (Arginine/serine-rich coiled-coil protein 1)	RSRC1 SRRP53 BM-011	Homo sapiens (Human)	334
51329	Q66PJ3	AR6P4_HUMAN	reviewed	ADP-ribosylation factor-like protein 6-interacting protein 4 (ARL-6-interacting protein 4) (Aip-4) (HSP-975) (HSVI-binding protein) (SR-15) (SRp25) (SR-25) (Splicing factor SRrp37)	ARL6IP4	Homo sapiens (Human)	421
51339	B7Z673	B7Z673_HUMAN	unreviewed	Dapper homolog 1 (cDNA FLJ51077, highly similar to Dapper homolog 1) (cDNA, FLJ79063, highly similar to Dapper homolog 1) (cDNA, FLJ79136, highly similar to Dapper homolog 1)	DACT1	Homo sapiens (Human)	555
51339	Q9NYF0	DACT1_HUMAN	reviewed	Dapper homolog 1 (hDPR1) (Dapper antagonist of catenin 1) (Hepatocellular carcinoma novel gene 3 protein)	DACT1 DPR1 HNG3	Homo sapiens (Human)	836
51412	O94805	ACL6B_HUMAN	reviewed	Actin-like protein 6B (53 kDa BRG1-associated factor B) (Actin-related protein Baf53b) (ArpNalpha) (BRG1-associated factor 53B) (BAF53B)	ACTL6B ACTL6 BAF53B	Homo sapiens (Human)	426
51490	Q5T280	CI114_HUMAN	reviewed	Putative methyltransferase C9orf114 (EC 2.1.1.-)	C9orf114 CENP-32	Homo sapiens (Human)	376
51547	Q9NRC8	SIR7_HUMAN	reviewed	NAD-dependent protein deacetylase sirtuin-7 (EC 3.5.1.-) (Regulatory protein SIR2 homolog 7) (SIR2-like protein 7)	SIRT7 SIR2L7	Homo sapiens (Human)	400
51566	A0A024RCF9	A0A024RCF9_HUMAN	unreviewed	Armadillo repeat containing, X-linked 3, isoform CRA_a	ARMCX3 hCG_20396	Homo sapiens (Human)	379
51566	Q9UH62	ARMX3_HUMAN	reviewed	Armadillo repeat-containing X-linked protein 3 (ARM protein lost in epithelial cancers on chromosome X 3) (Protein ALEX3)	ARMCX3 ALEX3 BM-017 UNQ2517/PRO6007	Homo sapiens (Human)	379
51574	Q4G0J3	LARP7_HUMAN	reviewed	La-related protein 7 (La ribonucleoprotein domain family member 7) (P-TEFb-interaction protein for 7SK stability) (PIP7S)	LARP7 HDCMA18P	Homo sapiens (Human)	582
51593	Q9BXP5	SRRT_HUMAN	reviewed	Serrate RNA effector molecule homolog (Arsenite-resistance protein 2)	SRRT ARS2 ASR2	Homo sapiens (Human)	876
51602	Q9Y2X3	NOP58_HUMAN	reviewed	Nucleolar protein 58 (Nucleolar protein 5)	NOP58 NOL5 NOP5 HSPC120	Homo sapiens (Human)	529
51631	Q9Y383	LC7L2_HUMAN	reviewed	Putative RNA-binding protein Luc7-like 2	LUC7L2 CGI-59 CGI-74	Homo sapiens (Human)	392
51741	Q9NZC7	WWOX_HUMAN	reviewed	WW domain-containing oxidoreductase (EC 1.1.1.-) (Fragile site FRA16D oxidoreductase) (Short chain dehydrogenase/reductase family 41C member 1)	WWOX FOR SDR41C1 WOX1	Homo sapiens (Human)	414
51773	Q05DG0	Q05DG0_HUMAN	unreviewed	RSF1 protein (Fragment)	RSF1	Homo sapiens (Human)	281
51773	Q96T23	RSF1_HUMAN	reviewed	Remodeling and spacing factor 1 (Rsf-1) (HBV pX-associated protein 8) (Hepatitis B virus X-associated protein) (p325 subunit of RSF chromatin-remodeling complex)	RSF1 HBXAP XAP8	Homo sapiens (Human)	1441
54521	B7Z947	B7Z947_HUMAN	unreviewed	WD repeat domain 44, isoform CRA_a (cDNA FLJ61671, highly similar to Homo sapiens WD repeat domain 44 (WDR44), mRNA)	WDR44 hCG_1741667	Homo sapiens (Human)	623
54521	Q5JSH3	WDR44_HUMAN	reviewed	WD repeat-containing protein 44 (Rabphilin-11)	WDR44	Homo sapiens (Human)	913
54623	A0A024R0H6	A0A024R0H6_HUMAN	unreviewed	Paf1, RNA polymerase II associated factor, homolog (S. cerevisiae), isoform CRA_a	PAF1 hCG_43356	Homo sapiens (Human)	531
54623	Q8N7H5	PAF1_HUMAN	reviewed	RNA polymerase II-associated factor 1 homolog (hPAF1) (Pancreatic differentiation protein 2)	PAF1 PD2	Homo sapiens (Human)	531
54778	A0A024R5T5	A0A024R5T5_HUMAN	unreviewed	Ring finger protein 111, isoform CRA_c	RNF111 hCG_1811968	Homo sapiens (Human)	986
54778	Q6ZNA4	RN111_HUMAN	reviewed	E3 ubiquitin-protein ligase Arkadia (EC 6.3.2.-) (RING finger protein 111)	RNF111	Homo sapiens (Human)	994
54853	G3V1J0	G3V1J0_HUMAN	unreviewed	WD repeat domain 55, isoform CRA_b (WD repeat-containing protein 55)	WDR55 hCG_1782892	Homo sapiens (Human)	222
54853	Q9H6Y2	WDR55_HUMAN	reviewed	WD repeat-containing protein 55	WDR55	Homo sapiens (Human)	383
54890	Q6P6C2	ALKB5_HUMAN	reviewed	RNA demethylase ALKBH5 (EC 1.14.11.-) (Alkylated DNA repair protein alkB homolog 5) (Alpha-ketoglutarate-dependent dioxygenase alkB homolog 5)	ALKBH5 ABH5 OFOXD1	Homo sapiens (Human)	394
54955	B4DRQ5	B4DRQ5_HUMAN	unreviewed	cDNA FLJ55172		Homo sapiens (Human)	265
54955	B7Z9X8	B7Z9X8_HUMAN	unreviewed	cDNA, FLJ78992		Homo sapiens (Human)	266
54955	Q9NX04	CA109_HUMAN	reviewed	Uncharacterized protein C1orf109	C1orf109	Homo sapiens (Human)	203
54973	A0A024R073	A0A024R073_HUMAN	unreviewed	Cleavage and polyadenylation specific factor 3-like, isoform CRA_c	CPSF3L hCG_20422	Homo sapiens (Human)	499
54973	A0A024R0F2	A0A024R0F2_HUMAN	unreviewed	Cleavage and polyadenylation specific factor 3-like, isoform CRA_a	CPSF3L hCG_20422	Homo sapiens (Human)	600
54973	A0A087WYI0	A0A087WYI0_HUMAN	unreviewed	Integrator complex subunit 11	CPSF3L	Homo sapiens (Human)	502
54973	Q5TA45	INT11_HUMAN	reviewed	Integrator complex subunit 11 (Int11) (EC 3.1.27.-) (Cleavage and polyadenylation-specific factor 3-like protein) (CPSF3-like protein) (Protein related to CPSF subunits of 68 kDa) (RC-68)	CPSF3L INTS11 RC68	Homo sapiens (Human)	600
55105	Q9NW75	GPTC2_HUMAN	reviewed	G patch domain-containing protein 2	GPATCH2 GPATC2	Homo sapiens (Human)	528
55145	Q9NVV9	THAP1_HUMAN	reviewed	THAP domain-containing protein 1	THAP1	Homo sapiens (Human)	213
55152	Q5D0E6	DALD3_HUMAN	reviewed	DALR anticodon-binding domain-containing protein 3	DALRD3	Homo sapiens (Human)	543
55153	B4DT66	B4DT66_HUMAN	unreviewed	cDNA FLJ55367, highly similar to Rattus norvegicus SDA1 domain containing 1 (Sdad1), mRNA		Homo sapiens (Human)	650
55153	E7EW05	E7EW05_HUMAN	unreviewed	Protein SDA1 homolog	SDAD1	Homo sapiens (Human)	650
55153	Q9NVU7	SDA1_HUMAN	reviewed	Protein SDA1 homolog (Nucleolar protein 130) (SDA1 domain-containing protein 1) (hSDA)	SDAD1 NUC130	Homo sapiens (Human)	687
55216	A0A024R3H5	A0A024R3H5_HUMAN	unreviewed	Chromosome 11 open reading frame 57, isoform CRA_a	C11orf57 hCG_39470	Homo sapiens (Human)	293
55216	Q6ZUT1	CK057_HUMAN	reviewed	Uncharacterized protein C11orf57	C11orf57	Homo sapiens (Human)	292
55379	Q96AG4	LRC59_HUMAN	reviewed	Leucine-rich repeat-containing protein 59 (Ribosome-binding protein p34) (p34)	LRRC59 PRO1855	Homo sapiens (Human)	307
55558	P51805	PLXA3_HUMAN	reviewed	Plexin-A3 (Plexin-4) (Semaphorin receptor SEX)	PLXNA3 PLXN4 SEX	Homo sapiens (Human)	1871
55611	B3KUV5	B3KUV5_HUMAN	unreviewed	cDNA FLJ40710 fis, clone THYMU2027125, highly similar to Ubiquitin thioesterase protein OTUB1 (EC 3.4.-.-)		Homo sapiens (Human)	315
55611	Q96FW1	OTUB1_HUMAN	reviewed	Ubiquitin thioesterase OTUB1 (EC 3.4.19.12) (Deubiquitinating enzyme OTUB1) (OTU domain-containing ubiquitin aldehyde-binding protein 1) (Otubain-1) (hOTU1) (Ubiquitin-specific-processing protease OTUB1)	OTUB1 OTB1 OTU1 HSPC263	Homo sapiens (Human)	271
55658	A0A024R206	A0A024R206_HUMAN	unreviewed	Ring finger protein 126, isoform CRA_b	RNF126 hCG_20566	Homo sapiens (Human)	311
55658	A8K0Q1	A8K0Q1_HUMAN	unreviewed	cDNA FLJ77001, highly similar to Homo sapiens ring finger protein 126 (RNF126), transcript variant 2, mRNA		Homo sapiens (Human)	311
55658	Q9BV68	RN126_HUMAN	reviewed	E3 ubiquitin-protein ligase RNF126 (EC 6.3.2.-) (RING finger protein 126)	RNF126	Homo sapiens (Human)	326
55660	O75400	PR40A_HUMAN	reviewed	Pre-mRNA-processing factor 40 homolog A (Fas ligand-associated factor 1) (Formin-binding protein 11) (Formin-binding protein 3) (Huntingtin yeast partner A) (Huntingtin-interacting protein 10) (HIP-10) (Huntingtin-interacting protein A) (Renal carcinoma antigen NY-REN-6)	PRPF40A FBP11 FLAF1 FNBP3 HIP10 HYPA HSPC225	Homo sapiens (Human)	957
55660	Q05C41	Q05C41_HUMAN	unreviewed	PRPF40A protein (Fragment)	PRPF40A	Homo sapiens (Human)	414
55668	A0A024R6E4	A0A024R6E4_HUMAN	unreviewed	Chromosome 14 open reading frame 118, isoform CRA_d	C14orf118 hCG_21647	Homo sapiens (Human)	482
55668	A0A024R6J0	A0A024R6J0_HUMAN	unreviewed	Chromosome 14 open reading frame 118, isoform CRA_b	C14orf118 hCG_21647	Homo sapiens (Human)	477
55668	Q9NWQ4	GPT2L_HUMAN	reviewed	G patch domain-containing protein 2-like	GPATCH2L C14orf118 KIAA1152	Homo sapiens (Human)	482
55677	Q96ST2	IWS1_HUMAN	reviewed	Protein IWS1 homolog (IWS1-like protein)	IWS1 IWS1L	Homo sapiens (Human)	819
55690	A0A024R5H6	A0A024R5H6_HUMAN	unreviewed	Phosphofurin acidic cluster sorting protein 1, isoform CRA_a	PACS1 hCG_1818391	Homo sapiens (Human)	963
55690	Q6VY07	PACS1_HUMAN	reviewed	Phosphofurin acidic cluster sorting protein 1 (PACS-1)	PACS1 KIAA1175	Homo sapiens (Human)	963
55692	A8MYV2	A8MYV2_HUMAN	unreviewed	LUC7-like (S. cerevisiae) (LUC7-like (S. cerevisiae), isoform CRA_f) (Putative RNA-binding protein Luc7-like 1)	LUC7L hCG_22425 LA16c-OS12.1-007	Homo sapiens (Human)	272
55692	D3DU41	D3DU41_HUMAN	unreviewed	LUC7-like (S. cerevisiae), isoform CRA_a	LUC7L hCG_22425	Homo sapiens (Human)	285
55692	Q1W6G4	Q1W6G4_HUMAN	unreviewed	LUC7-like (S. cerevisiae) (LUC7-like (S. cerevisiae), isoform CRA_g) (Putative RNA-binding protein Luc7-like 1)	LUC7L hCG_22425 LA16c-OS12.1-001	Homo sapiens (Human)	325
55692	Q9NQ29	LUC7L_HUMAN	reviewed	Putative RNA-binding protein Luc7-like 1 (Putative SR protein LUC7B1) (SR+89)	LUC7L LUC7L1	Homo sapiens (Human)	371
55759	Q53T99	Q53T99_HUMAN	unreviewed	Ribosome biogenesis protein WDR12 (WD repeat-containing protein 12)	WDR12 hCG_1779944	Homo sapiens (Human)	423
55759	Q9GZL7	WDR12_HUMAN	reviewed	Ribosome biogenesis protein WDR12 (WD repeat-containing protein 12)	WDR12	Homo sapiens (Human)	423
55781	Q9BVS4	RIOK2_HUMAN	reviewed	Serine/threonine-protein kinase RIO2 (EC 2.7.11.1) (RIO kinase 2)	RIOK2	Homo sapiens (Human)	552
55854	Q8WU90	ZC3HF_HUMAN	reviewed	Zinc finger CCCH domain-containing protein 15 (DRG family-regulatory protein 1) (Likely ortholog of mouse immediate early response erythropoietin 4)	ZC3H15 DFRP1 LEREPO4 HSPC303 HT010 MSTP012 PP730	Homo sapiens (Human)	426
56257	Q7L2J0	MEPCE_HUMAN	reviewed	7SK snRNA methylphosphate capping enzyme (MePCE) (EC 2.1.1.-) (Bicoid-interacting protein 3 homolog) (Bin3 homolog)	MEPCE BCDIN3	Homo sapiens (Human)	689
56342	Q9NQ55	SSF1_HUMAN	reviewed	Suppressor of SWI4 1 homolog (Ssf-1) (Brix domain-containing protein 3) (Peter Pan homolog)	PPAN BXDC3 SSF1	Homo sapiens (Human)	473
56647	Q9P287	BCCIP_HUMAN	reviewed	BRCA2 and CDKN1A-interacting protein (P21- and CDK-associated protein 1) (Protein TOK-1)	BCCIP TOK1	Homo sapiens (Human)	314
56849	Q9BRU2	TCAL7_HUMAN	reviewed	Transcription elongation factor A protein-like 7 (TCEA-like protein 7) (Transcription elongation factor S-II protein-like 7)	TCEAL7	Homo sapiens (Human)	100
56916	Q9H4L7	SMRCD_HUMAN	reviewed	SWI/SNF-related matrix-associated actin-dependent regulator of chromatin subfamily A containing DEAD/H box 1 (EC 3.6.4.12) (ATP-dependent helicase 1) (hHEL1)	SMARCAD1 KIAA1122	Homo sapiens (Human)	1026
57018	Q9UK58	CCNL1_HUMAN	reviewed	Cyclin-L1 (Cyclin-L)	CCNL1 BM-001 UNQ530/PRO1073	Homo sapiens (Human)	526
57062	Q9GZR7	DDX24_HUMAN	reviewed	ATP-dependent RNA helicase DDX24 (EC 3.6.4.13) (DEAD box protein 24)	DDX24	Homo sapiens (Human)	859
57332	Q9HC52	CBX8_HUMAN	reviewed	Chromobox protein homolog 8 (Polycomb 3 homolog) (Pc3) (hPc3) (Rectachrome 1)	CBX8 PC3 RC1	Homo sapiens (Human)	389
57418	Q9BV38	WDR18_HUMAN	reviewed	WD repeat-containing protein 18	WDR18	Homo sapiens (Human)	432
57448	Q9NR09	BIRC6_HUMAN	reviewed	Baculoviral IAP repeat-containing protein 6 (EC 2.3.2.27) (BIR repeat-containing ubiquitin-conjugating enzyme) (BRUCE) (RING-type E3 ubiquitin transferase BIRC6) (Ubiquitin-conjugating BIR domain enzyme apollon) (APOLLON)	BIRC6 KIAA1289	Homo sapiens (Human)	4857
57520	Q9P2P5	HECW2_HUMAN	reviewed	E3 ubiquitin-protein ligase HECW2 (EC 2.3.2.26) (HECT, C2 and WW domain-containing protein 2) (HECT-type E3 ubiquitin transferase HECW2) (NEDD4-like E3 ubiquitin-protein ligase 2)	HECW2 KIAA1301 NEDL2	Homo sapiens (Human)	1572
57592	Q8N1G0	ZN687_HUMAN	reviewed	Zinc finger protein 687	ZNF687 KIAA1441	Homo sapiens (Human)	1237
57599	A0A024R2L1	A0A024R2L1_HUMAN	unreviewed	Testicular tissue protein Li 224 (WD repeat domain 48, isoform CRA_c)	WDR48 hCG_19029	Homo sapiens (Human)	677
57599	Q8TAF3	WDR48_HUMAN	reviewed	WD repeat-containing protein 48 (USP1-associated factor 1) (WD repeat endosomal protein) (p80)	WDR48 KIAA1449 UAF1	Homo sapiens (Human)	677
57661	A0A024RCA1	A0A024RCA1_HUMAN	unreviewed	CTD-binding SR-like protein rA9, isoform CRA_a	KIAA1542 hCG_18613	Homo sapiens (Human)	1649
57661	B7ZM65	B7ZM65_HUMAN	unreviewed	PHD and RING finger domain-containing protein 1 (PHRF1 protein)	PHRF1	Homo sapiens (Human)	1645
57661	B7ZM66	B7ZM66_HUMAN	unreviewed	PHRF1 protein	PHRF1	Homo sapiens (Human)	1647
57661	E9PJ24	E9PJ24_HUMAN	unreviewed	PHD and RING finger domain-containing protein 1	PHRF1	Homo sapiens (Human)	1645
57661	F8WEF5	F8WEF5_HUMAN	unreviewed	PHD and RING finger domain-containing protein 1	PHRF1	Homo sapiens (Human)	1647
57661	Q9P1Y6	PHRF1_HUMAN	reviewed	PHD and RING finger domain-containing protein 1	PHRF1 KIAA1542	Homo sapiens (Human)	1649
57666	Q9HCM7	FBSL_HUMAN	reviewed	Fibrosin-1-like protein (AUTS2-like protein) (HBV X-transactivated gene 9 protein) (HBV XAg-transactivated protein 9)	FBRSL1 AUTS2L KIAA1545 XTP9	Homo sapiens (Human)	1045
57761	B4DMM9	B4DMM9_HUMAN	unreviewed	cDNA FLJ59723, highly similar to Tribbles homolog 3		Homo sapiens (Human)	385
57761	J3KR25	J3KR25_HUMAN	unreviewed	Tribbles homolog 3	TRIB3	Homo sapiens (Human)	385
57761	Q96RU7	TRIB3_HUMAN	reviewed	Tribbles homolog 3 (TRB-3) (Neuronal cell death-inducible putative kinase) (SINK) (p65-interacting inhibitor of NF-kappa-B)	TRIB3 C20orf97 NIPK SKIP3 TRB3	Homo sapiens (Human)	358
58491	Q9NQZ8	ZNF71_HUMAN	reviewed	Endothelial zinc finger protein induced by tumor necrosis factor alpha (Zinc finger protein 71)	ZNF71 EZFIT	Homo sapiens (Human)	489
58533	A0A0A0MRI2	A0A0A0MRI2_HUMAN	unreviewed	Sorting nexin	SNX6 hCG_2013610	Homo sapiens (Human)	418
58533	Q9UNH7	SNX6_HUMAN	reviewed	Sorting nexin-6 (TRAF4-associated factor 2) [Cleaved into: Sorting nexin-6, N-terminally processed]	SNX6	Homo sapiens (Human)	406
60673	A0A024R128	A0A024R128_HUMAN	unreviewed	Chromosome 12 open reading frame 44, isoform CRA_a	C12orf44 hCG_37973	Homo sapiens (Human)	218
60673	Q9BSB4	ATGA1_HUMAN	reviewed	Autophagy-related protein 101	ATG101 C12orf44 PP894	Homo sapiens (Human)	218
63874	Q8TB40	ABHD4_HUMAN	reviewed	Protein ABHD4 (EC 3.-.-.-) (Alpha/beta hydrolase domain-containing protein 4) (Abhydrolase domain-containing protein 4) (Alpha/beta-hydrolase 4) (Lyso-N-acylphosphatidylethanolamine lipase)	ABHD4	Homo sapiens (Human)	342
64061	Q9H2G4	TSYL2_HUMAN	reviewed	Testis-specific Y-encoded-like protein 2 (TSPY-like protein 2) (Cell division autoantigen 1) (Cutaneous T-cell lymphoma-associated antigen se20-4) (CTCL-associated antigen se20-4) (Differentially-expressed nucleolar TGF-beta1 target protein) (Nuclear protein of 79 kDa) (NP79)	TSPYL2 CDA1 DENTT TSPX HRIHFB2216	Homo sapiens (Human)	693
64170	A0A024R8F1	A0A024R8F1_HUMAN	unreviewed	Caspase recruitment domain family, member 9, isoform CRA_b	CARD9 hCG_2022361	Homo sapiens (Human)	536
64170	Q9H257	CARD9_HUMAN	reviewed	Caspase recruitment domain-containing protein 9 (hCARD9)	CARD9	Homo sapiens (Human)	536
64319	B3KTZ7	B3KTZ7_HUMAN	unreviewed	cDNA FLJ39003 fis, clone NT2RI2024313, highly similar to Probable fibrosin-1 long transcript protein		Homo sapiens (Human)	372
64319	J3KNZ9	J3KNZ9_HUMAN	unreviewed	Probable fibrosin-1	FBRS	Homo sapiens (Human)	980
64319	Q9HAH7	FBRS_HUMAN	reviewed	Probable fibrosin-1	FBRS FBS FBS1	Homo sapiens (Human)	460
64397	A0A0C4DGM5	A0A0C4DGM5_HUMAN	unreviewed	Zinc finger protein 106 (Zinc finger protein 106 homolog (Mouse), isoform CRA_c)	ZNF106 ZFP106 hCG_40432	Homo sapiens (Human)	1068
64397	Q9H2Y7	ZN106_HUMAN	reviewed	Zinc finger protein 106 (Zfp-106) (Zinc finger protein 474)	ZNF106 SH3BP3 ZFP106 ZNF474	Homo sapiens (Human)	1883
64423	Q27J81	INF2_HUMAN	reviewed	Inverted formin-2 (HBEBP2-binding protein C)	INF2 C14orf151 C14orf173	Homo sapiens (Human)	1249
64426	Q9H7L9	SDS3_HUMAN	reviewed	Sin3 histone deacetylase corepressor complex component SDS3 (45 kDa Sin3-associated polypeptide) (Suppressor of defective silencing 3 protein homolog)	SUDS3 SAP45 SDS3	Homo sapiens (Human)	328
64704	Q9JIY5	HTRA2_MOUSE	reviewed	Serine protease HTRA2, mitochondrial (EC 3.4.21.108) (High temperature requirement protein A2) (HtrA2) (Omi stress-regulated endoprotease) (Serine protease 25) (Serine proteinase OMI)	Htra2 Omi Prss25	Mus musculus (Mouse)	458
64978	Q96DV4	RM38_HUMAN	reviewed	39S ribosomal protein L38, mitochondrial (L38mt) (MRP-L38)	MRPL38 HSPC262	Homo sapiens (Human)	380
74006	E9PUD2	E9PUD2_MOUSE	unreviewed	Dynamin-1-like protein	Dnm1l	Mus musculus (Mouse)	712
74006	Q8K1M6	DNM1L_MOUSE	reviewed	Dynamin-1-like protein (EC 3.6.5.5) (Dynamin family member proline-rich carboxyl-terminal domain less) (Dymple) (Dynamin-related protein 1)	Dnm1l Drp1	Mus musculus (Mouse)	742
79039	Q8TDD1	DDX54_HUMAN	reviewed	ATP-dependent RNA helicase DDX54 (EC 3.6.4.13) (ATP-dependent RNA helicase DP97) (DEAD box RNA helicase 97 kDa) (DEAD box protein 54)	DDX54	Homo sapiens (Human)	881
79101	A0A024R3A9	A0A024R3A9_HUMAN	unreviewed	Josephin domain containing 3, isoform CRA_a	JOSD3 hCG_20935	Homo sapiens (Human)	278
79101	Q9H5J8	TAF1D_HUMAN	reviewed	TATA box-binding protein-associated factor RNA polymerase I subunit D (RNA polymerase I-specific TBP-associated factor 41 kDa) (TAFI41) (TATA box-binding protein-associated factor 1D) (TBP-associated factor 1D) (Transcription initiation factor SL1/TIF-IB subunit D)	TAF1D JOSD3	Homo sapiens (Human)	278
79176	Q9H469	FXL15_HUMAN	reviewed	F-box/LRR-repeat protein 15 (F-box only protein 37)	FBXL15 FBXO37	Homo sapiens (Human)	300
79365	A0A024RAV8	A0A024RAV8_HUMAN	unreviewed	Basic helix-loop-helix domain containing, class B, 3, isoform CRA_a	BHLHB3 hCG_38036	Homo sapiens (Human)	482
79365	Q8TAT1	Q8TAT1_HUMAN	unreviewed	Basic helix-loop-helix family, member e41 (Basic helix-loop-helix protein 3 isoform 1)	BHLHE41 BHLHB3	Homo sapiens (Human)	482
79365	Q9C0J9	BHE41_HUMAN	reviewed	Class E basic helix-loop-helix protein 41 (bHLHe41) (Class B basic helix-loop-helix protein 3) (bHLHb3) (Differentially expressed in chondrocytes protein 2) (hDEC2) (Enhancer-of-split and hairy-related protein 1) (SHARP-1)	BHLHE41 BHLHB3 DEC2 SHARP1	Homo sapiens (Human)	482
79576	Q8N5F7	NKAP_HUMAN	reviewed	NF-kappa-B-activating protein	NKAP	Homo sapiens (Human)	415
79650	A0A024R6V6	A0A024R6V6_HUMAN	unreviewed	U6 snRNA phosphodiesterase (EC 3.1.4.-)	C16orf57 USB1 hCG_16493	Homo sapiens (Human)	265
79650	H3BN52	H3BN52_HUMAN	unreviewed	U6 snRNA phosphodiesterase	USB1	Homo sapiens (Human)	163
79650	H3BNM8	H3BNM8_HUMAN	unreviewed	U6 snRNA phosphodiesterase (EC 3.1.4.-)	USB1	Homo sapiens (Human)	214
79650	Q9BQ65	USB1_HUMAN	reviewed	U6 snRNA phosphodiesterase (hUsb1) (EC 3.1.4.-)	USB1 C16orf57	Homo sapiens (Human)	265
79837	B3KQV3	B3KQV3_HUMAN	unreviewed	cDNA PSEC0253 fis, clone NT2RP3003368, highly similar to Homo sapiens phosphatidylinositol-4-phosphate 5-kinase, type II, gamma (PIP5K2C), mRNA		Homo sapiens (Human)	265
79837	Q8TBX8	PI42C_HUMAN	reviewed	Phosphatidylinositol 5-phosphate 4-kinase type-2 gamma (EC 2.7.1.149) (Phosphatidylinositol 5-phosphate 4-kinase type II gamma) (PI(5)P 4-kinase type II gamma) (PIP4KII-gamma)	PIP4K2C PIP5K2C	Homo sapiens (Human)	421
79869	B4DGF8	B4DGF8_HUMAN	unreviewed	cDNA FLJ57877, highly similar to Cleavage and polyadenylation specificity factor 7		Homo sapiens (Human)	462
79869	Q8N684	CPSF7_HUMAN	reviewed	Cleavage and polyadenylation specificity factor subunit 7 (Cleavage and polyadenylation specificity factor 59 kDa subunit) (CFIm59) (CPSF 59 kDa subunit) (Pre-mRNA cleavage factor Im 59 kDa subunit)	CPSF7	Homo sapiens (Human)	471
79913	Q9H9F9	ARP5_HUMAN	reviewed	Actin-related protein 5 (hARP5) (Sarcoma antigen NY-SAR-16)	ACTR5 ARP5	Homo sapiens (Human)	607
79959	B4DP81	B4DP81_HUMAN	unreviewed	Centrosomal protein of 76 kDa (cDNA FLJ61148, moderately similar to Centrosomal protein of 76 kDa)	CEP76	Homo sapiens (Human)	112
79959	Q8TAP6	CEP76_HUMAN	reviewed	Centrosomal protein of 76 kDa (Cep76)	CEP76 C18orf9	Homo sapiens (Human)	659
81608	Q6UN15	FIP1_HUMAN	reviewed	Pre-mRNA 3'-end-processing factor FIP1 (hFip1) (FIP1-like 1 protein) (Factor interacting with PAP) (Rearranged in hypereosinophilia)	FIP1L1 FIP1 RHE	Homo sapiens (Human)	594
81669	Q96S94	CCNL2_HUMAN	reviewed	Cyclin-L2 (Paneth cell-enhanced expression protein)	CCNL2 SB138	Homo sapiens (Human)	520
81892	A0A087WUN7	A0A087WUN7_HUMAN	unreviewed	SRA stem-loop-interacting RNA-binding protein, mitochondrial	SLIRP	Homo sapiens (Human)	92
81892	Q9GZT3	SLIRP_HUMAN	reviewed	SRA stem-loop-interacting RNA-binding protein, mitochondrial	SLIRP C14orf156 DC23 DC50 PD04872	Homo sapiens (Human)	109
83737	Q96J02	ITCH_HUMAN	reviewed	E3 ubiquitin-protein ligase Itchy homolog (Itch) (EC 2.3.2.26) (Atrophin-1-interacting protein 4) (AIP4) (HECT-type E3 ubiquitin transferase Itchy homolog) (NFE2-associated polypeptide 1) (NAPP1)	ITCH	Homo sapiens (Human)	903
83840	P67999	KS6B1_RAT	reviewed	Ribosomal protein S6 kinase beta-1 (S6K-beta-1) (S6K1) (EC 2.7.11.1) (70 kDa ribosomal protein S6 kinase 1) (P70S6K1) (p70-S6K 1) (Ribosomal protein S6 kinase I) (p70 ribosomal S6 kinase alpha) (p70 S6 kinase alpha) (p70 S6K-alpha) (p70 S6KA)	Rps6kb1	Rattus norvegicus (Rat)	525
84152	A0A024R1R3	A0A024R1R3_HUMAN	unreviewed	Protein phosphatase 1, regulatory (Inhibitor) subunit 1B (Dopamine and cAMP regulated phosphoprotein, DARPP-32), isoform CRA_a	PPP1R1B hCG_30016	Homo sapiens (Human)	168
84152	B3KVQ9	B3KVQ9_HUMAN	unreviewed	Protein phosphatase 1, regulatory (Inhibitor) subunit 1B (Dopamine and cAMP regulated phosphoprotein, DARPP-32), isoform CRA_b (cDNA FLJ41117 fis, clone BRACE2006821, highly similar to Dopamine- and cAMP-regulated neuronalphospho protein) (cDNA FLJ45635 fis, clone COLON2001829, highly similar to Dopamine- and cAMP-regulated neuronal phosphoprotein)	PPP1R1B hCG_30016	Homo sapiens (Human)	204
84152	Q9UD71	PPR1B_HUMAN	reviewed	Protein phosphatase 1 regulatory subunit 1B (DARPP-32) (Dopamine- and cAMP-regulated neuronal phosphoprotein)	PPP1R1B DARPP32	Homo sapiens (Human)	204
84196	Q86UV5	UBP48_HUMAN	reviewed	Ubiquitin carboxyl-terminal hydrolase 48 (EC 3.4.19.12) (Deubiquitinating enzyme 48) (Ubiquitin thioesterase 48) (Ubiquitin-specific-processing protease 48)	USP48 USP31	Homo sapiens (Human)	1035
84232	Q9H063	MAF1_HUMAN	reviewed	Repressor of RNA polymerase III transcription MAF1 homolog	MAF1	Homo sapiens (Human)	256
84264	B4DED4	B4DED4_HUMAN	unreviewed	Hydroxyacylglutathione hydrolase-like protein (Hydroxyacylglutathione hydrolase-like, isoform CRA_d) (cDNA FLJ58840, highly similar to Homo sapiens hydroxyacylglutathione hydrolase-like (HAGHL), transcript variant 2, mRNA)	HAGHL hCG_22423	Homo sapiens (Human)	227
84264	Q6PII5	HAGHL_HUMAN	reviewed	Hydroxyacylglutathione hydrolase-like protein (EC 3.1.2.-)	HAGHL	Homo sapiens (Human)	290
84317	A0A024QZZ6	A0A024QZZ6_HUMAN	unreviewed	Uncharacterized protein	MGC12981 hCG_39080	Homo sapiens (Human)	180
84317	B8ZZ99	B8ZZ99_HUMAN	unreviewed	Coiled-coil domain-containing protein 115 (Uncharacterized protein)	CCDC115 MGC12981 hCG_39080	Homo sapiens (Human)	175
84317	Q96NT0	CC115_HUMAN	reviewed	Coiled-coil domain-containing protein 115	CCDC115	Homo sapiens (Human)	180
84324	P82979	SARNP_HUMAN	reviewed	SAP domain-containing ribonucleoprotein (Cytokine-induced protein of 29 kDa) (Nuclear protein Hcc-1) (Proliferation-associated cytokine-inducible protein CIP29)	SARNP HCC1 HSPC316	Homo sapiens (Human)	210
84333	Q86SE9	PCGF5_HUMAN	reviewed	Polycomb group RING finger protein 5 (RING finger protein 159)	PCGF5 RNF159	Homo sapiens (Human)	256
84365	Q9BYG3	MK67I_HUMAN	reviewed	MKI67 FHA domain-interacting nucleolar phosphoprotein (Nucleolar phosphoprotein Nopp34) (Nucleolar protein interacting with the FHA domain of pKI-67) (hNIFK)	NIFK MKI67IP NOPP34	Homo sapiens (Human)	293
84524	Q8N5P1	ZC3H8_HUMAN	reviewed	Zinc finger CCCH domain-containing protein 8	ZC3H8 ZC3HDC8	Homo sapiens (Human)	291
84549	Q9BXY0	MAK16_HUMAN	reviewed	Protein MAK16 homolog (NNP78) (Protein RBM13)	MAK16 RBM13	Homo sapiens (Human)	300
84717	Q7Z4V5	HDGR2_HUMAN	reviewed	Hepatoma-derived growth factor-related protein 2 (HRP-2) (Hepatoma-derived growth factor 2) (HDGF-2)	HDGFRP2 HDGF2 UNQ785/PRO1604	Homo sapiens (Human)	671
84733	Q14781	CBX2_HUMAN	reviewed	Chromobox protein homolog 2	CBX2	Homo sapiens (Human)	532
84795	Q8N2H3	PYRD2_HUMAN	reviewed	Pyridine nucleotide-disulfide oxidoreductase domain-containing protein 2 (EC 1.-.-.-)	PYROXD2 C10orf33	Homo sapiens (Human)	581
84946	Q96GA3	LTV1_HUMAN	reviewed	Protein LTV1 homolog	LTV1 C6orf93	Homo sapiens (Human)	475
84950	Q8NAV1	PR38A_HUMAN	reviewed	Pre-mRNA-splicing factor 38A	PRPF38A	Homo sapiens (Human)	312
84991	Q5W009	Q5W009_HUMAN	unreviewed	RNA binding motif protein 17, isoform CRA_a (cDNA, FLJ95864)	RBM17 hCG_24832	Homo sapiens (Human)	401
84991	Q96I25	SPF45_HUMAN	reviewed	Splicing factor 45 (45 kDa-splicing factor) (RNA-binding motif protein 17)	RBM17 SPF45	Homo sapiens (Human)	401
85358	Q9BYB0	SHAN3_HUMAN	reviewed	SH3 and multiple ankyrin repeat domains protein 3 (Shank3) (Proline-rich synapse-associated protein 2) (ProSAP2)	SHANK3 KIAA1650 PROSAP2 PSAP2	Homo sapiens (Human)	1731
85451	A0A024R8N4	A0A024R8N4_HUMAN	unreviewed	HCG1776081, isoform CRA_a	hCG_1776081	Homo sapiens (Human)	810
85451	Q9C0B0	UNK_HUMAN	reviewed	RING finger protein unkempt homolog (Zinc finger CCCH domain-containing protein 5)	UNK KIAA1753 ZC3H5 ZC3HDC5	Homo sapiens (Human)	810
85456	A0A024R542	A0A024R542_HUMAN	unreviewed	Tankyrase 1 binding protein 1, 182kDa, isoform CRA_a (Testis secretory sperm-binding protein Li 206a)	TNKS1BP1 hCG_1811635	Homo sapiens (Human)	1729
85456	Q9C0C2	TB182_HUMAN	reviewed	182 kDa tankyrase-1-binding protein	TNKS1BP1 KIAA1741 TAB182	Homo sapiens (Human)	1729
85457	Q9C0C6	CIPC_HUMAN	reviewed	CLOCK-interacting pacemaker (CLOCK-interacting circadian protein)	CIPC KIAA1737	Homo sapiens (Human)	399
90480	Q8TAE8	G45IP_HUMAN	reviewed	Growth arrest and DNA damage-inducible proteins-interacting protein 1 (39S ribosomal protein L59, mitochondrial) (MRP-L59) (CKII beta-associating protein) (CR6-interacting factor 1) (CRIF1) (Papillomavirus L2-interacting nuclear protein 1) (PLINP) (PLINP-1) (p53-responsive gene 6 protein)	GADD45GIP1 MRPL59 PLINP1 PRG6	Homo sapiens (Human)	222
90864	Q6PJ21	SPSB3_HUMAN	reviewed	SPRY domain-containing SOCS box protein 3 (SSB-3)	SPSB3 C16orf31 SSB3	Homo sapiens (Human)	355
90933	Q8WV44	TRI41_HUMAN	reviewed	E3 ubiquitin-protein ligase TRIM41 (EC 6.3.2.-) (RING finger-interacting protein with C kinase) (RINCK) (Tripartite motif-containing protein 41)	TRIM41 RINCK	Homo sapiens (Human)	630
91355	A4QPB2	LRP5L_HUMAN	reviewed	Low-density lipoprotein receptor-related protein 5-like protein (LRP-5-like)	LRP5L	Homo sapiens (Human)	252
92140	A0A024R9D2	A0A024R9D2_HUMAN	unreviewed	Metadherin, isoform CRA_a	MTDH hCG_15302	Homo sapiens (Human)	582
92140	Q86UE4	LYRIC_HUMAN	reviewed	Protein LYRIC (3D3/LYRIC) (Astrocyte elevated gene-1 protein) (AEG-1) (Lysine-rich CEACAM1 co-isolated protein) (Metadherin) (Metastasis adhesion protein)	MTDH AEG1 LYRIC	Homo sapiens (Human)	582
92345	Q96HR8	NAF1_HUMAN	reviewed	H/ACA ribonucleoprotein complex non-core subunit NAF1 (hNAF1)	NAF1	Homo sapiens (Human)	494
92675	Q8TEA8	DTD1_HUMAN	reviewed	D-tyrosyl-tRNA(Tyr) deacylase 1 (EC 3.1.-.-) (DNA-unwinding element-binding protein B) (DUE-B) (Histidyl-tRNA synthase-related)	DTD1 C20orf88 DUEB HARS2	Homo sapiens (Human)	209
93185	Q969P0	IGSF8_HUMAN	reviewed	Immunoglobulin superfamily member 8 (IgSF8) (CD81 partner 3) (Glu-Trp-Ile EWI motif-containing protein 2) (EWI-2) (Keratinocytes-associated transmembrane protein 4) (KCT-4) (LIR-D1) (Prostaglandin regulatory-like protein) (PGRL) (CD antigen CD316)	IGSF8 CD81P3 EWI2 KCT4	Homo sapiens (Human)	613
93474	Q9BS34	ZN670_HUMAN	reviewed	Zinc finger protein 670	ZNF670	Homo sapiens (Human)	389
93759	Q3UNI1	Q3UNI1_MOUSE	unreviewed	NAD-dependent protein deacetylase sirtuin-1	Sirt1	Mus musculus (Mouse)	698
93759	Q3USJ2	Q3USJ2_MOUSE	unreviewed	Putative uncharacterized protein (Fragment)	Sirt1	Mus musculus (Mouse)	225
93759	Q3USY7	Q3USY7_MOUSE	unreviewed	Putative uncharacterized protein (Fragment)	Sirt1	Mus musculus (Mouse)	226
93759	Q53Z05	Q53Z05_MOUSE	unreviewed	Sir2alpha	Sirt1	Mus musculus (Mouse)	737
93759	Q923E4	SIR1_MOUSE	reviewed	NAD-dependent protein deacetylase sirtuin-1 (EC 3.5.1.-) (Regulatory protein SIR2 homolog 1) (SIR2-like protein 1) (SIR2alpha) (Sir2) (mSIR2a) [Cleaved into: SirtT1 75 kDa fragment (75SirT1)]	Sirt1 Sir2l1	Mus musculus (Mouse)	737
93836	Q99ML9	RN111_MOUSE	reviewed	E3 ubiquitin-protein ligase Arkadia (EC 6.3.2.-) (RING finger protein 111)	Rnf111	Mus musculus (Mouse)	989
117166	Q96NZ8	WFKN1_HUMAN	reviewed	WAP, Kazal, immunoglobulin, Kunitz and NTR domain-containing protein 1 (Growth and differentiation factor-associated serum protein 2) (GASP-2) (hGASP-2) (WAP, follistatin, immunoglobulin, Kunitz and NTR domain-containing protein)	WFIKKN1 C16orf12 GASP2 WFIKKN PSEC0040	Homo sapiens (Human)	548
117246	Q8IY81	SPB1_HUMAN	reviewed	pre-rRNA processing protein FTSJ3 (EC 2.1.1.-) (2'-O-ribose RNA methyltransferase SPB1 homolog) (Protein ftsJ homolog 3) (Putative rRNA methyltransferase 3)	FTSJ3 SB92	Homo sapiens (Human)	847
123169	Q8WVC0	LEO1_HUMAN	reviewed	RNA polymerase-associated protein LEO1 (Replicative senescence down-regulated leo1-like protein)	LEO1 RDL	Homo sapiens (Human)	666
124245	B4DTK7	B4DTK7_HUMAN	unreviewed	cDNA FLJ61387, highly similar to Homo sapiens conserved nuclear protein NHN1 (NHN1), mRNA		Homo sapiens (Human)	977
124245	E7ERS3	E7ERS3_HUMAN	unreviewed	Zinc finger CCCH domain-containing protein 18	ZC3H18	Homo sapiens (Human)	977
124245	Q86VM9	ZCH18_HUMAN	reviewed	Zinc finger CCCH domain-containing protein 18 (Nuclear protein NHN1)	ZC3H18 NHN1	Homo sapiens (Human)	953
140890	Q8WXA9	SREK1_HUMAN	reviewed	Splicing regulatory glutamine/lysine-rich protein 1 (Serine/arginine-rich-splicing regulatory protein 86) (SRrp86) (Splicing factor, arginine/serine-rich 12) (Splicing regulatory protein 508) (SRrp508)	SREK1 SFRS12 SRRP86	Homo sapiens (Human)	508
147339	Q5BIX2	Q5BIX2_HUMAN	unreviewed	Chromosome 18 open reading frame 25, isoform CRA_a (Putative ubiquitin ligase component) (Uncharacterized protein C18orf25)	ARKL1 C18orf25 hCG_2021001	Homo sapiens (Human)	404
147339	Q96B23	CR025_HUMAN	reviewed	Uncharacterized protein C18orf25	C18orf25	Homo sapiens (Human)	403
147808	Q8NCA9	ZN784_HUMAN	reviewed	Zinc finger protein 784	ZNF784	Homo sapiens (Human)	323
155435	Q96EV2	RBM33_HUMAN	reviewed	RNA-binding protein 33 (Proline-rich protein 8) (RNA-binding motif protein 33)	RBM33 PRR8	Homo sapiens (Human)	1170
155908	P04618	REV_HV1H2	reviewed	Protein Rev (ART/TRS) (Anti-repression transactivator) (Regulator of expression of viral proteins)	rev	Human immunodeficiency virus type 1 group M subtype B (isolate HXB2) (HIV-1)	116
155908	Q77YF8	Q77YF8_9HIV1	unreviewed	Protein Rev	rev	Human immunodeficiency virus 1	116
163183	Q8N205	SYNE4_HUMAN	reviewed	Nesprin-4 (Nuclear envelope spectrin repeat protein 4)	SYNE4 C19orf46	Homo sapiens (Human)	404
196441	O60293	ZC3H1_HUMAN	reviewed	Zinc finger C3H1 domain-containing protein (Coiled-coil domain-containing protein 131) (Proline/serine-rich coiled-coil protein 2)	ZFC3H1 CCDC131 KIAA0546 PSRC2	Homo sapiens (Human)	1989
221545	Q0P5T2	Q0P5T2_HUMAN	unreviewed	C6orf136 protein (Uncharacterized protein C6orf136) (Fragment)	C6orf136	Homo sapiens (Human)	433
221545	Q5SQH8	CF136_HUMAN	reviewed	Uncharacterized protein C6orf136	C6orf136	Homo sapiens (Human)	315
232976	Q8BY46	ZN574_MOUSE	reviewed	Zinc finger protein 574	Znf574 Zfp574	Mus musculus (Mouse)	900
246329	A0A024RB38	A0A024RB38_HUMAN	unreviewed	SH3 and cysteine rich domain 3, isoform CRA_a	STAC3 hCG_41237	Homo sapiens (Human)	364
246329	Q96MF2	STAC3_HUMAN	reviewed	SH3 and cysteine-rich domain-containing protein 3	STAC3	Homo sapiens (Human)	364
254065	Q6RI45	BRWD3_HUMAN	reviewed	Bromodomain and WD repeat-containing protein 3	BRWD3	Homo sapiens (Human)	1802
255758	Q8WW35	TC1D2_HUMAN	reviewed	Tctex1 domain-containing protein 2	TCTEX1D2	Homo sapiens (Human)	142
281427	A6YK35	A6YK35_BOVIN	unreviewed	Major prion protein	PrP PRNP	Bos taurus (Bovine)	264
281427	F7VJQ2	APRIO_BOVIN	reviewed	Alternative prion protein (AltPrP)		Bos taurus (Bovine)	81
281427	P10279	PRIO_BOVIN	reviewed	Major prion protein (PrP) (Major scrapie-associated fibril protein 1) (CD antigen CD230)	PRNP PRP	Bos taurus (Bovine)	264
283989	Q7Z6J9	SEN54_HUMAN	reviewed	tRNA-splicing endonuclease subunit Sen54 (SEN54 homolog) (HsSEN54) (tRNA-intron endonuclease Sen54)	TSEN54 SEN54	Homo sapiens (Human)	526
286075	Q96C28	ZN707_HUMAN	reviewed	Zinc finger protein 707	ZNF707	Homo sapiens (Human)	371
338917	P58304	VSX2_HUMAN	reviewed	Visual system homeobox 2 (Ceh-10 homeodomain-containing homolog) (Homeobox protein CHX10)	VSX2 CHX10 HOX10	Homo sapiens (Human)	361
347733	Q9BVA1	TBB2B_HUMAN	reviewed	Tubulin beta-2B chain	TUBB2B	Homo sapiens (Human)	445
375484	B4DRM7	B4DRM7_HUMAN	unreviewed	cDNA FLJ56998		Homo sapiens (Human)	611
375484	F6R0L0	F6R0L0_HUMAN	unreviewed	SUMO-interacting motif-containing protein 1	SIMC1	Homo sapiens (Human)	891
375484	Q8NDZ2	SIMC1_HUMAN	reviewed	SUMO-interacting motif-containing protein 1	SIMC1 C5orf25	Homo sapiens (Human)	872
375484	R9TJD7	R9TJD7_HUMAN	unreviewed	SIMC1	SIMC1	Homo sapiens (Human)	891
395688	O13016	PTN1_CHICK	reviewed	Tyrosine-protein phosphatase non-receptor type 1 (EC 3.1.3.48) (CPTP1) (Protein-tyrosine phosphatase 1B) (PTP-1B)	PTPN1 PTP1B	Gallus gallus (Chicken)	434
644943	A6NK89	RASFA_HUMAN	reviewed	Ras association domain-containing protein 10	RASSF10	Homo sapiens (Human)	507
653361	P14598	NCF1_HUMAN	reviewed	Neutrophil cytosol factor 1 (NCF-1) (47 kDa autosomal chronic granulomatous disease protein) (47 kDa neutrophil oxidase factor) (NCF-47K) (Neutrophil NADPH oxidase factor 1) (Nox organizer 2) (Nox-organizing protein 2) (SH3 and PX domain-containing protein 1A) (p47-phox)	NCF1 NOXO2 SH3PXD1A	Homo sapiens (Human)	390
728642	Q4VBY6	Q4VBY6_HUMAN	unreviewed	CDC2L2 protein (Fragment)	CDC2L2	Homo sapiens (Human)	475
728642	Q5QPR3	Q5QPR3_HUMAN	unreviewed	Cyclin-dependent kinase 11A	CDK11A	Homo sapiens (Human)	779
728642	Q9UQ88	CD11A_HUMAN	reviewed	Cyclin-dependent kinase 11A (EC 2.7.11.22) (Cell division cycle 2-like protein kinase 2) (Cell division protein kinase 11A) (Galactosyltransferase-associated protein kinase p58/GTA) (PITSLRE serine/threonine-protein kinase CDC2L2)	CDK11A CDC2L2 CDC2L3 PITSLREB	Homo sapiens (Human)	783
821159	A0A178VFM3	A0A178VFM3_ARATH	unreviewed	Uncharacterized protein	AXX17_At3g03150	Arabidopsis thaliana (Mouse-ear cress)	150
821159	F4J2B8	F4J2B8_ARATH	unreviewed	p23 co-chaperone protein	At3g03773	Arabidopsis thaliana (Mouse-ear cress)	204
821159	Q6ID70	Y3377_ARATH	reviewed	Uncharacterized protein At3g03773	At3g03773 F20H23.30	Arabidopsis thaliana (Mouse-ear cress)	150
834430	A0A178UMN4	A0A178UMN4_ARATH	unreviewed	PCS1	AXX17_At5g42190	Arabidopsis thaliana (Mouse-ear cress)	485
834430	Q9S7Z3	PCS1_ARATH	reviewed	Glutathione gamma-glutamylcysteinyltransferase 1 (EC 2.3.2.15) (Cadmium tolerance protein) (Phytochelatin synthase 1) (AtPCS1)	PCS1 ARA8 CAD1 At5g44070 MRH10.11 MRH10_18	Arabidopsis thaliana (Mouse-ear cress)	485
851568	P41910	MAF1_YEAST	reviewed	Repressor of RNA polymerase III transcription MAF1	MAF1 YDR005C YD8119.11C	Saccharomyces cerevisiae (strain ATCC 204508 / S288c) (Baker's yeast)	395
851624	P14682	UBC3_YEAST	reviewed	Ubiquitin-conjugating enzyme E2-34 kDa (EC 2.3.2.23) (Cell division control protein 34) (E2 ubiquitin-conjugating enzyme 3) (E3 ubiquitin ligase complex SCF subunit CDC34) (Ubiquitin carrier protein) (Ubiquitin-protein ligase)	CDC34 DNA6 UBC3 YDR054C D4211 YD9609.08C	Saccharomyces cerevisiae (strain ATCC 204508 / S288c) (Baker's yeast)	295
852973	P35180	TOM20_YEAST	reviewed	Mitochondrial import receptor subunit TOM20 (Mitochondrial 20 kDa outer membrane protein) (Protein MAS20) (Translocase of outer membrane 20 kDa subunit)	TOM20 MAS20 MOM19 YGR082W	Saccharomyces cerevisiae (strain ATCC 204508 / S288c) (Baker's yeast)	183
853861	P28496	LAC1_YEAST	reviewed	Sphingosine N-acyltransferase LAC1 (EC 2.3.1.24)	LAC1 DGT1 YKL008C YKL156	Saccharomyces cerevisiae (strain ATCC 204508 / S288c) (Baker's yeast)	418
853922	P25293	NAP1_YEAST	reviewed	Nucleosome assembly protein	NAP1 YKR048C	Saccharomyces cerevisiae (strain ATCC 204508 / S288c) (Baker's yeast)	417
854222	Q08446	SGT1_YEAST	reviewed	Protein SGT1 (Suppressor of G2 allele of SKP1)	SGT1 YOR057W YOR29-08	Saccharomyces cerevisiae (strain ATCC 204508 / S288c) (Baker's yeast)	395
855836	P02829	HSP82_YEAST	reviewed	ATP-dependent molecular chaperone HSP82 (82 kDa heat shock protein) (Heat shock protein Hsp90 heat-inducible isoform)	HSP82 HSP90 YPL240C	Saccharomyces cerevisiae (strain ATCC 204508 / S288c) (Baker's yeast)	709
3077563	F5HE22	F5HE22_HCMV	unreviewed	Regulatory protein IE2	UL122	Human cytomegalovirus (HHV-5) (Human herpesvirus 5)	580
3077563	Q6SW29	VIE2_HCMVM	reviewed	Viral transcription factor IE2 (IE2) (Protein UL122)	UL122	Human cytomegalovirus (strain Merlin) (HHV-5) (Human herpesvirus 5)	580
3783709	A0A0B6VKU0	A0A0B6VKU0_EBVG	unreviewed	BKRF1 protein	BKRF1	Epstein-Barr virus (strain GD1) (HHV-4) (Human herpesvirus 4)	641
3783709	P03211	EBNA1_EBVB9	reviewed	Epstein-Barr nuclear antigen 1 (EBNA-1) (EBV nuclear antigen 1)	EBNA1 BKRF1	Epstein-Barr virus (strain B95-8) (HHV-4) (Human herpesvirus 4)	641
2221	Not mapped to UniProt

## Sheet: Step 1, CK2 network
#Direct interactions (step 1) of CSNK2A1(GeneID:1457), CSNK2A2(GeneID:1459), CSNK2B(GeneID:1460)
Entrez Gene ID interactor A	Interaction ID	Entrez Gene ID interactor B
60	893257	1460
94	870297	1460
124	893342	1459
128	893250	1460
324	245449	1457
324	245450	1460
406	1174992	1460
408	243409	1457
409	665742	1457
435	893353	1459
466	262979	1457
466	262980	1459
466	262976	1460
648	1064389	1460
672	262796	1460
689	314777	1460
773	570076	1460
800	920802	1457
902	893251	1460
975	893252	1460
997	281183	1460
1025	425138	1460
1107	521752	1457
1111	244058	1457
1130	306153	1460
1173	893253	1460
1386	262989	1457
1386	262990	1459
1387	571596	1457
1387	571801	1459
1407	1175006	1460
1432	287756	1457
1432	594624	1460
1454	1175104	1460
1457	1026653	207
1457	735667	348
1457	738243	351
1457	262858	407
1457	262981	466
1457	829349	490
1457	829401	498
1457	244456	672
1457	823339	801
1457	829327	813
1457	829435	821
1457	884901	858
1457	797314	921
1457	565218	983
1457	288321	994
1457	829280	1108
1457	244067	1111
1457	679406	1147
1457	829343	1153
1457	829281	1207
1457	697752	1446
1457	823337	1447
1457	1276637	1459
1457	1276638	1460
1457	1100599	1616
1457	255998	1649
1457	829346	1654
1457	829430	1736
1457	829342	1933
1457	829412	1936
1457	829353	1965
1457	829300	1975
1457	606418	2221
1457	262918	2246
1457	262919	2247
1457	814150	2547
1457	606224	2569
1457	860724	2643
1457	829389	2956
1457	606419	2962
1457	262814	2972
1457	1255001	2982
1457	669694	3014
1457	275080	3059
1457	829306	3065
1457	1262924	3066
1457	829315	3069
1457	868608	3159
1457	829394	3181
1457	829350	3183
1457	829321	3191
1457	685633	3308
1457	829420	3320
1457	829399	3326
1457	734751	3475
1457	677606	3482
1457	334454	3576
1457	797889	3603
1457	262856	3660
1457	684126	3725
1457	604537	3800
1457	829302	3840
1457	1037747	4110
1457	735695	4137
1457	275225	4150
1457	829345	4171
1457	829434	4172
1457	829316	4236
1457	262832	4255
1457	278952	4311
1457	1105463	4430
1457	797896	4609
1457	565219	4613
1457	868545	4627
1457	750127	4673
1457	745110	4676
1457	1265269	4691
1457	829308	4735
1457	823757	4793
1457	1037748	4800
1457	829383	4836
1457	829407	4869
1457	878802	4899
1457	829324	4904
1457	829387	4928
1457	829318	5007
1457	262797	5048
1457	1266711	5305
1457	828735	5371
1457	829323	5393
1457	829421	5411
1457	720341	5430
1457	334455	5473
1457	829365	5546
1457	829392	5567
1457	669698	5591
1457	829338	5684
1457	262863	5685
1457	262809	5728
1457	853160	5770
1457	829326	5814
1457	695473	5905
1457	748820	5928
1457	262822	5970
1457	1105466	6015
1457	1276645	6045
1457	829277	6125
1457	829381	6128
1457	829404	6137
1457	829292	6175
1457	829291	6176
1457	948271	6188
1457	282388	6198
1457	829304	6222
1457	854468	6236
1457	829372	6294
1457	680255	6337
1457	829297	6421
1457	829284	6427
1457	829348	6601
1457	735644	6622
1457	829360	6625
1457	262864	6688
1457	262865	6689
1457	565367	6722
1457	857986	6741
1457	1272680	6749
1457	1272915	6827
1457	1272927	6829
1457	829419	6830
1457	829320	6838
1457	321937	6872
1457	829344	7112
1457	555320	7141
1457	262818	7150
1457	1273470	7153
1457	1255002	7157
1457	480652	7258
1457	1276644	7323
1457	262808	7343
1457	728269	7428
1457	607473	7454
1457	262882	7504
1457	808734	7515
1457	823979	7518
1457	814151	7520
1457	829313	7913
1457	829278	8030
1457	829423	8087
1457	829388	8241
1457	829409	8449
1457	1105460	8479
1457	693472	8554
1457	829370	8563
1457	1105458	8663
1457	1261585	8667
1457	1105457	8669
1457	253174	8674
1457	503831	8841
1457	670058	8878
1457	829314	8894
1457	829437	9049
1457	262883	9082
1457	829352	9136
1457	829310	9188
1457	1105464	9221
1457	829403	9295
1457	684117	9318
1457	829354	9406
1457	858332	9611
1457	1100968	9616
1457	719546	9627
1457	746234	9646
1457	818221	9656
1457	829369	9669
1457	829285	9774
1457	829364	9785
1457	829286	9790
1457	1105461	9813
1457	829371	9918
1457	829333	9967
1457	829299	9987
1457	829413	10130
1457	829301	10199
1457	1105470	10238
1457	829414	10250
1457	829309	10270
1457	829312	10291
1457	829287	10421
1457	677083	10422
1457	829325	10482
1457	829428	10521
1457	829396	10528
1457	829290	10541
1457	262806	10661
1457	829329	10772
1457	829334	10813
1457	1033933	10910
1457	829357	10923
1457	942107	10940
1457	1254999	10987
1457	829356	10992
1457	829303	11052
1457	829322	11168
1457	1272907	11198
1457	271040	11244
1457	829433	11321
1457	829305	11333
1457	833074	13001
1457	832997	15110
1457	796187	15364
1457	683028	19645
1457	737450	20740
1457	829330	22803
1457	829378	22950
1457	829347	22985
1457	1174930	23028
1457	1268773	23029
1457	829363	23076
1457	829311	23091
1457	829436	23122
1457	746440	23168
1457	829331	23223
1457	829390	23248
1457	1263917	23325
1457	829429	23358
1457	829337	23360
1457	829395	23367
1457	829319	23451
1457	1105467	23524
1457	1272101	25942
1457	737484	25959
1457	829431	26010
1457	1276639	26053
1457	829406	26065
1457	677607	26088
1457	829397	26135
1457	829293	26156
1457	829335	27044
1457	829359	27250
1457	829375	27316
1457	829307	27336
1457	829408	29115
1457	829282	29766
1457	754328	29969
1457	503273	34595
1457	1175024	50514
1457	684118	50813
1457	532170	51053
1457	829422	51068
1457	829317	51073
1457	829279	51096
1457	1255000	51138
1457	262840	51177
1457	829400	51329
1457	829295	51566
1457	829366	51574
1457	829355	51593
1457	1100880	51602
1457	829362	51773
1457	829402	54521
1457	749532	54623
1457	1037749	54778
1457	829373	54853
1457	829398	54890
1457	668332	54955
1457	1037750	55145
1457	829393	55379
1457	1241768	55611
1457	829386	55660
1457	829367	55677
1457	829377	55781
1457	829276	55854
1457	829382	56342
1457	829289	57062
1457	829432	57448
1457	728281	64170
1457	1105459	64319
1457	829425	64423
1457	829411	64426
1457	832998	64704
1457	829418	64978
1457	832996	74006
1457	829426	79039
1457	1175025	79365
1457	1266719	79837
1457	829415	79869
1457	829391	81608
1457	829296	81892
1457	679645	83737
1457	565380	84152
1457	1174677	84196
1457	519161	84232
1457	1105465	84333
1457	829379	84524
1457	829384	84549
1457	829427	84717
1457	829336	84946
1457	1267462	84950
1457	829340	84991
1457	829374	85456
1457	829380	92140
1457	829328	92345
1457	859853	92675
1457	832999	93836
1457	829351	117246
1457	829332	123169
1457	829424	155435
1457	829416	196441
1457	833000	232976
1457	1037751	246329
1457	1259417	254065
1457	853161	395688
1457	1105455	728642
1457	545359	821159
1457	1108055	834430
1457	519162	851568
1457	298279	851624
1457	1113133	852973
1457	927681	853922
1457	1033932	854222
1457	614253	855836
1459	607515	19
1459	262859	407
1459	262982	466
1459	1189637	613
1459	1189638	984
1459	1189636	988
1459	1260497	1457
1459	1175026	1460
1459	941086	2239
1459	262914	2246
1459	262916	2247
1459	262815	2972
1459	893583	3006
1459	941095	3030
1459	941097	3032
1459	941128	3276
1459	262833	4255
1459	1189635	4297
1459	262802	4691
1459	1189653	4820
1459	893584	5034
1459	941096	5305
1459	941084	5356
1459	941132	5411
1459	262810	5728
1459	262823	5970
1459	1189651	6015
1459	1189650	6045
1459	941091	6046
1459	941092	6383
1459	1272928	6829
1459	941106	6949
1459	892765	7052
1459	262819	7150
1459	748970	7153
1459	1189658	7508
1459	941093	7913
1459	941094	8161
1459	941103	8396
1459	1189661	8479
1459	941098	8662
1459	1189643	8669
1459	941083	8829
1459	941107	8878
1459	893585	8892
1459	941109	9221
1459	893586	9326
1459	1189649	9640
1459	1189632	9774
1459	941085	9813
1459	941142	9967
1459	1175029	9975
1459	632605	10013
1459	1189659	10138
1459	941099	10238
1459	941118	10250
1459	941082	10284
1459	941088	10286
1459	893015	10319
1459	1189629	10336
1459	262803	10661
1459	941100	11091
1459	1174938	23028
1459	941108	23076
1459	894514	23170
1459	941143	23215
1459	1189644	23429
1459	941131	23560
1459	1189641	23613
1459	1272102	25942
1459	1189645	26053
1459	941140	27339
1459	893196	28960
1459	941137	29080
1459	941138	29115
1459	1175027	50514
1459	894515	51222
1459	1189633	51631
1459	753285	54623
1459	1189648	54778
1459	1189652	55105
1459	941135	55153
1459	1189634	55216
1459	1189642	55668
1459	941139	57018
1459	1189639	57592
1459	1189630	57661
1459	1189655	57666
1459	894516	58533
1459	1189657	64061
1459	1189646	64319
1459	1189660	64397
1459	1189656	79039
1459	1175028	79365
1459	1189631	79576
1459	941122	79837
1459	941125	81669
1459	519160	84232
1459	1189654	84264
1459	941115	84333
1459	941130	84365
1459	941114	84717
1459	1037752	90933
1459	894517	93474
1459	1057247	93759
1459	941116	124245
1459	1189640	147339
1459	941141	728642
1459	519163	851568
1459	1050725	853861
1459	927682	853922
1460	870298	94
1460	601629	118
1460	601678	156
1460	920055	271
1460	601685	285
1460	601676	333
1460	278660	369
1460	844750	648
1460	243867	672
1460	823340	801
1460	281185	997
1460	274993	1026
1460	601672	1059
1460	601703	1137
1460	601654	1161
1460	601630	1284
1460	594614	1432
1460	675456	1446
1460	823338	1447
1460	823465	1457
1460	920805	1459
1460	601650	1786
1460	892609	1912
1460	892610	2059
1460	1175032	2146
1460	892611	2244
1460	262917	2247
1460	891899	2495
1460	892612	2593
1460	601644	2634
1460	601706	2720
1460	1175131	2932
1460	601634	3074
1460	262844	3181
1460	594615	3551
1460	601677	3692
1460	601693	3932
1460	601697	3953
1460	119410	4067
1460	675786	4287
1460	601704	4355
1460	601702	4673
1460	854627	4792
1460	601647	4854
1460	1175034	4862
1460	601656	4953
1460	1175035	5187
1460	601688	5210
1460	1266712	5305
1460	601707	5306
1460	601641	5481
1460	1175037	5499
1460	1175038	5500
1460	1175039	5501
1460	1175084	5515
1460	1175040	5518
1460	1175041	5519
1460	1175042	5528
1460	1175043	5529
1460	892613	5533
1460	892614	5565
1460	601663	5624
1460	892615	5654
1460	601653	5796
1460	601701	5976
1460	601666	5981
1460	844749	6045
1460	1175108	6096
1460	601699	6117
1460	314775	6125
1460	601675	6137
1460	891870	6196
1460	892616	6199
1460	854469	6236
1460	601632	6256
1460	601640	6389
1460	601652	6453
1460	601633	6613
1460	891724	6643
1460	857985	6741
1460	744474	6749
1460	892617	6776
1460	601690	6780
1460	601664	7088
1460	717129	7126
1460	314772	7155
1460	601648	7159
1460	601655	7416
1460	685331	7465
1460	601649	7917
1460	521333	8479
1460	844748	8535
1460	601643	8543
1460	601660	8576
1460	1175036	8864
1460	823336	8894
1460	119413	8930
1460	594627	8945
1460	314784	9221
1460	892618	9252
1460	662336	9261
1460	601698	9397
1460	1175142	9575
1460	717216	9616
1460	601694	9948
1460	601667	10120
1460	601679	10681
1460	601680	10724
1460	601669	10813
1460	601636	11004
1460	314782	11124
1460	743881	11198
1460	601687	23135
1460	601695	23152
1460	601700	23244
1460	601635	23258
1460	644569	23411
1460	892619	23478
1460	892620	25913
1460	601683	26002
1460	601659	26234
1460	601681	27132
1460	601708	29959
1460	1175030	50514
1460	601689	51124
1460	891835	51131
1460	601658	51231
1460	601642	51339
1460	601692	51412
1460	601662	51490
1460	601686	54973
1460	601671	55152
1460	601651	55558
1460	601673	55658
1460	1274504	55759
1460	601627	56647
1460	601665	56849
1460	601696	57418
1460	892621	57661
1460	330278	57761
1460	601645	58491
1460	601631	60673
1460	601639	63874
1460	1175033	79176
1460	1175031	79365
1460	1266720	79837
1460	601646	79913
1460	601674	84317
1460	601628	84324
1460	601670	84795
1460	892622	85358
1460	314773	90480
1460	892623	90864
1460	601638	91355
1460	601661	117166
1460	601668	147808
1460	601637	163183
1460	601684	221545
1460	601691	255758
1460	601657	283989
1460	601705	347733
1460	601682	375484
1460	927683	853922
1636	868539	1457
1649	255997	1457
1778	632607	1460
1855	262850	1457
1856	262854	1457
1857	262852	1457
1956	946464	1457
1994	663994	1457
2037	920803	1457
2221	606414	1457
2221	606415	1459
2221	606417	1460
2246	262906	1457
2246	262907	1459
2246	262905	1460
2335	826420	1457
2335	826583	1460
2353	262993	1457
2353	262994	1459
2643	860719	1457
2643	860720	1460
2810	244907	1457
3065	871851	1457
3065	871852	1460
3066	534508	1457
3181	262841	1457
3320	262876	1457
3320	262877	1459
3383	861547	1457
3551	594626	1460
3676	837033	1460
3725	262997	1457
3725	262998	1459
4113	242758	1460
4287	675785	1460
4298	532051	1457
4627	868544	1457
4691	262801	1459
4792	854633	1460
4839	1260498	1459
4869	861822	1460
4899	878800	1457
4899	878801	1460
4914	1275566	1457
4914	1275143	1459
4914	1275182	1460
5127	906676	1459
5127	907088	1460
5300	262847	1457
5300	262848	1459
5371	723879	1457
5371	684312	1460
5565	668703	1460
5590	280795	1460
5591	669699	1457
5728	589457	1457
5728	262812	1459
6045	1063943	1457
6045	671186	1459
6045	1063759	1460
6117	934774	1459
6118	934647	1459
6119	934520	1459
6195	941420	1460
6198	282236	1460
6657	863036	1459
6714	853099	1457
6749	1260501	1460
6790	954091	1457
6829	1260503	1460
6872	321938	1457
6936	1175903	1457
6936	1175901	1459
7013	556197	1459
7013	556175	1460
7014	556294	1459
7014	556267	1460
7126	717125	1460
7153	683314	1457
7153	1260504	1460
7157	954831	1457
7157	662332	1460
7184	262816	1457
7184	262817	1459
7316	561001	1457
7316	561002	1459
7329	669268	1460
7412	826739	1460
7415	817219	1460
7465	685336	1457
7465	685335	1460
7529	574534	1457
8161	721003	1460
8473	480466	1457
8479	521332	1457
8479	521331	1460
8533	684113	1457
8533	684115	1460
8535	844467	1457
8535	844468	1459
8535	844469	1460
8665	422988	1457
8665	422992	1459
8665	422996	1460
8667	422987	1457
8667	422991	1459
8667	422995	1460
8841	676971	1457
8894	823332	1457
8894	823328	1460
9182	1240906	1460
9261	662345	1460
9318	668832	1457
9332	314780	1460
9575	1175080	1460
9611	858331	1457
9616	714936	1457
9616	714935	1460
9627	719547	1457
9636	678139	1457
9702	954563	1457
9820	1057632	1457
9820	1057633	1460
10013	632604	1459
10014	570243	1457
10138	671306	1457
10138	671307	1459
10250	483161	1460
10336	671110	1457
10336	671111	1459
10336	671112	1460
10445	241866	1460
10482	1053225	1460
10486	920804	1459
10614	1186684	1457
10614	1186683	1459
10614	1186687	1460
10661	262805	1457
10661	262804	1459
10921	243551	1457
10921	241762	1459
10921	241813	1460
10940	941935	1457
10940	941925	1459
11198	1260502	1460
22976	809652	1457
22976	809653	1460
23028	1174933	1459
23031	1105716	1457
23031	1105727	1460
23136	1240641	1457
23136	1240642	1459
23136	1240643	1460
23243	893256	1460
23363	1058239	1457
23363	1058240	1460
23411	1057249	1457
23411	1057248	1459
23411	644567	1460
23429	1192302	1457
23429	671282	1459
23429	1192304	1460
23492	844533	1457
23492	1177262	1460
23512	1063010	1460
23552	854924	1460
25489	608512	1457
25942	521751	1457
26015	425206	1460
26053	1257087	1457
26053	1257088	1459
26053	1276635	1460
26994	874452	1457
26994	874453	1460
30813	1175491	1457
30813	1175490	1459
30813	1175492	1460
50813	684114	1457
50813	684116	1460
51213	1107846	1457
51319	1186151	1457
51319	1186152	1459
51329	1175500	1459
51547	667752	1457
51547	667808	1459
51631	1190564	1457
51741	934919	1457
51741	934963	1459
55216	1195003	1457
55216	1195004	1460
55660	1175771	1457
55660	1175768	1459
55690	592289	1457
55692	1188982	1457
55692	1188975	1459
56257	425051	1459
56257	424784	1460
56916	613076	1457
57332	844550	1457
57332	844551	1460
57520	914703	1457
57599	422990	1457
57599	422994	1459
57599	422998	1460
57761	330271	1460
79101	422989	1457
79101	422993	1459
79101	422997	1460
79650	1179046	1457
79959	954830	1457
83840	282237	1460
84333	1177472	1457
84333	1177471	1459
84333	1177473	1460
84733	844442	1457
84733	844443	1459
84733	844444	1460
84950	1260500	1460
85451	1256581	1460
85457	1174996	1460
93185	861395	1457
140890	614450	1460
155908	927136	1457
155908	927020	1459
155908	926990	1460
281427	856603	1457
281427	856605	1459
281427	856604	1460
286075	1188016	1457
338917	1189580	1457
338917	1189579	1459
644943	1240938	1457
644943	1240939	1460
653361	314783	1460
728642	906848	1457
728642	906849	1459
728642	906850	1460
3077563	837916	1457
3077563	837917	1460
3783709	679450	1457

## Sheet: Step 2 interactors of CK2
#Indirect interactions (step 2) of CSNK2A1(GeneID:1457), CSNK2A2(GeneID:1459), CSNK2B(GeneID:1460)									#Direct interactors (step 1) and indirect interactors (step 2) of Csnk2a1(GeneID:1457), Csnk2a2(GeneID:1459), Csnk2b(GeneID:1460)
Entrez Gene ID	Entry	Entry name	Status	Protein names	Gene names	Organism	Length		Entrez Gene ID
2	P01023	A2MG_HUMAN	reviewed	Alpha-2-macroglobulin (Alpha-2-M) (C3 and PZP-like alpha-2-macroglobulin domain-containing protein 5)	A2M CPAMD5 FWP007	Homo sapiens (Human)	1474		2
9	F5H5R8	F5H5R8_HUMAN	unreviewed	Arylamine N-acetyltransferase 1	NAT1	Homo sapiens (Human)	352		9
9	P18440	ARY1_HUMAN	reviewed	Arylamine N-acetyltransferase 1 (EC 2.3.1.5) (Arylamide acetylase 1) (Monomorphic arylamine N-acetyltransferase) (MNAT) (N-acetyltransferase type 1) (NAT-1)	NAT1 AAC1	Homo sapiens (Human)	290		10
9	Q400J6	Q400J6_HUMAN	unreviewed	Arylamine N-acetyltransferase (EC 2.3.1.5) (Arylamine N-acetyltransferase 1) (Arylamine N-acetyltrasnferase 1) (Fragment)	NAT1	Homo sapiens (Human)	92		12
10	A4Z6T7	A4Z6T7_HUMAN	unreviewed	Arylamine N-acetyltransferase 2	NAT2	Homo sapiens (Human)	290		14
10	P11245	ARY2_HUMAN	reviewed	Arylamine N-acetyltransferase 2 (EC 2.3.1.5) (Arylamide acetylase 2) (N-acetyltransferase type 2) (NAT-2) (Polymorphic arylamine N-acetyltransferase) (PNAT)	NAT2 AAC2	Homo sapiens (Human)	290		16
12	A0A024R6P0	A0A024R6P0_HUMAN	unreviewed	Serpin peptidase inhibitor, clade A (Alpha-1 antiproteinase, antitrypsin), member 3, isoform CRA_c	SERPINA3 hCG_2039549	Homo sapiens (Human)	423		20
12	P01011	AACT_HUMAN	reviewed	Alpha-1-antichymotrypsin (ACT) (Cell growth-inhibiting gene 24/25 protein) (Serpin A3) [Cleaved into: Alpha-1-antichymotrypsin His-Pro-less]	SERPINA3 AACT GIG24 GIG25	Homo sapiens (Human)	423		22
14	A0A024R410	A0A024R410_HUMAN	unreviewed	Angio-associated, migratory cell protein, isoform CRA_b	AAMP hCG_16292	Homo sapiens (Human)	434		23
14	C9JEH3	C9JEH3_HUMAN	unreviewed	Angio-associated migratory cell protein (Angio-associated, migratory cell protein, isoform CRA_a)	AAMP hCG_16292	Homo sapiens (Human)	435		25
14	Q13685	AAMP_HUMAN	reviewed	Angio-associated migratory cell protein	AAMP	Homo sapiens (Human)	434		27
16	P49588	SYAC_HUMAN	reviewed	Alanine--tRNA ligase, cytoplasmic (EC 6.1.1.7) (Alanyl-tRNA synthetase) (AlaRS) (Renal carcinoma antigen NY-REN-42)	AARS	Homo sapiens (Human)	968		28
20	Q9BZC7	ABCA2_HUMAN	reviewed	ATP-binding cassette sub-family A member 2 (ATP-binding cassette transporter 2) (ATP-binding cassette 2)	ABCA2 ABC2 KIAA1062	Homo sapiens (Human)	2435		29
22	A0A087WW65	A0A087WW65_HUMAN	unreviewed	ATP-binding cassette sub-family B member 7, mitochondrial	ABCB7	Homo sapiens (Human)	713		30
22	A0A0S2Z2Z3	A0A0S2Z2Z3_HUMAN	unreviewed	ATP-binding cassette sub-family B member 7 isoform 1 (ATP-binding cassette, sub-family B (MDR/TAP), member 7, isoform CRA_e) (Fragment)	ABCB7 hCG_19369	Homo sapiens (Human)	753		31
22	B4DGL8	B4DGL8_HUMAN	unreviewed	ATP-binding cassette sub-family B member 7, mitochondrial (cDNA FLJ53391, highly similar to ATP-binding cassette sub-family B member 7, mitochondrial) (Fragment)	ABCB7	Homo sapiens (Human)	702		32
22	O75027	ABCB7_HUMAN	reviewed	ATP-binding cassette sub-family B member 7, mitochondrial (ATP-binding cassette transporter 7) (ABC transporter 7 protein)	ABCB7 ABC7	Homo sapiens (Human)	752		34
22	Q7Z3K5	Q7Z3K5_HUMAN	unreviewed	Putative uncharacterized protein DKFZp686K20196 (Fragment)	DKFZp686K20196	Homo sapiens (Human)	168		36
23	Q2L6I2	Q2L6I2_HUMAN	unreviewed	ABC50 protein (ATP-binding cassette, sub-family F (GCN20), member 1) (ATP-binding cassette, sub-family F (GCN20), member 1, isoform CRA_a)	ABCF1 ABC50 hCG_26012	Homo sapiens (Human)	807		37
23	Q8NE71	ABCF1_HUMAN	reviewed	ATP-binding cassette sub-family F member 1 (ATP-binding cassette 50) (TNF-alpha-stimulated ABC protein)	ABCF1 ABC50	Homo sapiens (Human)	845		38
25	A0A024R8E2	A0A024R8E2_HUMAN	unreviewed	Tyrosine-protein kinase (EC 2.7.10.2)	ABL1 hCG_28416	Homo sapiens (Human)	1130		39
25	P00519	ABL1_HUMAN	reviewed	Tyrosine-protein kinase ABL1 (EC 2.7.10.2) (Abelson murine leukemia viral oncogene homolog 1) (Abelson tyrosine-protein kinase 1) (Proto-oncogene c-Abl) (p150)	ABL1 ABL JTK7	Homo sapiens (Human)	1130		41
25	Q59FK4	Q59FK4_HUMAN	unreviewed	Tyrosine-protein kinase (EC 2.7.10.2) (Fragment)		Homo sapiens (Human)	1167		43
27	P42684	ABL2_HUMAN	reviewed	Abelson tyrosine-protein kinase 2 (EC 2.7.10.2) (Abelson murine leukemia viral oncogene homolog 2) (Abelson-related gene protein) (Tyrosine-protein kinase ARG)	ABL2 ABLL ARG	Homo sapiens (Human)	1182		47
28	A0A089QDC1	A0A089QDC1_HUMAN	unreviewed	Histo-blood group ABO system transferase	ABO	Homo sapiens (Human)	354		48
28	P16442	BGAT_HUMAN	reviewed	Histo-blood group ABO system transferase (Fucosylglycoprotein 3-alpha-galactosyltransferase) (Fucosylglycoprotein alpha-N-acetylgalactosaminyltransferase) (Glycoprotein-fucosylgalactoside alpha-N-acetylgalactosaminyltransferase) (EC 2.4.1.40) (Glycoprotein-fucosylgalactoside alpha-galactosyltransferase) (EC 2.4.1.37) (Histo-blood group A transferase) (A transferase) (Histo-blood group B transfera…	ABO	Homo sapiens (Human)	354		50
29	B7Z2X0	B7Z2X0_HUMAN	unreviewed	cDNA FLJ60543, highly similar to Active breakpoint cluster region-related protein		Homo sapiens (Human)	769		51
29	B7Z683	B7Z683_HUMAN	unreviewed	Active breakpoint cluster region-related protein (cDNA FLJ54747, highly similar to Active breakpoint cluster region-related protein)	ABR	Homo sapiens (Human)	641		52
29	B7Z7Z1	B7Z7Z1_HUMAN	unreviewed	cDNA FLJ60982, highly similar to Active breakpoint cluster region-related protein		Homo sapiens (Human)	813		53
29	Q12979	ABR_HUMAN	reviewed	Active breakpoint cluster region-related protein	ABR	Homo sapiens (Human)	859		54
29	Q6ZT60	Q6ZT60_HUMAN	unreviewed	cDNA FLJ44934 fis, clone BRAMY3017920, highly similar to Active breakpoint cluster region-related protein		Homo sapiens (Human)	362		55
30	A0A024R2M6	A0A024R2M6_HUMAN	unreviewed	Acetyl-Coenzyme A acyltransferase 1 (Peroxisomal 3-oxoacyl-Coenzyme A thiolase), isoform CRA_a	ACAA1 hCG_42425	Homo sapiens (Human)	424		58
30	A0A140VJX0	A0A140VJX0_HUMAN	unreviewed	Testicular tissue protein Li 197		Homo sapiens (Human)	331		59
30	P09110	THIK_HUMAN	reviewed	3-ketoacyl-CoA thiolase, peroxisomal (EC 2.3.1.16) (Acetyl-CoA acyltransferase) (Beta-ketothiolase) (Peroxisomal 3-oxoacyl-CoA thiolase)	ACAA1 ACAA PTHIO	Homo sapiens (Human)	424		70
31	A0A024R0Y2	A0A024R0Y2_HUMAN	unreviewed	HCG30204, isoform CRA_a	hCG_30204	Homo sapiens (Human)	2268		71
31	B2ZZ90	B2ZZ90_HUMAN	unreviewed	Acetyl-Coenzyme A carboxylase alpha (HCG30204, isoform CRA_b)	ACACA hCG_30204	Homo sapiens (Human)	2346		72
31	Q13085	ACACA_HUMAN	reviewed	Acetyl-CoA carboxylase 1 (ACC1) (EC 6.4.1.2) (ACC-alpha) [Includes: Biotin carboxylase (EC 6.3.4.14)]	ACACA ACAC ACC1 ACCA	Homo sapiens (Human)	2346		81
31	Q7Z5W8	Q7Z5W8_HUMAN	unreviewed	ACACA protein (Fragment)	ACACA	Homo sapiens (Human)	690		86
32	O00763	ACACB_HUMAN	reviewed	Acetyl-CoA carboxylase 2 (EC 6.4.1.2) (ACC-beta) [Includes: Biotin carboxylase (EC 6.3.4.14)]	ACACB ACC2 ACCB	Homo sapiens (Human)	2458		87
34	A0A0S2Z366	A0A0S2Z366_HUMAN	unreviewed	Acyl-CoA dehydrogenase C-4 to C-12 straight chain isoform 1 (Testicular tissue protein Li 7) (Fragment)	ACADM	Homo sapiens (Human)	421		88
34	B4DJE7	B4DJE7_HUMAN	unreviewed	cDNA FLJ52595, highly similar to Medium-chain specific acyl-CoA dehydrogenase, mitochondrial (EC 1.3.99.3)		Homo sapiens (Human)	232		89
34	B7Z9I1	B7Z9I1_HUMAN	unreviewed	Medium-chain-specific acyl-CoA dehydrogenase, mitochondrial (cDNA, FLJ78845, highly similar to Medium-chain specific acyl-CoA dehydrogenase, mitochondrial (EC 1.3.99.3))	ACADM	Homo sapiens (Human)	385		90
34	P11310	ACADM_HUMAN	reviewed	Medium-chain specific acyl-CoA dehydrogenase, mitochondrial (MCAD) (EC 1.3.8.7)	ACADM	Homo sapiens (Human)	421		91
34	Q5HYG7	Q5HYG7_HUMAN	unreviewed	Putative uncharacterized protein DKFZp686M24262	DKFZp686M24262	Homo sapiens (Human)	454		93
34	Q5T4U5	Q5T4U5_HUMAN	unreviewed	Acyl-Coenzyme A dehydrogenase, C-4 to C-12 straight chain, isoform CRA_a (Medium-chain-specific acyl-CoA dehydrogenase, mitochondrial)	ACADM hCG_22915	Homo sapiens (Human)	454		95
36	A0A0S2Z3P9	A0A0S2Z3P9_HUMAN	unreviewed	Acyl-CoA dehydrogenase short/branched chain isoform 1 (Fragment)	ACADSB	Homo sapiens (Human)	432		97
36	P45954	ACDSB_HUMAN	reviewed	Short/branched chain specific acyl-CoA dehydrogenase, mitochondrial (SBCAD) (EC 1.3.8.5) (2-methyl branched chain acyl-CoA dehydrogenase) (2-MEBCAD) (2-methylbutyryl-coenzyme A dehydrogenase) (2-methylbutyryl-CoA dehydrogenase)	ACADSB	Homo sapiens (Human)	432		100
37	B3KPA6	B3KPA6_HUMAN	unreviewed	Acyl-Coenzyme A dehydrogenase, very long chain, isoform CRA_e (cDNA FLJ31521 fis, clone NT2RI2000255, highly similar to Very-long-chain specific acyl-CoAdehydrogenase, mitochondrial (EC 1.3.99.-))	ACADVL hCG_42007	Homo sapiens (Human)	579		102
37	P49748	ACADV_HUMAN	reviewed	Very long-chain specific acyl-CoA dehydrogenase, mitochondrial (VLCAD) (EC 1.3.8.9)	ACADVL VLCAD	Homo sapiens (Human)	655		103
38	A0A140VJX1	A0A140VJX1_HUMAN	unreviewed	Testicular tissue protein Li 198		Homo sapiens (Human)	427		104
38	P24752	THIL_HUMAN	reviewed	Acetyl-CoA acetyltransferase, mitochondrial (EC 2.3.1.9) (Acetoacetyl-CoA thiolase) (T2)	ACAT1 ACAT MAT	Homo sapiens (Human)	427		112
39	Q9BWD1	THIC_HUMAN	reviewed	Acetyl-CoA acetyltransferase, cytosolic (EC 2.3.1.9) (Acetyl-CoA transferase-like protein) (Cytosolic acetoacetyl-CoA thiolase)	ACAT2 ACTL	Homo sapiens (Human)	397		113
41	A8K1U5	A8K1U5_HUMAN	unreviewed	cDNA FLJ75602, highly similar to Homo sapiens amiloride-sensitive cation channel 2, neuronal (ACCN2), transcript variant 2, mRNA		Homo sapiens (Human)	528		116
41	P78348	ASIC1_HUMAN	reviewed	Acid-sensing ion channel 1 (ASIC1) (Amiloride-sensitive cation channel 2, neuronal) (Brain sodium channel 2) (BNaC2)	ASIC1 ACCN2 BNAC2	Homo sapiens (Human)	528		119
43	P22303	ACES_HUMAN	reviewed	Acetylcholinesterase (AChE) (EC 3.1.1.7)	ACHE	Homo sapiens (Human)	614		120
47	A0A024R1T9	A0A024R1T9_HUMAN	unreviewed	ATP-citrate synthase (EC 2.3.3.8) (ATP-citrate (pro-S-)-lyase) (Citrate cleavage enzyme)	ACLY hCG_19718	Homo sapiens (Human)	1101		125
47	A0A024R1Y2	A0A024R1Y2_HUMAN	unreviewed	ATP-citrate synthase (EC 2.3.3.8) (ATP-citrate (pro-S-)-lyase) (Citrate cleavage enzyme)	ACLY hCG_19718	Homo sapiens (Human)	1091		127
47	P53396	ACLY_HUMAN	reviewed	ATP-citrate synthase (EC 2.3.3.8) (ATP-citrate (pro-S-)-lyase) (ACL) (Citrate cleavage enzyme)	ACLY	Homo sapiens (Human)	1101		130
47	Q4LE36	Q4LE36_HUMAN	unreviewed	ACLY variant protein (Fragment)	ACLY variant protein	Homo sapiens (Human)	1137		131
48	P21399	ACOC_HUMAN	reviewed	Cytoplasmic aconitate hydratase (Aconitase) (EC 4.2.1.3) (Citrate hydro-lyase) (Ferritin repressor protein) (Iron regulatory protein 1) (IRP1) (Iron-responsive element-binding protein 1) (IRE-BP 1)	ACO1 IREB1	Homo sapiens (Human)	889		142
48	Q9HBB2	Q9HBB2_HUMAN	unreviewed	Aconitate hydratase (Aconitase) (EC 4.2.1.3)	IRP1	Homo sapiens (Human)	790		146
48	V9HWB7	V9HWB7_HUMAN	unreviewed	Aconitate hydratase (Aconitase) (EC 4.2.1.3)	HEL60	Homo sapiens (Human)	889		147
50	Q99798	ACON_HUMAN	reviewed	Aconitate hydratase, mitochondrial (Aconitase) (EC 4.2.1.3) (Citrate hydro-lyase)	ACO2	Homo sapiens (Human)	780		153
51	Q15067	ACOX1_HUMAN	reviewed	Peroxisomal acyl-coenzyme A oxidase 1 (AOX) (EC 1.3.3.6) (Palmitoyl-CoA oxidase) (Straight-chain acyl-CoA oxidase) (SCOX)	ACOX1 ACOX	Homo sapiens (Human)	660		154
52	A0A140VK37	A0A140VK37_HUMAN	unreviewed	Testicular secretory protein Li 37		Homo sapiens (Human)	112		155
52	P24666	PPAC_HUMAN	reviewed	Low molecular weight phosphotyrosine protein phosphatase (LMW-PTP) (LMW-PTPase) (EC 3.1.3.48) (Adipocyte acid phosphatase) (Low molecular weight cytosolic acid phosphatase) (EC 3.1.3.2) (Red cell acid phosphatase 1)	ACP1	Homo sapiens (Human)	158		157
52	Q59EH3	Q59EH3_HUMAN	unreviewed	Acid phosphatase 1 isoform c variant (Fragment)		Homo sapiens (Human)	165		158
53	B7Z4Z2	B7Z4Z2_HUMAN	unreviewed	cDNA FLJ52440, highly similar to Lysosomal acid phosphatase (EC 3.1.3.2)		Homo sapiens (Human)	360		159
53	B7Z552	B7Z552_HUMAN	unreviewed	cDNA FLJ51033, highly similar to Lysosomal acid phosphatase (EC 3.1.3.2)		Homo sapiens (Human)	395		160
53	B7Z6L8	B7Z6L8_HUMAN	unreviewed	cDNA FLJ53923, highly similar to Lysosomal acid phosphatase (EC 3.1.3.2)		Homo sapiens (Human)	413		161
53	B7Z6T8	B7Z6T8_HUMAN	unreviewed	cDNA FLJ51106, highly similar to Lysosomal acid phosphatase (EC 3.1.3.2)		Homo sapiens (Human)	160		162
53	B7Z7D2	B7Z7D2_HUMAN	unreviewed	Lysosomal acid phosphatase (cDNA FLJ51131, highly similar to Lysosomal acid phosphatase (EC 3.1.3.2))	ACP2	Homo sapiens (Human)	391		163
53	B7Z8T9	B7Z8T9_HUMAN	unreviewed	cDNA FLJ52526, highly similar to Lysosomal acid phosphatase (EC 3.1.3.2)		Homo sapiens (Human)	236		164
53	E9PHY0	E9PHY0_HUMAN	unreviewed	Lysosomal acid phosphatase	ACP2	Homo sapiens (Human)	360		166
53	E9PQY3	E9PQY3_HUMAN	unreviewed	Lysosomal acid phosphatase	ACP2	Homo sapiens (Human)	395		172
53	P11117	PPAL_HUMAN	reviewed	Lysosomal acid phosphatase (LAP) (EC 3.1.3.2)	ACP2	Homo sapiens (Human)	423		176
54	A0A024R7F8	A0A024R7F8_HUMAN	unreviewed	Acid phosphatase 5, tartrate resistant, isoform CRA_a	ACP5 hCG_29961	Homo sapiens (Human)	325		177
54	P13686	PPA5_HUMAN	reviewed	Tartrate-resistant acid phosphatase type 5 (TR-AP) (EC 3.1.3.2) (Tartrate-resistant acid ATPase) (TrATPase) (Type 5 acid phosphatase)	ACP5	Homo sapiens (Human)	325		178
55	P15309	PPAP_HUMAN	reviewed	Prostatic acid phosphatase (PAP) (EC 3.1.3.2) (5'-nucleotidase) (5'-NT) (EC 3.1.3.5) (Ecto-5'-nucleotidase) (Thiamine monophosphatase) (TMPase) [Cleaved into: PAPf39]	ACPP	Homo sapiens (Human)	386		182
58	P68133	ACTS_HUMAN	reviewed	Actin, alpha skeletal muscle (Alpha-actin-1)	ACTA1 ACTA	Homo sapiens (Human)	377		183
59	D2JYH4	D2JYH4_HUMAN	unreviewed	Actin, alpha 2, smooth muscle, aorta (Actin, alpha 2, smooth muscle, aorta, isoform CRA_a)	ACTA2 hCG_22984	Homo sapiens (Human)	377		185
59	P62736	ACTA_HUMAN	reviewed	Actin, aortic smooth muscle (Alpha-actin-2) (Cell growth-inhibiting gene 46 protein)	ACTA2 ACTSA ACTVS GIG46	Homo sapiens (Human)	377		189
70	B3KPP5	B3KPP5_HUMAN	unreviewed	cDNA FLJ32030 fis, clone NTONG2000040, highly similar to Actin, alpha cardiac		Homo sapiens (Human)	186		190
70	P68032	ACTC_HUMAN	reviewed	Actin, alpha cardiac muscle 1 (Alpha-cardiac actin)	ACTC1 ACTC	Homo sapiens (Human)	377		191
71	P63261	ACTG_HUMAN	reviewed	Actin, cytoplasmic 2 (Gamma-actin) [Cleaved into: Actin, cytoplasmic 2, N-terminally processed]	ACTG1 ACTG	Homo sapiens (Human)	375		196
72	P63267	ACTH_HUMAN	reviewed	Actin, gamma-enteric smooth muscle (Alpha-actin-3) (Gamma-2-actin) (Smooth muscle gamma-actin)	ACTG2 ACTA3 ACTL3 ACTSG	Homo sapiens (Human)	376		197
81	A0A0S2Z3G9	A0A0S2Z3G9_HUMAN	unreviewed	Actinin alpha 4 isoform 1 (Fragment)	ACTN4	Homo sapiens (Human)	911		203
81	O43707	ACTN4_HUMAN	reviewed	Alpha-actinin-4 (Non-muscle alpha-actinin 4)	ACTN4	Homo sapiens (Human)	911		204
86	O96019	ACL6A_HUMAN	reviewed	Actin-like protein 6A (53 kDa BRG1-associated factor A) (Actin-related protein Baf53a) (ArpNbeta) (BRG1-associated factor 53A) (BAF53A) (INO80 complex subunit K)	ACTL6A BAF53 BAF53A INO80K	Homo sapiens (Human)	429		205
87	A0A024R694	A0A024R694_HUMAN	unreviewed	Actinin, alpha 1, isoform CRA_a	ACTN1 hCG_22243	Homo sapiens (Human)	892		208
87	P12814	ACTN1_HUMAN	reviewed	Alpha-actinin-1 (Alpha-actinin cytoskeletal isoform) (F-actin cross-linking protein) (Non-muscle alpha-actinin-1)	ACTN1	Homo sapiens (Human)	892		210
88	F6THM6	F6THM6_HUMAN	unreviewed	Alpha-actinin-2	ACTN2	Homo sapiens (Human)	686		211
88	P35609	ACTN2_HUMAN	reviewed	Alpha-actinin-2 (Alpha-actinin skeletal muscle isoform 2) (F-actin cross-linking protein)	ACTN2	Homo sapiens (Human)	894		213
88	Q59FD9	Q59FD9_HUMAN	unreviewed	Actinin, alpha 2 variant (Fragment)		Homo sapiens (Human)	664		214
89	A0A087WSZ2	A0A087WSZ2_HUMAN	unreviewed	Alpha-actinin-3	ACTN3	Homo sapiens (Human)	944		215
89	B4DZQ2	B4DZQ2_HUMAN	unreviewed	cDNA FLJ58651, highly similar to Alpha-actinin-3		Homo sapiens (Human)	944		216
89	Q08043	ACTN3_HUMAN	reviewed	Alpha-actinin-3 (Alpha-actinin skeletal muscle isoform 3) (F-actin cross-linking protein)	ACTN3	Homo sapiens (Human)	901		217
90	D3DPA4	D3DPA4_HUMAN	unreviewed	Serine/threonine-protein kinase receptor (EC 2.7.11.30)	ACVR1 hCG_1811747	Homo sapiens (Human)	509		218
90	Q04771	ACVR1_HUMAN	reviewed	Activin receptor type-1 (EC 2.7.11.30) (Activin receptor type I) (ACTR-I) (Activin receptor-like kinase 2) (ALK-2) (Serine/threonine-protein kinase receptor R1) (SKR1) (TGF-B superfamily receptor type I) (TSR-I)	ACVR1 ACVRLK2	Homo sapiens (Human)	509		219
91	P36896	ACV1B_HUMAN	reviewed	Activin receptor type-1B (EC 2.7.11.30) (Activin receptor type IB) (ACTR-IB) (Activin receptor-like kinase 4) (ALK-4) (Serine/threonine-protein kinase receptor R2) (SKR2)	ACVR1B ACVRLK4 ALK4	Homo sapiens (Human)	505		220
93	Q13705	AVR2B_HUMAN	reviewed	Activin receptor type-2B (EC 2.7.11.30) (Activin receptor type IIB) (ACTR-IIB)	ACVR2B	Homo sapiens (Human)	512		221
95	Q03154	ACY1_HUMAN	reviewed	Aminoacylase-1 (ACY-1) (EC 3.5.1.14) (N-acyl-L-amino-acid amidohydrolase)	ACY1	Homo sapiens (Human)	408		222
95	V9HWA0	V9HWA0_HUMAN	unreviewed	Aminoacylase-1 (EC 3.5.1.14) (N-acyl-L-amino-acid amidohydrolase)	HEL-S-5 ACY1 hCG_42576	Homo sapiens (Human)	408		223
97	G3V2U7	G3V2U7_HUMAN	unreviewed	Acylphosphatase (EC 3.6.1.7)	ACYP1	Homo sapiens (Human)	129		224
97	P07311	ACYP1_HUMAN	reviewed	Acylphosphatase-1 (EC 3.6.1.7) (Acylphosphatase, erythrocyte isozyme) (Acylphosphatase, organ-common type isozyme) (Acylphosphate phosphohydrolase 1)	ACYP1 ACYPE	Homo sapiens (Human)	99		225
100	A0A0S2Z381	A0A0S2Z381_HUMAN	unreviewed	Adenosine deaminase isoform 1 (Adenosine deaminase, isoform CRA_c) (Fragment)	ADA hCG_38105	Homo sapiens (Human)	363		226
100	F5GWI4	F5GWI4_HUMAN	unreviewed	Adenosine deaminase (Adenosine deaminase isoform 2)	ADA	Homo sapiens (Human)	339		229
100	P00813	ADA_HUMAN	reviewed	Adenosine deaminase (EC 3.5.4.4) (Adenosine aminohydrolase)	ADA ADA1	Homo sapiens (Human)	363		230
102	A0A024R5U5	A0A024R5U5_HUMAN	unreviewed	ADAM metallopeptidase domain 10, isoform CRA_b	ADAM10 hCG_40040	Homo sapiens (Human)	748		231
102	O14672	ADA10_HUMAN	reviewed	Disintegrin and metalloproteinase domain-containing protein 10 (ADAM 10) (EC 3.4.24.81) (CDw156) (Kuzbanian protein homolog) (Mammalian disintegrin-metalloprotease) (CD antigen CD156c)	ADAM10 KUZ MADM	Homo sapiens (Human)	748		238
103	P55265	DSRAD_HUMAN	reviewed	Double-stranded RNA-specific adenosine deaminase (DRADA) (EC 3.5.4.37) (136 kDa double-stranded RNA-binding protein) (p136) (Interferon-inducible protein 4) (IFI-4) (K88DSRBP)	ADAR ADAR1 DSRAD G1P1 IFI4	Homo sapiens (Human)	1226		240
104	P78563	RED1_HUMAN	reviewed	Double-stranded RNA-specific editase 1 (EC 3.5.4.37) (RNA-editing deaminase 1) (RNA-editing enzyme 1) (dsRNA adenosine deaminase)	ADARB1 ADAR2 DRADA2 RED1	Homo sapiens (Human)	741		247
112	O43306	ADCY6_HUMAN	reviewed	Adenylate cyclase type 6 (EC 4.6.1.1) (ATP pyrophosphate-lyase 6) (Adenylate cyclase type VI) (Adenylyl cyclase 6) (Ca(2+)-inhibitable adenylyl cyclase)	ADCY6 KIAA0422	Homo sapiens (Human)	1168		248
113	B3KSJ0	B3KSJ0_HUMAN	unreviewed	cDNA FLJ36387 fis, clone THYMU2008799, highly similar to Adenylate cyclase type 7 (EC 4.6.1.1)		Homo sapiens (Human)	734		250
113	F5H4D1	F5H4D1_HUMAN	unreviewed	Adenylate cyclase type 7	ADCY7	Homo sapiens (Human)	734		259
113	P51828	ADCY7_HUMAN	reviewed	Adenylate cyclase type 7 (EC 4.6.1.1) (ATP pyrophosphate-lyase 7) (Adenylate cyclase type VII) (Adenylyl cyclase 7)	ADCY7 KIAA0037	Homo sapiens (Human)	1080		262
113	Q86YI0	Q86YI0_HUMAN	unreviewed	ADCY7 protein		Homo sapiens (Human)	433		267
116	P18509	PACA_HUMAN	reviewed	Pituitary adenylate cyclase-activating polypeptide (PACAP) [Cleaved into: PACAP-related peptide (PRP-48); Pituitary adenylate cyclase-activating polypeptide 27 (PACAP-27) (PACAP27); Pituitary adenylate cyclase-activating polypeptide 38 (PACAP-38) (PACAP38)]	ADCYAP1	Homo sapiens (Human)	176		268
119	P35612	ADDB_HUMAN	reviewed	Beta-adducin (Erythrocyte adducin subunit beta)	ADD2 ADDB	Homo sapiens (Human)	726		269
119	Q05DK5	Q05DK5_HUMAN	unreviewed	ADD2 protein (Fragment)	ADD2	Homo sapiens (Human)	709		270
120	Q53FL4	Q53FL4_HUMAN	unreviewed	Adducin 3 isoform a variant (Fragment)		Homo sapiens (Human)	667		273
120	Q59EK1	Q59EK1_HUMAN	unreviewed	Adducin 3 isoform a variant (Fragment)		Homo sapiens (Human)	698		274
120	Q5VU08	Q5VU08_HUMAN	unreviewed	Adducin 3 (Gamma), isoform CRA_a (cDNA FLJ77558, highly similar to Homo sapiens adducin 3 (gamma) (ADD3), transcript variant 1, mRNA)	ADD3 hCG_1789399	Homo sapiens (Human)	706		276
120	Q9UEY8	ADDG_HUMAN	reviewed	Gamma-adducin (Adducin-like protein 70)	ADD3 ADDL	Homo sapiens (Human)	706		283
125	D6RHZ6	D6RHZ6_HUMAN	unreviewed	Alcohol dehydrogenase 1B	ADH1B	Homo sapiens (Human)	335		287
125	P00325	ADH1B_HUMAN	reviewed	Alcohol dehydrogenase 1B (EC 1.1.1.1) (Alcohol dehydrogenase subunit beta)	ADH1B ADH2	Homo sapiens (Human)	375		288
125	V9HW50	V9HW50_HUMAN	unreviewed	Epididymis secretory protein Li 117	HEL-S-117	Homo sapiens (Human)	375		291
127	P08319	ADH4_HUMAN	reviewed	Alcohol dehydrogenase 4 (EC 1.1.1.1) (Alcohol dehydrogenase class II pi chain)	ADH4	Homo sapiens (Human)	380		292
127	V9HVX7	V9HVX7_HUMAN	unreviewed	Epididymis secretory protein Li 4	HEL-S-4	Homo sapiens (Human)	392		293
130	A0A0A0MS56	A0A0A0MS56_HUMAN	unreviewed	Alcohol dehydrogenase 6	ADH6	Homo sapiens (Human)	375		301
130	P28332	ADH6_HUMAN	reviewed	Alcohol dehydrogenase 6 (EC 1.1.1.1)	ADH6	Homo sapiens (Human)	368		302
130	Q8IUN7	Q8IUN7_HUMAN	unreviewed	ADH6 protein (Alcohol dehydrogenase 6)	ADH6	Homo sapiens (Human)	295		304
131	P40394	ADH7_HUMAN	reviewed	Alcohol dehydrogenase class 4 mu/sigma chain (EC 1.1.1.1) (Alcohol dehydrogenase class IV mu/sigma chain) (Gastric alcohol dehydrogenase) (Retinol dehydrogenase)	ADH7	Homo sapiens (Human)	386		306
142	A0A024R3T8	A0A024R3T8_HUMAN	unreviewed	Poly [ADP-ribose] polymerase (PARP) (EC 2.4.2.30)	PARP1 hCG_14746	Homo sapiens (Human)	1014		307
142	P09874	PARP1_HUMAN	reviewed	Poly [ADP-ribose] polymerase 1 (PARP-1) (EC 2.4.2.30) (ADP-ribosyltransferase diphtheria toxin-like 1) (ARTD1) (NAD(+) ADP-ribosyltransferase 1) (ADPRT 1) (Poly[ADP-ribose] synthase 1)	PARP1 ADPRT PPOL	Homo sapiens (Human)	1014		308
146	B0ZBE0	B0ZBE0_HUMAN	unreviewed	Adrenergic, alpha-1D-, receptor	ADRA1D hCG_1646223	Homo sapiens (Human)	572		309
146	P25100	ADA1D_HUMAN	reviewed	Alpha-1D adrenergic receptor (Alpha-1A adrenergic receptor) (Alpha-1D adrenoreceptor) (Alpha-1D adrenoceptor) (Alpha-adrenergic receptor 1a)	ADRA1D ADRA1A	Homo sapiens (Human)	572		310
147	P35368	ADA1B_HUMAN	reviewed	Alpha-1B adrenergic receptor (Alpha-1B adrenoreceptor) (Alpha-1B adrenoceptor)	ADRA1B	Homo sapiens (Human)	520		311
153	P08588	ADRB1_HUMAN	reviewed	Beta-1 adrenergic receptor (Beta-1 adrenoreceptor) (Beta-1 adrenoceptor)	ADRB1 ADRB1R B1AR	Homo sapiens (Human)	477		316
154	P07550	ADRB2_HUMAN	reviewed	Beta-2 adrenergic receptor (Beta-2 adrenoreceptor) (Beta-2 adrenoceptor)	ADRB2 ADRB2R B2AR	Homo sapiens (Human)	413		317
155	A8KAG8	A8KAG8_HUMAN	unreviewed	Adrenergic, beta-3-, receptor, isoform CRA_b (cDNA FLJ78531, highly similar to Homo sapiens adrenergic, beta-3-, receptor (ADRB3), mRNA) (cDNA, FLJ94487, Homo sapiens adrenergic, beta-3-, receptor (ADRB3), mRNA)	ADRB3 hCG_21141	Homo sapiens (Human)	408		320
155	P13945	ADRB3_HUMAN	reviewed	Beta-3 adrenergic receptor (Beta-3 adrenoreceptor) (Beta-3 adrenoceptor)	ADRB3 ADRB3R B3AR	Homo sapiens (Human)	408		321
157	A0A024R1D8	A0A024R1D8_HUMAN	unreviewed	Protein-serine/threonine kinase (EC 2.7.11.-)	ADRBK2 hCG_40095	Homo sapiens (Human)	688		322
157	P35626	ARBK2_HUMAN	reviewed	Beta-adrenergic receptor kinase 2 (Beta-ARK-2) (EC 2.7.11.15) (G-protein-coupled receptor kinase 3)	GRK3 ADRBK2 BARK2	Homo sapiens (Human)	688		323
157	Q8N433	Q8N433_HUMAN	unreviewed	Protein-serine/threonine kinase (EC 2.7.11.-)	GRK3	Homo sapiens (Human)	387		325
158	A0A1B0GWJ0	A0A1B0GWJ0_HUMAN	unreviewed	Adenylosuccinate lyase (ASL) (EC 4.3.2.2) (Adenylosuccinase)	ADSL	Homo sapiens (Human)	480		326
158	P30566	PUR8_HUMAN	reviewed	Adenylosuccinate lyase (ADSL) (ASL) (EC 4.3.2.2) (Adenylosuccinase) (ASase)	ADSL AMPS	Homo sapiens (Human)	484		327
158	X5D7W4	X5D7W4_HUMAN	unreviewed	Adenylosuccinate lyase isoform C	ADSL	Homo sapiens (Human)	46		328
158	X5D8S6	X5D8S6_HUMAN	unreviewed	Adenylosuccinate lyase (ASL) (EC 4.3.2.2) (Adenylosuccinase) (Fragment)	ADSL hCG_40060	Homo sapiens (Human)	484		329
159	A0A024R5Q7	A0A024R5Q7_HUMAN	unreviewed	Adenylosuccinate synthetase isozyme 2 (AMPSase 2) (AdSS 2) (EC 6.3.4.4) (Adenylosuccinate synthetase, acidic isozyme) (Adenylosuccinate synthetase, liver isozyme) (IMP--aspartate ligase 2)	ADSS ADSS2 hCG_15389	Homo sapiens (Human)	456		330
159	P30520	PURA2_HUMAN	reviewed	Adenylosuccinate synthetase isozyme 2 (AMPSase 2) (AdSS 2) (EC 6.3.4.4) (Adenylosuccinate synthetase, acidic isozyme) (Adenylosuccinate synthetase, liver isozyme) (L-type adenylosuccinate synthetase) (IMP--aspartate ligase 2)	ADSS ADSS2	Homo sapiens (Human)	456		331
160	O95782	AP2A1_HUMAN	reviewed	AP-2 complex subunit alpha-1 (100 kDa coated vesicle protein A) (Adaptor protein complex AP-2 subunit alpha-1) (Adaptor-related protein complex 2 subunit alpha-1) (Alpha-adaptin A) (Alpha1-adaptin) (Clathrin assembly protein complex 2 alpha-A large chain) (Plasma membrane adaptor HA2/AP2 adaptin alpha A subunit)	AP2A1 ADTAA CLAPA1	Homo sapiens (Human)	977		332
161	O94973	AP2A2_HUMAN	reviewed	AP-2 complex subunit alpha-2 (100 kDa coated vesicle protein C) (Adaptor protein complex AP-2 subunit alpha-2) (Adaptor-related protein complex 2 subunit alpha-2) (Alpha-adaptin C) (Alpha2-adaptin) (Clathrin assembly protein complex 2 alpha-C large chain) (Huntingtin yeast partner J) (Huntingtin-interacting protein 9) (HIP-9) (Huntingtin-interacting protein J) (Plasma membrane adaptor HA2/AP2 ada…	AP2A2 ADTAB CLAPA2 HIP9 HYPJ KIAA0899	Homo sapiens (Human)	939		334
162	Q10567	AP1B1_HUMAN	reviewed	AP-1 complex subunit beta-1 (Adaptor protein complex AP-1 subunit beta-1) (Adaptor-related protein complex 1 subunit beta-1) (Beta-1-adaptin) (Beta-adaptin 1) (Clathrin assembly protein complex 1 beta large chain) (Golgi adaptor HA1/AP1 adaptin beta subunit)	AP1B1 ADTB1 BAM22 CLAPB2	Homo sapiens (Human)	949		335
163	A0A140VJE8	A0A140VJE8_HUMAN	unreviewed	AP complex subunit beta	AP2B1 hCG_1992160	Homo sapiens (Human)	951		338
163	P63010	AP2B1_HUMAN	reviewed	AP-2 complex subunit beta (AP105B) (Adaptor protein complex AP-2 subunit beta) (Adaptor-related protein complex 2 subunit beta) (Beta-2-adaptin) (Beta-adaptin) (Clathrin assembly protein complex 2 beta large chain) (Plasma membrane adaptor HA2/AP2 adaptin beta subunit)	AP2B1 ADTB2 CLAPB1	Homo sapiens (Human)	937		347
163	Q96EL6	Q96EL6_HUMAN	unreviewed	Putative uncharacterized protein (Fragment)		Homo sapiens (Human)	556		350
164	A0A140VJE7	A0A140VJE7_HUMAN	unreviewed	Testicular tissue protein Li 21		Homo sapiens (Human)	825		353
164	O43747	AP1G1_HUMAN	reviewed	AP-1 complex subunit gamma-1 (Adaptor protein complex AP-1 subunit gamma-1) (Adaptor-related protein complex 1 subunit gamma-1) (Clathrin assembly protein complex 1 gamma-1 large chain) (Gamma1-adaptin) (Golgi adaptor HA1/AP1 adaptin subunit gamma-1)	AP1G1 ADTG CLAPG1	Homo sapiens (Human)	822		355
164	Q8IY97	Q8IY97_HUMAN	unreviewed	Adaptor-related protein complex 1, gamma 1 subunit	AP1G1	Homo sapiens (Human)	825		356
166	Q08117	AES_HUMAN	reviewed	Amino-terminal enhancer of split (Amino enhancer of split) (Gp130-associated protein GAM) (Grg-5) (Groucho-related protein 5) (Protein ESP1) (Protein GRG)	AES GRG GRG5	Homo sapiens (Human)	197		358
166	Q8WY48	Q8WY48_HUMAN	unreviewed	Putative uncharacterized protein PP2150	PP2150	Homo sapiens (Human)	103		360
176	E7ENV9	E7ENV9_HUMAN	unreviewed	Aggrecan core protein	ACAN	Homo sapiens (Human)	2431		361
176	E7EX88	E7EX88_HUMAN	unreviewed	Aggrecan core protein	ACAN	Homo sapiens (Human)	2530		366
176	H0YM81	H0YM81_HUMAN	unreviewed	Aggrecan core protein	ACAN	Homo sapiens (Human)	2492		367
177	B4DNX3	B4DNX3_HUMAN	unreviewed	cDNA FLJ56412, highly similar to Advanced glycosylation end product-specific receptor		Homo sapiens (Human)	435		372
177	Q15109	RAGE_HUMAN	reviewed	Advanced glycosylation end product-specific receptor (Receptor for advanced glycosylation end products)	AGER RAGE	Homo sapiens (Human)	404		373
178	A0A0S2A4E4	A0A0S2A4E4_HUMAN	unreviewed	Amylo-1, 6-glucosidase, 4-alpha-glucanotransferase (Glycogen debranching enzyme, glycogen storage disease type III), isoform CRA_b (Glycogen debranching protein)	AGL hCG_31497	Homo sapiens (Human)	1532		374
178	P35573	GDE_HUMAN	reviewed	Glycogen debranching enzyme (Glycogen debrancher) [Includes: 4-alpha-glucanotransferase (EC 2.4.1.25) (Oligo-1,4-1,4-glucantransferase); Amylo-alpha-1,6-glucosidase (Amylo-1,6-glucosidase) (EC 3.2.1.33) (Dextrin 6-alpha-D-glucosidase)]	AGL GDE	Homo sapiens (Human)	1532		375
182	P78504	JAG1_HUMAN	reviewed	Protein jagged-1 (Jagged1) (hJ1) (CD antigen CD339)	JAG1 JAGL1	Homo sapiens (Human)	1218		377
182	Q99740	Q99740_HUMAN	unreviewed	Soluble protein Jagged (Fragment)		Homo sapiens (Human)	263		378
183	B0ZBE2	B0ZBE2_HUMAN	unreviewed	Angiotensinogen (Serpin peptidase inhibitor, clade A, member 8) (Angiotensinogen (Serpin peptidase inhibitor, clade A, member 8), isoform CRA_a)	AGT hCG_14741	Homo sapiens (Human)	485		379
183	B2R5S1	B2R5S1_HUMAN	unreviewed	cDNA, FLJ92595, highly similar to Homo sapiens angiotensinogen (serine (or cysteine) proteinaseinhibitor, clade A (alpha-1 antiproteinase, antitrypsin), member 8)(AGT), mRNA		Homo sapiens (Human)	485		381
183	P01019	ANGT_HUMAN	reviewed	Angiotensinogen (Serpin A8) [Cleaved into: Angiotensin-1 (Angiotensin 1-10) (Angiotensin I) (Ang I); Angiotensin-2 (Angiotensin 1-8) (Angiotensin II) (Ang II); Angiotensin-3 (Angiotensin 2-8) (Angiotensin III) (Ang III) (Des-Asp[1]-angiotensin II); Angiotensin-4 (Angiotensin 3-8) (Angiotensin IV) (Ang IV); Angiotensin 1-9; Angiotensin 1-7; Angiotensin 1-5; Angiotensin 1-4]	AGT SERPINA8	Homo sapiens (Human)	485		382
185	A0A0A0MSE3	A0A0A0MSE3_HUMAN	unreviewed	Angiotensin II receptor, type 1, isoform CRA_c (Type-1 angiotensin II receptor)	AGTR1 hCG_2022206	Homo sapiens (Human)	388		383
185	D3DNG8	D3DNG8_HUMAN	unreviewed	Angiotensin II receptor, type 1, isoform CRA_a (Type-1 angiotensin II receptor)	AGTR1 hCG_2022206	Homo sapiens (Human)	394		387
185	P30556	AGTR1_HUMAN	reviewed	Type-1 angiotensin II receptor (AT1AR) (AT1BR) (Angiotensin II type-1 receptor) (AT1)	AGTR1 AGTR1A AGTR1B AT2R1 AT2R1B	Homo sapiens (Human)	359		388
185	Q53YY0	Q53YY0_HUMAN	unreviewed	Angiotensin II receptor, type 1 (Angiotensin II receptor, type 1, isoform CRA_b) (cDNA FLJ75705, highly similar to Homo sapiens angiotensin II receptor, type 1 (AGTR1), transcript variant 1, mRNA)	AGTR1 hCG_2022206	Homo sapiens (Human)	359		389
185	Q6NUP5	Q6NUP5_HUMAN	unreviewed	Angiotensin II receptor, type 1	AGTR1	Homo sapiens (Human)	359		390
189	P21549	SPYA_HUMAN	reviewed	Serine--pyruvate aminotransferase (SPT) (EC 2.6.1.51) (Alanine--glyoxylate aminotransferase) (AGT) (EC 2.6.1.44)	AGXT AGT1 SPAT	Homo sapiens (Human)	392		392
190	F1D8P4	F1D8P4_HUMAN	unreviewed	Nuclear receptor DAX1 (Nuclear receptor subfamily 0, group B, member 1)	NR0B1 hCG_15520	Homo sapiens (Human)	470		394
190	P51843	NR0B1_HUMAN	reviewed	Nuclear receptor subfamily 0 group B member 1 (DSS-AHC critical region on the X chromosome protein 1) (Nuclear receptor DAX-1)	NR0B1 AHC DAX1	Homo sapiens (Human)	470		396
191	P23526	SAHH_HUMAN	reviewed	Adenosylhomocysteinase (AdoHcyase) (EC 3.3.1.1) (S-adenosyl-L-homocysteine hydrolase)	AHCY SAHH	Homo sapiens (Human)	432		397
191	Q1RMG2	Q1RMG2_HUMAN	unreviewed	Adenosylhomocysteinase (EC 3.3.1.1)	AHCY	Homo sapiens (Human)	306		399
196	A0A024R9Z8	A0A024R9Z8_HUMAN	unreviewed	Aryl hydrocarbon receptor, isoform CRA_a	AHR hCG_17373	Homo sapiens (Human)	848		400
196	P35869	AHR_HUMAN	reviewed	Aryl hydrocarbon receptor (Ah receptor) (AhR) (Class E basic helix-loop-helix protein 76) (bHLHe76)	AHR BHLHE76	Homo sapiens (Human)	848		401
197	P02765	FETUA_HUMAN	reviewed	Alpha-2-HS-glycoprotein (Alpha-2-Z-globulin) (Ba-alpha-2-glycoprotein) (Fetuin-A) [Cleaved into: Alpha-2-HS-glycoprotein chain A; Alpha-2-HS-glycoprotein chain B]	AHSG FETUA PRO2743	Homo sapiens (Human)	367		402
203	P00568	KAD1_HUMAN	reviewed	Adenylate kinase isoenzyme 1 (AK 1) (EC 2.7.4.3) (EC 2.7.4.6) (ATP-AMP transphosphorylase 1) (ATP:AMP phosphotransferase) (Adenylate monophosphate kinase) (Myokinase)	AK1	Homo sapiens (Human)	194		403
203	Q5T9B7	Q5T9B7_HUMAN	unreviewed	Adenylate kinase isoenzyme 1 (AK 1) (EC 2.7.4.3) (EC 2.7.4.6) (ATP-AMP transphosphorylase 1) (ATP:AMP phosphotransferase) (Adenylate monophosphate kinase) (Myokinase)	AK1	Homo sapiens (Human)	210		405
203	Q6FGX9	Q6FGX9_HUMAN	unreviewed	Adenylate kinase isoenzyme 1 (AK 1) (EC 2.7.4.3) (EC 2.7.4.6) (ATP-AMP transphosphorylase 1) (ATP:AMP phosphotransferase) (Adenylate monophosphate kinase) (Myokinase)	AK1 HTL-S-58j hCG_2039407	Homo sapiens (Human)	194		410
204	A0A140VK93	A0A140VK93_HUMAN	unreviewed	Adenylate kinase 2, mitochondrial (AK 2) (EC 2.7.4.3) (ATP-AMP transphosphorylase 2) (ATP:AMP phosphotransferase) (Adenylate monophosphate kinase)	AK2	Homo sapiens (Human)	239		411
204	F8VY04	F8VY04_HUMAN	unreviewed	Adenylate kinase 2, mitochondrial	AK2	Homo sapiens (Human)	190		420
204	F8W1A4	F8W1A4_HUMAN	unreviewed	Adenylate kinase 2, mitochondrial (AK 2) (EC 2.7.4.3) (ATP-AMP transphosphorylase 2) (ATP:AMP phosphotransferase) (Adenylate monophosphate kinase)	AK2	Homo sapiens (Human)	232		421
204	G3V213	G3V213_HUMAN	unreviewed	Adenylate kinase 2, isoform CRA_a (Adenylate kinase 2, mitochondrial)	AK2 hCG_2032090	Homo sapiens (Human)	133		427
204	P54819	KAD2_HUMAN	reviewed	Adenylate kinase 2, mitochondrial (AK 2) (EC 2.7.4.3) (ATP-AMP transphosphorylase 2) (ATP:AMP phosphotransferase) (Adenylate monophosphate kinase) [Cleaved into: Adenylate kinase 2, mitochondrial, N-terminally processed]	AK2 ADK2	Homo sapiens (Human)	239		432
205	D3DQ64	D3DQ64_HUMAN	unreviewed	Adenylate kinase 4, mitochondrial (HCG2031840, isoform CRA_c)	AK4 hCG_2031840	Homo sapiens (Human)	171		433
205	P27144	KAD4_HUMAN	reviewed	Adenylate kinase 4, mitochondrial (AK 4) (EC 2.7.4.10) (EC 2.7.4.6) (Adenylate kinase 3-like) (GTP:AMP phosphotransferase AK4)	AK4 AK3 AK3L1	Homo sapiens (Human)	223		439
208	B4DG79	B4DG79_HUMAN	unreviewed	cDNA FLJ55487, highly similar to RAC-beta serine/threonine-protein kinase (EC2.7.11.1)		Homo sapiens (Human)	419		440
208	P31751	AKT2_HUMAN	reviewed	RAC-beta serine/threonine-protein kinase (EC 2.7.11.1) (Protein kinase Akt-2) (Protein kinase B beta) (PKB beta) (RAC-PK-beta)	AKT2	Homo sapiens (Human)	481		444
210	A0A024R877	A0A024R877_HUMAN	unreviewed	Delta-aminolevulinic acid dehydratase (EC 4.2.1.24)	ALAD hCG_29185	Homo sapiens (Human)	339		445
210	A0A140VJL9	A0A140VJL9_HUMAN	unreviewed	Delta-aminolevulinic acid dehydratase (EC 4.2.1.24)		Homo sapiens (Human)	330		463
210	B7Z3I9	B7Z3I9_HUMAN	unreviewed	Delta-aminolevulinic acid dehydratase (EC 4.2.1.24)		Homo sapiens (Human)	313		467
210	P13716	HEM2_HUMAN	reviewed	Delta-aminolevulinic acid dehydratase (ALADH) (EC 4.2.1.24) (Porphobilinogen synthase)	ALAD	Homo sapiens (Human)	330		468
210	Q6ZMU0	Q6ZMU0_HUMAN	unreviewed	Delta-aminolevulinic acid dehydratase (EC 4.2.1.24)		Homo sapiens (Human)	359		471
211	B4DVA0	B4DVA0_HUMAN	unreviewed	cDNA FLJ56039, highly similar to 5-aminolevulinate synthase, nonspecific, mitochondrial (EC 2.3.1.37)		Homo sapiens (Human)	657		472
211	P13196	HEM1_HUMAN	reviewed	5-aminolevulinate synthase, nonspecific, mitochondrial (ALAS-H) (EC 2.3.1.37) (5-aminolevulinic acid synthase 1) (Delta-ALA synthase 1) (Delta-aminolevulinate synthase 1)	ALAS1 ALAS3 ALASH OK/SW-cl.121	Homo sapiens (Human)	640		473
211	Q5JAM2	Q5JAM2_HUMAN	unreviewed	5-aminolevulinate synthase (EC 2.3.1.37) (5-aminolevulinic acid synthase) (Delta-ALA synthase) (Delta-aminolevulinate synthase)	ALAS1 hCG_42575	Homo sapiens (Human)	640		476
213	P02768	ALBU_HUMAN	reviewed	Serum albumin	ALB GIG20 GIG42 PRO0903 PRO1708 PRO2044 PRO2619 PRO2675 UNQ696/PRO1341	Homo sapiens (Human)	609		477
214	B3KNN9	B3KNN9_HUMAN	unreviewed	cDNA FLJ30070 fis, clone ASTRO2000046, highly similar to CD166 ANTIGEN		Homo sapiens (Human)	555		478
214	Q13740	CD166_HUMAN	reviewed	CD166 antigen (Activated leukocyte cell adhesion molecule) (CD antigen CD166)	ALCAM MEMD	Homo sapiens (Human)	583		479
215	P33897	ABCD1_HUMAN	reviewed	ATP-binding cassette sub-family D member 1 (Adrenoleukodystrophy protein) (ALDP)	ABCD1 ALD	Homo sapiens (Human)	745		480
216	P00352	AL1A1_HUMAN	reviewed	Retinal dehydrogenase 1 (RALDH 1) (RalDH1) (EC 1.2.1.-) (EC 1.2.1.36) (ALDH-E1) (ALHDII) (Aldehyde dehydrogenase family 1 member A1) (Aldehyde dehydrogenase, cytosolic)	ALDH1A1 ALDC ALDH1 PUMB1	Homo sapiens (Human)	501		481
216	V9HW83	V9HW83_HUMAN	unreviewed	Aldehyde dehydrogenase 1 family, member A1, isoform CRA_a (Epididymis luminal protein 12) (Epididymis secretory sperm binding protein Li 53e)	HEL-S-53e ALDH1A1 HEL12 hCG_17306	Homo sapiens (Human)	501		482
217	P05091	ALDH2_HUMAN	reviewed	Aldehyde dehydrogenase, mitochondrial (EC 1.2.1.3) (ALDH class 2) (ALDH-E2) (ALDHI)	ALDH2 ALDM	Homo sapiens (Human)	517		483
218	I3L3I9	I3L3I9_HUMAN	unreviewed	Aldehyde dehydrogenase, dimeric NADP-preferring	ALDH3A1	Homo sapiens (Human)	380		487
218	P30838	AL3A1_HUMAN	reviewed	Aldehyde dehydrogenase, dimeric NADP-preferring (EC 1.2.1.5) (ALDHIII) (Aldehyde dehydrogenase 3) (Aldehyde dehydrogenase family 3 member A1)	ALDH3A1 ALDH3	Homo sapiens (Human)	453		488
218	Q6PKA6	Q6PKA6_HUMAN	unreviewed	ALDH3A1 protein (Fragment)	ALDH3A1	Homo sapiens (Human)	512		489
219	P30837	AL1B1_HUMAN	reviewed	Aldehyde dehydrogenase X, mitochondrial (EC 1.2.1.3) (Aldehyde dehydrogenase 5) (Aldehyde dehydrogenase family 1 member B1)	ALDH1B1 ALDH5 ALDHX	Homo sapiens (Human)	517		492
220	A0A024RC95	A0A024RC95_HUMAN	unreviewed	Aldehyde dehydrogenase 1 family, member A3, isoform CRA_a	ALDH1A3 hCG_28035	Homo sapiens (Human)	512		493
220	H0Y2X5	H0Y2X5_HUMAN	unreviewed	Aldehyde dehydrogenase 1 family, member A3, isoform CRA_b (Aldehyde dehydrogenase family 1 member A3)	ALDH1A3 hCG_28035	Homo sapiens (Human)	405		495
220	P47895	AL1A3_HUMAN	reviewed	Aldehyde dehydrogenase family 1 member A3 (EC 1.2.1.5) (Aldehyde dehydrogenase 6) (Retinaldehyde dehydrogenase 3) (RALDH-3) (RalDH3)	ALDH1A3 ALDH6	Homo sapiens (Human)	512		501
220	Q7Z3A2	Q7Z3A2_HUMAN	unreviewed	Putative uncharacterized protein DKFZp686G1675 (Fragment)	DKFZp686G1675	Homo sapiens (Human)	416		506
221	A0A024R5D8	A0A024R5D8_HUMAN	unreviewed	Aldehyde dehydrogenase	ALDH3B1 hCG_20258	Homo sapiens (Human)	468		509
221	A0A024R5K0	A0A024R5K0_HUMAN	unreviewed	Aldehyde dehydrogenase	ALDH3B1 hCG_20258	Homo sapiens (Human)	431		513
221	A0A087X2D4	A0A087X2D4_HUMAN	unreviewed	Aldehyde dehydrogenase family 3 member B1	ALDH3B1	Homo sapiens (Human)	351		515
221	P43353	AL3B1_HUMAN	reviewed	Aldehyde dehydrogenase family 3 member B1 (EC 1.2.1.5) (Aldehyde dehydrogenase 7)	ALDH3B1 ALDH7	Homo sapiens (Human)	468		518
222	P48448	AL3B2_HUMAN	reviewed	Aldehyde dehydrogenase family 3 member B2 (EC 1.2.1.5) (Aldehyde dehydrogenase 8)	ALDH3B2 ALDH8	Homo sapiens (Human)	385		521
223	B9EKV4	B9EKV4_HUMAN	unreviewed	Aldehyde dehydrogenase 9 family, member A1	ALDH9A1 hCG_21745	Homo sapiens (Human)	518		523
223	P49189	AL9A1_HUMAN	reviewed	4-trimethylaminobutyraldehyde dehydrogenase (TMABADH) (EC 1.2.1.47) (Aldehyde dehydrogenase E3 isozyme) (Aldehyde dehydrogenase family 9 member A1) (EC 1.2.1.3) (Gamma-aminobutyraldehyde dehydrogenase) (EC 1.2.1.19) (R-aminobutyraldehyde dehydrogenase) [Cleaved into: 4-trimethylaminobutyraldehyde dehydrogenase, N-terminally processed]	ALDH9A1 ALDH4 ALDH7 ALDH9	Homo sapiens (Human)	494		525
224	P51648	AL3A2_HUMAN	reviewed	Fatty aldehyde dehydrogenase (EC 1.2.1.3) (Aldehyde dehydrogenase 10) (Aldehyde dehydrogenase family 3 member A2) (Microsomal aldehyde dehydrogenase)	ALDH3A2 ALDH10 FALDH	Homo sapiens (Human)	485		526
225	Q9UBJ2	ABCD2_HUMAN	reviewed	ATP-binding cassette sub-family D member 2 (Adrenoleukodystrophy-like 1) (Adrenoleukodystrophy-related protein) (hALDR)	ABCD2 ALD1 ALDL1 ALDR ALDRP	Homo sapiens (Human)	740		527
226	P04075	ALDOA_HUMAN	reviewed	Fructose-bisphosphate aldolase A (EC 4.1.2.13) (Lung cancer antigen NY-LU-1) (Muscle-type aldolase)	ALDOA ALDA	Homo sapiens (Human)	364		528
226	V9HWN7	V9HWN7_HUMAN	unreviewed	Fructose-bisphosphate aldolase (EC 4.1.2.13)	HEL-S-87p ALDOA hCG_1811258	Homo sapiens (Human)	364		529
229	A0A024R145	A0A024R145_HUMAN	unreviewed	Fructose-bisphosphate aldolase (EC 4.1.2.13)	ALDOB hCG_27655	Homo sapiens (Human)	364		533
229	P05062	ALDOB_HUMAN	reviewed	Fructose-bisphosphate aldolase B (EC 4.1.2.13) (Liver-type aldolase)	ALDOB ALDB	Homo sapiens (Human)	364		535
230	A0A024QZ64	A0A024QZ64_HUMAN	unreviewed	Fructose-bisphosphate aldolase (EC 4.1.2.13)	ALDOC hCG_31801	Homo sapiens (Human)	364		537
230	P09972	ALDOC_HUMAN	reviewed	Fructose-bisphosphate aldolase C (EC 4.1.2.13) (Brain-type aldolase)	ALDOC ALDC	Homo sapiens (Human)	364		538
231	A0A024R7A8	A0A024R7A8_HUMAN	unreviewed	Aldo-keto reductase family 1, member B1 (Aldose reductase), isoform CRA_a	AKR1B1 hCG_20344	Homo sapiens (Human)	316		539
231	P15121	ALDR_HUMAN	reviewed	Aldose reductase (AR) (EC 1.1.1.21) (Aldehyde reductase) (Aldo-keto reductase family 1 member B1)	AKR1B1 ALDR1	Homo sapiens (Human)	316		540
238	B6D4Y2	B6D4Y2_HUMAN	unreviewed	Tyrosine-protein kinase receptor (EC 2.7.10.1)	ALK	Homo sapiens (Human)	1620		545
238	Q9UM73	ALK_HUMAN	reviewed	ALK tyrosine kinase receptor (EC 2.7.10.1) (Anaplastic lymphoma kinase) (CD antigen CD246)	ALK	Homo sapiens (Human)	1620		546
240	P09917	LOX5_HUMAN	reviewed	Arachidonate 5-lipoxygenase (5-LO) (5-lipoxygenase) (EC 1.13.11.34)	ALOX5 LOG5	Homo sapiens (Human)	674		547
247	O15296	LX15B_HUMAN	reviewed	Arachidonate 15-lipoxygenase B (15-LOX-B) (EC 1.13.11.33) (15-lipoxygenase 2) (15-LOX-2) (Arachidonate 15-lipoxygenase type II) (Linoleate 13-lipoxygenase 15-LOb) (EC 1.13.11.-)	ALOX15B	Homo sapiens (Human)	676		550
248	A0A024R4A2	A0A024R4A2_HUMAN	unreviewed	Alkaline phosphatase (EC 3.1.3.1)	ALPI hCG_33449	Homo sapiens (Human)	528		551
248	P09923	PPBI_HUMAN	reviewed	Intestinal-type alkaline phosphatase (IAP) (Intestinal alkaline phosphatase) (EC 3.1.3.1)	ALPI	Homo sapiens (Human)	528		554
250	B2R7C7	B2R7C7_HUMAN	unreviewed	Alkaline phosphatase (EC 3.1.3.1)		Homo sapiens (Human)	535		558
250	P05187	PPB1_HUMAN	reviewed	Alkaline phosphatase, placental type (EC 3.1.3.1) (Alkaline phosphatase Regan isozyme) (Placental alkaline phosphatase 1) (PLAP-1)	ALPP PLAP	Homo sapiens (Human)	535		563
259	P02760	AMBP_HUMAN	reviewed	Protein AMBP [Cleaved into: Alpha-1-microglobulin (Protein HC) (Alpha-1 microglycoprotein) (Complex-forming glycoprotein heterogeneous in charge); Inter-alpha-trypsin inhibitor light chain (ITI-LC) (Bikunin) (EDC1) (HI-30) (Uronic-acid-rich protein); Trypstatin]	AMBP HCP ITIL	Homo sapiens (Human)	352		567
262	A0A088AWN0	A0A088AWN0_HUMAN	unreviewed	cDNA FLJ52754, highly similar to S-adenosylmethionine decarboxylase proenzyme (EC 4.1.1.50)		Homo sapiens (Human)	305		571
262	B4DZ60	B4DZ60_HUMAN	unreviewed	S-adenosylmethionine decarboxylase proenzyme (cDNA FLJ52467, highly similar to S-adenosylmethionine decarboxylase proenzyme (EC 4.1.1.50))	AMD1	Homo sapiens (Human)	214		572
262	P17707	DCAM_HUMAN	reviewed	S-adenosylmethionine decarboxylase proenzyme (AdoMetDC) (SAMDC) (EC 4.1.1.50) [Cleaved into: S-adenosylmethionine decarboxylase alpha chain; S-adenosylmethionine decarboxylase beta chain]	AMD1 AMD	Homo sapiens (Human)	334		573
262	Q5VXN5	Q5VXN5_HUMAN	unreviewed	S-adenosylmethionine decarboxylase proenzyme (cDNA FLJ59608, highly similar to S-adenosylmethionine decarboxylase proenzyme (EC 4.1.1.50)) (cDNA, FLJ79370, highly similar to S-adenosylmethionine decarboxylase proenzyme (EC 4.1.1.50))	AMD1	Homo sapiens (Human)	265		575
262	Q6N0B2	Q6N0B2_HUMAN	unreviewed	S-adenosylmethionine decarboxylase proenzyme (EC 4.1.1.50)	DKFZp686G18136	Homo sapiens (Human)	334		578
267	A0A024R6R5	A0A024R6R5_HUMAN	unreviewed	HCG1811773, isoform CRA_c	hCG_1811773	Homo sapiens (Human)	548		579
267	Q9UKV5	AMFR_HUMAN	reviewed	E3 ubiquitin-protein ligase AMFR (EC 2.3.2.27) (Autocrine motility factor receptor) (AMF receptor) (RING finger protein 45) (RING-type E3 ubiquitin transferase AMFR) (gp78)	AMFR RNF45	Homo sapiens (Human)	643		580
268	P03971	MIS_HUMAN	reviewed	Muellerian-inhibiting factor (Anti-Muellerian hormone) (AMH) (Muellerian-inhibiting substance) (MIS)	AMH MIF	Homo sapiens (Human)	560		581
269	Q16671	AMHR2_HUMAN	reviewed	Anti-Muellerian hormone type-2 receptor (EC 2.7.11.30) (Anti-Muellerian hormone type II receptor) (AMH type II receptor) (MIS type II receptor) (MISRII) (MRII)	AMHR2 AMHR MISR2	Homo sapiens (Human)	573		585
270	P23109	AMPD1_HUMAN	reviewed	AMP deaminase 1 (EC 3.5.4.6) (AMP deaminase isoform M) (Myoadenylate deaminase)	AMPD1	Homo sapiens (Human)	780		586
273	P49418	AMPH_HUMAN	reviewed	Amphiphysin	AMPH AMPH1	Homo sapiens (Human)	695		587
274	A0A024RAE9	A0A024RAE9_HUMAN	unreviewed	Bridging integrator 1, isoform CRA_d	BIN1 hCG_40441	Homo sapiens (Human)	454		590
274	A0A024RAF0	A0A024RAF0_HUMAN	unreviewed	Bridging integrator 1, isoform CRA_c	BIN1 hCG_40441	Homo sapiens (Human)	518		595
274	A0A024RAF1	A0A024RAF1_HUMAN	unreviewed	Bridging integrator 1, isoform CRA_k	BIN1 hCG_40441	Homo sapiens (Human)	593		596
274	A0A024RAF6	A0A024RAF6_HUMAN	unreviewed	Bridging integrator 1, isoform CRA_e	BIN1 hCG_40441	Homo sapiens (Human)	550		597
274	A0A024RAG8	A0A024RAG8_HUMAN	unreviewed	Bridging integrator 1, isoform CRA_f	BIN1 hCG_40441	Homo sapiens (Human)	439		598
274	A0A024RAG9	A0A024RAG9_HUMAN	unreviewed	Bridging integrator 1, isoform CRA_j	BIN1 hCG_40441	Homo sapiens (Human)	424		599
274	A0A024RAI4	A0A024RAI4_HUMAN	unreviewed	Bridging integrator 1, isoform CRA_b	BIN1 hCG_40441	Homo sapiens (Human)	475		602
274	A0A024RAI5	A0A024RAI5_HUMAN	unreviewed	Bridging integrator 1, isoform CRA_a	BIN1 hCG_40441	Homo sapiens (Human)	482		604
274	A0A024RAI6	A0A024RAI6_HUMAN	unreviewed	Bridging integrator 1, isoform CRA_g	BIN1 hCG_40441	Homo sapiens (Human)	409		605
274	A0A024RAJ2	A0A024RAJ2_HUMAN	unreviewed	Bridging integrator 1, isoform CRA_h	BIN1 hCG_40441	Homo sapiens (Human)	497		607
274	A0A024RAJ3	A0A024RAJ3_HUMAN	unreviewed	Bridging integrator 1, isoform CRA_i	BIN1 hCG_40441	Homo sapiens (Human)	506		617
274	B7Z2Z2	B7Z2Z2_HUMAN	unreviewed	cDNA FLJ60546, highly similar to Homo sapiens bridging integrator 1 (BIN1), transcript variant 3, mRNA		Homo sapiens (Human)	470		622
274	B7Z6Y2	B7Z6Y2_HUMAN	unreviewed	cDNA FLJ54942, highly similar to Homo sapiens bridging integrator 1 (BIN1), transcript variant 10, mRNA		Homo sapiens (Human)	385		624
274	O00499	BIN1_HUMAN	reviewed	Myc box-dependent-interacting protein 1 (Amphiphysin II) (Amphiphysin-like protein) (Box-dependent myc-interacting protein 1) (Bridging integrator 1)	BIN1 AMPHL	Homo sapiens (Human)	593		627
274	Q9BTH3	Q9BTH3_HUMAN	unreviewed	Bridging integrator 1	BIN1	Homo sapiens (Human)	439		629
276	P04745	AMY1_HUMAN	reviewed	Alpha-amylase 1 (EC 3.2.1.1) (1,4-alpha-D-glucan glucanohydrolase 1) (Salivary alpha-amylase)	AMY1A AMY1; AMY1B AMY1; AMY1C AMY1	Homo sapiens (Human)	511		633
276	Q6NSB3	Q6NSB3_HUMAN	unreviewed	Alpha-amylase (EC 3.2.1.1) (Fragment)	AMY1A	Homo sapiens (Human)	495		634
283	P03950	ANGI_HUMAN	reviewed	Angiogenin (EC 3.1.27.-) (Ribonuclease 5) (RNase 5)	ANG RNASE5	Homo sapiens (Human)	147		636
283	W0UV28	W0UV28_HUMAN	unreviewed	Ribonuclease A A1	RAA1	Homo sapiens (Human)	147		637
287	A0A024RDI4	A0A024RDI4_HUMAN	unreviewed	Ankyrin 2, neuronal, isoform CRA_a	ANK2 hCG_22680	Homo sapiens (Human)	1851		638
287	Q01484	ANK2_HUMAN	reviewed	Ankyrin-2 (ANK-2) (Ankyrin-B) (Brain ankyrin) (Non-erythroid ankyrin)	ANK2	Homo sapiens (Human)	3957		639
288	Q12955	ANK3_HUMAN	reviewed	Ankyrin-3 (ANK-3) (Ankyrin-G)	ANK3	Homo sapiens (Human)	4377		640
288	Q8NAK2	Q8NAK2_HUMAN	unreviewed	cDNA FLJ35208 fis, clone PLACE6018938, highly similar to Mus musculus epithelial ankyrin 3 (Ank3) 5kb isoform mRNA (Fragment)		Homo sapiens (Human)	549		641
291	A0A0S2Z3H3	A0A0S2Z3H3_HUMAN	unreviewed	Solute carrier family 25 member 4 isoform 1 (Fragment)	SLC25A4	Homo sapiens (Human)	298		642
291	P12235	ADT1_HUMAN	reviewed	ADP/ATP translocase 1 (ADP,ATP carrier protein 1) (ADP,ATP carrier protein, heart/skeletal muscle isoform T1) (Adenine nucleotide translocator 1) (ANT 1) (Solute carrier family 25 member 4)	SLC25A4 ANT1	Homo sapiens (Human)	298		644
292	P05141	ADT2_HUMAN	reviewed	ADP/ATP translocase 2 (ADP,ATP carrier protein 2) (ADP,ATP carrier protein, fibroblast isoform) (Adenine nucleotide translocator 2) (ANT 2) (Solute carrier family 25 member 5) [Cleaved into: ADP/ATP translocase 2, N-terminally processed]	SLC25A5 ANT2	Homo sapiens (Human)	298		649
292	Q6NVC0	Q6NVC0_HUMAN	unreviewed	SLC25A5 protein (Fragment)	SLC25A5	Homo sapiens (Human)	323		651
293	P12236	ADT3_HUMAN	reviewed	ADP/ATP translocase 3 (ADP,ATP carrier protein 3) (ADP,ATP carrier protein, isoform T2) (ANT 2) (Adenine nucleotide translocator 3) (ANT 3) (Solute carrier family 25 member 6) [Cleaved into: ADP/ATP translocase 3, N-terminally processed]	SLC25A6 ANT3 CDABP0051	Homo sapiens (Human)	298		656
293	Q6I9V5	Q6I9V5_HUMAN	unreviewed	SLC25A6 protein (Solute carrier family 25 (Mitochondrial carrier adenine nucleotide translocator), member 6) (cDNA, FLJ92654, highly similar to Homo sapiens solute carrier family 25 (mitochondrial carrier; adenine nucleotide translocator), member 6 (SLC25A6), mRNA)	SLC25A6 hCG_1746794	Homo sapiens (Human)	298		657
301	P04083	ANXA1_HUMAN	reviewed	Annexin A1 (Annexin I) (Annexin-1) (Calpactin II) (Calpactin-2) (Chromobindin-9) (Lipocortin I) (Phospholipase A2 inhibitory protein) (p35)	ANXA1 ANX1 LPC1	Homo sapiens (Human)	346		658
301	Q5TZZ9	Q5TZZ9_HUMAN	unreviewed	Annexin	ANXA1 hCG_17305	Homo sapiens (Human)	346		659
302	A0A024R5Z7	A0A024R5Z7_HUMAN	unreviewed	Annexin	ANXA2 hCG_2004404	Homo sapiens (Human)	339		660
302	P07355	ANXA2_HUMAN	reviewed	Annexin A2 (Annexin II) (Annexin-2) (Calpactin I heavy chain) (Calpactin-1 heavy chain) (Chromobindin-8) (Lipocortin II) (Placental anticoagulant protein IV) (PAP-IV) (Protein I) (p36)	ANXA2 ANX2 ANX2L4 CAL1H LPC2D	Homo sapiens (Human)	339		661
306	P12429	ANXA3_HUMAN	reviewed	Annexin A3 (35-alpha calcimedin) (Annexin III) (Annexin-3) (Inositol 1,2-cyclic phosphate 2-phosphohydrolase) (Lipocortin III) (Placental anticoagulant protein III) (PAP-III)	ANXA3 ANX3	Homo sapiens (Human)	323		662
307	P09525	ANXA4_HUMAN	reviewed	Annexin A4 (35-beta calcimedin) (Annexin IV) (Annexin-4) (Carbohydrate-binding protein p33/p41) (Chromobindin-4) (Endonexin I) (Lipocortin IV) (P32.5) (PP4-X) (Placental anticoagulant protein II) (PAP-II) (Protein II)	ANXA4 ANX4	Homo sapiens (Human)	319		663
307	Q6LES2	Q6LES2_HUMAN	unreviewed	Annexin (Fragment)	ANXA4 PIG28 hCG_39482	Homo sapiens (Human)	321		664
307	Q6P452	Q6P452_HUMAN	unreviewed	Annexin	ANXA4	Homo sapiens (Human)	299		665
308	P08758	ANXA5_HUMAN	reviewed	Annexin A5 (Anchorin CII) (Annexin V) (Annexin-5) (Calphobindin I) (CBP-I) (Endonexin II) (Lipocortin V) (Placental anticoagulant protein 4) (PP4) (Placental anticoagulant protein I) (PAP-I) (Thromboplastin inhibitor) (Vascular anticoagulant-alpha) (VAC-alpha)	ANXA5 ANX5 ENX2 PP4	Homo sapiens (Human)	320		666
308	V9HWE0	V9HWE0_HUMAN	unreviewed	Annexin	HEL-S-7	Homo sapiens (Human)	320		667
309	A0A0S2Z2Z6	A0A0S2Z2Z6_HUMAN	unreviewed	Annexin (Fragment)	ANXA6	Homo sapiens (Human)	673		668
309	A0A0S2Z377	A0A0S2Z377_HUMAN	unreviewed	Annexin (Fragment)	ANXA6 hCG_39152	Homo sapiens (Human)	667		669
309	P08133	ANXA6_HUMAN	reviewed	Annexin A6 (67 kDa calelectrin) (Annexin VI) (Annexin-6) (Calphobindin-II) (CPB-II) (Chromobindin-20) (Lipocortin VI) (Protein III) (p68) (p70)	ANXA6 ANX6	Homo sapiens (Human)	673		673
310	B2R657	B2R657_HUMAN	unreviewed	Annexin		Homo sapiens (Human)	488		675
310	P20073	ANXA7_HUMAN	reviewed	Annexin A7 (Annexin VII) (Annexin-7) (Synexin)	ANXA7 ANX7 SNX OK/SW-cl.95	Homo sapiens (Human)	488		676
311	P50995	ANX11_HUMAN	reviewed	Annexin A11 (56 kDa autoantigen) (Annexin XI) (Annexin-11) (Calcyclin-associated annexin 50) (CAP-50)	ANXA11 ANX11	Homo sapiens (Human)	505		677
311	Q5T0G8	Q5T0G8_HUMAN	unreviewed	Annexin	ANXA11 hCG_22492	Homo sapiens (Human)	505		678
316	Q06278	AOXA_HUMAN	reviewed	Aldehyde oxidase (EC 1.2.3.1) (Aldehyde oxidase 1) (Azaheterocycle hydroxylase) (EC 1.17.3.-)	AOX1 AO	Homo sapiens (Human)	1338		682
317	O14727	APAF_HUMAN	reviewed	Apoptotic protease-activating factor 1 (APAF-1)	APAF1 KIAA0413	Homo sapiens (Human)	1248		684
320	Q02410	APBA1_HUMAN	reviewed	Amyloid beta A4 precursor protein-binding family A member 1 (Adapter protein X11alpha) (Neuron-specific X11 protein) (Neuronal Munc18-1-interacting protein 1) (Mint-1)	APBA1 MINT1 X11	Homo sapiens (Human)	837		686
321	Q59G28	Q59G28_HUMAN	unreviewed	Amyloid beta A4 protein-binding, family A, member 2 variant (Fragment)		Homo sapiens (Human)	752		687
321	Q99767	APBA2_HUMAN	reviewed	Amyloid beta A4 precursor protein-binding family A member 2 (Adapter protein X11beta) (Neuron-specific X11L protein) (Neuronal Munc18-1-interacting protein 2) (Mint-2)	APBA2 MINT2 X11L	Homo sapiens (Human)	749		688
322	B7Z4M9	B7Z4M9_HUMAN	unreviewed	cDNA FLJ57330, highly similar to Amyloid beta A4 protein-binding family B member 1		Homo sapiens (Human)	451		694
322	O00213	APBB1_HUMAN	reviewed	Amyloid beta A4 precursor protein-binding family B member 1 (Protein Fe65)	APBB1 FE65 RIR	Homo sapiens (Human)	710		695
323	B4DJ88	B4DJ88_HUMAN	unreviewed	cDNA FLJ52628, highly similar to Amyloid beta A4 protein-binding family B member 2 (Fe65-like protein)		Homo sapiens (Human)	471		696
323	B4E2F2	B4E2F2_HUMAN	unreviewed	cDNA FLJ61068, highly similar to Amyloid beta A4 protein-bindingfamily B member 2 (Fe65-like protein)		Homo sapiens (Human)	758		699
323	G5E9Y1	G5E9Y1_HUMAN	unreviewed	Amyloid beta (A4) protein-binding, family B, member 2 (Fe65-like), isoform CRA_c (Amyloid beta A4 precursor protein-binding family B member 2)	APBB2 hCG_33089	Homo sapiens (Human)	737		701
323	Q5I0G1	Q5I0G1_HUMAN	unreviewed	APBB2 protein (Fragment)	APBB2	Homo sapiens (Human)	365		705
323	Q92870	APBB2_HUMAN	reviewed	Amyloid beta A4 precursor protein-binding family B member 2 (Protein Fe65-like 1)	APBB2 FE65L FE65L1	Homo sapiens (Human)	758		706
325	P02743	SAMP_HUMAN	reviewed	Serum amyloid P-component (SAP) (9.5S alpha-1-glycoprotein) [Cleaved into: Serum amyloid P-component(1-203)]	APCS PTX2	Homo sapiens (Human)	223		708
325	V9HWP0	V9HWP0_HUMAN	unreviewed	Pentaxin (Pentraxin)	HEL-S-92n APCS hCG_39427	Homo sapiens (Human)	223		710
326	O43918	AIRE_HUMAN	reviewed	Autoimmune regulator (Autoimmune polyendocrinopathy candidiasis ectodermal dystrophy protein) (APECED protein)	AIRE APECED	Homo sapiens (Human)	545		712
327	A0A024R2U9	A0A024R2U9_HUMAN	unreviewed	N-acylaminoacyl-peptide hydrolase, isoform CRA_b	APEH hCG_1784107	Homo sapiens (Human)	732		713
327	P13798	ACPH_HUMAN	reviewed	Acylamino-acid-releasing enzyme (AARE) (EC 3.4.19.1) (Acyl-peptide hydrolase) (APH) (Acylaminoacyl-peptidase) (Oxidized protein hydrolase) (OPH)	APEH D3F15S2 D3S48E DNF15S2	Homo sapiens (Human)	732		714
328	P27695	APEX1_HUMAN	reviewed	DNA-(apurinic or apyrimidinic site) lyase (EC 3.1.-.-) (EC 4.2.99.18) (APEX nuclease) (APEN) (Apurinic-apyrimidinic endonuclease 1) (AP endonuclease 1) (APE-1) (REF-1) (Redox factor-1) [Cleaved into: DNA-(apurinic or apyrimidinic site) lyase, mitochondrial]	APEX1 APE APE1 APEX APX HAP1 REF1	Homo sapiens (Human)	318		716
328	Q5TZP7	Q5TZP7_HUMAN	unreviewed	DNA-(apurinic or apyrimidinic site) lyase (EC 4.2.99.18)	APEX1 hCG_40473	Homo sapiens (Human)	318		718
329	Q13490	BIRC2_HUMAN	reviewed	Baculoviral IAP repeat-containing protein 2 (EC 2.3.2.27) (Cellular inhibitor of apoptosis 1) (C-IAP1) (IAP homolog B) (Inhibitor of apoptosis protein 2) (hIAP-2) (hIAP2) (RING finger protein 48) (RING-type E3 ubiquitin transferase BIRC2) (TNFR2-TRAF-signaling complex protein 2)	BIRC2 API1 MIHB RNF48	Homo sapiens (Human)	618		720
330	Q13489	BIRC3_HUMAN	reviewed	Baculoviral IAP repeat-containing protein 3 (EC 2.3.2.27) (Apoptosis inhibitor 2) (API2) (Cellular inhibitor of apoptosis 2) (C-IAP2) (IAP homolog C) (Inhibitor of apoptosis protein 1) (hIAP-1) (hIAP1) (RING finger protein 49) (RING-type E3 ubiquitin transferase BIRC3) (TNFR2-TRAF-signaling complex protein 1)	BIRC3 API2 MIHC RNF49	Homo sapiens (Human)	604		722
331	B2R9R2	B2R9R2_HUMAN	unreviewed	cDNA, FLJ94517, highly similar to Homo sapiens baculoviral IAP repeat-containing 4 (BIRC4), mRNA		Homo sapiens (Human)	497		728
331	P98170	XIAP_HUMAN	reviewed	E3 ubiquitin-protein ligase XIAP (EC 6.3.2.-) (Baculoviral IAP repeat-containing protein 4) (IAP-like protein) (ILP) (hILP) (Inhibitor of apoptosis protein 3) (IAP-3) (hIAP-3) (hIAP3) (X-linked inhibitor of apoptosis protein) (X-linked IAP)	XIAP API3 BIRC4 IAP3	Homo sapiens (Human)	497		729
332	A0A0B4J1S3	A0A0B4J1S3_HUMAN	unreviewed	Baculoviral IAP repeat-containing protein 5	BIRC5	Homo sapiens (Human)	142		730
332	H3BLT4	H3BLT4_HUMAN	unreviewed	Baculoviral IAP repeat-containing protein 5	BIRC5	Homo sapiens (Human)	165		734
332	O15392	BIRC5_HUMAN	reviewed	Baculoviral IAP repeat-containing protein 5 (Apoptosis inhibitor 4) (Apoptosis inhibitor survivin)	BIRC5 API4 IAP4	Homo sapiens (Human)	142		735
334	A0A140VJE9	A0A140VJE9_HUMAN	unreviewed	Testicular tissue protein Li 23		Homo sapiens (Human)	751		738
334	B4E3I5	B4E3I5_HUMAN	unreviewed	cDNA FLJ56216, highly similar to Amyloid-like protein 2 (CDEIbox-binding protein) (CDEBP)		Homo sapiens (Human)	689		740
334	Q06481	APLP2_HUMAN	reviewed	Amyloid-like protein 2 (APLP-2) (APPH) (Amyloid protein homolog) (CDEI box-binding protein) (CDEBP)	APLP2 APPL2	Homo sapiens (Human)	763		744
335	A0A024R3E3	A0A024R3E3_HUMAN	unreviewed	Apolipoprotein A-I, isoform CRA_a	APOA1 hCG_41332	Homo sapiens (Human)	267		747
335	P02647	APOA1_HUMAN	reviewed	Apolipoprotein A-I (Apo-AI) (ApoA-I) (Apolipoprotein A1) [Cleaved into: Proapolipoprotein A-I (ProapoA-I); Truncated apolipoprotein A-I (Apolipoprotein A-I(1-242))]	APOA1	Homo sapiens (Human)	267		752
338	P04114	APOB_HUMAN	reviewed	Apolipoprotein B-100 (Apo B-100) [Cleaved into: Apolipoprotein B-48 (Apo B-48)]	APOB	Homo sapiens (Human)	4563		753
338	Q59HB3	Q59HB3_HUMAN	unreviewed	Apolipoprotein B variant (Fragment)		Homo sapiens (Human)	1615		754
338	Q7Z7Q0	Q7Z7Q0_HUMAN	unreviewed	APOB protein	APOB	Homo sapiens (Human)	825		761
347	P05090	APOD_HUMAN	reviewed	Apolipoprotein D (Apo-D) (ApoD)	APOD	Homo sapiens (Human)	189		768
350	P02749	APOH_HUMAN	reviewed	Beta-2-glycoprotein 1 (APC inhibitor) (Activated protein C-binding protein) (Anticardiolipin cofactor) (Apolipoprotein H) (Apo-H) (Beta-2-glycoprotein I) (B2GPI) (Beta(2)GPI)	APOH B2G1	Homo sapiens (Human)	345		770
353	P07741	APT_HUMAN	reviewed	Adenine phosphoribosyltransferase (APRT) (EC 2.4.2.7)	APRT	Homo sapiens (Human)	180		771
355	K9J972	K9J972_HUMAN	unreviewed	FAS receptor variant 9		Homo sapiens (Human)	197		775
355	P25445	TNR6_HUMAN	reviewed	Tumor necrosis factor receptor superfamily member 6 (Apo-1 antigen) (Apoptosis-mediating surface antigen FAS) (FASLG receptor) (CD antigen CD95)	FAS APT1 FAS1 TNFRSF6	Homo sapiens (Human)	335		780
355	Q59FU8	Q59FU8_HUMAN	unreviewed	Tumor necrosis factor receptor superfamily, member 6 isoform 1 variant (Fragment)		Homo sapiens (Human)	362		781
356	P48023	TNFL6_HUMAN	reviewed	Tumor necrosis factor ligand superfamily member 6 (Apoptosis antigen ligand) (APTL) (CD95 ligand) (CD95-L) (Fas antigen ligand) (Fas ligand) (FasL) (CD antigen CD178) [Cleaved into: Tumor necrosis factor ligand superfamily member 6, membrane form; Tumor necrosis factor ligand superfamily member 6, soluble form (Receptor-binding FasL ectodomain) (Soluble Fas ligand) (sFasL); ADAM10-processed FasL …	FASLG APT1LG1 CD95L FASL TNFSF6	Homo sapiens (Human)	281		782
356	Q53ZZ1	Q53ZZ1_HUMAN	unreviewed	FAS ligand (Fas ligand (TNF superfamily, member 6)) (Fas ligand (TNF superfamily, member 6), isoform CRA_b) (Tumor necrosis factor ligand 1A) (cDNA, FLJ95775, Homo sapiens tumor necrosis factor (ligand) superfamily, member 6(TNFSF6), mRNA)	TNFSF6 FASLG TNLG1A hCG_37643	Homo sapiens (Human)	281		785
358	A0A024RA31	A0A024RA31_HUMAN	unreviewed	Aquaporin 1 (Channel-forming integral protein, 28kDa) (HCG39137, isoform CRA_a)	AQP1 hCG_39137 tcag7.688	Homo sapiens (Human)	269		788
358	P29972	AQP1_HUMAN	reviewed	Aquaporin-1 (AQP-1) (Aquaporin-CHIP) (Urine water channel) (Water channel protein for red blood cells and kidney proximal tubule)	AQP1 CHIP28	Homo sapiens (Human)	269		790
360	Q92482	AQP3_HUMAN	reviewed	Aquaporin-3 (AQP-3) (Aquaglyceroporin-3)	AQP3	Homo sapiens (Human)	292		805
361	F1DSG4	F1DSG4_HUMAN	unreviewed	Aquaporin 4 transcript variant a (Aquaporin 4, isoform CRA_a)	AQP4 hCG_37174	Homo sapiens (Human)	323		808
361	P55087	AQP4_HUMAN	reviewed	Aquaporin-4 (AQP-4) (Mercurial-insensitive water channel) (MIWC) (WCH4)	AQP4	Homo sapiens (Human)	323		810
361	V9PBN7	V9PBN7_HUMAN	unreviewed	Aquaporin 4 isoform delta4 (Aquaporin-4)	AQP4	Homo sapiens (Human)	296		811
366	H0YK62	H0YK62_HUMAN	unreviewed	Aquaporin-9	AQP9	Homo sapiens (Human)	230		814
366	O43315	AQP9_HUMAN	reviewed	Aquaporin-9 (AQP-9) (Aquaglyceroporin-9) (Small solute channel 1)	AQP9 SSC1	Homo sapiens (Human)	295		815
367	F1D8N5	F1D8N5_HUMAN	unreviewed	Androgen nuclear receptor variant 2	NR3C4	Homo sapiens (Human)	388		816
367	P10275	ANDR_HUMAN	reviewed	Androgen receptor (Dihydrotestosterone receptor) (Nuclear receptor subfamily 3 group C member 4)	AR DHTR NR3C4	Homo sapiens (Human)	920		817
372	B0YIW5	B0YIW5_HUMAN	unreviewed	Archain 1, isoform CRA_b (Coatomer subunit delta variant 1) (cDNA, FLJ92603, Homo sapiens archain 1 (ARCN1), mRNA)	ARCN1 hCG_40220	Homo sapiens (Human)	511		818
372	P48444	COPD_HUMAN	reviewed	Coatomer subunit delta (Archain) (Delta-coat protein) (Delta-COP)	ARCN1 COPD	Homo sapiens (Human)	511		819
373	P36406	TRI23_HUMAN	reviewed	E3 ubiquitin-protein ligase TRIM23 (EC 6.3.2.-) (ADP-ribosylation factor domain-containing protein 1) (GTP-binding protein ARD-1) (RING finger protein 46) (Tripartite motif-containing protein 23)	TRIM23 ARD1 ARFD1 RNF46	Homo sapiens (Human)	574		822
374	P15514	AREG_HUMAN	reviewed	Amphiregulin (AR) (Colorectum cell-derived growth factor) (CRDGF)	AREG AREGB SDGF	Homo sapiens (Human)	252		823
375	A0A024R3Q3	A0A024R3Q3_HUMAN	unreviewed	ADP-ribosylation factor 1, isoform CRA_a	ARF1 hCG_42236	Homo sapiens (Human)	181		824
375	P84077	ARF1_HUMAN	reviewed	ADP-ribosylation factor 1	ARF1	Homo sapiens (Human)	181		826
377	A0A024R0Y6	A0A024R0Y6_HUMAN	unreviewed	ADP-ribosylation factor 3, isoform CRA_b	ARF3 hCG_40390	Homo sapiens (Human)	181		828
377	P61204	ARF3_HUMAN	reviewed	ADP-ribosylation factor 3	ARF3	Homo sapiens (Human)	181		829
378	P18085	ARF4_HUMAN	reviewed	ADP-ribosylation factor 4	ARF4 ARF2	Homo sapiens (Human)	180		830
379	P49703	ARL4D_HUMAN	reviewed	ADP-ribosylation factor-like protein 4D (ADP-ribosylation factor-like protein 4L)	ARL4D ARF4L	Homo sapiens (Human)	201		831
381	A4D0Z3	A4D0Z3_HUMAN	unreviewed	ADP-ribosylation factor 5 (ADP-ribosylation factor 5, isoform CRA_a) (cDNA, FLJ92389, Homo sapiens ADP-ribosylation factor 5 (ARF5), mRNA)	ARF5 hCG_32325 tcag7.6	Homo sapiens (Human)	180		832
381	P84085	ARF5_HUMAN	reviewed	ADP-ribosylation factor 5	ARF5	Homo sapiens (Human)	180		833
382	P62330	ARF6_HUMAN	reviewed	ADP-ribosylation factor 6	ARF6	Homo sapiens (Human)	175		834
383	P05089	ARGI1_HUMAN	reviewed	Arginase-1 (EC 3.5.3.1) (Liver-type arginase) (Type I arginase)	ARG1	Homo sapiens (Human)	322		835
387	A0A024R324	A0A024R324_HUMAN	unreviewed	Ras homolog gene family, member A, isoform CRA_a	RHOA hCG_20136	Homo sapiens (Human)	193		836
387	B4DKN9	B4DKN9_HUMAN	unreviewed	cDNA FLJ57740, highly similar to Transforming protein RhoA		Homo sapiens (Human)	173		837
387	C9JRM1	C9JRM1_HUMAN	unreviewed	Transforming protein RhoA	RHOA	Homo sapiens (Human)	90		839
387	C9JX21	C9JX21_HUMAN	unreviewed	Transforming protein RhoA	RHOA	Homo sapiens (Human)	187		840
387	P61586	RHOA_HUMAN	reviewed	Transforming protein RhoA (Rho cDNA clone 12) (h12)	RHOA ARH12 ARHA RHO12	Homo sapiens (Human)	193		841
387	Q9BVT0	Q9BVT0_HUMAN	unreviewed	ARHA protein (Fragment)	ARHA	Homo sapiens (Human)	101		842
388	P62745	RHOB_HUMAN	reviewed	Rho-related GTP-binding protein RhoB (Rho cDNA clone 6) (h6)	RHOB ARH6 ARHB	Homo sapiens (Human)	196		843
389	A0A024R0I3	A0A024R0I3_HUMAN	unreviewed	HCG2043376, isoform CRA_b	hCG_2043376	Homo sapiens (Human)	193		845
389	P08134	RHOC_HUMAN	reviewed	Rho-related GTP-binding protein RhoC (Rho cDNA clone 9) (h9)	RHOC ARH9 ARHC	Homo sapiens (Human)	193		846
390	B2R838	B2R838_HUMAN	unreviewed	cDNA, FLJ93726, highly similar to Homo sapiens ras homolog gene family, member E (ARHE), mRNA		Homo sapiens (Human)	244		847
390	P61587	RND3_HUMAN	reviewed	Rho-related GTP-binding protein RhoE (Protein MemB) (Rho family GTPase 3) (Rho-related GTP-binding protein Rho8) (Rnd3)	RND3 ARHE RHO8 RHOE	Homo sapiens (Human)	244		857
392	Q07960	RHG01_HUMAN	reviewed	Rho GTPase-activating protein 1 (CDC42 GTPase-activating protein) (GTPase-activating protein rhoGAP) (Rho-related small GTPase protein activator) (Rho-type GTPase-activating protein 1) (p50-RhoGAP)	ARHGAP1 CDC42GAP RHOGAP1	Homo sapiens (Human)	439		859
394	Q13017	RHG05_HUMAN	reviewed	Rho GTPase-activating protein 5 (Rho-type GTPase-activating protein 5) (p190-B)	ARHGAP5 RHOGAP5	Homo sapiens (Human)	1502		860
396	J3QQX2	J3QQX2_HUMAN	unreviewed	Rho GDP-dissociation inhibitor 1	ARHGDIA	Homo sapiens (Human)	235		861
396	P52565	GDIR1_HUMAN	reviewed	Rho GDP-dissociation inhibitor 1 (Rho GDI 1) (Rho-GDI alpha)	ARHGDIA GDIA1	Homo sapiens (Human)	204		862
396	V9HWE8	V9HWE8_HUMAN	unreviewed	Epididymis secretory sperm binding protein Li 47e (Rho GDP dissociation inhibitor (GDI) alpha, isoform CRA_a) (Rho GDP dissociation inhibitor alpha isoform 1)	HEL-S-47e ARHGDIA hCG_1747916	Homo sapiens (Human)	204		863
397	A0A024RAS5	A0A024RAS5_HUMAN	unreviewed	Rho GDP dissociation inhibitor (GDI) beta, isoform CRA_a	ARHGDIB hCG_24420	Homo sapiens (Human)	201		864
397	P52566	GDIR2_HUMAN	reviewed	Rho GDP-dissociation inhibitor 2 (Rho GDI 2) (Ly-GDI) (Rho-GDI beta)	ARHGDIB GDIA2 GDID4 RAP1GN1	Homo sapiens (Human)	201		865
399	Q15669	RHOH_HUMAN	reviewed	Rho-related GTP-binding protein RhoH (GTP-binding protein TTF) (Translocation three four protein)	RHOH ARHH TTF	Homo sapiens (Human)	191		866
399	Q6ICP4	Q6ICP4_HUMAN	unreviewed	ARHH protein (Ras homolog gene family, member H, isoform CRA_a) (cDNA, FLJ94345, Homo sapiens ras homolog gene family, member H (ARHH), mRNA) (Fragment)	ARHH RHOH hCG_37394	Homo sapiens (Human)	191		867
400	B4DZG7	B4DZG7_HUMAN	unreviewed	ADP-ribosylation factor-like protein 1 (cDNA FLJ50309, highly similar to ADP-ribosylation factor-like protein 1)	ARL1	Homo sapiens (Human)	135		868
400	P40616	ARL1_HUMAN	reviewed	ADP-ribosylation factor-like protein 1	ARL1	Homo sapiens (Human)	181		871
401	O14813	PHX2A_HUMAN	reviewed	Paired mesoderm homeobox protein 2A (ARIX1 homeodomain protein) (Aristaless homeobox protein homolog) (Paired-like homeobox 2A)	PHOX2A ARIX PMX2A	Homo sapiens (Human)	284		873
402	P36404	ARL2_HUMAN	reviewed	ADP-ribosylation factor-like protein 2	ARL2	Homo sapiens (Human)	184		874
402	Q53YD8	Q53YD8_HUMAN	unreviewed	ADP-ribosylation factor-like 2 (ADP-ribosylation factor-like 2 variant) (HCG23373, isoform CRA_a)	hCG_23373	Homo sapiens (Human)	184		875
403	P36405	ARL3_HUMAN	reviewed	ADP-ribosylation factor-like protein 3	ARL3 ARFL3	Homo sapiens (Human)	182		881
405	A8K6P0	A8K6P0_HUMAN	unreviewed	cDNA FLJ75039, highly similar to Homo sapiens aryl hydrocarbon receptor nuclear translocator (ARNT), transcript variant 3, mRNA		Homo sapiens (Human)	773		883
405	B0AZM1	B0AZM1_HUMAN	unreviewed	cDNA, FLJ79461, highly similar to Aryl hydrocarbon receptor nuclear translocator		Homo sapiens (Human)	774		889
405	P27540	ARNT_HUMAN	reviewed	Aryl hydrocarbon receptor nuclear translocator (ARNT protein) (Class E basic helix-loop-helix protein 2) (bHLHe2) (Dioxin receptor, nuclear translocator) (Hypoxia-inducible factor 1-beta) (HIF-1-beta) (HIF1-beta)	ARNT BHLHE2	Homo sapiens (Human)	789		890
405	Q53F30	Q53F30_HUMAN	unreviewed	Aryl hydrocarbon receptor nuclear translocator isoform 2 variant (Fragment)		Homo sapiens (Human)	315		891
410	A0A0C4DFZ2	A0A0C4DFZ2_HUMAN	unreviewed	Arylsulfatase A	ARSA	Homo sapiens (Human)	509		892
410	B4DVI5	B4DVI5_HUMAN	unreviewed	cDNA FLJ57896, highly similar to Arylsulfatase A (EC 3.1.6.8)		Homo sapiens (Human)	196		894
410	P15289	ARSA_HUMAN	reviewed	Arylsulfatase A (ASA) (EC 3.1.6.8) (Cerebroside-sulfatase) [Cleaved into: Arylsulfatase A component B; Arylsulfatase A component C]	ARSA	Homo sapiens (Human)	507		896
411	A0A024RAJ9	A0A024RAJ9_HUMAN	unreviewed	Arylsulfatase B, isoform CRA_a	ARSB hCG_37743	Homo sapiens (Human)	533		898
411	A8K4A0	A8K4A0_HUMAN	unreviewed	cDNA FLJ76497, highly similar to Homo sapiens arylsulfatase B (ARSB), transcript variant 2, mRNA		Homo sapiens (Human)	413		899
411	P15848	ARSB_HUMAN	reviewed	Arylsulfatase B (ASB) (EC 3.1.6.12) (N-acetylgalactosamine-4-sulfatase) (G4S)	ARSB	Homo sapiens (Human)	533		900
420	Q93070	NAR4_HUMAN	reviewed	Ecto-ADP-ribosyltransferase 4 (EC 2.4.2.31) (ADP-ribosyltransferase C2 and C3 toxin-like 4) (ARTC4) (Dombrock blood group carrier molecule) (Mono(ADP-ribosyl)transferase 4) (NAD(P)(+)--arginine ADP-ribosyltransferase 4) (CD antigen CD297)	ART4 DO DOK1	Homo sapiens (Human)	314		901
421	C9JJX6	C9JJX6_HUMAN	unreviewed	Armadillo repeat protein deleted in velo-cardio-facial syndrome	ARVCF	Homo sapiens (Human)	893		904
421	E9PDC3	E9PDC3_HUMAN	unreviewed	Armadillo repeat protein deleted in velo-cardio-facial syndrome	ARVCF	Homo sapiens (Human)	956		905
421	O00192	ARVC_HUMAN	reviewed	Armadillo repeat protein deleted in velo-cardio-facial syndrome	ARVCF	Homo sapiens (Human)	962		908
427	A8K0B6	A8K0B6_HUMAN	unreviewed	cDNA FLJ77858, highly similar to Homo sapiens N-acylsphingosine amidohydrolase (acid ceramidase) 1 (ASAH1), transcript variant 1, mRNA		Homo sapiens (Human)	395		912
427	Q13510	ASAH1_HUMAN	reviewed	Acid ceramidase (AC) (ACDase) (Acid CDase) (EC 3.5.1.23) (Acylsphingosine deacylase) (N-acylsphingosine amidohydrolase) (Putative 32 kDa heart protein) (PHP32) [Cleaved into: Acid ceramidase subunit alpha; Acid ceramidase subunit beta]	ASAH1 ASAH HSD-33 HSD33	Homo sapiens (Human)	395		914
427	Q53H01	Q53H01_HUMAN	unreviewed	N-acylsphingosine amidohydrolase (Acid ceramidase) 1 preproprotein isoform a variant (Fragment)		Homo sapiens (Human)	395		915
432	P07306	ASGR1_HUMAN	reviewed	Asialoglycoprotein receptor 1 (ASGP-R 1) (ASGPR 1) (C-type lectin domain family 4 member H1) (Hepatic lectin H1) (HL-1)	ASGR1 CLEC4H1	Homo sapiens (Human)	291		916
432	Q6FGQ5	Q6FGQ5_HUMAN	unreviewed	ASGR1 protein (Asialoglycoprotein receptor 1) (Asialoglycoprotein receptor 1, isoform CRA_a) (Fragment)	ASGR1 hCG_1985284	Homo sapiens (Human)	291		919
433	P07307	ASGR2_HUMAN	reviewed	Asialoglycoprotein receptor 2 (ASGP-R 2) (ASGPR 2) (C-type lectin domain family 4 member H2) (Hepatic lectin H2) (HL-2)	ASGR2 CLEC4H2	Homo sapiens (Human)	311		920
433	Q7Z4G9	Q7Z4G9_HUMAN	unreviewed	HBxAg-binding protein	HBXBP	Homo sapiens (Human)	306		923
439	O43681	ASNA_HUMAN	reviewed	ATPase ASNA1 (EC 3.6.-.-) (Arsenical pump-driving ATPase) (Arsenite-stimulated ATPase) (Transmembrane domain recognition complex 40 kDa ATPase subunit) (hARSA-I) (hASNA-I)	ASNA1 ARSA TRC40	Homo sapiens (Human)	348		924
440	P08243	ASNS_HUMAN	reviewed	Asparagine synthetase [glutamine-hydrolyzing] (EC 6.3.5.4) (Cell cycle control protein TS11) (Glutamine-dependent asparagine synthetase)	ASNS TS11	Homo sapiens (Human)	561		925
444	A0A0A0MSK8	A0A0A0MSK8_HUMAN	unreviewed	Aspartyl/asparaginyl beta-hydroxylase	ASPH	Homo sapiens (Human)	294		926
444	B4DQ07	B4DQ07_HUMAN	unreviewed	cDNA FLJ54075, highly similar to Aspartyl/asparaginyl beta-hydroxylase (EC 1.14.11.16)		Homo sapiens (Human)	285		928
444	B7ZM96	B7ZM96_HUMAN	unreviewed	ASPH protein	ASPH	Homo sapiens (Human)	279		930
444	Q12797	ASPH_HUMAN	reviewed	Aspartyl/asparaginyl beta-hydroxylase (EC 1.14.11.16) (Aspartate beta-hydroxylase) (ASP beta-hydroxylase) (Peptide-aspartate beta-dioxygenase)	ASPH BAH	Homo sapiens (Human)	758		931
445	P00966	ASSY_HUMAN	reviewed	Argininosuccinate synthase (EC 6.3.4.5) (Citrulline--aspartate ligase)	ASS1 ASS	Homo sapiens (Human)	412		933
445	Q5T6L4	Q5T6L4_HUMAN	unreviewed	Argininosuccinate synthase 1 isoform 1 (Argininosuccinate synthetase, isoform CRA_a) (cDNA, FLJ96050, highly similar to Homo sapiens argininosuccinate synthetase (ASS), transcript variant1, mRNA)	ASS ASS1 hCG_31245	Homo sapiens (Human)	412		939
463	Q15911	ZFHX3_HUMAN	reviewed	Zinc finger homeobox protein 3 (AT motif-binding factor 1) (AT-binding transcription factor 1) (Alpha-fetoprotein enhancer-binding protein) (Zinc finger homeodomain protein 3) (ZFH-3)	ZFHX3 ATBF1	Homo sapiens (Human)	3703		948
463	Q8N2Y6	Q8N2Y6_HUMAN	unreviewed	ZFHX3 protein	ZFHX3	Homo sapiens (Human)	886		949
467	P18847	ATF3_HUMAN	reviewed	Cyclic AMP-dependent transcription factor ATF-3 (cAMP-dependent transcription factor ATF-3) (Activating transcription factor 3)	ATF3	Homo sapiens (Human)	181		950
468	P18848	ATF4_HUMAN	reviewed	Cyclic AMP-dependent transcription factor ATF-4 (cAMP-dependent transcription factor ATF-4) (Activating transcription factor 4) (Cyclic AMP-responsive element-binding protein 2) (CREB-2) (cAMP-responsive element-binding protein 2) (DNA-binding protein TAXREB67) (Tax-responsive enhancer element-binding protein 67) (TaxREB67)	ATF4 CREB2 TXREB	Homo sapiens (Human)	351		952
468	Q96AQ3	Q96AQ3_HUMAN	unreviewed	ATF4 protein (Activating transcription factor 4 (Tax-responsive enhancer element B67)) (Activating transcription factor 4 (Tax-responsive enhancer element B67), isoform CRA_a)	ATF4 hCG_41721	Homo sapiens (Human)	351		955
471	P31939	PUR9_HUMAN	reviewed	Bifunctional purine biosynthesis protein PURH [Cleaved into: Bifunctional purine biosynthesis protein PURH, N-terminally processed] [Includes: Phosphoribosylaminoimidazolecarboxamide formyltransferase (EC 2.1.2.3) (5-aminoimidazole-4-carboxamide ribonucleotide formyltransferase) (AICAR transformylase); IMP cyclohydrolase (EC 3.5.4.10) (ATIC) (IMP synthase) (Inosinicase)]	ATIC PURH OK/SW-cl.86	Homo sapiens (Human)	592		956
471	V9HWH7	V9HWH7_HUMAN	unreviewed	Epididymis secretory sperm binding protein Li 70p	HEL-S-70p	Homo sapiens (Human)	592		958
472	A0A024R3C7	A0A024R3C7_HUMAN	unreviewed	Ataxia telangiectasia mutated (Includes complementation groups A, C and D), isoform CRA_a	ATM hCG_38040	Homo sapiens (Human)	3056		960
472	Q13315	ATM_HUMAN	reviewed	Serine-protein kinase ATM (EC 2.7.11.1) (Ataxia telangiectasia mutated) (A-T mutated)	ATM	Homo sapiens (Human)	3056		961
473	A0A024R4E9	A0A024R4E9_HUMAN	unreviewed	Arginine-glutamic acid dipeptide (RE) repeats, isoform CRA_a	RERE hCG_2008872	Homo sapiens (Human)	1566		962
473	B1AKN3	B1AKN3_HUMAN	unreviewed	Arginine-glutamic acid dipeptide (RE) repeats, isoform CRA_b (Arginine-glutamic acid dipeptide repeats protein)	RERE hCG_2008872	Homo sapiens (Human)	1298		963
473	Q9P2R6	RERE_HUMAN	reviewed	Arginine-glutamic acid dipeptide repeats protein (Atrophin-1-like protein) (Atrophin-1-related protein)	RERE ARG ARP ATN1L KIAA0458	Homo sapiens (Human)	1566		965
476	P05023	AT1A1_HUMAN	reviewed	Sodium/potassium-transporting ATPase subunit alpha-1 (Na(+)/K(+) ATPase alpha-1 subunit) (EC 3.6.3.9) (Sodium pump subunit alpha-1)	ATP1A1	Homo sapiens (Human)	1023		966
477	A0A0S2Z3W6	A0A0S2Z3W6_HUMAN	unreviewed	Sodium/potassium-transporting ATPase subunit alpha (EC 3.6.3.-) (Fragment)	ATP1A2	Homo sapiens (Human)	1020		967
477	P50993	AT1A2_HUMAN	reviewed	Sodium/potassium-transporting ATPase subunit alpha-2 (Na(+)/K(+) ATPase alpha-2 subunit) (EC 3.6.3.9) (Sodium pump subunit alpha-2)	ATP1A2 KIAA0778	Homo sapiens (Human)	1020		970
478	P13637	AT1A3_HUMAN	reviewed	Sodium/potassium-transporting ATPase subunit alpha-3 (Na(+)/K(+) ATPase alpha-3 subunit) (EC 3.6.3.9) (Na(+)/K(+) ATPase alpha(III) subunit) (Sodium pump subunit alpha-3)	ATP1A3	Homo sapiens (Human)	1013		971
478	Q53ES0	Q53ES0_HUMAN	unreviewed	Sodium/potassium-transporting ATPase subunit alpha (EC 3.6.3.-) (Fragment)		Homo sapiens (Human)	1013		972
479	B4E0R9	B4E0R9_HUMAN	unreviewed	Sodium/potassium-transporting ATPase subunit alpha (EC 3.6.3.-)		Homo sapiens (Human)	674		973
479	P54707	AT12A_HUMAN	reviewed	Potassium-transporting ATPase alpha chain 2 (EC 3.6.3.10) (Non-gastric H(+)/K(+) ATPase subunit alpha) (Proton pump)	ATP12A ATP1AL1	Homo sapiens (Human)	1039		974
480	Q13733	AT1A4_HUMAN	reviewed	Sodium/potassium-transporting ATPase subunit alpha-4 (Na(+)/K(+) ATPase alpha-4 subunit) (EC 3.6.3.9) (Sodium pump subunit alpha-4)	ATP1A4 ATP1AL2	Homo sapiens (Human)	1029		987
481	A3KLL5	A3KLL5_HUMAN	unreviewed	Sodium/potassium-transporting ATPase subunit beta	ATP1B1 hCG_37798	Homo sapiens (Human)	303		989
481	P05026	AT1B1_HUMAN	reviewed	Sodium/potassium-transporting ATPase subunit beta-1 (Sodium/potassium-dependent ATPase subunit beta-1)	ATP1B1 ATP1B	Homo sapiens (Human)	303		990
482	P14415	AT1B2_HUMAN	reviewed	Sodium/potassium-transporting ATPase subunit beta-2 (Adhesion molecule in glia) (AMOG) (Sodium/potassium-dependent ATPase subunit beta-2)	ATP1B2	Homo sapiens (Human)	290		991
483	P54709	AT1B3_HUMAN	reviewed	Sodium/potassium-transporting ATPase subunit beta-3 (Sodium/potassium-dependent ATPase subunit beta-3) (ATPB-3) (CD antigen CD298)	ATP1B3	Homo sapiens (Human)	279		993
487	O14983	AT2A1_HUMAN	reviewed	Sarcoplasmic/endoplasmic reticulum calcium ATPase 1 (SERCA1) (SR Ca(2+)-ATPase 1) (EC 3.6.3.8) (Calcium pump 1) (Calcium-transporting ATPase sarcoplasmic reticulum type, fast twitch skeletal muscle isoform) (Endoplasmic reticulum class 1/2 Ca(2+) ATPase)	ATP2A1	Homo sapiens (Human)	1001		995
487	Q7Z675	Q7Z675_HUMAN	unreviewed	Calcium-transporting ATPase (EC 3.6.3.8)	DKFZp779O2152	Homo sapiens (Human)	994		996
488	A0A0S2Z3L2	A0A0S2Z3L2_HUMAN	unreviewed	ATPase Ca++ transporting cardiac muscle slow twitch 2 isoform 1 (ATPase, Ca++ transporting, cardiac muscle, slow twitch 2, isoform CRA_e) (Fragment)	ATP2A2 hCG_39049	Homo sapiens (Human)	1042		998
488	P16615	AT2A2_HUMAN	reviewed	Sarcoplasmic/endoplasmic reticulum calcium ATPase 2 (SERCA2) (SR Ca(2+)-ATPase 2) (EC 3.6.3.8) (Calcium pump 2) (Calcium-transporting ATPase sarcoplasmic reticulum type, slow twitch skeletal muscle isoform) (Endoplasmic reticulum class 1/2 Ca(2+) ATPase)	ATP2A2 ATP2B	Homo sapiens (Human)	1042		999
489	A8K9K1	A8K9K1_HUMAN	unreviewed	Calcium-transporting ATPase (EC 3.6.3.8)		Homo sapiens (Human)	998		1000
489	Q93084	AT2A3_HUMAN	reviewed	Sarcoplasmic/endoplasmic reticulum calcium ATPase 3 (SERCA3) (SR Ca(2+)-ATPase 3) (EC 3.6.3.8) (Calcium pump 3)	ATP2A3	Homo sapiens (Human)	1043		1002
492	Q16720	AT2B3_HUMAN	reviewed	Plasma membrane calcium-transporting ATPase 3 (PMCA3) (EC 3.6.3.8) (Plasma membrane calcium ATPase isoform 3) (Plasma membrane calcium pump isoform 3)	ATP2B3	Homo sapiens (Human)	1220		1003
493	A0A024R968	A0A024R968_HUMAN	unreviewed	Calcium-transporting ATPase (EC 3.6.3.8)	ATP2B4 hCG_18445	Homo sapiens (Human)	1205		1007
493	P23634	AT2B4_HUMAN	reviewed	Plasma membrane calcium-transporting ATPase 4 (PMCA4) (EC 3.6.3.8) (Matrix-remodeling-associated protein 1) (Plasma membrane calcium ATPase isoform 4) (Plasma membrane calcium pump isoform 4)	ATP2B4 ATP2B2 MXRA1	Homo sapiens (Human)	1241		1017
495	P20648	ATP4A_HUMAN	reviewed	Potassium-transporting ATPase alpha chain 1 (EC 3.6.3.10) (Gastric H(+)/K(+) ATPase subunit alpha) (Proton pump)	ATP4A	Homo sapiens (Human)	1035		1018
495	Q658V6	Q658V6_HUMAN	unreviewed	Sodium/potassium-transporting ATPase subunit alpha (EC 3.6.3.-) (Fragment)	DKFZp666G172	Homo sapiens (Human)	1004		1019
501	P49419	AL7A1_HUMAN	reviewed	Alpha-aminoadipic semialdehyde dehydrogenase (Alpha-AASA dehydrogenase) (EC 1.2.1.31) (Aldehyde dehydrogenase family 7 member A1) (EC 1.2.1.3) (Antiquitin-1) (Betaine aldehyde dehydrogenase) (EC 1.2.1.8) (Delta1-piperideine-6-carboxylate dehydrogenase) (P6c dehydrogenase)	ALDH7A1 ATQ1	Homo sapiens (Human)	539		1020
506	P06576	ATPB_HUMAN	reviewed	ATP synthase subunit beta, mitochondrial (EC 3.6.3.14)	ATP5B ATPMB ATPSB	Homo sapiens (Human)	529		1021
506	V9HW31	V9HW31_HUMAN	unreviewed	ATP synthase subunit beta (EC 3.6.3.14)	HEL-S-271	Homo sapiens (Human)	529		1022
509	B4DL14	B4DL14_HUMAN	unreviewed	ATP synthase subunit gamma		Homo sapiens (Human)	250		1024
509	P36542	ATPG_HUMAN	reviewed	ATP synthase subunit gamma, mitochondrial (F-ATPase gamma subunit)	ATP5C1 ATP5C ATP5CL1	Homo sapiens (Human)	298		1027
509	Q8TAS0	Q8TAS0_HUMAN	unreviewed	ATP synthase subunit gamma (Fragment)		Homo sapiens (Human)	291		1028
513	P30049	ATPD_HUMAN	reviewed	ATP synthase subunit delta, mitochondrial (F-ATPase delta subunit)	ATP5D	Homo sapiens (Human)	168		1029
515	P24539	AT5F1_HUMAN	reviewed	ATP synthase F(0) complex subunit B1, mitochondrial (ATP synthase proton-transporting mitochondrial F(0) complex subunit B1) (ATP synthase subunit b) (ATPase subunit b)	ATP5F1	Homo sapiens (Human)	256		1030
515	Q08ET0	Q08ET0_HUMAN	unreviewed	Cell proliferation-inducing protein 47 (HCG39985, isoform CRA_a) (cDNA, FLJ94101, Homo sapiens ATP synthase, H+ transporting, mitochondrial F0complex, subunit b, isoform 1 (ATP5F1), mRNA)	hCG_39985	Homo sapiens (Human)	256		1031
518	P48201	AT5G3_HUMAN	reviewed	ATP synthase F(0) complex subunit C3, mitochondrial (ATP synthase lipid-binding protein) (ATP synthase proteolipid P3) (ATP synthase proton-transporting mitochondrial F(0) complex subunit C3) (ATPase protein 9) (ATPase subunit c)	ATP5G3	Homo sapiens (Human)	142		1032
521	P56385	ATP5I_HUMAN	reviewed	ATP synthase subunit e, mitochondrial (ATPase subunit e) [Cleaved into: ATP synthase subunit e, mitochondrial, N-terminally processed]	ATP5I ATP5K	Homo sapiens (Human)	69		1033
523	P38606	VATA_HUMAN	reviewed	V-type proton ATPase catalytic subunit A (V-ATPase subunit A) (EC 3.6.3.14) (V-ATPase 69 kDa subunit) (Vacuolar ATPase isoform VA68) (Vacuolar proton pump subunit alpha)	ATP6V1A ATP6A1 ATP6V1A1 VPP2	Homo sapiens (Human)	617		1036
525	P15313	VATB1_HUMAN	reviewed	V-type proton ATPase subunit B, kidney isoform (V-ATPase subunit B 1) (Endomembrane proton pump 58 kDa subunit) (Vacuolar proton pump subunit B 1)	ATP6V1B1 ATP6B1 VATB VPP3	Homo sapiens (Human)	513		1039
526	A0A140VK65	A0A140VK65_HUMAN	unreviewed	Testicular secretory protein Li 65		Homo sapiens (Human)	511		1044
526	P21281	VATB2_HUMAN	reviewed	V-type proton ATPase subunit B, brain isoform (V-ATPase subunit B 2) (Endomembrane proton pump 58 kDa subunit) (HO57) (Vacuolar proton pump subunit B 2)	ATP6V1B2 ATP6B2 VPP3	Homo sapiens (Human)	511		1046
527	P27449	VATL_HUMAN	reviewed	V-type proton ATPase 16 kDa proteolipid subunit (V-ATPase 16 kDa proteolipid subunit) (Vacuolar proton pump 16 kDa proteolipid subunit)	ATP6V0C ATP6C ATP6L ATPL	Homo sapiens (Human)	155		1047
528	A0A024R9I0	A0A024R9I0_HUMAN	unreviewed	ATPase, H+ transporting, lysosomal 42kDa, V1 subunit C1, isoform CRA_a (Testicular tissue protein Li 223)	ATP6V1C1 hCG_14602	Homo sapiens (Human)	382		1050
528	P21283	VATC1_HUMAN	reviewed	V-type proton ATPase subunit C 1 (V-ATPase subunit C 1) (Vacuolar proton pump subunit C 1)	ATP6V1C1 ATP6C ATP6D VATC	Homo sapiens (Human)	382		1051
529	P36543	VATE1_HUMAN	reviewed	V-type proton ATPase subunit E 1 (V-ATPase subunit E 1) (V-ATPase 31 kDa subunit) (p31) (Vacuolar proton pump subunit E 1)	ATP6V1E1 ATP6E ATP6E2	Homo sapiens (Human)	226		1052
529	Q53Y06	Q53Y06_HUMAN	unreviewed	ATPase, H+ transporting, lysosomal 31kDa, V1 subunit E isoform 1 (ATPase, H+ transporting, lysosomal 31kDa, V1 subunit E1, isoform CRA_b) (cDNA, FLJ92725, Homo sapiens ATPase, H+ transporting, lysosomal 31kDa, V1 subunit Eisoform 1 (ATP6V1E1), mRNA)	ATP6V1E1 hCG_21530	Homo sapiens (Human)	226		1053
533	E9PNL3	E9PNL3_HUMAN	unreviewed	V-type proton ATPase 21 kDa proteolipid subunit	ATP6V0B	Homo sapiens (Human)	261		1054
533	Q99437	VATO_HUMAN	reviewed	V-type proton ATPase 21 kDa proteolipid subunit (V-ATPase 21 kDa proteolipid subunit) (Vacuolar proton pump 21 kDa proteolipid subunit) (hATPL)	ATP6V0B ATP6F	Homo sapiens (Human)	205		1058
535	Q53ET5	Q53ET5_HUMAN	unreviewed	V-type proton ATPase subunit a (Fragment)		Homo sapiens (Human)	831		1060
535	Q53X12	Q53X12_HUMAN	unreviewed	V-type proton ATPase subunit a		Homo sapiens (Human)	831		1062
535	Q5CZH6	Q5CZH6_HUMAN	unreviewed	V-type proton ATPase subunit a	DKFZp686N0561	Homo sapiens (Human)	838		1063
535	Q93050	VPP1_HUMAN	reviewed	V-type proton ATPase 116 kDa subunit a isoform 1 (V-ATPase 116 kDa isoform a1) (Clathrin-coated vesicle/synaptic vesicle proton pump 116 kDa subunit) (Vacuolar adenosine triphosphatase subunit Ac116) (Vacuolar proton pump subunit 1) (Vacuolar proton translocating ATPase 116 kDa subunit a isoform 1)	ATP6V0A1 ATP6N1 ATP6N1A VPP1	Homo sapiens (Human)	837		1068
537	A0A0C4DGX8	A0A0C4DGX8_HUMAN	unreviewed	ATPase, H+ transporting, lysosomal accessory protein 1, isoform CRA_c (V-type proton ATPase subunit S1)	ATP6AP1 hCG_2008012	Homo sapiens (Human)	281		1069
537	Q15904	VAS1_HUMAN	reviewed	V-type proton ATPase subunit S1 (V-ATPase subunit S1) (Protein XAP-3) (V-ATPase Ac45 subunit) (V-ATPase S1 accessory protein) (Vacuolar proton pump subunit S1)	ATP6AP1 ATP6IP1 ATP6S1 VATPS1 XAP3	Homo sapiens (Human)	470		1072
538	B4DRW0	B4DRW0_HUMAN	unreviewed	cDNA FLJ58125, highly similar to Copper-transporting ATPase 1 (EC 3.6.3.4)		Homo sapiens (Human)	488		1073
538	Q04656	ATP7A_HUMAN	reviewed	Copper-transporting ATPase 1 (EC 3.6.3.54) (Copper pump 1) (Menkes disease-associated protein)	ATP7A MC1 MNK	Homo sapiens (Human)	1500		1075
538	Q762B6	Q762B6_HUMAN	unreviewed	ATP7A protein	ATP7A	Homo sapiens (Human)	274		1080
539	P48047	ATPO_HUMAN	reviewed	ATP synthase subunit O, mitochondrial (Oligomycin sensitivity conferral protein) (OSCP)	ATP5O ATPO	Homo sapiens (Human)	213		1082
540	A0A024RDX3	A0A024RDX3_HUMAN	unreviewed	ATPase, Cu++ transporting, beta polypeptide, isoform CRA_c	ATP7B hCG_27492	Homo sapiens (Human)	1465		1102
540	B7ZLR3	B7ZLR3_HUMAN	unreviewed	ATP7B protein	ATP7B	Homo sapiens (Human)	1387		1104
540	B7ZLR4	B7ZLR4_HUMAN	unreviewed	ATP7B protein (Copper-transporting ATPase 2)	ATP7B	Homo sapiens (Human)	1417		1105
540	E7ET55	E7ET55_HUMAN	unreviewed	Copper-transporting ATPase 2	ATP7B	Homo sapiens (Human)	1387		1106
540	P35670	ATP7B_HUMAN	reviewed	Copper-transporting ATPase 2 (EC 3.6.3.54) (Copper pump 2) (Wilson disease-associated protein) [Cleaved into: WND/140 kDa]	ATP7B PWD WC1 WND	Homo sapiens (Human)	1465		1112
545	Q13535	ATR_HUMAN	reviewed	Serine/threonine-protein kinase ATR (EC 2.7.11.1) (Ataxia telangiectasia and Rad3-related protein) (FRAP-related protein 1)	ATR FRP1	Homo sapiens (Human)	2644		1113
546	A4LAA3	A4LAA3_HUMAN	unreviewed	Alpha thalassemia/mental retardation syndrome X-linked	ATRX	Homo sapiens (Human)	2492		1114
546	B4DLW1	B4DLW1_HUMAN	unreviewed	cDNA FLJ56873, highly similar to Transcriptional regulator ATRX (EC 3.6.1.-)		Homo sapiens (Human)	322		1119
546	P46100	ATRX_HUMAN	reviewed	Transcriptional regulator ATRX (EC 3.6.4.12) (ATP-dependent helicase ATRX) (X-linked helicase II) (X-linked nuclear protein) (XNP) (Znf-HX)	ATRX RAD54L XH2	Homo sapiens (Human)	2492		1124
547	Q12756	KIF1A_HUMAN	reviewed	Kinesin-like protein KIF1A (Axonal transporter of synaptic vesicles) (Microtubule-based motor KIF1A) (Unc-104- and KIF1A-related protein) (hUnc-104)	KIF1A ATSV C2orf20	Homo sapiens (Human)	1690		1129
550	Q9Y679	AUP1_HUMAN	reviewed	Ancient ubiquitous protein 1	AUP1	Homo sapiens (Human)	476		1138
551	P01185	NEU2_HUMAN	reviewed	Vasopressin-neurophysin 2-copeptin (AVP-NPII) [Cleaved into: Arg-vasopressin (Arginine-vasopressin); Neurophysin 2 (Neurophysin-II); Copeptin]	AVP ARVP VP	Homo sapiens (Human)	164		1146
551	X5DQP6	X5DQP6_HUMAN	unreviewed	Arginine vasopressin (Neurophysin II, antidiuretic hormone, diabetes insipidus, neurohypophyseal) (Arginine vasopressin isoform B) (Fragment)	AVP hCG_39618	Homo sapiens (Human)	164		1152
554	P30518	V2R_HUMAN	reviewed	Vasopressin V2 receptor (V2R) (AVPR V2) (Antidiuretic hormone receptor) (Renal-type arginine vasopressin receptor)	AVPR2 ADHR DIR DIR3 V2R	Homo sapiens (Human)	371		1154
558	M0R0W6	M0R0W6_HUMAN	unreviewed	Tyrosine-protein kinase receptor UFO	AXL	Homo sapiens (Human)	626		1155
558	P30530	UFO_HUMAN	reviewed	Tyrosine-protein kinase receptor UFO (EC 2.7.10.1) (AXL oncogene)	AXL UFO	Homo sapiens (Human)	894		1159
563	A0A140VK00	A0A140VK00_HUMAN	unreviewed	Testicular tissue protein Li 227		Homo sapiens (Human)	298		1163
563	P25311	ZA2G_HUMAN	reviewed	Zinc-alpha-2-glycoprotein (Zn-alpha-2-GP) (Zn-alpha-2-glycoprotein)	AZGP1 ZAG ZNGP1	Homo sapiens (Human)	298		1164
567	P61769	B2MG_HUMAN	reviewed	Beta-2-microglobulin [Cleaved into: Beta-2-microglobulin form pI 5.3]	B2M CDABP0092 HDCMA22P	Homo sapiens (Human)	119		1174
571	O14867	BACH1_HUMAN	reviewed	Transcription regulator protein BACH1 (BTB and CNC homolog 1) (HA2303)	BACH1	Homo sapiens (Human)	736		1175
572	A0A024R562	A0A024R562_HUMAN	unreviewed	BCL2-antagonist of cell death, isoform CRA_c	BAD hCG_21372	Homo sapiens (Human)	168		1176
572	Q92934	BAD_HUMAN	reviewed	Bcl2-associated agonist of cell death (BAD) (Bcl-2-binding component 6) (Bcl-2-like protein 8) (Bcl2-L-8) (Bcl-xL/Bcl-2-associated death promoter) (Bcl2 antagonist of cell death)	BAD BBC6 BCL2L8	Homo sapiens (Human)	168		1181
573	Q99933	BAG1_HUMAN	reviewed	BAG family molecular chaperone regulator 1 (BAG-1) (Bcl-2-associated athanogene 1)	BAG1 HAP	Homo sapiens (Human)	345		1184
575	O14514	BAI1_HUMAN	reviewed	Brain-specific angiogenesis inhibitor 1	BAI1	Homo sapiens (Human)	1584		1185
578	A0A0S2Z391	A0A0S2Z391_HUMAN	unreviewed	BCL2-antagonist/killer 1 isoform 1 (Fragment)	BAK1	Homo sapiens (Human)	211		1191
578	Q16611	BAK_HUMAN	reviewed	Bcl-2 homologous antagonist/killer (Apoptosis regulator BAK) (Bcl-2-like protein 7) (Bcl2-L-7)	BAK1 BAK BCL2L7 CDN1	Homo sapiens (Human)	211		1192
579	P78367	NKX32_HUMAN	reviewed	Homeobox protein Nkx-3.2 (Bagpipe homeobox protein homolog 1) (Homeobox protein NK-3 homolog B)	NKX3-2 BAPX1 NKX3B	Homo sapiens (Human)	333		1193
580	A0A087WZ19	A0A087WZ19_HUMAN	unreviewed	BRCA1-associated RING domain protein 1	BARD1	Homo sapiens (Human)	264		1195
580	A0A087X2H0	A0A087X2H0_HUMAN	unreviewed	BRCA1-associated RING domain protein 1	BARD1	Homo sapiens (Human)	326		1196
580	A0AVN2	A0AVN2_HUMAN	unreviewed	BRCA1 associated RING domain 1	BARD1	Homo sapiens (Human)	777		1198
580	F6MDI0	F6MDI0_HUMAN	unreviewed	BRCA1 associated RING domain 1 isoform phi	BARD1	Homo sapiens (Human)	326		1200
580	F6MDI1	F6MDI1_HUMAN	unreviewed	BRCA1 associated RING domain 1 isoform delta (BRCA1-associated RING domain protein 1)	BARD1	Homo sapiens (Human)	307		1201
580	F6MDI2	F6MDI2_HUMAN	unreviewed	BRCA1 associated RING domain 1 isoform epsilon (Fragment)	BARD1	Homo sapiens (Human)	255		1203
580	Q99728	BARD1_HUMAN	reviewed	BRCA1-associated RING domain protein 1 (BARD-1) (EC 2.3.2.27) (RING-type E3 ubiquitin transferase BARD1)	BARD1	Homo sapiens (Human)	777		1209
581	I6LPK7	I6LPK7_HUMAN	unreviewed	Apoptosis regulator BAX (BCL2-associated X protein theta)	BAX	Homo sapiens (Human)	140		1211
581	Q07812	BAX_HUMAN	reviewed	Apoptosis regulator BAX (Bcl-2-like protein 4) (Bcl2-L-4)	BAX BCL2L4	Homo sapiens (Human)	192		1212
581	Q5ZPJ0	Q5ZPJ0_HUMAN	unreviewed	Bax protein (Fragment)	BAX	Homo sapiens (Human)	36		1213
581	Q5ZPJ1	Q5ZPJ1_HUMAN	unreviewed	Bax protein (Fragment)	BAX	Homo sapiens (Human)	112		1233
585	A0A0S2Z3A9	A0A0S2Z3A9_HUMAN	unreviewed	Bardet-Biedl syndrome 4 isoform 1 (Bardet-Biedl syndrome 4, isoform CRA_a) (Fragment)	BBS4 hCG_40463	Homo sapiens (Human)	519		1234
585	Q96RK4	BBS4_HUMAN	reviewed	Bardet-Biedl syndrome 4 protein	BBS4	Homo sapiens (Human)	519		1238
586	A0A024RAV0	A0A024RAV0_HUMAN	unreviewed	Branched-chain-amino-acid aminotransferase (EC 2.6.1.42)	BCAT1 hCG_14790	Homo sapiens (Human)	386		1244
586	P54687	BCAT1_HUMAN	reviewed	Branched-chain-amino-acid aminotransferase, cytosolic (BCAT(c)) (EC 2.6.1.42) (Protein ECA39)	BCAT1 BCT1 ECA39	Homo sapiens (Human)	386		1258
587	B3KSI3	B3KSI3_HUMAN	unreviewed	Branched-chain-amino-acid aminotransferase (EC 2.6.1.42)	BCAT2	Homo sapiens (Human)	352		1261
587	O15382	BCAT2_HUMAN	reviewed	Branched-chain-amino-acid aminotransferase, mitochondrial (BCAT(m)) (EC 2.6.1.42) (Placental protein 18) (PP18)	BCAT2 BCATM BCT2 ECA40	Homo sapiens (Human)	392		1263
590	D3DNN4	D3DNN4_HUMAN	unreviewed	Carboxylic ester hydrolase (EC 3.1.1.-)	BCHE hCG_14822	Homo sapiens (Human)	643		1264
590	P06276	CHLE_HUMAN	reviewed	Cholinesterase (EC 3.1.1.8) (Acylcholine acylhydrolase) (Butyrylcholine esterase) (Choline esterase II) (Pseudocholinesterase)	BCHE CHE1	Homo sapiens (Human)	602		1265
595	P24385	CCND1_HUMAN	reviewed	G1/S-specific cyclin-D1 (B-cell lymphoma 1 protein) (BCL-1) (BCL-1 oncogene) (PRAD1 oncogene)	CCND1 BCL1 PRAD1	Homo sapiens (Human)	295		1266
595	Q6FI00	Q6FI00_HUMAN	unreviewed	CCND1 protein (Cyclin D1 (PRAD1: parathyroid adenomatosis 1)) (Cyclin D1, isoform CRA_c) (cDNA, FLJ93625, Homo sapiens cyclin D1 (PRAD1: parathyroid adenomatosis 1) (CCND1),mRNA)	CCND1 hCG_2016647	Homo sapiens (Human)	295		1267
596	A0A024R2B3	A0A024R2B3_HUMAN	unreviewed	B-cell CLL/lymphoma 2, isoform CRA_a	BCL2 hCG_34092	Homo sapiens (Human)	239		1270
596	A0A024R2C4	A0A024R2C4_HUMAN	unreviewed	B-cell CLL/lymphoma 2, isoform CRA_b	BCL2 hCG_34092	Homo sapiens (Human)	205		1272
596	P10415	BCL2_HUMAN	reviewed	Apoptosis regulator Bcl-2	BCL2	Homo sapiens (Human)	239		1277
597	Q16548	B2LA1_HUMAN	reviewed	Bcl-2-related protein A1 (Bcl-2-like protein 5) (Bcl2-L-5) (Hemopoietic-specific early response protein) (Protein BFL-1) (Protein GRS)	BCL2A1 BCL2L5 BFL1 GRS HBPA1	Homo sapiens (Human)	175		1280
598	A0A0S2Z3C5	A0A0S2Z3C5_HUMAN	unreviewed	BCL2-like 1 isoform 1 (Fragment)	BCL2L1	Homo sapiens (Human)	233		1282
598	Q07817	B2CL1_HUMAN	reviewed	Bcl-2-like protein 1 (Bcl2-L-1) (Apoptosis regulator Bcl-X)	BCL2L1 BCL2L BCLX	Homo sapiens (Human)	233		1283
598	Q5TE63	Q5TE63_HUMAN	unreviewed	BCL2-like 1 isoform 2 (BCL2-like 1, isoform CRA_c) (cDNA FLJ77105, highly similar to Homo sapiens BCL2-like 1 (BCL2L1), nuclear gene encoding mitochondrial protein, transcript variant 2, mRNA)	BCL2L1 hCG_38811	Homo sapiens (Human)	170		1285
599	Q92843	B2CL2_HUMAN	reviewed	Bcl-2-like protein 2 (Bcl2-L-2) (Apoptosis regulator Bcl-W)	BCL2L2 BCLW KIAA0271	Homo sapiens (Human)	193		1287
602	B7Z3N9	B7Z3N9_HUMAN	unreviewed	cDNA FLJ51484, highly similar to B-cell lymphoma 3-encoded protein		Homo sapiens (Human)	356		1288
602	P20749	BCL3_HUMAN	reviewed	B-cell lymphoma 3 protein (BCL-3) (Proto-oncogene BCL3)	BCL3 BCL4 D19S37	Homo sapiens (Human)	454		1289
604	B5B0A5	B5B0A5_HUMAN	unreviewed	Zinc finger transcription factor BCL6S	BCL6	Homo sapiens (Human)	650		1291
604	P41182	BCL6_HUMAN	reviewed	B-cell lymphoma 6 protein (BCL-6) (B-cell lymphoma 5 protein) (BCL-5) (Protein LAZ-3) (Zinc finger and BTB domain-containing protein 27) (Zinc finger protein 51)	BCL6 BCL5 LAZ3 ZBTB27 ZNF51	Homo sapiens (Human)	706		1292
605	Q4VC05	BCL7A_HUMAN	reviewed	B-cell CLL/lymphoma 7 protein family member A	BCL7A	Homo sapiens (Human)	210		1294
607	A0A024QYY4	A0A024QYY4_HUMAN	unreviewed	B-cell CLL/lymphoma 9, isoform CRA_a	BCL9 hCG_37430	Homo sapiens (Human)	1426		1296
607	O00512	BCL9_HUMAN	reviewed	B-cell CLL/lymphoma 9 protein (B-cell lymphoma 9 protein) (Bcl-9) (Protein legless homolog)	BCL9	Homo sapiens (Human)	1426		1297
607	Q1JQ81	Q1JQ81_HUMAN	unreviewed	B-cell CLL/lymphoma 9	BCL9	Homo sapiens (Human)	1426		1299
617	A0A024R467	A0A024R467_HUMAN	unreviewed	BCS1-like (Yeast), isoform CRA_a (BCS1-like isoform 1)	BCS1L hCG_16303	Homo sapiens (Human)	419		1300
617	A8JZZ8	A8JZZ8_HUMAN	unreviewed	cDNA FLJ77826, highly similar to Homo sapiens BCS1-like (yeast), mRNA		Homo sapiens (Human)	419		1302
617	Q9Y276	BCS1_HUMAN	reviewed	Mitochondrial chaperone BCS1 (h-BCS1) (BCS1-like protein)	BCS1L BCS1	Homo sapiens (Human)	419		1306
622	Q02338	BDH_HUMAN	reviewed	D-beta-hydroxybutyrate dehydrogenase, mitochondrial (EC 1.1.1.30) (3-hydroxybutyrate dehydrogenase) (BDH) (Short chain dehydrogenase/reductase family 9C member 1)	BDH1 BDH SDR9C1	Homo sapiens (Human)	343		1312
624	P30411	BKRB2_HUMAN	reviewed	B2 bradykinin receptor (B2R) (BK-2 receptor)	BDKRB2 BKR2	Homo sapiens (Human)	391		1314
627	A0A0E3SU01	A0A0E3SU01_HUMAN	unreviewed	Brain-derived neurotrophic factor (Brain-derived neurotrophic factor isoform 1)	BDNF	Homo sapiens (Human)	247		1315
627	P23560	BDNF_HUMAN	reviewed	Brain-derived neurotrophic factor (BDNF) (Abrineurin)	BDNF	Homo sapiens (Human)	247		1316
629	P00751	CFAB_HUMAN	reviewed	Complement factor B (EC 3.4.21.47) (C3/C5 convertase) (Glycine-rich beta glycoprotein) (GBG) (PBF2) (Properdin factor B) [Cleaved into: Complement factor B Ba fragment; Complement factor B Bb fragment]	CFB BF BFD	Homo sapiens (Human)	764		1317
633	B4DNL4	B4DNL4_HUMAN	unreviewed	cDNA FLJ59360, moderately similar to Biglycan		Homo sapiens (Human)	297		1319
633	P21810	PGS1_HUMAN	reviewed	Biglycan (Bone/cartilage proteoglycan I) (PG-S1)	BGN SLRR1A	Homo sapiens (Human)	368		1326
634	P13688	CEAM1_HUMAN	reviewed	Carcinoembryonic antigen-related cell adhesion molecule 1 (Biliary glycoprotein 1) (BGP-1) (CD antigen CD66a)	CEACAM1 BGP BGP1	Homo sapiens (Human)	526		1327
634	Q3KRG8	Q3KRG8_HUMAN	unreviewed	CEACAM1 protein (Fragment)	CEACAM1	Homo sapiens (Human)	493		1329
636	A8MVZ6	A8MVZ6_HUMAN	unreviewed	BICD1 protein (Protein bicaudal D homolog 1)	BICD1	Homo sapiens (Human)	827		1339
636	Q96G01	BICD1_HUMAN	reviewed	Protein bicaudal D homolog 1 (Bic-D 1)	BICD1	Homo sapiens (Human)	975		1347
637	A8ASI8	A8ASI8_HUMAN	unreviewed	BH3 interacting domain death agonist, isoform CRA_d (BID isoform L(2)) (Desmocollin type 4) (cDNA, FLJ94329, Homo sapiens BH3 interacting domain death agonist (BID), mRNA)	BID hCG_21529	Homo sapiens (Human)	195		1349
637	B2ZP79	B2ZP79_HUMAN	unreviewed	BH3 interacting domain death agonist, isoform CRA_b (BID isoform ES(1b))	BID hCG_21529	Homo sapiens (Human)	99		1351
637	B3KT21	B3KT21_HUMAN	unreviewed	cDNA FLJ37476 fis, clone BRAWH2012827, highly similar to Homo sapiens BH3 interacting domain death agonist (BID), transcript variant 1, mRNA		Homo sapiens (Human)	241		1356
637	P55957	BID_HUMAN	reviewed	BH3-interacting domain death agonist (p22 BID) (BID) [Cleaved into: BH3-interacting domain death agonist p15 (p15 BID); BH3-interacting domain death agonist p13 (p13 BID); BH3-interacting domain death agonist p11 (p11 BID)]	BID	Homo sapiens (Human)	195		1357
638	A0A024R4X6	A0A024R4X6_HUMAN	unreviewed	BCL2-interacting killer (Apoptosis-inducing), isoform CRA_a	BIK hCG_1734392	Homo sapiens (Human)	160		1361
638	Q13323	BIK_HUMAN	reviewed	Bcl-2-interacting killer (Apoptosis inducer NBK) (BIP1) (BP4)	BIK NBK	Homo sapiens (Human)	160		1362
639	B4DW27	B4DW27_HUMAN	unreviewed	cDNA FLJ50887, highly similar to PR domain zinc finger protein 1 (Fragment)		Homo sapiens (Human)	629		1363
639	O75626	PRDM1_HUMAN	reviewed	PR domain zinc finger protein 1 (EC 2.1.1.-) (BLIMP-1) (Beta-interferon gene positive regulatory domain I-binding factor) (PR domain-containing protein 1) (Positive regulatory domain I-binding factor 1) (PRDI-BF1) (PRDI-binding factor 1)	PRDM1 BLIMP1	Homo sapiens (Human)	825		1365
639	Q5T4E8	Q5T4E8_HUMAN	unreviewed	PR domain containing 1, with ZNF domain (PR domain containing 1, with ZNF domain, isoform CRA_b)	PRDM1 hCG_33515	Homo sapiens (Human)	789		1366
640	E9PJX5	E9PJX5_HUMAN	unreviewed	Tyrosine-protein kinase (EC 2.7.10.2)	BLK	Homo sapiens (Human)	434		1368
640	P51451	BLK_HUMAN	reviewed	Tyrosine-protein kinase Blk (EC 2.7.10.2) (B lymphocyte kinase) (p55-Blk)	BLK	Homo sapiens (Human)	505		1371
640	Q05D26	Q05D26_HUMAN	unreviewed	Tyrosine-protein kinase (EC 2.7.10.2) (Fragment)	BLK	Homo sapiens (Human)	599		1373
641	B7ZKN7	B7ZKN7_HUMAN	unreviewed	BLM protein	BLM	Homo sapiens (Human)	1042		1374
641	H0YNU5	H0YNU5_HUMAN	unreviewed	Bloom syndrome protein	BLM	Homo sapiens (Human)	1286		1380
641	P54132	BLM_HUMAN	reviewed	Bloom syndrome protein (EC 3.6.4.12) (DNA helicase, RecQ-like type 2) (RecQ2) (RecQ protein-like 3)	BLM RECQ2 RECQL3	Homo sapiens (Human)	1417		1382
642	Q13867	BLMH_HUMAN	reviewed	Bleomycin hydrolase (BH) (BLM hydrolase) (BMH) (EC 3.4.22.40)	BLMH	Homo sapiens (Human)	455		1385
644	A0A140VJF4	A0A140VJF4_HUMAN	unreviewed	Biliverdin reductase A (BVR A) (EC 1.3.1.24)		Homo sapiens (Human)	296		1388
644	P53004	BIEA_HUMAN	reviewed	Biliverdin reductase A (BVR A) (EC 1.3.1.24) (Biliverdin-IX alpha-reductase)	BLVRA BLVR BVR	Homo sapiens (Human)	296		1389
649	P13497	BMP1_HUMAN	reviewed	Bone morphogenetic protein 1 (BMP-1) (EC 3.4.24.19) (Mammalian tolloid protein) (mTld) (Procollagen C-proteinase) (PCP)	BMP1 PCOLC	Homo sapiens (Human)	986		1390
651	P12645	BMP3_HUMAN	reviewed	Bone morphogenetic protein 3 (BMP-3) (Bone morphogenetic protein 3A) (BMP-3A) (Osteogenin)	BMP3 BMP3A	Homo sapiens (Human)	472		1393
656	P34820	BMP8B_HUMAN	reviewed	Bone morphogenetic protein 8B (BMP-8) (BMP-8B) (Osteogenic protein 2) (OP-2)	BMP8B BMP8	Homo sapiens (Human)	402		1395
657	P36894	BMR1A_HUMAN	reviewed	Bone morphogenetic protein receptor type-1A (BMP type-1A receptor) (BMPR-1A) (EC 2.7.11.30) (Activin receptor-like kinase 3) (ALK-3) (Serine/threonine-protein kinase receptor R5) (SKR5) (CD antigen CD292)	BMPR1A ACVRLK3 ALK3	Homo sapiens (Human)	532		1396
658	A8KAE3	A8KAE3_HUMAN	unreviewed	Receptor protein serine/threonine kinase (EC 2.7.11.30)		Homo sapiens (Human)	502		1397
658	O00238	BMR1B_HUMAN	reviewed	Bone morphogenetic protein receptor type-1B (BMP type-1B receptor) (BMPR-1B) (EC 2.7.11.30) (CD antigen CDw293)	BMPR1B	Homo sapiens (Human)	502		1398
659	Q13873	BMPR2_HUMAN	reviewed	Bone morphogenetic protein receptor type-2 (BMP type-2 receptor) (BMPR-2) (EC 2.7.11.30) (Bone morphogenetic protein receptor type II) (BMP type II receptor) (BMPR-II)	BMPR2 PPH1	Homo sapiens (Human)	1038		1399
660	P51813	BMX_HUMAN	reviewed	Cytoplasmic tyrosine-protein kinase BMX (EC 2.7.10.2) (Bone marrow tyrosine kinase gene in chromosome X protein) (Epithelial and endothelial tyrosine kinase) (ETK) (NTK38)	BMX	Homo sapiens (Human)	675		1400
661	P05423	RPC4_HUMAN	reviewed	DNA-directed RNA polymerase III subunit RPC4 (RNA polymerase III subunit C4) (DNA-directed RNA polymerase III subunit D) (Protein BN51) (RNA polymerase III 47 kDa subunit) (RPC53 homolog)	POLR3D BN51 BN51T	Homo sapiens (Human)	398		1401
662	Q12981	SEC20_HUMAN	reviewed	Vesicle transport protein SEC20 (BCL2/adenovirus E1B 19 kDa protein-interacting protein 1) (Transformation-related gene 8 protein) (TRG-8)	BNIP1 NIP1 SEC20L TRG8	Homo sapiens (Human)	228		1404
663	J3KN59	J3KN59_HUMAN	unreviewed	BCL2/adenovirus E1B 19 kDa protein-interacting protein 2	BNIP2	Homo sapiens (Human)	435		1406
663	Q12982	BNIP2_HUMAN	reviewed	BCL2/adenovirus E1B 19 kDa protein-interacting protein 2	BNIP2 NIP2	Homo sapiens (Human)	314		1408
664	Q12983	BNIP3_HUMAN	reviewed	BCL2/adenovirus E1B 19 kDa protein-interacting protein 3	BNIP3 NIP3	Homo sapiens (Human)	194		1410
664	Q6NVY4	Q6NVY4_HUMAN	unreviewed	BNIP3 protein (Fragment)	BNIP3	Homo sapiens (Human)	244		1413
665	O60238	BNI3L_HUMAN	reviewed	BCL2/adenovirus E1B 19 kDa protein-interacting protein 3-like (Adenovirus E1B19K-binding protein B5) (BCL2/adenovirus E1B 19 kDa protein-interacting protein 3A) (NIP3-like protein X) (NIP3L)	BNIP3L BNIP3A BNIP3H NIX	Homo sapiens (Human)	219		1414
665	Q6IBV1	Q6IBV1_HUMAN	unreviewed	BCL2/adenovirus E1B 19kDa interacting protein 3-like (BNIP3L protein) (cDNA FLJ75547, highly similar to Homo sapiens BCL2/adenovirus E1B 19kDa interacting protein 3-like (BNIP3L), mRNA)	BNIP3L hCG_17158	Homo sapiens (Human)	219		1417
666	A0A024R4A8	A0A024R4A8_HUMAN	unreviewed	BCL2-related ovarian killer, isoform CRA_a	BOK hCG_33052	Homo sapiens (Human)	212		1427
666	Q9UMX3	BOK_HUMAN	reviewed	Bcl-2-related ovarian killer protein (hBOK) (Bcl-2-like protein 9) (Bcl2-L-9)	BOK BCL2L9	Homo sapiens (Human)	212		1428
667	B4DGY0	B4DGY0_HUMAN	unreviewed	cDNA FLJ55162, highly similar to Bullous pemphigoid antigen 1 isoforms 1/2/3/4/5/8		Homo sapiens (Human)	818		1431
667	B4DSS9	B4DSS9_HUMAN	unreviewed	cDNA FLJ59296, highly similar to Bullous pemphigoid antigen 1 isoforms1/2/3/4/5/8 (Fragment)		Homo sapiens (Human)	1479		1434
667	E7ERU0	E7ERU0_HUMAN	unreviewed	Dystonin	DST	Homo sapiens (Human)	5375		1436
667	E9PHM6	E9PHM6_HUMAN	unreviewed	Dystonin	DST	Homo sapiens (Human)	5497		1437
667	F6QMI7	F6QMI7_HUMAN	unreviewed	Dystonin	DST	Homo sapiens (Human)	5537		1438
667	F8W9J4	F8W9J4_HUMAN	unreviewed	Dystonin	DST	Homo sapiens (Human)	7461		1439
667	Q03001	DYST_HUMAN	reviewed	Dystonin (230 kDa bullous pemphigoid antigen) (230/240 kDa bullous pemphigoid antigen) (Bullous pemphigoid antigen 1) (BPA) (Bullous pemphigoid antigen) (Dystonia musculorum protein) (Hemidesmosomal plaque protein)	DST BP230 BP240 BPAG1 DMH DT KIAA0728	Homo sapiens (Human)	7570		1441
667	Q6P0N6	Q6P0N6_HUMAN	unreviewed	DST protein (Dystonin)	DST	Homo sapiens (Human)	1143		1443
668	P58012	FOXL2_HUMAN	reviewed	Forkhead box protein L2	FOXL2	Homo sapiens (Human)	376		1445
668	Q53ZD3	Q53ZD3_HUMAN	unreviewed	FOXL2 (Forkhead box L2)	FOXL2	Homo sapiens (Human)	376		1448
669	A0A024R782	A0A024R782_HUMAN	unreviewed	Phosphoglycerate mutase (EC 5.4.2.11) (EC 5.4.2.4)	BPGM hCG_20346	Homo sapiens (Human)	259		1452
669	P07738	PMGE_HUMAN	reviewed	Bisphosphoglycerate mutase (BPGM) (EC 5.4.2.4) (2,3-bisphosphoglycerate mutase, erythrocyte) (2,3-bisphosphoglycerate synthase) (EC 5.4.2.11) (2,3-diphosphoglycerate mutase) (DPGM) (BPG-dependent PGAM)	BPGM	Homo sapiens (Human)	259		1453
673	P15056	BRAF_HUMAN	reviewed	Serine/threonine-protein kinase B-raf (EC 2.7.11.1) (Proto-oncogene B-Raf) (p94) (v-Raf murine sarcoma viral oncogene homolog B1)	BRAF BRAF1 RAFB1	Homo sapiens (Human)	766		1455
675	P51587	BRCA2_HUMAN	reviewed	Breast cancer type 2 susceptibility protein (Fanconi anemia group D1 protein)	BRCA2 FACD FANCD1	Homo sapiens (Human)	3418		1456
676	Q58F21	BRDT_HUMAN	reviewed	Bromodomain testis-specific protein (Cancer/testis antigen 9) (CT9) (RING3-like protein)	BRDT	Homo sapiens (Human)	947		1465
677	A0A024R658	A0A024R658_HUMAN	unreviewed	Zinc finger protein 36, C3H type-like 1, isoform CRA_a	ZFP36L1 hCG_20766	Homo sapiens (Human)	338		1466
677	B3KNA8	B3KNA8_HUMAN	unreviewed	cDNA FLJ14140 fis, clone MAMMA1002858, highly similar to Butyrate response factor 1		Homo sapiens (Human)	338		1468
677	Q07352	TISB_HUMAN	reviewed	mRNA decay activator protein ZFP36L1 (Butyrate response factor 1) (EGF-response factor 1) (ERF-1) (TPA-induced sequence 11b) (Zinc finger protein 36, C3H1 type-like 1) (ZFP36-like 1)	ZFP36L1 BERG36 BRF1 ERF1 RNF162B TIS11B	Homo sapiens (Human)	338		1470
678	P47974	TISD_HUMAN	reviewed	mRNA decay activator protein ZFP36L2 (Butyrate response factor 2) (EGF-response factor 2) (ERF-2) (TPA-induced sequence 11d) (Zinc finger protein 36, C3H1 type-like 2) (ZFP36-like 2)	ZFP36L2 BRF2 ERF2 RNF162C TIS11D	Homo sapiens (Human)	494		1474
682	P35613	BASI_HUMAN	reviewed	Basigin (5F7) (Collagenase stimulatory factor) (Extracellular matrix metalloproteinase inducer) (EMMPRIN) (Leukocyte activation antigen M6) (OK blood group antigen) (Tumor cell-derived collagenase stimulatory factor) (TCSF) (CD antigen CD147)	BSG UNQ6505/PRO21383	Homo sapiens (Human)	385		1475
682	Q54A51	Q54A51_HUMAN	unreviewed	Basigin (Ok blood group), isoform CRA_a (Cervical EMMPRIN) (cDNA FLJ36018 fis, clone TESTI2016337, highly similar to BASIGIN)	hEMMPRIN BSG hCG_20562	Homo sapiens (Human)	269		1476
684	A0A024R7H5	A0A024R7H5_HUMAN	unreviewed	Bone marrow stromal cell antigen 2, isoform CRA_a	BST2 hCG_37652	Homo sapiens (Human)	180		1477
684	Q10589	BST2_HUMAN	reviewed	Bone marrow stromal antigen 2 (BST-2) (HM1.24 antigen) (Tetherin) (CD antigen CD317)	BST2	Homo sapiens (Human)	180		1478
686	P43251	BTD_HUMAN	reviewed	Biotinidase (Biotinase) (EC 3.5.1.12)	BTD	Homo sapiens (Human)	543		1479
687	A0A024R260	A0A024R260_HUMAN	unreviewed	Kruppel-like factor 9, isoform CRA_a	KLF9 hCG_28191	Homo sapiens (Human)	244		1482
687	Q13886	KLF9_HUMAN	reviewed	Krueppel-like factor 9 (Basic transcription element-binding protein 1) (BTE-binding protein 1) (GC-box-binding protein 1) (Transcription factor BTEB1)	KLF9 BTEB BTEB1	Homo sapiens (Human)	244		1486
688	Q13887	KLF5_HUMAN	reviewed	Krueppel-like factor 5 (Basic transcription element-binding protein 2) (BTE-binding protein 2) (Colon krueppel-like factor) (GC-box-binding protein 2) (Intestinal-enriched krueppel-like factor) (Transcription factor BTEB2)	KLF5 BTEB2 CKLF IKLF	Homo sapiens (Human)	457		1487
688	Q5T6X2	Q5T6X2_HUMAN	unreviewed	Kruppel-like factor 5 (Intestinal) (Kruppel-like factor 5 (Intestinal), isoform CRA_a)	KLF5 hCG_32789	Homo sapiens (Human)	457		1488
694	P62324	BTG1_HUMAN	reviewed	Protein BTG1 (B-cell translocation gene 1 protein)	BTG1	Homo sapiens (Human)	171		1489
694	Q6IBC8	Q6IBC8_HUMAN	unreviewed	B-cell translocation gene 1, anti-proliferative (B-cell translocation gene 1, anti-proliferative, isoform CRA_b) (BTG1) (BTG1 protein) (cDNA, FLJ93822, Homo sapiens B-cell translocation gene 1, anti-proliferative(BTG1), mRNA)	BTG1 hCG_21188	Homo sapiens (Human)	171		1490
695	Q06187	BTK_HUMAN	reviewed	Tyrosine-protein kinase BTK (EC 2.7.10.2) (Agammaglobulinemia tyrosine kinase) (ATK) (B-cell progenitor kinase) (BPK) (Bruton tyrosine kinase)	BTK AGMX1 ATK BPK	Homo sapiens (Human)	659		1491
695	Q5JY90	Q5JY90_HUMAN	unreviewed	Tyrosine-protein kinase (EC 2.7.10.2)	BTK hCG_20400	Homo sapiens (Human)	483		1493
696	Q13410	BT1A1_HUMAN	reviewed	Butyrophilin subfamily 1 member A1 (BT)	BTN1A1 BTN	Homo sapiens (Human)	526		1495
696	Q4VAN2	Q4VAN2_HUMAN	unreviewed	Butyrophilin, subfamily 1, member A1	BTN1A1	Homo sapiens (Human)	526		1496
699	B4DYG2	B4DYG2_HUMAN	unreviewed	cDNA FLJ53397, highly similar to Mitotic checkpoint serine/threonine-proteinkinase BUB1 (EC 2.7.11.1)		Homo sapiens (Human)	1065		1499
699	O43683	BUB1_HUMAN	reviewed	Mitotic checkpoint serine/threonine-protein kinase BUB1 (hBUB1) (EC 2.7.11.1) (BUB1A)	BUB1 BUB1L	Homo sapiens (Human)	1085		1500
701	O60566	BUB1B_HUMAN	reviewed	Mitotic checkpoint serine/threonine-protein kinase BUB1 beta (EC 2.7.11.1) (MAD3/BUB1-related protein kinase) (hBUBR1) (Mitotic checkpoint kinase MAD3L) (Protein SSK1)	BUB1B BUBR1 MAD3L SSK1	Homo sapiens (Human)	1050		1503
705	Q13895	BYST_HUMAN	reviewed	Bystin	BYSL	Homo sapiens (Human)	437		1508
706	O76068	O76068_HUMAN	unreviewed	Peripheral-type benzodiazepine receptor (Fragment)	PBR	Homo sapiens (Human)	143		1509
706	P30536	TSPO_HUMAN	reviewed	Translocator protein (Mitochondrial benzodiazepine receptor) (PKBS) (Peripheral-type benzodiazepine receptor) (PBR)	TSPO BZRP MBR	Homo sapiens (Human)	169		1510
708	Q07021	C1QBP_HUMAN	reviewed	Complement component 1 Q subcomponent-binding protein, mitochondrial (ASF/SF2-associated protein p32) (Glycoprotein gC1qBP) (C1qBP) (Hyaluronan-binding protein 1) (Mitochondrial matrix protein p32) (gC1q-R protein) (p33)	C1QBP GC1QBP HABP1 SF2P32	Homo sapiens (Human)	282		1513
710	E9KL26	E9KL26_HUMAN	unreviewed	Epididymis tissue protein Li 173 (Serpin peptidase inhibitor clade G member 1 isoform 1)	SERPING1	Homo sapiens (Human)	500		1514
710	P05155	IC1_HUMAN	reviewed	Plasma protease C1 inhibitor (C1 Inh) (C1Inh) (C1 esterase inhibitor) (C1-inhibiting factor) (Serpin G1)	SERPING1 C1IN C1NH	Homo sapiens (Human)	500		1523
712	A0A024RAG6	A0A024RAG6_HUMAN	unreviewed	Complement component 1, q subcomponent, A chain, isoform CRA_a	C1QA hCG_1981379	Homo sapiens (Human)	245		1525
712	P02745	C1QA_HUMAN	reviewed	Complement C1q subcomponent subunit A	C1QA	Homo sapiens (Human)	245		1527
713	A0A024RAB9	A0A024RAB9_HUMAN	unreviewed	Complement component 1, q subcomponent, B chain, isoform CRA_a	C1QB hCG_39967	Homo sapiens (Human)	253		1528
713	P02746	C1QB_HUMAN	reviewed	Complement C1q subcomponent subunit B	C1QB	Homo sapiens (Human)	253		1535
714	A0A024RAA7	A0A024RAA7_HUMAN	unreviewed	Complement component 1, q subcomponent, C chain, isoform CRA_a	C1QC hCG_2037016	Homo sapiens (Human)	245		1536
714	P02747	C1QC_HUMAN	reviewed	Complement C1q subcomponent subunit C	C1QC C1QG	Homo sapiens (Human)	245		1537
716	P09871	C1S_HUMAN	reviewed	Complement C1s subcomponent (EC 3.4.21.42) (C1 esterase) (Complement component 1 subcomponent s) [Cleaved into: Complement C1s subcomponent heavy chain; Complement C1s subcomponent light chain]	C1S	Homo sapiens (Human)	688		1539
718	B4DR57	B4DR57_HUMAN	unreviewed	cDNA FLJ60818, highly similar to Complement C3		Homo sapiens (Human)	235		1540
718	P01024	CO3_HUMAN	reviewed	Complement C3 (C3 and PZP-like alpha-2-macroglobulin domain-containing protein 1) [Cleaved into: Complement C3 beta chain; C3-beta-c (C3bc); Complement C3 alpha chain; C3a anaphylatoxin; Acylation stimulating protein (ASP) (C3adesArg); Complement C3b alpha' chain; Complement C3c alpha' chain fragment 1; Complement C3dg fragment; Complement C3g fragment; Complement C3d fragment; Complement C3f fra…	C3 CPAMD1	Homo sapiens (Human)	1663		1543
718	V9HWA9	V9HWA9_HUMAN	unreviewed	Epididymis secretory sperm binding protein Li 62p	HEL-S-62p	Homo sapiens (Human)	1663		1558
720	P0C0L4	CO4A_HUMAN	reviewed	Complement C4-A (Acidic complement C4) (C3 and PZP-like alpha-2-macroglobulin domain-containing protein 2) [Cleaved into: Complement C4 beta chain; Complement C4-A alpha chain; C4a anaphylatoxin; C4b-A; C4d-A; Complement C4 gamma chain]	C4A CO4 CPAMD2	Homo sapiens (Human)	1744		1559
722	P04003	C4BPA_HUMAN	reviewed	C4b-binding protein alpha chain (C4bp) (Proline-rich protein) (PRP)	C4BPA C4BP	Homo sapiens (Human)	597		1562
728	P21730	C5AR1_HUMAN	reviewed	C5a anaphylatoxin chemotactic receptor 1 (C5a anaphylatoxin chemotactic receptor) (C5a-R) (C5aR) (CD antigen CD88)	C5AR1 C5AR C5R1	Homo sapiens (Human)	350		1571
729	P13671	CO6_HUMAN	reviewed	Complement component C6	C6	Homo sapiens (Human)	934		1586
730	P10643	CO7_HUMAN	reviewed	Complement component C7	C7	Homo sapiens (Human)	843		1595
730	Q05CI3	Q05CI3_HUMAN	unreviewed	C7 protein (Fragment)	C7	Homo sapiens (Human)	343		1600
734	A0A024R9D5	A0A024R9D5_HUMAN	unreviewed	Chromosome 8 open reading frame 1, isoform CRA_a	C8orf1 hCG_33060	Homo sapiens (Human)	505		1601
734	Q9Y236	OSGI2_HUMAN	reviewed	Oxidative stress-induced growth inhibitor 2 (hT41)	OSGIN2 C8orf1	Homo sapiens (Human)	505		1602
735	P02748	CO9_HUMAN	reviewed	Complement component C9 [Cleaved into: Complement component C9a; Complement component C9b]	C9	Homo sapiens (Human)	559		1604
738	Q9UID3	VPS51_HUMAN	reviewed	Vacuolar protein sorting-associated protein 51 homolog (Another new gene 2 protein) (Protein fat-free homolog)	VPS51 ANG2 C11orf2 C11orf3 FFR PP5382	Homo sapiens (Human)	782		1605
740	A0A024R578	A0A024R578_HUMAN	unreviewed	Mitochondrial ribosomal protein L49, isoform CRA_b	MRPL49 hCG_23367	Homo sapiens (Human)	166		1608
740	Q13405	RM49_HUMAN	reviewed	39S ribosomal protein L49, mitochondrial (L49mt) (MRP-L49) (Neighbor of FAU) (NOF) (Protein NOF1)	MRPL49 C11orf4 NOF1 OK/SW-cl.67	Homo sapiens (Human)	166		1610
744	Q15777	MPPD2_HUMAN	reviewed	Metallophosphoesterase MPPED2 (EC 3.1.-.-) (Fetal brain protein 239) (239FB) (Metallophosphoesterase domain-containing protein 2)	MPPED2 C11orf8 FAM1B	Homo sapiens (Human)	294		1612
747	A0A024R517	A0A024R517_HUMAN	unreviewed	Chromosome 11 open reading frame 11, isoform CRA_b	C11orf11 hCG_40866	Homo sapiens (Human)	1042		1613
747	Q9Y4D2	DGLA_HUMAN	reviewed	Sn1-specific diacylglycerol lipase alpha (DGL-alpha) (EC 3.1.1.-) (Neural stem cell-derived dendrite regulator)	DAGLA C11orf11 KIAA0659 NSDDR	Homo sapiens (Human)	1042		1615
752	O95466	FMNL1_HUMAN	reviewed	Formin-like protein 1 (CLL-associated antigen KW-13) (Leukocyte formin)	FMNL1 C17orf1 C17orf1B FMNL FRL1	Homo sapiens (Human)	1100		1620
753	A8K6A9	A8K6A9_HUMAN	unreviewed	cDNA FLJ75461		Homo sapiens (Human)	229		1621
753	O15165	LRAD4_HUMAN	reviewed	Low-density lipoprotein receptor class A domain-containing protein 4	LDLRAD4 C18orf1	Homo sapiens (Human)	306		1622
754	B4DPZ0	B4DPZ0_HUMAN	unreviewed	Pituitary tumor-transforming gene 1 protein-interacting protein (cDNA FLJ58034, moderately similar to Pituitary tumor-transforming gene 1protein-interacting protein)	PTTG1IP	Homo sapiens (Human)	142		1627
754	P53801	PTTG_HUMAN	reviewed	Pituitary tumor-transforming gene 1 protein-interacting protein (Pituitary tumor-transforming gene protein-binding factor) (PBF) (PTTG-binding factor)	PTTG1IP C21orf1 C21orf3	Homo sapiens (Human)	180		1628
761	P07451	CAH3_HUMAN	reviewed	Carbonic anhydrase 3 (EC 4.2.1.1) (Carbonate dehydratase III) (Carbonic anhydrase III) (CA-III)	CA3	Homo sapiens (Human)	260		1629
761	V9HWA3	V9HWA3_HUMAN	unreviewed	Epididymis secretory sperm binding protein Li 167mP	HEL-S-167mP	Homo sapiens (Human)	260		1630
768	A0A0S2Z3D0	A0A0S2Z3D0_HUMAN	unreviewed	Carbonic anhydrase IX isoform 1 (Fragment)	CA9	Homo sapiens (Human)	459		1632
768	Q16790	CAH9_HUMAN	reviewed	Carbonic anhydrase 9 (EC 4.2.1.1) (Carbonate dehydratase IX) (Carbonic anhydrase IX) (CA-IX) (CAIX) (Membrane antigen MN) (P54/58N) (Renal cell carcinoma-associated antigen G250) (RCC-associated antigen G250) (pMW1)	CA9 G250 MN	Homo sapiens (Human)	459		1633
770	O75493	CAH11_HUMAN	reviewed	Carbonic anhydrase-related protein 11 (CA-RP XI) (CA-XI) (CARP XI) (Carbonic anhydrase-related protein 2) (CA-RP II) (CARP-2)	CA11 CARP2 UNQ211/PRO237	Homo sapiens (Human)	328		1634
771	B3KUB4	B3KUB4_HUMAN	unreviewed	Carbonic anhydrase 12 (Carbonic anhydrase XII, isoform CRA_d) (cDNA FLJ39526 fis, clone PUAEN2003018, highly similar to CARBONIC ANHYDRASE XII (EC 4.2.1.1))	CA12 hCG_2003428	Homo sapiens (Human)	283		1635
771	O43570	CAH12_HUMAN	reviewed	Carbonic anhydrase 12 (EC 4.2.1.1) (Carbonate dehydratase XII) (Carbonic anhydrase XII) (CA-XII) (Tumor antigen HOM-RCC-3.1.3)	CA12	Homo sapiens (Human)	354		1639
775	A0A0A0MR67	A0A0A0MR67_HUMAN	unreviewed	Voltage-dependent L-type calcium channel subunit alpha	CACNA1C	Homo sapiens (Human)	2173		1641
775	A0A0A0MSA1	A0A0A0MSA1_HUMAN	unreviewed	Voltage-dependent L-type calcium channel subunit alpha	CACNA1C	Homo sapiens (Human)	2173		1642
775	F5H522	F5H522_HUMAN	unreviewed	Voltage-dependent L-type calcium channel subunit alpha	CACNA1C	Homo sapiens (Human)	2163		1643
775	Q13936	CAC1C_HUMAN	reviewed	Voltage-dependent L-type calcium channel subunit alpha-1C (Calcium channel, L type, alpha-1 polypeptide, isoform 1, cardiac muscle) (Voltage-gated calcium channel subunit alpha Cav1.2)	CACNA1C CACH2 CACN2 CACNL1A1 CCHL1A1	Homo sapiens (Human)	2221		1644
775	Q59GU3	Q59GU3_HUMAN	unreviewed	Voltage-dependent L-type calcium channel subunit alpha (Fragment)		Homo sapiens (Human)	840		1645
775	Q5V9X9	Q5V9X9_HUMAN	unreviewed	Voltage-gated L-type calcium channel Cav1.2 alpha 1 subunit, splice variant 9* (Fragment)	CACNA1C	Homo sapiens (Human)	210		1647
780	A0A024RCJ0	A0A024RCJ0_HUMAN	unreviewed	Discoidin domain receptor family, member 1, isoform CRA_b	DDR1 hCG_26003	Homo sapiens (Human)	919		1650
780	A0A024RCL1	A0A024RCL1_HUMAN	unreviewed	Discoidin domain receptor family, member 1, isoform CRA_a	DDR1 hCG_26003	Homo sapiens (Human)	913		1652
780	A0A024RCQ1	A0A024RCQ1_HUMAN	unreviewed	Discoidin domain receptor family, member 1, isoform CRA_d	DDR1 hCG_26003	Homo sapiens (Human)	876		1653
780	A0A0A0MSX3	A0A0A0MSX3_HUMAN	unreviewed	Epithelial discoidin domain-containing receptor 1	DDR1	Homo sapiens (Human)	767		1655
780	Q08345	DDR1_HUMAN	reviewed	Epithelial discoidin domain-containing receptor 1 (Epithelial discoidin domain receptor 1) (EC 2.7.10.1) (CD167 antigen-like family member A) (Cell adhesion kinase) (Discoidin receptor tyrosine kinase) (HGK2) (Mammary carcinoma kinase 10) (MCK-10) (Protein-tyrosine kinase 3A) (Protein-tyrosine kinase RTK-6) (TRK E) (Tyrosine kinase DDR) (Tyrosine-protein kinase CAK) (CD antigen CD167a)	DDR1 CAK EDDR1 NEP NTRK4 PTK3A RTK6 TRKE	Homo sapiens (Human)	913		1656
780	Q96T61	Q96T61_HUMAN	unreviewed	Discoidin domain receptor DDR1e (Fragment)	DDR1	Homo sapiens (Human)	62		1657
780	Q96T62	Q96T62_HUMAN	unreviewed	Discoidin domain receptor DDR1d (Fragment)	DDR1	Homo sapiens (Human)	82		1659
781	E7ERK3	E7ERK3_HUMAN	unreviewed	Voltage-dependent calcium channel subunit alpha-2/delta-1	CACNA2D1	Homo sapiens (Human)	309		1660
781	P54289	CA2D1_HUMAN	reviewed	Voltage-dependent calcium channel subunit alpha-2/delta-1 (Voltage-gated calcium channel subunit alpha-2/delta-1) [Cleaved into: Voltage-dependent calcium channel subunit alpha-2-1; Voltage-dependent calcium channel subunit delta-1]	CACNA2D1 CACNL2A CCHL2A MHS3	Homo sapiens (Human)	1103		1662
781	Q9UIU0	Q9UIU0_HUMAN	unreviewed	Dihydropyridine receptor alpha 2 subunit	CACNA2D1	Homo sapiens (Human)	1110		1665
782	Q02641	CACB1_HUMAN	reviewed	Voltage-dependent L-type calcium channel subunit beta-1 (CAB1) (Calcium channel voltage-dependent subunit beta 1)	CACNB1 CACNLB1	Homo sapiens (Human)	598		1666
785	A0A1B0GTK1	A0A1B0GTK1_HUMAN	unreviewed	Voltage-dependent L-type calcium channel subunit beta-4	CACNB4	Homo sapiens (Human)	423		1667
785	A0A1B0GTP5	A0A1B0GTP5_HUMAN	unreviewed	Voltage-dependent L-type calcium channel subunit beta-4	CACNB4	Homo sapiens (Human)	334		1671
785	A0A1B0GTX8	A0A1B0GTX8_HUMAN	unreviewed	Voltage-dependent L-type calcium channel subunit beta-4	CACNB4	Homo sapiens (Human)	410		1674
785	H0Y476	H0Y476_HUMAN	unreviewed	Voltage-dependent L-type calcium channel subunit beta-4	CACNB4	Homo sapiens (Human)	473		1676
785	O00305	CACB4_HUMAN	reviewed	Voltage-dependent L-type calcium channel subunit beta-4 (CAB4) (Calcium channel voltage-dependent subunit beta 4)	CACNB4 CACNLB4	Homo sapiens (Human)	520		1677
788	O43772	MCAT_HUMAN	reviewed	Mitochondrial carnitine/acylcarnitine carrier protein (Carnitine/acylcarnitine translocase) (CAC) (Solute carrier family 25 member 20)	SLC25A20 CAC CACT	Homo sapiens (Human)	301		1687
790	F8VPD4	F8VPD4_HUMAN	unreviewed	CAD protein	CAD	Homo sapiens (Human)	2162		1716
790	P27708	PYR1_HUMAN	reviewed	CAD protein [Includes: Glutamine-dependent carbamoyl-phosphate synthase (EC 6.3.5.5); Aspartate carbamoyltransferase (EC 2.1.3.2); Dihydroorotase (EC 3.5.2.3)]	CAD	Homo sapiens (Human)	2225		1717
805;808	B4DJ51	B4DJ51_HUMAN	unreviewed	Calmodulin 1 (Phosphorylase kinase, delta), isoform CRA_a (Calmodulin 3 (Phosphorylase kinase, delta), isoform CRA_b) (Epididymis secretory protein Li 72) (cDNA FLJ61744, highly similar to Calmodulin)	CALM3 CALM1 HEL-S-72 hCG_20313 hCG_21749	Homo sapiens (Human)	149		1718
805;808	P62158	CALM_HUMAN	reviewed	Calmodulin (CaM)	CALM1 CALM CAM CAM1; CALM2 CAM2 CAMB; CALM3 CALML2 CAM3 CAMC CAMIII	Homo sapiens (Human)	149		1719
805;808	Q96HY3	Q96HY3_HUMAN	unreviewed	CALM1 protein (Calmodulin) (Calmodulin 2 (Phosphorylase kinase, delta), isoform CRA_a) (Calmodulin 3 (Phosphorylase kinase, delta), isoform CRA_a) (LP7057 protein)	CALM1 CALM2 CALM3 hCG_17033 hCG_20313	Homo sapiens (Human)	113		1723
808	Q9BRL5	Q9BRL5_HUMAN	unreviewed	CALM3 protein		Homo sapiens (Human)	147		1725
810	P27482	CALL3_HUMAN	reviewed	Calmodulin-like protein 3 (CaM-like protein) (CLP) (Calmodulin-related protein NB-1)	CALML3	Homo sapiens (Human)	149		1727
811	P27797	CALR_HUMAN	reviewed	Calreticulin (CRP55) (Calregulin) (Endoplasmic reticulum resident protein 60) (ERp60) (HACBP) (grp60)	CALR CRTC	Homo sapiens (Human)	417		1728
811	V9HW88	V9HW88_HUMAN	unreviewed	Calreticulin, isoform CRA_b (Epididymis secretory sperm binding protein Li 99n)	HEL-S-99n CALR hCG_172487	Homo sapiens (Human)	417		1729
814	Q16566	KCC4_HUMAN	reviewed	Calcium/calmodulin-dependent protein kinase type IV (CaMK IV) (EC 2.7.11.17) (CaM kinase-GR)	CAMK4 CAMK CAMK-GR CAMKIV	Homo sapiens (Human)	473		1731
815	A8K161	A8K161_HUMAN	unreviewed	Calcium/calmodulin-dependent protein kinase (CaM kinase) II alpha, isoform CRA_b (cDNA FLJ75193, highly similar to Homo sapiens calcium/calmodulin-dependent protein kinase II alpha-B subunit mRNA)	CAMK2A hCG_38614	Homo sapiens (Human)	489		1734
815	Q7LDD5	Q7LDD5_HUMAN	unreviewed	Calcium/calmodulin-dependent protein kinase (CaM kinase) II alpha, isoform CRA_a (Calmodulin-dependent protein kinase II alpha)	CAMK2A hCG_38614	Homo sapiens (Human)	478		1735
815	Q8IWE0	Q8IWE0_HUMAN	unreviewed	Calcium/calmodulin-dependent protein kinase II alpha	CAMK2A	Homo sapiens (Human)	478		1737
815	Q9UQM7	KCC2A_HUMAN	reviewed	Calcium/calmodulin-dependent protein kinase type II subunit alpha (CaM kinase II subunit alpha) (CaMK-II subunit alpha) (EC 2.7.11.17)	CAMK2A CAMKA KIAA0968	Homo sapiens (Human)	478		1738
816	A4D2J9	A4D2J9_HUMAN	unreviewed	Calcium/calmodulin-dependent protein kinase (CaM kinase) II beta	CAMK2B tcag7.799	Homo sapiens (Human)	666		1739
816	B7Z1Z6	B7Z1Z6_HUMAN	unreviewed	cDNA FLJ58056, highly similar to Calcium/calmodulin-dependent protein kinase type II beta chain (EC 2.7.11.17)		Homo sapiens (Human)	305		1741
816	Q13554	KCC2B_HUMAN	reviewed	Calcium/calmodulin-dependent protein kinase type II subunit beta (CaM kinase II subunit beta) (CaMK-II subunit beta) (EC 2.7.11.17)	CAMK2B CAM2 CAMK2 CAMKB	Homo sapiens (Human)	666		1742
817	A0A024RDK3	A0A024RDK3_HUMAN	unreviewed	Calcium/calmodulin-dependent protein kinase (CaM kinase) II delta, isoform CRA_a	CAMK2D hCG_22679	Homo sapiens (Human)	499		1743
817	D6R938	D6R938_HUMAN	unreviewed	Calcium/calmodulin-dependent protein kinase (CaM kinase) II delta, isoform CRA_e (Calcium/calmodulin-dependent protein kinase type II subunit delta)	CAMK2D hCG_22679	Homo sapiens (Human)	498		1746
817	E9PBG7	E9PBG7_HUMAN	unreviewed	Calcium/calmodulin-dependent protein kinase type II subunit delta	CAMK2D	Homo sapiens (Human)	512		1750
817	E9PF82	E9PF82_HUMAN	unreviewed	Calcium/calmodulin-dependent protein kinase type II subunit delta	CAMK2D	Homo sapiens (Human)	533		1756
817	Q13557	KCC2D_HUMAN	reviewed	Calcium/calmodulin-dependent protein kinase type II subunit delta (CaM kinase II subunit delta) (CaMK-II subunit delta) (EC 2.7.11.17)	CAMK2D CAMKD	Homo sapiens (Human)	499		1759
818	A0A0A0MS52	A0A0A0MS52_HUMAN	unreviewed	Calcium/calmodulin-dependent protein kinase (CaM kinase) II gamma, isoform CRA_a (Calcium/calmodulin-dependent protein kinase type II subunit gamma)	CAMK2G hCG_20541	Homo sapiens (Human)	539		1760
818	B3KY86	B3KY86_HUMAN	unreviewed	cDNA FLJ16043 fis, clone BRCAN2028355, highly similar to Calcium/calmodulin-dependent protein kinasetype II gamma chain (EC 2.7.11.17)		Homo sapiens (Human)	575		1762
818	Q13280	Q13280_HUMAN	unreviewed	Calcium/calmodulin-dependent protein kinase II (Fragment)		Homo sapiens (Human)	281		1763
818	Q13555	KCC2G_HUMAN	reviewed	Calcium/calmodulin-dependent protein kinase type II subunit gamma (CaM kinase II subunit gamma) (CaMK-II subunit gamma) (EC 2.7.11.17)	CAMK2G CAMK CAMK-II CAMKG	Homo sapiens (Human)	558		1780
818	Q5SWX3	Q5SWX3_HUMAN	unreviewed	Calcium/calmodulin-dependent protein kinase (CaM kinase) II gamma, isoform CRA_n (Calcium/calmodulin-dependent protein kinase type II subunit gamma)	CAMK2G hCG_20541	Homo sapiens (Human)	516		1781
819	P49069	CAMLG_HUMAN	reviewed	Calcium signal-modulating cyclophilin ligand (CAML)	CAMLG CAML	Homo sapiens (Human)	296		1783
822	B2R9S4	B2R9S4_HUMAN	unreviewed	cDNA, FLJ94534, highly similar to Homo sapiens capping protein (actin filament), gelsolin-like(CAPG), mRNA		Homo sapiens (Human)	348		1785
822	P40121	CAPG_HUMAN	reviewed	Macrophage-capping protein (Actin regulatory protein CAP-G)	CAPG AFCP MCP	Homo sapiens (Human)	348		1787
822	V9HW69	V9HW69_HUMAN	unreviewed	Epididymis secretory protein Li 66	HEL-S-66	Homo sapiens (Human)	348		1788
823	B2RDI5	B2RDI5_HUMAN	unreviewed	cDNA, FLJ96627, highly similar to Homo sapiens calpain 1, (mu/I) large subunit (CAPN1), mRNA		Homo sapiens (Human)	714		1789
823	B4DWH5	B4DWH5_HUMAN	unreviewed	cDNA FLJ53224, highly similar to Calpain-1 catalytic subunit (EC 3.4.22.52)		Homo sapiens (Human)	660		1791
823	P07384	CAN1_HUMAN	reviewed	Calpain-1 catalytic subunit (EC 3.4.22.52) (Calcium-activated neutral proteinase 1) (CANP 1) (Calpain mu-type) (Calpain-1 large subunit) (Cell proliferation-inducing gene 30 protein) (Micromolar-calpain) (muCANP)	CAPN1 CANPL1 PIG30	Homo sapiens (Human)	714		1793
824	B4DN77	B4DN77_HUMAN	unreviewed	cDNA FLJ58517, highly similar to Calpain-2 catalytic subunit (EC 3.4.22.53)		Homo sapiens (Human)	622		1794
824	P17655	CAN2_HUMAN	reviewed	Calpain-2 catalytic subunit (EC 3.4.22.53) (Calcium-activated neutral proteinase 2) (CANP 2) (Calpain M-type) (Calpain large polypeptide L2) (Calpain-2 large subunit) (Millimolar-calpain) (M-calpain)	CAPN2 CANPL2	Homo sapiens (Human)	700		1795
824	Q59EF6	Q59EF6_HUMAN	unreviewed	Calpain 2, large [catalytic] subunit variant (Fragment)		Homo sapiens (Human)	729		1796
826	A0A0C4DGQ5	A0A0C4DGQ5_HUMAN	unreviewed	Calpain small subunit 1	CAPNS1	Homo sapiens (Human)	322		1797
826	P04632	CPNS1_HUMAN	reviewed	Calpain small subunit 1 (CSS1) (Calcium-activated neutral proteinase small subunit) (CANP small subunit) (Calcium-dependent protease small subunit) (CDPS) (Calcium-dependent protease small subunit 1) (Calpain regulatory subunit)	CAPNS1 CAPN4 CAPNS	Homo sapiens (Human)	268		1801
828	A0A0X1KG78	A0A0X1KG78_HUMAN	unreviewed	Calcyphosin (Calcyphosine, isoform CRA_d)	CAPS hCG_23051	Homo sapiens (Human)	248		1803
828	K7EL21	K7EL21_HUMAN	unreviewed	Calcyphosin (Calcyphosine, isoform CRA_b)	CAPS hCG_23051	Homo sapiens (Human)	275		1805
828	Q8NF12	Q8NF12_HUMAN	unreviewed	FLJ00390 protein (Fragment)	FLJ00390	Homo sapiens (Human)	322		1808
828	Q96ET4	Q96ET4_HUMAN	unreviewed	Similar to calcyphosine (Fragment)		Homo sapiens (Human)	164		1809
829	A0A024R0E5	A0A024R0E5_HUMAN	unreviewed	Capping protein (Actin filament) muscle Z-line, alpha 1, isoform CRA_a	CAPZA1 hCG_38464	Homo sapiens (Human)	286		1810
829	P52907	CAZA1_HUMAN	reviewed	F-actin-capping protein subunit alpha-1 (CapZ alpha-1)	CAPZA1	Homo sapiens (Human)	286		1813
830	A4D0V4	A4D0V4_HUMAN	unreviewed	Capping protein (Actin filament) muscle Z-line, alpha 2 (Capping protein (Actin filament) muscle Z-line, alpha 2, isoform CRA_b) (cDNA, FLJ95684, Homo sapiens capping protein (actin filament) muscle Z-line, alpha2 (CAPZA2), mRNA)	CAPZA2 hCG_37884 tcag7.31	Homo sapiens (Human)	286		1814
830	P47755	CAZA2_HUMAN	reviewed	F-actin-capping protein subunit alpha-2 (CapZ alpha-2)	CAPZA2	Homo sapiens (Human)	286		1815
831	A0A0A0MR45	A0A0A0MR45_HUMAN	unreviewed	Calpastatin	CAST	Homo sapiens (Human)	430		1820
831	A0A0C4DGB5	A0A0C4DGB5_HUMAN	unreviewed	Calpastatin	CAST	Homo sapiens (Human)	754		1822
831	B7Z6N0	B7Z6N0_HUMAN	unreviewed	cDNA FLJ50686, highly similar to Calpastatin		Homo sapiens (Human)	636		1823
831	E7EQ12	E7EQ12_HUMAN	unreviewed	Calpastatin	CAST	Homo sapiens (Human)	423		1824
831	E7EQA0	E7EQA0_HUMAN	unreviewed	Calpastatin	CAST	Homo sapiens (Human)	431		1825
831	E9PCH5	E9PCH5_HUMAN	unreviewed	Calpastatin	CAST	Homo sapiens (Human)	673		1827
831	E9PDE4	E9PDE4_HUMAN	unreviewed	Calpastatin	CAST	Homo sapiens (Human)	636		1828
831	P20810	ICAL_HUMAN	reviewed	Calpastatin (Calpain inhibitor) (Sperm BS-17 component)	CAST	Homo sapiens (Human)	708		1829
831	Q59HE3	Q59HE3_HUMAN	unreviewed	Calpastatin isoform a variant (Fragment)		Homo sapiens (Human)	784		1830
831	Q86YM9	Q86YM9_HUMAN	unreviewed	Calpastatin (Fragment)	CAST	Homo sapiens (Human)	435		1831
832	B1AK85	B1AK85_HUMAN	unreviewed	F-actin-capping protein subunit beta (cDNA FLJ43095 fis, clone CORDB2000541, highly similar to F-actin capping protein subunit beta)	CAPZB	Homo sapiens (Human)	260		1832
832	B1AK88	B1AK88_HUMAN	unreviewed	Capping protein (Actin filament) muscle Z-line, beta, isoform CRA_d (F-actin-capping protein subunit beta)	CAPZB hCG_41078	Homo sapiens (Human)	301		1837
832	B4DWA6	B4DWA6_HUMAN	unreviewed	cDNA FLJ60094, highly similar to F-actin capping protein subunit beta		Homo sapiens (Human)	335		1838
832	P47756	CAPZB_HUMAN	reviewed	F-actin-capping protein subunit beta (CapZ beta)	CAPZB	Homo sapiens (Human)	277		1839
832	Q7L4N0	Q7L4N0_HUMAN	unreviewed	CAPZB protein (Fragment)	CAPZB	Homo sapiens (Human)	80		1840
833	A0A024RCG3	A0A024RCG3_HUMAN	unreviewed	Cysteinyl-tRNA synthetase, isoform CRA_a	CARS hCG_16441	Homo sapiens (Human)	748		1841
833	A8MVQ3	A8MVQ3_HUMAN	unreviewed	Cysteinyl-tRNA synthetase, isoform CRA_b (cDNA FLJ38994 fis, clone NT2RI2009259, highly similar to Cysteinyl-tRNA synthetase (EC 6.1.1.16))	CARS hCG_16441	Homo sapiens (Human)	738		1843
833	B4DKY1	B4DKY1_HUMAN	unreviewed	Cysteine--tRNA ligase, cytoplasmic (cDNA FLJ59563, highly similar to Cysteinyl-tRNA synthetase (EC 6.1.1.16))	CARS	Homo sapiens (Human)	739		1845
833	B4DPV7	B4DPV7_HUMAN	unreviewed	cDNA FLJ54534, highly similar to Homo sapiens cysteinyl-tRNA synthetase (CARS), transcript variant 3, mRNA		Homo sapiens (Human)	809		1846
833	P49589	SYCC_HUMAN	reviewed	Cysteine--tRNA ligase, cytoplasmic (EC 6.1.1.16) (Cysteinyl-tRNA synthetase) (CysRS)	CARS	Homo sapiens (Human)	748		1847
834	A8K249	A8K249_HUMAN	unreviewed	Caspase		Homo sapiens (Human)	404		1848
834	A8K257	A8K257_HUMAN	unreviewed	Caspase		Homo sapiens (Human)	383		1849
834	P29466	CASP1_HUMAN	reviewed	Caspase-1 (CASP-1) (EC 3.4.22.36) (Interleukin-1 beta convertase) (IL-1BC) (Interleukin-1 beta-converting enzyme) (ICE) (IL-1 beta-converting enzyme) (p45) [Cleaved into: Caspase-1 subunit p20; Caspase-1 subunit p10]	CASP1 IL1BC IL1BCE	Homo sapiens (Human)	404		1852
835	A0A087WYM1	A0A087WYM1_HUMAN	unreviewed	Caspase-2	CASP2	Homo sapiens (Human)	108		1854
835	A0A0S2Z3H1	A0A0S2Z3H1_HUMAN	unreviewed	Caspase 2 apoptosis-related cysteine peptidase isoform 1 (Fragment)	CASP2	Homo sapiens (Human)	452		1859
835	D3DXD9	D3DXD9_HUMAN	unreviewed	HCG20684, isoform CRA_a	hCG_20684	Homo sapiens (Human)	312		1861
835	P42575	CASP2_HUMAN	reviewed	Caspase-2 (CASP-2) (EC 3.4.22.55) (Neural precursor cell expressed developmentally down-regulated protein 2) (NEDD-2) (Protease ICH-1) [Cleaved into: Caspase-2 subunit p18; Caspase-2 subunit p13; Caspase-2 subunit p12]	CASP2 ICH1 NEDD2	Homo sapiens (Human)	452		1869
836	P42574	CASP3_HUMAN	reviewed	Caspase-3 (CASP-3) (EC 3.4.22.56) (Apopain) (Cysteine protease CPP32) (CPP-32) (Protein Yama) (SREBP cleavage activity 1) (SCA-1) [Cleaved into: Caspase-3 subunit p17; Caspase-3 subunit p12]	CASP3 CPP32	Homo sapiens (Human)	277		1870
837	P49662	CASP4_HUMAN	reviewed	Caspase-4 (CASP-4) (EC 3.4.22.57) (ICE and Ced-3 homolog 2) (ICH-2) (ICE(rel)-II) (Mih1) (Protease TX) [Cleaved into: Caspase-4 subunit 1; Caspase-4 subunit 2]	CASP4 ICH2	Homo sapiens (Human)	377		1871
839	P55212	CASP6_HUMAN	reviewed	Caspase-6 (CASP-6) (EC 3.4.22.59) (Apoptotic protease Mch-2) [Cleaved into: Caspase-6 subunit p18; Caspase-6 subunit p11]	CASP6 MCH2	Homo sapiens (Human)	293		1874
840	A0A0A0MRL7	A0A0A0MRL7_HUMAN	unreviewed	Caspase-7	CASP7	Homo sapiens (Human)	388		1876
840	B4DWA2	B4DWA2_HUMAN	unreviewed	cDNA FLJ52786, highly similar to Caspase-7 (EC 3.4.22.-)		Homo sapiens (Human)	311		1877
840	P55210	CASP7_HUMAN	reviewed	Caspase-7 (CASP-7) (EC 3.4.22.60) (Apoptotic protease Mch-3) (CMH-1) (ICE-like apoptotic protease 3) (ICE-LAP3) [Cleaved into: Caspase-7 subunit p20; Caspase-7 subunit p11]	CASP7 MCH3	Homo sapiens (Human)	303		1879
841	A0A024R3Z8	A0A024R3Z8_HUMAN	unreviewed	HCG16983, isoform CRA_b	hCG_16983	Homo sapiens (Human)	464		1880
841	Q14790	CASP8_HUMAN	reviewed	Caspase-8 (CASP-8) (EC 3.4.22.61) (Apoptotic cysteine protease) (Apoptotic protease Mch-5) (CAP4) (FADD-homologous ICE/ced-3-like protease) (FADD-like ICE) (FLICE) (ICE-like apoptotic protease 5) (MORT1-associated ced-3 homolog) (MACH) [Cleaved into: Caspase-8 subunit p18; Caspase-8 subunit p10]	CASP8 MCH5	Homo sapiens (Human)	479		1889
842	F8VVS7	F8VVS7_HUMAN	unreviewed	Caspase	CASP9	Homo sapiens (Human)	421		1890
842	P55211	CASP9_HUMAN	reviewed	Caspase-9 (CASP-9) (EC 3.4.22.62) (Apoptotic protease Mch-6) (Apoptotic protease-activating factor 3) (APAF-3) (ICE-like apoptotic protease 6) (ICE-LAP6) [Cleaved into: Caspase-9 subunit p35; Caspase-9 subunit p10]	CASP9 MCH6	Homo sapiens (Human)	416		1891
843	A0A0S2Z3G5	A0A0S2Z3G5_HUMAN	unreviewed	Caspase 10 apoptosis-related cysteine peptidase isoform 3 (Caspase 10, apoptosis-related cysteine peptidase, isoform CRA_d) (Fragment)	CASP10 hCG_16984	Homo sapiens (Human)	479		1892
843	A0A0S2Z3Z5	A0A0S2Z3Z5_HUMAN	unreviewed	Caspase 10 apoptosis-related cysteine peptidase isoform 1 (Fragment)	CASP10	Homo sapiens (Human)	522		1893
843	Q92851	CASPA_HUMAN	reviewed	Caspase-10 (CASP-10) (EC 3.4.22.63) (Apoptotic protease Mch-4) (FAS-associated death domain protein interleukin-1B-converting enzyme 2) (FLICE2) (ICE-like apoptotic protease 4) [Cleaved into: Caspase-10 subunit p23/17; Caspase-10 subunit p12]	CASP10 MCH4	Homo sapiens (Human)	521		1894
845	O14958	CASQ2_HUMAN	reviewed	Calsequestrin-2 (Calsequestrin, cardiac muscle isoform)	CASQ2	Homo sapiens (Human)	399		1896
846	P41180	CASR_HUMAN	reviewed	Extracellular calcium-sensing receptor (CaSR) (Parathyroid cell calcium-sensing receptor 1) (PCaR1)	CASR GPRC2A PCAR1	Homo sapiens (Human)	1078		1906
847	P04040	CATA_HUMAN	reviewed	Catalase (EC 1.11.1.6)	CAT	Homo sapiens (Human)	527		1909
857	A0A024R757	A0A024R757_HUMAN	unreviewed	Caveolin	CAV1 hCG_39088	Homo sapiens (Human)	147		1910
857	A9XTE5	A9XTE5_HUMAN	unreviewed	Caveolin (Fragment)		Homo sapiens (Human)	176		1911
857	Q03135	CAV1_HUMAN	reviewed	Caveolin-1	CAV1 CAV	Homo sapiens (Human)	178		1915
857	Q2TNI1	Q2TNI1_HUMAN	unreviewed	Caveolin	CAV1 hCG_39088 tcag7.24	Homo sapiens (Human)	178		1917
857	Q59E85	Q59E85_HUMAN	unreviewed	Caveolin (Fragment)		Homo sapiens (Human)	217		1937
857	Q7Z4F3	Q7Z4F3_HUMAN	unreviewed	Caveolin		Homo sapiens (Human)	147		1938
859	A0A024R2D8	A0A024R2D8_HUMAN	unreviewed	Caveolin	CAV3 hCG_21739	Homo sapiens (Human)	151		1939
859	P56539	CAV3_HUMAN	reviewed	Caveolin-3 (M-caveolin)	CAV3	Homo sapiens (Human)	151		1942
860	A0A0D9SEN7	A0A0D9SEN7_HUMAN	unreviewed	Runt-related transcription factor 2	RUNX2	Homo sapiens (Human)	485		1943
860	I3L354	I3L354_HUMAN	unreviewed	Runt-related transcription factor 2	RUNX2	Homo sapiens (Human)	276		1945
860	Q13950	RUNX2_HUMAN	reviewed	Runt-related transcription factor 2 (Acute myeloid leukemia 3 protein) (Core-binding factor subunit alpha-1) (CBF-alpha-1) (Oncogene AML-3) (Osteoblast-specific transcription factor 2) (OSF-2) (Polyomavirus enhancer-binding protein 2 alpha A subunit) (PEA2-alpha A) (PEBP2-alpha A) (SL3-3 enhancer factor 1 alpha A subunit) (SL3/AKV core-binding factor alpha A subunit)	RUNX2 AML3 CBFA1 OSF2 PEBP2A	Homo sapiens (Human)	521		1946
860	Q32MY8	Q32MY8_HUMAN	unreviewed	RUNX2 protein	RUNX2	Homo sapiens (Human)	172		1947
861	Q01196	RUNX1_HUMAN	reviewed	Runt-related transcription factor 1 (Acute myeloid leukemia 1 protein) (Core-binding factor subunit alpha-2) (CBF-alpha-2) (Oncogene AML-1) (Polyomavirus enhancer-binding protein 2 alpha B subunit) (PEA2-alpha B) (PEBP2-alpha B) (SL3-3 enhancer factor 1 alpha B subunit) (SL3/AKV core-binding factor alpha B subunit)	RUNX1 AML1 CBFA2	Homo sapiens (Human)	453		1948
862	A0A087WWT6	A0A087WWT6_HUMAN	unreviewed	Protein CBFA2T1 (Runt-related transcription factor 1 translocated to, 1 (Cyclin D-related), isoform CRA_c)	RUNX1T1 hCG_20715	Homo sapiens (Human)	584		1950
862	A0A0A0MSU1	A0A0A0MSU1_HUMAN	unreviewed	Protein CBFA2T1	RUNX1T1	Homo sapiens (Human)	663		1953
862	B2R6I9	B2R6I9_HUMAN	unreviewed	cDNA, FLJ92968, highly similar to Homo sapiens runt-related transcription factor 1; translocated to, 1 (cyclin D-related) (RUNX1T1), transcript variant 1, mRNA		Homo sapiens (Human)	577		1954
862	Q06455	MTG8_HUMAN	reviewed	Protein CBFA2T1 (Cyclin-D-related protein) (Eight twenty one protein) (Protein ETO) (Protein MTG8) (Zinc finger MYND domain-containing protein 2)	RUNX1T1 AML1T1 CBFA2T1 CDR ETO MTG8 ZMYND2	Homo sapiens (Human)	604		1958
862	W8FW32	W8FW32_HUMAN	unreviewed	CBFA2T1 isoform r1t1-7d56 (CBFA2T1 isoform r1t1-8a60)	RUNX1T1	Homo sapiens (Human)	567		1959
863	O75081	MTG16_HUMAN	reviewed	Protein CBFA2T3 (MTG8-related protein 2) (Myeloid translocation gene on chromosome 16 protein) (hMTG16) (Zinc finger MYND domain-containing protein 4)	CBFA2T3 MTG16 MTGR2 ZMYND4	Homo sapiens (Human)	653		1962
864	A0A024RAH4	A0A024RAH4_HUMAN	unreviewed	Runt-related transcription factor 3, isoform CRA_b	RUNX3 hCG_1812030	Homo sapiens (Human)	429		1964
864	Q13761	RUNX3_HUMAN	reviewed	Runt-related transcription factor 3 (Acute myeloid leukemia 2 protein) (Core-binding factor subunit alpha-3) (CBF-alpha-3) (Oncogene AML-2) (Polyomavirus enhancer-binding protein 2 alpha C subunit) (PEA2-alpha C) (PEBP2-alpha C) (SL3-3 enhancer factor 1 alpha C subunit) (SL3/AKV core-binding factor alpha C subunit)	RUNX3 AML2 CBFA3 PEBP2A3	Homo sapiens (Human)	415		1967
865	A0A024R6X2	A0A024R6X2_HUMAN	unreviewed	Core-binding factor, beta subunit, isoform CRA_b	CBFB hCG_28838	Homo sapiens (Human)	182		1968
865	Q13951	PEBB_HUMAN	reviewed	Core-binding factor subunit beta (CBF-beta) (Polyomavirus enhancer-binding protein 2 beta subunit) (PEA2-beta) (PEBP2-beta) (SL3-3 enhancer factor 1 subunit beta) (SL3/AKV core-binding factor beta subunit)	CBFB	Homo sapiens (Human)	182		1969
866	P08185	CBG_HUMAN	reviewed	Corticosteroid-binding globulin (CBG) (Serpin A6) (Transcortin)	SERPINA6 CBG	Homo sapiens (Human)	405		1973
867	P22681	CBL_HUMAN	reviewed	E3 ubiquitin-protein ligase CBL (EC 6.3.2.-) (Casitas B-lineage lymphoma proto-oncogene) (Proto-oncogene c-Cbl) (RING finger protein 55) (Signal transduction protein CBL)	CBL CBL2 RNF55	Homo sapiens (Human)	906		1974
868	B3KSS7	B3KSS7_HUMAN	unreviewed	cDNA FLJ36865 fis, clone ASTRO2016148, highly similar to E3 ubiquitin-protein ligase CBL-B (EC 6.3.2.-)		Homo sapiens (Human)	405		1977
868	B4DYP3	B4DYP3_HUMAN	unreviewed	cDNA FLJ56894, highly similar to E3 ubiquitin-protein ligase CBL-B (EC 6.3.2.-)		Homo sapiens (Human)	960		1978
868	B7ZAG1	B7ZAG1_HUMAN	unreviewed	cDNA, FLJ79175, highly similar to E3 ubiquitin-protein ligase CBL-B (EC 6.3.2.-)		Homo sapiens (Human)	960		1979
868	Q13191	CBLB_HUMAN	reviewed	E3 ubiquitin-protein ligase CBL-B (EC 6.3.2.-) (Casitas B-lineage lymphoma proto-oncogene b) (RING finger protein 56) (SH3-binding protein CBL-B) (Signal transduction protein CBL-B)	CBLB RNF56 Nbla00127	Homo sapiens (Human)	982		1981
871	A0A024R5K8	A0A024R5K8_HUMAN	unreviewed	Serpin peptidase inhibitor, clade H (Heat shock protein 47), member 1, (Collagen binding protein 1), isoform CRA_a	SERPINH1 hCG_26462	Homo sapiens (Human)	418		1982
871	A8K259	A8K259_HUMAN	unreviewed	cDNA FLJ78501, highly similar to Homo sapiens serpin peptidase inhibitor, clade H (heat shock protein 47), member 1, (collagen binding protein 1) (SERPINH1), mRNA		Homo sapiens (Human)	418		1983
871	P50454	SERPH_HUMAN	reviewed	Serpin H1 (47 kDa heat shock protein) (Arsenic-transactivated protein 3) (AsTP3) (Cell proliferation-inducing gene 14 protein) (Collagen-binding protein) (Colligin) (Rheumatoid arthritis-related antigen RA-A47)	SERPINH1 CBP1 CBP2 HSP47 SERPINH2 PIG14	Homo sapiens (Human)	418		1984
873	P16152	CBR1_HUMAN	reviewed	Carbonyl reductase [NADPH] 1 (EC 1.1.1.184) (15-hydroxyprostaglandin dehydrogenase [NADP(+)]) (EC 1.1.1.197) (NADPH-dependent carbonyl reductase 1) (Prostaglandin 9-ketoreductase) (Prostaglandin-E(2) 9-reductase) (EC 1.1.1.189) (Short chain dehydrogenase/reductase family 21C member 1)	CBR1 CBR CRN SDR21C1	Homo sapiens (Human)	277		1992
874	O75828	CBR3_HUMAN	reviewed	Carbonyl reductase [NADPH] 3 (EC 1.1.1.184) (NADPH-dependent carbonyl reductase 3) (Short chain dehydrogenase/reductase family 21C member 2)	CBR3	Homo sapiens (Human)	277		1993
874	V9HW40	V9HW40_HUMAN	unreviewed	Epididymis secretory protein Li 25	HEL-S-25	Homo sapiens (Human)	277		1995
875	B7Z2D6	B7Z2D6_HUMAN	unreviewed	Cystathionine beta-synthase (EC 4.2.1.22)		Homo sapiens (Human)	508		1996
875	P0DN79	CBSL_HUMAN	reviewed	Cystathionine beta-synthase-like protein (EC 4.2.1.22) (Beta-thionase) (Serine sulfhydrase)	CBSL	Homo sapiens (Human)	551		1997
875	P35520	CBS_HUMAN	reviewed	Cystathionine beta-synthase (EC 4.2.1.22) (Beta-thionase) (Serine sulfhydrase)	CBS	Homo sapiens (Human)	551		1998
875	Q9NTF0	Q9NTF0_HUMAN	unreviewed	Cystathionine beta-synthase (EC 4.2.1.22) (Fragment)	DKFZp727E011	Homo sapiens (Human)	475		1999
881	Q13939	CALI_HUMAN	reviewed	Calicin	CCIN	Homo sapiens (Human)	588		2000
881	Q8WWB2	Q8WWB2_HUMAN	unreviewed	Calicin	CCIN	Homo sapiens (Human)	588		2002
881	Q8WX35	Q8WX35_HUMAN	unreviewed	Calicin, isoform CRA_a (Testis tissue sperm-binding protein Li 65n) (cDNA, FLJ94364, highly similar to Homo sapiens calicin (CCIN), mRNA)	CCIN hCG_1642346	Homo sapiens (Human)	588		2004
883	A8K563	A8K563_HUMAN	unreviewed	Cysteine conjugate-beta lyase cytoplasmic (Glutamine transaminase K, kyneurenine aminotransferase), isoform CRA_a (cDNA FLJ77833, highly similar to H.sapiens glutamine transaminase K) (cDNA, FLJ95217, Homo sapiens cysteine conjugate-beta lyase; cytoplasmic (glutaminetransaminase K, kyneurenine aminotransferase) (CCBL1), mRNA)	CCBL1 hCG_30593	Homo sapiens (Human)	422		2005
883	B7Z4W5	B7Z4W5_HUMAN	unreviewed	Cysteine conjugate-beta lyase cytoplasmic (Glutamine transaminase K, kyneurenine aminotransferase), isoform CRA_b (Kynurenine--oxoglutarate transaminase 1) (cDNA FLJ56468, highly similar to Kynurenine--oxoglutarate transaminase 1 (EC 2.6.1.7))	CCBL1 KYAT1 hCG_30593	Homo sapiens (Human)	516		2009
883	Q16773	KAT1_HUMAN	reviewed	Kynurenine--oxoglutarate transaminase 1 (EC 2.6.1.7) (Cysteine-S-conjugate beta-lyase) (EC 4.4.1.13) (Glutamine transaminase K) (GTK) (Glutamine--phenylpyruvate transaminase) (EC 2.6.1.64) (Kynurenine aminotransferase 1) (Kynurenine aminotransferase I) (KATI) (Kynurenine--oxoglutarate transaminase I)	KYAT1 CCBL1	Homo sapiens (Human)	422		2010
889	A4D1F7	A4D1F7_HUMAN	unreviewed	Cerebral cavernous malformations 1 (KRIT1, ankyrin repeat containing, isoform CRA_b) (cDNA FLJ31975 fis, clone NT2RP7008190, highly similar to Krev interaction trapped protein 1)	CCM1 KRIT1 hCG_1812017 tcag7.266	Homo sapiens (Human)	736		2011
889	O00522	KRIT1_HUMAN	reviewed	Krev interaction trapped protein 1 (Krev interaction trapped 1) (Cerebral cavernous malformations 1 protein)	KRIT1 CCM1	Homo sapiens (Human)	736		2012
890	P20248	CCNA2_HUMAN	reviewed	Cyclin-A2 (Cyclin-A)	CCNA2 CCN1 CCNA	Homo sapiens (Human)	432		2017
891	P14635	CCNB1_HUMAN	reviewed	G2/mitotic-specific cyclin-B1	CCNB1 CCNB	Homo sapiens (Human)	433		2019
892	E5RFK5	E5RFK5_HUMAN	unreviewed	Cyclin-C	CCNC	Homo sapiens (Human)	282		2021
892	P24863	CCNC_HUMAN	reviewed	Cyclin-C (SRB11 homolog) (hSRB11)	CCNC	Homo sapiens (Human)	283		2022
892	Q7Z4L3	Q7Z4L3_HUMAN	unreviewed	Cyclin C (Cyclin C, isoform CRA_a)	CCNC hCG_1757197	Homo sapiens (Human)	283		2023
894	P30279	CCND2_HUMAN	reviewed	G1/S-specific cyclin-D2	CCND2	Homo sapiens (Human)	289		2026
896	B3KP19	B3KP19_HUMAN	unreviewed	cDNA FLJ30957 fis, clone HCASM2000214, highly similar to G1/S-specific cyclin-D3		Homo sapiens (Human)	242		2027
896	D6RI00	D6RI00_HUMAN	unreviewed	G1/S-specific cyclin-D3	CCND3	Homo sapiens (Human)	195		2029
896	P30281	CCND3_HUMAN	reviewed	G1/S-specific cyclin-D3	CCND3	Homo sapiens (Human)	292		2033
896	Q5T8J1	Q5T8J1_HUMAN	unreviewed	G1/S-specific cyclin-D3	CCND3	Homo sapiens (Human)	242		2034
898	A0A0G3DHS8	A0A0G3DHS8_HUMAN	unreviewed	Pluripotent specific cyclin E1	pCCNE1	Homo sapiens (Human)	365		2035
898	P24864	CCNE1_HUMAN	reviewed	G1/S-specific cyclin-E1	CCNE1 CCNE	Homo sapiens (Human)	410		2036
898	V5W5X2	V5W5X2_HUMAN	unreviewed	Cyclin E variant ex5del	CCNE1	Homo sapiens (Human)	361		2038
899	P41002	CCNF_HUMAN	reviewed	Cyclin-F (F-box only protein 1)	CCNF FBX1 FBXO1	Homo sapiens (Human)	786		2039
899	Q59HD0	Q59HD0_HUMAN	unreviewed	G2/mitotic-specific cyclin F variant (Fragment)		Homo sapiens (Human)	701		2040
900	P51959	CCNG1_HUMAN	reviewed	Cyclin-G1 (Cyclin-G)	CCNG1 CCNG CYCG1	Homo sapiens (Human)	295		2041
901	A0A024RDC7	A0A024RDC7_HUMAN	unreviewed	Cyclin G2, isoform CRA_a	CCNG2 hCG_22999	Homo sapiens (Human)	344		2042
901	Q16589	CCNG2_HUMAN	reviewed	Cyclin-G2	CCNG2	Homo sapiens (Human)	344		2043
904	A8K4M5	A8K4M5_HUMAN	unreviewed	cDNA FLJ76043, highly similar to Homo sapiens cyclin T1 (CCNT1), mRNA		Homo sapiens (Human)	726		2047
904	O60563	CCNT1_HUMAN	reviewed	Cyclin-T1 (CycT1) (Cyclin-T)	CCNT1	Homo sapiens (Human)	726		2048
905	B4DH21	B4DH21_HUMAN	unreviewed	cDNA FLJ58505, highly similar to Cyclin-T2		Homo sapiens (Human)	488		2050
905	O60583	CCNT2_HUMAN	reviewed	Cyclin-T2 (CycT2)	CCNT2	Homo sapiens (Human)	730		2051
908	A0A024RDL1	A0A024RDL1_HUMAN	unreviewed	Chaperonin containing TCP1, subunit 6A (Zeta 1), isoform CRA_a	CCT6A hCG_18831	Homo sapiens (Human)	531		2052
908	P40227	TCPZ_HUMAN	reviewed	T-complex protein 1 subunit zeta (TCP-1-zeta) (Acute morphine dependence-related protein 2) (CCT-zeta-1) (HTR3) (Tcp20)	CCT6A CCT6 CCTZ	Homo sapiens (Human)	531		2053
912	P15813	CD1D_HUMAN	reviewed	Antigen-presenting glycoprotein CD1d (R3G1) (CD antigen CD1d)	CD1D	Homo sapiens (Human)	335		2054
914	P06729	CD2_HUMAN	reviewed	T-cell surface antigen CD2 (Erythrocyte receptor) (LFA-2) (LFA-3 receptor) (Rosette receptor) (T-cell surface antigen T11/Leu-5) (CD antigen CD2)	CD2 SRBC	Homo sapiens (Human)	351		2055
914	Q53F96	Q53F96_HUMAN	unreviewed	CD2 antigen (P50), sheep red blood cell receptor (CD2 antigen (P50), sheep red blood cell receptor variant) (cDNA, FLJ94184, highly similar to Homo sapiens CD2 antigen (p50), sheep red blood cell receptor (CD2), mRNA) (Fragment)	CD2 hCG_39065	Homo sapiens (Human)	351		2057
915	B0YIY4	B0YIY4_HUMAN	unreviewed	CD3d antigen, delta polypeptide (TiT3 complex), isoform CRA_a (T-cell surface glycoprotein CD3 delta chain) (cDNA, FLJ92244, Homo sapiens CD3D antigen, delta polypeptide (TiT3 complex) (CD3D),mRNA)	CD3D hCG_40222	Homo sapiens (Human)	171		2058
915	P04234	CD3D_HUMAN	reviewed	T-cell surface glycoprotein CD3 delta chain (T-cell receptor T3 delta chain) (CD antigen CD3d)	CD3D T3D	Homo sapiens (Human)	171		2060
916	P07766	CD3E_HUMAN	reviewed	T-cell surface glycoprotein CD3 epsilon chain (T-cell surface antigen T3/Leu-4 epsilon chain) (CD antigen CD3e)	CD3E T3E	Homo sapiens (Human)	207		2063
919	P20963	CD3Z_HUMAN	reviewed	T-cell surface glycoprotein CD3 zeta chain (T-cell receptor T3 zeta chain) (CD antigen CD247)	CD247 CD3Z T3Z TCRZ	Homo sapiens (Human)	164		2064
920	B0AZV7	B0AZV7_HUMAN	unreviewed	cDNA, FLJ79547, highly similar to T-cell surface glycoprotein CD4		Homo sapiens (Human)	279		2065
920	B4DT49	B4DT49_HUMAN	unreviewed	cDNA FLJ50658, highly similar to T-cell surface glycoprotein CD4 (cDNA, FLJ79360, highly similar to T-cell surface glycoprotein CD4) (cDNA, FLJ79361, highly similar to T-cell surface glycoprotein CD4)		Homo sapiens (Human)	185		2066
920	P01730	CD4_HUMAN	reviewed	T-cell surface glycoprotein CD4 (T-cell surface antigen T4/Leu-3) (CD antigen CD4)	CD4	Homo sapiens (Human)	458		2067
923	P30203	CD6_HUMAN	reviewed	T-cell differentiation antigen CD6 (T12) (TP120) (CD antigen CD6) [Cleaved into: Soluble CD6]	CD6	Homo sapiens (Human)	668		2068
923	Q6AZ88	Q6AZ88_HUMAN	unreviewed	CD6 molecule	CD6	Homo sapiens (Human)	668		2069
923	Q8N4Q7	Q8N4Q7_HUMAN	unreviewed	CD6 protein	CD6	Homo sapiens (Human)	639		2071
924	J3QLC7	J3QLC7_HUMAN	unreviewed	T-cell antigen CD7	CD7	Homo sapiens (Human)	140		2072
924	P09564	CD7_HUMAN	reviewed	T-cell antigen CD7 (GP40) (T-cell leukemia antigen) (T-cell surface antigen Leu-9) (TP41) (CD antigen CD7)	CD7	Homo sapiens (Human)	240		2073
924	Q29VG3	Q29VG3_HUMAN	unreviewed	CD7 antigen (CD7 antigen (P41), isoform CRA_c)	CD7 hCG_18659	Homo sapiens (Human)	240		2074
925	P01732	CD8A_HUMAN	reviewed	T-cell surface glycoprotein CD8 alpha chain (T-lymphocyte differentiation antigen T8/Leu-2) (CD antigen CD8a)	CD8A MAL	Homo sapiens (Human)	235		2077
925	Q6ZVS2	Q6ZVS2_HUMAN	unreviewed	cDNA FLJ42162 fis, clone THYMU2005303, highly similar to T-CELL SURFACE GLYCOPROTEIN CD8 ALPHA CHAIN		Homo sapiens (Human)	152		2078
925	Q8TAW8	Q8TAW8_HUMAN	unreviewed	CD8a molecule	CD8A	Homo sapiens (Human)	235		2079
926	P10966	CD8B_HUMAN	reviewed	T-cell surface glycoprotein CD8 beta chain (CD antigen CD8b)	CD8B CD8B1	Homo sapiens (Human)	210		2081
926	Q53QL8	Q53QL8_HUMAN	unreviewed	Putative uncharacterized protein CD8B1	CD8B1	Homo sapiens (Human)	246		2086
928	A6NNI4	A6NNI4_HUMAN	unreviewed	Tetraspanin	CD9	Homo sapiens (Human)	159		2091
928	B4DK09	B4DK09_HUMAN	unreviewed	Tetraspanin		Homo sapiens (Human)	249		2098
928	P21926	CD9_HUMAN	reviewed	CD9 antigen (5H9 antigen) (Cell growth-inhibiting gene 2 protein) (Leukocyte antigen MIC3) (Motility-related protein) (MRP-1) (Tetraspanin-29) (Tspan-29) (p24) (CD antigen CD9)	CD9 MIC3 TSPAN29 GIG2	Homo sapiens (Human)	228		2099
930	P15391	CD19_HUMAN	reviewed	B-lymphocyte antigen CD19 (B-lymphocyte surface antigen B4) (Differentiation antigen CD19) (T-cell surface antigen Leu-12) (CD antigen CD19)	CD19	Homo sapiens (Human)	556		2100
931	A0A024R507	A0A024R507_HUMAN	unreviewed	Membrane-spanning 4-domains, subfamily A, member 1, isoform CRA_a	MS4A1 hCG_40403	Homo sapiens (Human)	297		2101
931	P11836	CD20_HUMAN	reviewed	B-lymphocyte antigen CD20 (B-lymphocyte surface antigen B1) (Bp35) (Leukocyte surface antigen Leu-16) (Membrane-spanning 4-domains subfamily A member 1) (CD antigen CD20)	MS4A1 CD20	Homo sapiens (Human)	297		2104
933	P20273	CD22_HUMAN	reviewed	B-cell receptor CD22 (B-lymphocyte cell adhesion molecule) (BL-CAM) (Sialic acid-binding Ig-like lectin 2) (Siglec-2) (T-cell surface antigen Leu-14) (CD antigen CD22)	CD22 SIGLEC2	Homo sapiens (Human)	847		2107
933	Q0EAF5	Q0EAF5_HUMAN	unreviewed	CD22 antigen (CD22 molecule)	CD22	Homo sapiens (Human)	847		2108
939	P26842	CD27_HUMAN	reviewed	CD27 antigen (CD27L receptor) (T-cell activation antigen CD27) (T14) (Tumor necrosis factor receptor superfamily member 7) (CD antigen CD27)	CD27 TNFRSF7	Homo sapiens (Human)	260		2109
948	A4D1B1	A4D1B1_HUMAN	unreviewed	CD36 antigen (Collagen type I receptor, thrombospondin receptor) (CD36 antigen (Collagen type I receptor, thrombospondin receptor), isoform CRA_a) (CD36 molecule isoform 1) (cDNA, FLJ93369, highly similar to Homo sapiens CD36 antigen (collagen type I receptor, thrombospondinreceptor) (CD36), mRNA)	CD36 hCG_17062 tcag7.257	Homo sapiens (Human)	472		2110
948	B7Z6C3	B7Z6C3_HUMAN	unreviewed	cDNA FLJ56151, highly similar to Platelet glycoprotein 4		Homo sapiens (Human)	396		2113
948	E9PLT1	E9PLT1_HUMAN	unreviewed	Platelet glycoprotein 4	CD36	Homo sapiens (Human)	396		2114
948	P16671	CD36_HUMAN	reviewed	Platelet glycoprotein 4 (Fatty acid translocase) (FAT) (Glycoprotein IIIb) (GPIIIB) (Leukocyte differentiation antigen CD36) (PAS IV) (PAS-4) (Platelet collagen receptor) (Platelet glycoprotein IV) (GPIV) (Thrombospondin receptor) (CD antigen CD36)	CD36 GP3B GP4	Homo sapiens (Human)	472		2115
949	A0A024RBS4	A0A024RBS4_HUMAN	unreviewed	Scavenger receptor class B, member 1, isoform CRA_b	SCARB1 hCG_25301	Homo sapiens (Human)	509		2117
949	Q8WTV0	SCRB1_HUMAN	reviewed	Scavenger receptor class B member 1 (SRB1) (CD36 and LIMPII analogous 1) (CLA-1) (CD36 antigen-like 1) (Collagen type I receptor, thrombospondin receptor-like 1) (SR-BI) (CD antigen CD36)	SCARB1 CD36L1 CLA1	Homo sapiens (Human)	552		2118
950	A0A024RDG6	A0A024RDG6_HUMAN	unreviewed	Scavenger receptor class B, member 2, isoform CRA_a	SCARB2 hCG_23840	Homo sapiens (Human)	478		2119
950	Q14108	SCRB2_HUMAN	reviewed	Lysosome membrane protein 2 (85 kDa lysosomal membrane sialoglycoprotein) (LGP85) (CD36 antigen-like 2) (Lysosome membrane protein II) (LIMP II) (Scavenger receptor class B member 2) (CD antigen CD36)	SCARB2 CD36L2 LIMP2 LIMPII	Homo sapiens (Human)	478		2120
952	B4E006	B4E006_HUMAN	unreviewed	cDNA FLJ53119, highly similar to ADP-ribosyl cyclase 1 (EC 3.2.2.5)		Homo sapiens (Human)	160		2121
952	P28907	CD38_HUMAN	reviewed	ADP-ribosyl cyclase/cyclic ADP-ribose hydrolase 1 (EC 3.2.2.6) (2'-phospho-ADP-ribosyl cyclase) (2'-phospho-ADP-ribosyl cyclase/2'-phospho-cyclic-ADP-ribose transferase) (EC 2.4.99.20) (2'-phospho-cyclic-ADP-ribose transferase) (ADP-ribosyl cyclase 1) (ADPRC 1) (Cyclic ADP-ribose hydrolase 1) (cADPr hydrolase 1) (T10) (CD antigen CD38)	CD38	Homo sapiens (Human)	300		2122
955	B4DDM7	B4DDM7_HUMAN	unreviewed	cDNA FLJ53299, highly similar to Ectonucleoside triphosphate diphosphohydrolase 6 (EC 3.6.1.6)		Homo sapiens (Human)	453		2123
955	B4DHS2	B4DHS2_HUMAN	unreviewed	cDNA FLJ54793, highly similar to Ectonucleoside triphosphate diphosphohydrolase6 (EC 3.6.1.6)		Homo sapiens (Human)	232		2125
955	B4DU64	B4DU64_HUMAN	unreviewed	cDNA FLJ53657, highly similar to Ectonucleoside triphosphate diphosphohydrolase 6 (EC 3.6.1.6)		Homo sapiens (Human)	266		2130
955	B4E1D1	B4E1D1_HUMAN	unreviewed	cDNA FLJ56042, highly similar to Ectonucleoside triphosphate diphosphohydrolase 6 (EC 3.6.1.6)		Homo sapiens (Human)	466		2131
955	O75354	ENTP6_HUMAN	reviewed	Ectonucleoside triphosphate diphosphohydrolase 6 (NTPDase 6) (EC 3.6.1.6) (CD39 antigen-like 2)	ENTPD6 CD39L2 IL6ST2	Homo sapiens (Human)	484		2132
956	O75355	ENTP3_HUMAN	reviewed	Ectonucleoside triphosphate diphosphohydrolase 3 (NTPDase 3) (EC 3.6.1.5) (CD39 antigen-like 3) (Ecto-ATP diphosphohydrolase 3) (Ecto-ATPDase 3) (Ecto-ATPase 3) (Ecto-apyrase 3) (HB6)	ENTPD3 CD39L3	Homo sapiens (Human)	529		2137
958	A0A0S2Z349	A0A0S2Z349_HUMAN	unreviewed	CD40 molecule TNF receptor superfamily member 5 isoform 3 (Fragment)	CD40	Homo sapiens (Human)	225		2138
958	A0A0S2Z3C7	A0A0S2Z3C7_HUMAN	unreviewed	CD40 molecule TNF receptor superfamily member 5 isoform 1 (Fragment)	CD40	Homo sapiens (Human)	277		2140
958	P25942	TNR5_HUMAN	reviewed	Tumor necrosis factor receptor superfamily member 5 (B-cell surface antigen CD40) (Bp50) (CD40L receptor) (CDw40) (CD antigen CD40)	CD40 TNFRSF5	Homo sapiens (Human)	277		2145
958	Q6P2H9	Q6P2H9_HUMAN	unreviewed	CD40 protein	CD40	Homo sapiens (Human)	151		2147
960	P16070	CD44_HUMAN	reviewed	CD44 antigen (CDw44) (Epican) (Extracellular matrix receptor III) (ECMR-III) (GP90 lymphocyte homing/adhesion receptor) (HUTCH-I) (Heparan sulfate proteoglycan) (Hermes antigen) (Hyaluronate receptor) (Phagocytic glycoprotein 1) (PGP-1) (Phagocytic glycoprotein I) (PGP-I) (CD antigen CD44)	CD44 LHR MDU2 MDU3 MIC4	Homo sapiens (Human)	742		2150
961	A0A0A1TSG4	A0A0A1TSG4_HUMAN	unreviewed	CD47	CD47	Homo sapiens (Human)	293		2152
961	Q08722	CD47_HUMAN	reviewed	Leukocyte surface antigen CD47 (Antigenic surface determinant protein OA3) (Integrin-associated protein) (IAP) (Protein MER6) (CD antigen CD47)	CD47 MER6	Homo sapiens (Human)	323		2153
962	A0A087X1S7	A0A087X1S7_HUMAN	unreviewed	CD48 antigen	CD48	Homo sapiens (Human)	252		2155
962	P09326	CD48_HUMAN	reviewed	CD48 antigen (B-lymphocyte activation marker BLAST-1) (BCM1 surface antigen) (Leukocyte antigen MEM-102) (SLAM family member 2) (SLAMF2) (Signaling lymphocytic activation molecule 2) (TCT.1) (CD antigen CD48)	CD48 BCM1 BLAST1	Homo sapiens (Human)	243		2157
963	B4DQB5	B4DQB5_HUMAN	unreviewed	cDNA FLJ52016, moderately similar to Leukocyte surface antigen CD53		Homo sapiens (Human)	160		2161
963	P19397	CD53_HUMAN	reviewed	Leukocyte surface antigen CD53 (Cell surface glycoprotein CD53) (Tetraspanin-25) (Tspan-25) (CD antigen CD53)	CD53 MOX44 TSPAN25	Homo sapiens (Human)	219		2162
965	P19256	LFA3_HUMAN	reviewed	Lymphocyte function-associated antigen 3 (Ag3) (Surface glycoprotein LFA-3) (CD antigen CD58)	CD58 LFA3	Homo sapiens (Human)	250		2166
966	P13987	CD59_HUMAN	reviewed	CD59 glycoprotein (1F5 antigen) (20 kDa homologous restriction factor) (HRF-20) (HRF20) (MAC-inhibitory protein) (MAC-IP) (MEM43 antigen) (Membrane attack complex inhibition factor) (MACIF) (Membrane inhibitor of reactive lysis) (MIRL) (Protectin) (CD antigen CD59)	CD59 MIC11 MIN1 MIN2 MIN3 MSK21	Homo sapiens (Human)	128		2167
966	Q6FHM9	Q6FHM9_HUMAN	unreviewed	CD59 antigen, complement regulatory protein, isoform CRA_b (CD59 protein) (cDNA, FLJ92039, Homo sapiens CD59 antigen p18-20 (antigen identified by monoclonalantibodies 16.3A5, EJ16, EJ30, EL32 and G344) (CD59), mRNA)	CD59 hCG_2033390	Homo sapiens (Human)	128		2170
967	A0A024RB05	A0A024RB05_HUMAN	unreviewed	Tetraspanin	CD63 hCG_20743	Homo sapiens (Human)	238		2171
967	P08962	CD63_HUMAN	reviewed	CD63 antigen (Granulophysin) (Lysosomal-associated membrane protein 3) (LAMP-3) (Melanoma-associated antigen ME491) (OMA81H) (Ocular melanoma-associated antigen) (Tetraspanin-30) (Tspan-30) (CD antigen CD63)	CD63 MLA1 TSPAN30	Homo sapiens (Human)	238		2175
970	A0A0U5JA32	A0A0U5JA32_HUMAN	unreviewed	Tumor necrosis factor ligand 8A	TNLG8A	Homo sapiens (Human)	193		2176
970	P32970	CD70_HUMAN	reviewed	CD70 antigen (CD27 ligand) (CD27-L) (Tumor necrosis factor ligand superfamily member 7) (CD antigen CD70)	CD70 CD27L CD27LG TNFSF7	Homo sapiens (Human)	193		2177
971	P21854	CD72_HUMAN	reviewed	B-cell differentiation antigen CD72 (Lyb-2) (CD antigen CD72)	CD72	Homo sapiens (Human)	359		2178
971	Q5TLG3	Q5TLG3_HUMAN	unreviewed	CD72 antigen (CD72 antigen, isoform CRA_a) (CD72 molecule)	CD72 hCG_2011491	Homo sapiens (Human)	359		2180
972	P04233	HG2A_HUMAN	reviewed	HLA class II histocompatibility antigen gamma chain (HLA-DR antigens-associated invariant chain) (Ia antigen-associated invariant chain) (Ii) (p33) (CD antigen CD74)	CD74 DHLAG	Homo sapiens (Human)	296		2181
973	P11912	CD79A_HUMAN	reviewed	B-cell antigen receptor complex-associated protein alpha chain (Ig-alpha) (MB-1 membrane glycoprotein) (Membrane-bound immunoglobulin-associated protein) (Surface IgM-associated protein) (CD antigen CD79a)	CD79A IGA MB1	Homo sapiens (Human)	226		2182
974	P40259	CD79B_HUMAN	reviewed	B-cell antigen receptor complex-associated protein beta chain (B-cell-specific glycoprotein B29) (Ig-beta) (Immunoglobulin-associated B29 protein) (CD antigen CD79b)	CD79B B29 IGB	Homo sapiens (Human)	229		2184
987	P50851	LRBA_HUMAN	reviewed	Lipopolysaccharide-responsive and beige-like anchor protein (Beige-like protein) (CDC4-like protein)	LRBA BGL CDC4L LBA	Homo sapiens (Human)	2863		2185
989	A0A023T695	A0A023T695_HUMAN	unreviewed	Septin 7 variant 4		Homo sapiens (Human)	407		2186
989	A0A024RA87	A0A024RA87_HUMAN	unreviewed	Septin 7, isoform CRA_a	SEPT7 hCG_2010207	Homo sapiens (Human)	384		2189
989	A8K3D0	A8K3D0_HUMAN	unreviewed	cDNA FLJ75185		Homo sapiens (Human)	436		2192
989	B4DNE4	B4DNE4_HUMAN	unreviewed	cDNA FLJ52574, highly similar to Septin-7		Homo sapiens (Human)	382		2193
989	G3V1Q4	G3V1Q4_HUMAN	unreviewed	Septin-7	SEPT7	Homo sapiens (Human)	401		2194
989	Q16181	SEPT7_HUMAN	reviewed	Septin-7 (CDC10 protein homolog)	SEPT7 CDC10	Homo sapiens (Human)	437		2195
990	A0A024R1S2	A0A024R1S2_HUMAN	unreviewed	CDC6 cell division cycle 6 homolog (S. cerevisiae), isoform CRA_a	CDC6 hCG_1643836	Homo sapiens (Human)	560		2197
990	Q99741	CDC6_HUMAN	reviewed	Cell division control protein 6 homolog (CDC6-related protein) (Cdc18-related protein) (HsCdc18) (p62(cdc6)) (HsCDC6)	CDC6 CDC18L	Homo sapiens (Human)	560		2199
991	Q12834	CDC20_HUMAN	reviewed	Cell division cycle protein 20 homolog (p55CDC)	CDC20	Homo sapiens (Human)	499		2201
993	A0A024R2R6	A0A024R2R6_HUMAN	unreviewed	Cell division cycle 25A, isoform CRA_b	CDC25A hCG_18334	Homo sapiens (Human)	484		2202
993	A0A024R2S4	A0A024R2S4_HUMAN	unreviewed	Cell division cycle 25A, isoform CRA_a	CDC25A hCG_18334	Homo sapiens (Human)	524		2203
993	D8KXX0	D8KXX0_HUMAN	unreviewed	CDC25A2-CAG isoform	CDC25A	Homo sapiens (Human)	483		2204
993	K7N7S0	K7N7S0_HUMAN	unreviewed	CDC25 isoform A1-CAG		Homo sapiens (Human)	523		2206
993	P30304	MPIP1_HUMAN	reviewed	M-phase inducer phosphatase 1 (EC 3.1.3.48) (Dual specificity phosphatase Cdc25A)	CDC25A	Homo sapiens (Human)	524		2212
995	B4DX61	B4DX61_HUMAN	unreviewed	cDNA FLJ56262, highly similar to M-phase inducer phosphatase 3 (EC 3.1.3.48)		Homo sapiens (Human)	490		2214
995	P30307	MPIP3_HUMAN	reviewed	M-phase inducer phosphatase 3 (EC 3.1.3.48) (Dual specificity phosphatase Cdc25C)	CDC25C	Homo sapiens (Human)	473		2222
996	B4DL80	B4DL80_HUMAN	unreviewed	cDNA FLJ57525, highly similar to Cell division cycle protein 27 homolog		Homo sapiens (Human)	763		2224
996	G5EA36	G5EA36_HUMAN	unreviewed	Cell division cycle 27, isoform CRA_c (Cell division cycle protein 27 homolog)	CDC27 hCG_1993274	Homo sapiens (Human)	823		2230
996	P30260	CDC27_HUMAN	reviewed	Cell division cycle protein 27 homolog (Anaphase-promoting complex subunit 3) (APC3) (CDC27 homolog) (CDC27Hs) (H-NUC)	CDC27 ANAPC3 D0S1430E D17S978E	Homo sapiens (Human)	824		2235
998	A0A024RAE4	A0A024RAE4_HUMAN	unreviewed	Cell division cycle 42 (GTP binding protein, 25kDa), isoform CRA_a	CDC42 hCG_1981007	Homo sapiens (Human)	191		2237
998	A0A024RAE6	A0A024RAE6_HUMAN	unreviewed	Cell division cycle 42 (GTP binding protein, 25kDa), isoform CRA_c	CDC42 hCG_1981007	Homo sapiens (Human)	191		2241
998	P60953	CDC42_HUMAN	reviewed	Cell division control protein 42 homolog (G25K GTP-binding protein)	CDC42	Homo sapiens (Human)	191		2242
999	A0A0U2ZQU7	A0A0U2ZQU7_HUMAN	unreviewed	E-cadherin 1	CDH1	Homo sapiens (Human)	882		2243
999	B3GN61	B3GN61_HUMAN	unreviewed	Truncated E-cadherin	CDH1	Homo sapiens (Human)	758		2245
999	P12830	CADH1_HUMAN	reviewed	Cadherin-1 (CAM 120/80) (Epithelial cadherin) (E-cadherin) (Uvomorulin) (CD antigen CD324) [Cleaved into: E-Cad/CTF1; E-Cad/CTF2; E-Cad/CTF3]	CDH1 CDHE UVO	Homo sapiens (Human)	882		2255
999	Q9UII7	Q9UII7_HUMAN	unreviewed	E-cadherin		Homo sapiens (Human)	901		2257
1000	A0A024RC42	A0A024RC42_HUMAN	unreviewed	Cadherin 2, type 1, N-cadherin (Neuronal), isoform CRA_b	CDH2 hCG_22518	Homo sapiens (Human)	906		2260
1000	P19022	CADH2_HUMAN	reviewed	Cadherin-2 (CDw325) (Neural cadherin) (N-cadherin) (CD antigen CD325)	CDH2 CDHN NCAD	Homo sapiens (Human)	906		2261
1002	P55283	CADH4_HUMAN	reviewed	Cadherin-4 (Retinal cadherin) (R-CAD) (R-cadherin)	CDH4	Homo sapiens (Human)	916		2262
1003	P33151	CADH5_HUMAN	reviewed	Cadherin-5 (7B4 antigen) (Vascular endothelial cadherin) (VE-cadherin) (CD antigen CD144)	CDH5	Homo sapiens (Human)	784		2263
1003	Q59EA3	Q59EA3_HUMAN	unreviewed	Cadherin 5, type 2 preproprotein variant (Fragment)		Homo sapiens (Human)	807		2264
1007	Q9ULB4	CADH9_HUMAN	reviewed	Cadherin-9	CDH9	Homo sapiens (Human)	789		2266
1017	A0A024RB10	A0A024RB10_HUMAN	unreviewed	Cyclin-dependent kinase 2, isoform CRA_a	CDK2 hCG_24992	Homo sapiens (Human)	264		2267
1017	A0A024RB77	A0A024RB77_HUMAN	unreviewed	Cyclin-dependent kinase 2, isoform CRA_b	CDK2 hCG_24992	Homo sapiens (Human)	298		2268
1017	B4DDL9	B4DDL9_HUMAN	unreviewed	cDNA FLJ54979, highly similar to Homo sapiens cyclin-dependent kinase 2 (CDK2), transcript variant 2, mRNA		Homo sapiens (Human)	238		2271
1017	E7ESI2	E7ESI2_HUMAN	unreviewed	Cyclin-dependent kinase 2	CDK2	Homo sapiens (Human)	238		2272
1017	G3V5T9	G3V5T9_HUMAN	unreviewed	Cyclin-dependent kinase 2 (Cyclin-dependent kinase 2, isoform CRA_c)	CDK2 hCG_24992	Homo sapiens (Human)	346		2273
1017	P24941	CDK2_HUMAN	reviewed	Cyclin-dependent kinase 2 (EC 2.7.11.22) (Cell division protein kinase 2) (p33 protein kinase)	CDK2 CDKN2	Homo sapiens (Human)	298		2274
1018	Q00526	CDK3_HUMAN	reviewed	Cyclin-dependent kinase 3 (EC 2.7.11.22) (Cell division protein kinase 3)	CDK3 CDKN3	Homo sapiens (Human)	305		2275
1019	A0A024RBB6	A0A024RBB6_HUMAN	unreviewed	Cyclin-dependent kinase 4, isoform CRA_a	CDK4 hCG_40151	Homo sapiens (Human)	303		2277
1019	P11802	CDK4_HUMAN	reviewed	Cyclin-dependent kinase 4 (EC 2.7.11.22) (Cell division protein kinase 4) (PSK-J3)	CDK4	Homo sapiens (Human)	303		2280
1020	A0A090N7W4	A0A090N7W4_HUMAN	unreviewed	Cyclin-dependent kinase 5 (Cyclin-dependent kinase 5 isoform 1) (Cyclin-dependent kinase 5, isoform CRA_a)	CDK5 hCG_18690 tcag7.772	Homo sapiens (Human)	292		2281
1020	A0A0S2Z355	A0A0S2Z355_HUMAN	unreviewed	Cyclin-dependent kinase 5 isoform 2 (Fragment)	CDK5	Homo sapiens (Human)	260		2286
1020	Q00535	CDK5_HUMAN	reviewed	Cyclin-dependent-like kinase 5 (EC 2.7.11.1) (Cell division protein kinase 5) (Serine/threonine-protein kinase PSSALRE) (Tau protein kinase II catalytic subunit) (TPKII catalytic subunit)	CDK5 CDKN5	Homo sapiens (Human)	292		2287
1021	Q00534	CDK6_HUMAN	reviewed	Cyclin-dependent kinase 6 (EC 2.7.11.22) (Cell division protein kinase 6) (Serine/threonine-protein kinase PLSTIRE)	CDK6 CDKN6	Homo sapiens (Human)	326		2288
1022	A0A0S2Z3F9	A0A0S2Z3F9_HUMAN	unreviewed	Cyclin-dependent kinase 7 (MO15 homolog, Xenopus laevis, cdk-activating kinase), isoform CRA_a (Cyclin-dependent kinase 7 isoform 1) (Fragment)	CDK7 hCG_1988840	Homo sapiens (Human)	346		2289
1022	D6R9G1	D6R9G1_HUMAN	unreviewed	Cyclin-dependent kinase 7	CDK7	Homo sapiens (Human)	253		2290
1022	D6RFL0	D6RFL0_HUMAN	unreviewed	Cyclin-dependent kinase 7 (Cyclin-dependent kinase 7 isoform 3)	CDK7	Homo sapiens (Human)	43		2296
1022	P50613	CDK7_HUMAN	reviewed	Cyclin-dependent kinase 7 (EC 2.7.11.22) (EC 2.7.11.23) (39 kDa protein kinase) (p39 Mo15) (CDK-activating kinase 1) (Cell division protein kinase 7) (Serine/threonine-protein kinase 1) (TFIIH basal transcription factor complex kinase subunit)	CDK7 CAK CAK1 CDKN7 MO15 STK1	Homo sapiens (Human)	346		2299
[truncated: 19,882 more rows]

## Sheet: Step 2, CK2 network
#Direct interactions (step 1) and indirect interactions (step 2) of CSNK2A1(GeneID:1457), CSNK2A2(GeneID:1459), CSNK2B(GeneID:1460)
[truncated: 63,900 more rows]
