# Supplementary material for: Protein Kinase CK2: Intricate Relationships within Regulatory Cellular Networks
Source: Pharmaceuticals (Basel). 2017 Mar 5;10(1):27. doi: 10.3390/ph10010027 (PMC5374431; doi:10.3390/ph10010027)
Supplement: Supplementary file 1 [file pharmaceuticals-10-00027-s001.zip › Supplementary Files/Table S3.xlsx]

## Sheet: Content
Supplementary Table S3
#	Sheet	Description
1	CK2 hub interactors	Proteins that interact with CK2 and are highly connected in human protein-protein intetraction networks.
Resources:
http://amp.pharm.mssm.edu/Enrichr/

## Sheet: CK2 hub interactors
#Hub interactors of CSNK2A1, CSNK2A2, CSNK2B, Enrichr analysis
PPI Hub Proteins
CSNK2A1 directly interacts with the hub protein CDK1.
CSNK2A1 directly interacts with the hub protein XRCC6.
CSNK2A1 directly interacts with the hub protein CALM1.
CSNK2A1 directly interacts with the hub protein CREB1.
CSNK2A1 directly interacts with the hub protein HNRNPA1.
CSNK2A1 directly interacts with the hub protein UBA1.
CSNK2A1 directly interacts with the hub protein LYN.
CSNK2A1 directly interacts with the hub protein NFKBIA.
CSNK2A1 directly interacts with the hub protein SFN.
CSNK2A1 directly interacts with the hub protein YWHAQ.
CSNK2A1 directly interacts with the hub protein YWHAB.
CSNK2A1 directly interacts with the hub protein NFKB1.
CSNK2A1 directly interacts with the hub protein FOS.
CSNK2A1 directly interacts with the hub protein MAPK1.
CSNK2A1 directly interacts with the hub protein MAPK9.
CSNK2A1 directly interacts with the hub protein VHL.
CSNK2A1 directly interacts with the hub protein RFC1.
CSNK2A1 directly interacts with the hub protein HNRNPK.
CSNK2A1 directly interacts with the hub protein RPL5.
CSNK2A1 directly interacts with the hub protein NAF1.
CSNK2A1 directly interacts with the hub protein HDAC1.
CSNK2A1 directly interacts with the hub protein HDAC3.
CSNK2A1 directly interacts with the hub protein HDAC2.
CSNK2A1 directly interacts with the hub protein APP.
CSNK2A1 directly interacts with the hub protein APC.
CSNK2A1 directly interacts with the hub protein SRRM2.
CSNK2A1 directly interacts with the hub protein INSR.
CSNK2A1 directly interacts with the hub protein RPA2.
CSNK2A1 directly interacts with the hub protein CAV1.
CSNK2A1 directly interacts with the hub protein ARRB1.
CSNK2A1 directly interacts with the hub protein TAF1.
CSNK2A1 directly interacts with the hub protein MAPK14.
CSNK2A1 directly interacts with the hub protein JUN.
CSNK2A1 directly interacts with the hub protein PIN1.
CSNK2A1 directly interacts with the hub protein GSK3B.
CSNK2A1 directly interacts with the hub protein PIK3R1.
CSNK2A1 directly interacts with the hub protein ARRB2.
CSNK2A1 directly interacts with the hub protein TP53.
CSNK2A1 directly interacts with the hub protein CSNK2A2.
CSNK2A1 directly interacts with the hub protein CSNK2A1.
CSNK2A1 directly interacts with the hub protein SP1.
CSNK2A1 directly interacts with the hub protein CHD3.
CSNK2A1 directly interacts with the hub protein BRCA1.
CSNK2A1 directly interacts with the hub protein MDM2.
CSNK2A1 directly interacts with the hub protein IRS1.
CSNK2A1 directly interacts with the hub protein CTNNB1.
CSNK2A1 directly interacts with the hub protein ATN1.
CSNK2A1 directly interacts with the hub protein MCM2.
CSNK2A1 directly interacts with the hub protein RNPS1.
CSNK2A1 directly interacts with the hub protein AKT1.
CSNK2A1 directly interacts with the hub protein RTN1.
CSNK2A1 directly interacts with the hub protein NPM1.
CSNK2A1 directly interacts with the hub protein EGFR.
CSNK2A1 directly interacts with the hub protein CDH1.
CSNK2A1 directly interacts with the hub protein NR3C1.
CSNK2A1 directly interacts with the hub protein CREBBP.
CSNK2A1 directly interacts with the hub protein RELA.
CSNK2A1 directly interacts with the hub protein MAP1LC3A.
CSNK2A1 directly interacts with the hub protein PAK1.
CSNK2A1 directly interacts with the hub protein SMARCA4.
CSNK2A1 directly interacts with the hub protein FYN.
CSNK2A1 directly interacts with the hub protein HSP90AB1.
CSNK2A1 directly interacts with the hub protein SIN3A.
CSNK2A1 directly interacts with the hub protein SNCA.
CSNK2A1 directly interacts with the hub protein CDK2.
CSNK2A1 directly interacts with the hub protein PRKCE.
CSNK2A1 directly interacts with the hub protein PRKCZ.
CSNK2A1 directly interacts with the hub protein SETDB1.
CSNK2A1 directly interacts with the hub protein ESR1.
CSNK2A1 directly interacts with the hub protein PPP2CA.
CSNK2A1 directly interacts with the hub protein MYC.
CSNK2A1 directly interacts with the hub protein HSP90AA1.
CSNK2A1 directly interacts with the hub protein TOP1.
CSNK2A1 directly interacts with the hub protein STAT1.
CSNK2A2 directly interacts with the hub protein CDK1.
CSNK2A2 directly interacts with the hub protein CALM1.
CSNK2A2 directly interacts with the hub protein RIF1.
CSNK2A2 directly interacts with the hub protein UBA1.
CSNK2A2 directly interacts with the hub protein NFKBIA.
CSNK2A2 directly interacts with the hub protein FOS.
CSNK2A2 directly interacts with the hub protein MAPK3.
CSNK2A2 directly interacts with the hub protein RFC1.
CSNK2A2 directly interacts with the hub protein HDAC1.
CSNK2A2 directly interacts with the hub protein HDAC2.
CSNK2A2 directly interacts with the hub protein CAV1.
CSNK2A2 directly interacts with the hub protein MEPCE.
CSNK2A2 directly interacts with the hub protein TAF2.
CSNK2A2 directly interacts with the hub protein MAPK14.
CSNK2A2 directly interacts with the hub protein JUN.
CSNK2A2 directly interacts with the hub protein PIN1.
CSNK2A2 directly interacts with the hub protein PIK3R1.
CSNK2A2 directly interacts with the hub protein ARRB2.
CSNK2A2 directly interacts with the hub protein TP53.
CSNK2A2 directly interacts with the hub protein CSNK2A1.
CSNK2A2 directly interacts with the hub protein SP1.
CSNK2A2 directly interacts with the hub protein SMURF1.
CSNK2A2 directly interacts with the hub protein TGFBR1.
CSNK2A2 directly interacts with the hub protein IRS1.
CSNK2A2 directly interacts with the hub protein CTNNB1.
CSNK2A2 directly interacts with the hub protein MCM2.
CSNK2A2 directly interacts with the hub protein RNPS1.
CSNK2A2 directly interacts with the hub protein IKBKB.
CSNK2A2 directly interacts with the hub protein EGFR.
CSNK2A2 directly interacts with the hub protein CDH1.
CSNK2A2 directly interacts with the hub protein CREBBP.
CSNK2A2 directly interacts with the hub protein RELA.
CSNK2A2 directly interacts with the hub protein MAP1LC3A.
CSNK2A2 directly interacts with the hub protein PAK1.
CSNK2A2 directly interacts with the hub protein HSP90AB1.
CSNK2A2 directly interacts with the hub protein SIN3A.
CSNK2A2 directly interacts with the hub protein SNCA.
CSNK2A2 directly interacts with the hub protein ESR1.
CSNK2A2 directly interacts with the hub protein MYC.
CSNK2A2 directly interacts with the hub protein HSP90AA1.
CSNK2A2 directly interacts with the hub protein TOP1.
CSNK2B directly interacts with the hub protein CDK1.
CSNK2B directly interacts with the hub protein LYN.
CSNK2B directly interacts with the hub protein NFKBIA.
CSNK2B directly interacts with the hub protein EIF1B.
CSNK2B directly interacts with the hub protein RPL5.
CSNK2B directly interacts with the hub protein APC.
CSNK2B directly interacts with the hub protein MEPCE.
CSNK2B directly interacts with the hub protein PPP2R1A.
CSNK2B directly interacts with the hub protein MAPK14.
CSNK2B directly interacts with the hub protein PIN1.
CSNK2B directly interacts with the hub protein TP53.
CSNK2B directly interacts with the hub protein CSNK2A2.
CSNK2B directly interacts with the hub protein CSNK2A1.
CSNK2B directly interacts with the hub protein BRCA1.
CSNK2B directly interacts with the hub protein RPS6KA3.
CSNK2B directly interacts with the hub protein RPOC.
CSNK2B directly interacts with the hub protein IRS1.
CSNK2B directly interacts with the hub protein CTNNB1.
CSNK2B directly interacts with the hub protein RNPS1.
CSNK2B directly interacts with the hub protein PRKCZ.
CSNK2B directly interacts with the hub protein GC20.
CSNK2B directly interacts with the hub protein ESR1.
CSNK2B directly interacts with the hub protein GABARAPL1.
