# Supplementary material for: Protein Kinase CK2: Intricate Relationships within Regulatory Cellular Networks
Source: Pharmaceuticals (Basel). 2017 Mar 5;10(1):27. doi: 10.3390/ph10010027 (PMC5374431; doi:10.3390/ph10010027)
Supplement: Supplementary file 1 [file pharmaceuticals-10-00027-s001.zip › Supplementary Files/Table S4.xlsx]

## Sheet: Content
Supplementary Table S4
#	Sheet	Description
1	CSNK2A1 interactors	CSNK2A1 interactors retrieved from SysBiomics database using BioGenet plugin of Cytoscape
2	CSNK2A2 interactors	CSNK2A2 interactors retrieved from SysBiomics database using BioGenet plugin of Cytoscape
3	CSNK2B interactors	CSNK2AB interactors retrieved from SysBiomics database using BioGenet plugin of Cytoscape
4	Interactors intersection	Interactors intersection across the three subunits, includes the unique interactors
Resources
http://bio.cigb.edu.cu/index.php?option=com_content&view=article&id=12&lang=en

## Sheet: CSNK2A1 interactors
#Interactors of CSNK2A1 retrieved from Sysbiomics using BisoGenet plugin of Cytoscape
Gene name	Protein name	Type	Organism	GO annotations	KEGG PATHWAYS
CDK11A	cyclin-dependent kinase 11A	gene	Homo sapiens (Human)-&&-9606	["biological_process-&-1&-GO:0001558-&&-regulation of cell growth-%%-GO:0051726-&&-regulation of cell cycle-%%-GO:0006915-&&-apoptotic process-%%-GO:0006468-&&-protein phosphorylation-%%-GO:0007067-&&-mitotic nuclear division-%%-GO:0006355-&&-regulation of transcription, DNA-templated-%%-GO:0050684-&&-regulation of mRNA processing","cellular_component-&-1&-GO:0005634-&&-nucleus-%%-GO:0005737-&&-c…
NAP1L4	nucleosome assembly protein 1 like 4	gene	Homo sapiens (Human)-&&-9606	["biological_process-&-1&-GO:0006334-&&-nucleosome assembly","cellular_component-&-1&-GO:0005634-&&-nucleus-%%-GO:0005737-&&-cytoplasm","molecular_function-&-1&-GO:0044822-&&-poly(A) RNA binding-%%-GO:0051082-&&-unfolded protein binding-%%-GO:0005515-&&-protein binding"]
CALU	calumenin	gene	Homo sapiens (Human)-&&-9606	["biological_process-&-1&-GO:0043086-&&-negative regulation of catalytic activity-%%-GO:0014012-&&-peripheral nervous system axon regeneration-%%-GO:0030168-&&-platelet activation-%%-GO:0008150-&&-biological_process-%%-GO:0014070-&&-response to organic cyclic compound-%%-GO:0002576-&&-platelet degranulation-%%-GO:0007596-&&-blood coagulation","cellular_component-&-1&-GO:0005789-&&-endoplasmic ret…
SMARCC2	SWI/SNF related, matrix associated, actin dependent regulator of chromatin subfamily c member 2	gene	Homo sapiens (Human)-&&-9606	["biological_process-&-1&-GO:0043044-&&-ATP-dependent chromatin remodeling-%%-GO:0006325-&&-chromatin organization-%%-GO:0006357-&&-regulation of transcription from RNA polymerase II promoter-%%-GO:0006337-&&-nucleosome disassembly-%%-GO:0045893-&&-positive regulation of transcription, DNA-templated-%%-GO:0000122-&&-negative regulation of transcription from RNA polymerase II promoter-%%-GO:004589…
NAP1L1	nucleosome assembly protein 1 like 1	gene	Homo sapiens (Human)-&&-9606	["biological_process-&-1&-GO:0008284-&&-positive regulation of cell proliferation-%%-GO:0006334-&&-nucleosome assembly-%%-GO:0006260-&&-DNA replication","cellular_component-&-1&-GO:0016020-&&-membrane-%%-GO:0042470-&&-melanosome-%%-GO:0005634-&&-nucleus","molecular_function-&-1&-GO:0044822-&&-poly(A) RNA binding-%%-GO:0005515-&&-protein binding"]
LRRC59	leucine rich repeat containing 59	gene	Homo sapiens (Human)-&&-9606	["cellular_component-&-1&-GO:0016021-&&-integral component of membrane-%%-GO:0016020-&&-membrane-%%-GO:0005789-&&-endoplasmic reticulum membrane-%%-GO:0005783-&&-endoplasmic reticulum-%%-GO:0042645-&&-mitochondrial nucleoid-%%-GO:0005635-&&-nuclear envelope","molecular_function-&-1&-GO:0044822-&&-poly(A) RNA binding"]
RBBP4	retinoblastoma binding protein 4	gene	Homo sapiens (Human)-&&-9606	["biological_process-&-1&-GO:0006335-&&-DNA replication-dependent nucleosome assembly-%%-GO:0006355-&&-regulation of transcription, DNA-templated-%%-GO:0034080-&&-CENP-A containing nucleosome assembly-%%-GO:0006336-&&-DNA replication-independent nucleosome assembly-%%-GO:0006338-&&-chromatin remodeling-%%-GO:0045814-&&-negative regulation of gene expression, epigenetic-%%-GO:0051726-&&-regulation…
CALM3	calmodulin 3 (phosphorylase kinase, delta)	gene	Homo sapiens (Human)-&&-9606	["biological_process-&-1&-GO:0043647-&&-inositol phosphate metabolic process-%%-GO:0007202-&&-activation of phospholipase C activity-%%-GO:0055117-&&-regulation of cardiac muscle contraction-%%-GO:0046209-&&-nitric oxide metabolic process-%%-GO:0022400-&&-regulation of rhodopsin mediated signaling pathway-%%-GO:0007264-&&-small GTPase mediated signal transduction-%%-GO:0008543-&&-fibroblast growt…	["KEGG-&-1&-hsa04070-&&-Phosphatidylinositol signaling system-%%-hsa04925-&&-Aldosterone synthesis and secretion-%%-hsa04970-&&-Salivary secretion-%%-hsa04261-&&-Adrenergic signaling in cardiomyocytes-%%-hsa04912-&&-GnRH signaling pathway-%%-hsa04024-&&-cAMP signaling pathway-%%-hsa04915-&&-Estrogen signaling pathway-%%-hsa04750-&&-Inflammatory mediator regulation of TRP channels-%%-hsa04924-&&-R…
SRSF11	serine/arginine-rich splicing factor 11	gene	Homo sapiens (Human)-&&-9606	["biological_process-&-1&-GO:0006406-&&-mRNA export from nucleus-%%-GO:0006369-&&-termination of RNA polymerase II transcription-%%-GO:0000398-&&-mRNA splicing, via spliceosome-%%-GO:0031124-&&-mRNA 3'-end processing-%%-GO:0006366-&&-transcription from RNA polymerase II promoter-%%-GO:0006397-&&-mRNA processing-%%-GO:0010467-&&-gene expression-%%-GO:0008380-&&-RNA splicing","cellular_component-&-…
CALM1	calmodulin 1 (phosphorylase kinase, delta)	gene	Homo sapiens (Human)-&&-9606	["biological_process-&-1&-GO:0043647-&&-inositol phosphate metabolic process-%%-GO:0007202-&&-activation of phospholipase C activity-%%-GO:0055117-&&-regulation of cardiac muscle contraction-%%-GO:0046209-&&-nitric oxide metabolic process-%%-GO:0022400-&&-regulation of rhodopsin mediated signaling pathway-%%-GO:0007264-&&-small GTPase mediated signal transduction-%%-GO:0008543-&&-fibroblast growt…	["KEGG-&-1&-hsa04070-&&-Phosphatidylinositol signaling system-%%-hsa04925-&&-Aldosterone synthesis and secretion-%%-hsa04970-&&-Salivary secretion-%%-hsa04261-&&-Adrenergic signaling in cardiomyocytes-%%-hsa04912-&&-GnRH signaling pathway-%%-hsa04024-&&-cAMP signaling pathway-%%-hsa04915-&&-Estrogen signaling pathway-%%-hsa04750-&&-Inflammatory mediator regulation of TRP channels-%%-hsa04924-&&-R…
VSX1	visual system homeobox 1	gene	Homo sapiens (Human)-&&-9606	["biological_process-&-1&-GO:0050896-&&-response to stimulus-%%-GO:0006355-&&-regulation of transcription, DNA-templated-%%-GO:0006351-&&-transcription, DNA-templated-%%-GO:0042551-&&-neuron maturation-%%-GO:0060040-&&-retinal bipolar neuron differentiation-%%-GO:0007601-&&-visual perception","cellular_component-&-1&-GO:0005575-&&-cellular_component-%%-GO:0005634-&&-nucleus","molecular_function-&…
CALM2	calmodulin 2 (phosphorylase kinase, delta)	gene	Homo sapiens (Human)-&&-9606	["biological_process-&-1&-GO:0043647-&&-inositol phosphate metabolic process-%%-GO:0007202-&&-activation of phospholipase C activity-%%-GO:0055117-&&-regulation of cardiac muscle contraction-%%-GO:0046209-&&-nitric oxide metabolic process-%%-GO:0022400-&&-regulation of rhodopsin mediated signaling pathway-%%-GO:0007264-&&-small GTPase mediated signal transduction-%%-GO:0008543-&&-fibroblast growt…	["KEGG-&-1&-hsa04070-&&-Phosphatidylinositol signaling system-%%-hsa04925-&&-Aldosterone synthesis and secretion-%%-hsa04970-&&-Salivary secretion-%%-hsa04261-&&-Adrenergic signaling in cardiomyocytes-%%-hsa04912-&&-GnRH signaling pathway-%%-hsa04024-&&-cAMP signaling pathway-%%-hsa04915-&&-Estrogen signaling pathway-%%-hsa04750-&&-Inflammatory mediator regulation of TRP channels-%%-hsa04924-&&-R…
MRPL38	mitochondrial ribosomal protein L38	gene	Homo sapiens (Human)-&&-9606	["biological_process-&-1&-GO:0070124-&&-mitochondrial translational initiation-%%-GO:0070125-&&-mitochondrial translational elongation-%%-GO:0006996-&&-organelle organization-%%-GO:0070126-&&-mitochondrial translational termination-%%-GO:0032543-&&-mitochondrial translation","cellular_component-&-1&-GO:0005840-&&-ribosome-%%-GO:0005743-&&-mitochondrial inner membrane"]
CALD1	caldesmon 1	gene	Homo sapiens (Human)-&&-9606	["biological_process-&-1&-GO:0006936-&&-muscle contraction-%%-GO:0006928-&&-movement of cell or subcellular component","cellular_component-&-1&-GO:0005856-&&-cytoskeleton-%%-GO:0030478-&&-actin cap-%%-GO:0015629-&&-actin cytoskeleton-%%-GO:0030016-&&-myofibril-%%-GO:0005886-&&-plasma membrane-%%-GO:0005829-&&-cytosol","molecular_function-&-1&-GO:0017022-&&-myosin binding-%%-GO:0003779-&&-actin bi…	["KEGG-&-1&-hsa04270-&&-Vascular smooth muscle contraction"]
COMMD3-BMI1	COMMD3-BMI1 readthrough	gene	Homo sapiens (Human)-&&-9606		["KEGG-&-1&-hsa05206-&&-MicroRNAs in cancer-%%-hsa04550-&&-Signaling pathways regulating pluripotency of stem cells-%%-hsa05202-&&-Transcriptional misregulation in cancer"]
RNF111	ring finger protein 111	gene	Homo sapiens (Human)-&&-9606	["biological_process-&-1&-GO:0045893-&&-positive regulation of transcription, DNA-templated-%%-GO:0045944-&&-positive regulation of transcription from RNA polymerase II promoter-%%-GO:0030579-&&-ubiquitin-dependent SMAD protein catabolic process-%%-GO:0031398-&&-positive regulation of protein ubiquitination-%%-GO:0070911-&&-global genome nucleotide-excision repair-%%-GO:0007389-&&-pattern specifi…
FIP1L1	factor interacting with PAPOLA and CPSF1	gene	Homo sapiens (Human)-&&-9606	["biological_process-&-1&-GO:0006406-&&-mRNA export from nucleus-%%-GO:0006369-&&-termination of RNA polymerase II transcription-%%-GO:0000398-&&-mRNA splicing, via spliceosome-%%-GO:0031124-&&-mRNA 3'-end processing-%%-GO:0006366-&&-transcription from RNA polymerase II promoter-%%-GO:0010467-&&-gene expression-%%-GO:0008380-&&-RNA splicing","cellular_component-&-1&-GO:0005847-&&-mRNA cleavage an…	["KEGG-&-1&-hsa03015-&&-mRNA surveillance pathway"]
RANGAP1	Ran GTPase activating protein 1	gene	Homo sapiens (Human)-&&-9606	["biological_process-&-1&-GO:0048678-&&-response to axon injury-%%-GO:1904117-&&-cellular response to vasopressin-%%-GO:0044267-&&-cellular protein metabolic process-%%-GO:0043547-&&-positive regulation of GTPase activity-%%-GO:0007165-&&-signal transduction-%%-GO:0007264-&&-small GTPase mediated signal transduction-%%-GO:0046826-&&-negative regulation of protein export from nucleus-%%-GO:0043687…	["KEGG-&-1&-hsa03013-&&-RNA transport"]
WEE1	WEE1 G2 checkpoint kinase	gene	Homo sapiens (Human)-&&-9606	["biological_process-&-1&-GO:0007067-&&-mitotic nuclear division-%%-GO:0051726-&&-regulation of cell cycle-%%-GO:0018108-&&-peptidyl-tyrosine phosphorylation-%%-GO:0051301-&&-cell division-%%-GO:0000086-&&-G2/M transition of mitotic cell cycle-%%-GO:0048812-&&-neuron projection morphogenesis-%%-GO:0000082-&&-G1/S transition of mitotic cell cycle-%%-GO:0000226-&&-microtubule cytoskeleton organizat…	["KEGG-&-1&-hsa04110-&&-Cell cycle"]
SND1	staphylococcal nuclease and tudor domain containing 1	gene	Homo sapiens (Human)-&&-9606	["biological_process-&-1&-GO:0006355-&&-regulation of transcription, DNA-templated-%%-GO:0006351-&&-transcription, DNA-templated-%%-GO:0001649-&&-osteoblast differentiation-%%-GO:0090305-&&-nucleic acid phosphodiester bond hydrolysis-%%-GO:0016032-&&-viral process-%%-GO:0031047-&&-gene silencing by RNA","cellular_component-&-1&-GO:0005739-&&-mitochondrion-%%-GO:0042470-&&-melanosome-%%-GO:0005634…	["KEGG-&-1&-hsa05203-&&-Viral carcinogenesis-%%-hsa05169-&&-Epstein-Barr virus infection"]
MYH9	myosin, heavy chain 9, non-muscle	gene	Homo sapiens (Human)-&&-9606	["biological_process-&-1&-GO:0031532-&&-actin cytoskeleton reorganization-%%-GO:0032796-&&-uropod organization-%%-GO:0000212-&&-meiotic spindle organization-%%-GO:0001525-&&-angiogenesis-%%-GO:0007264-&&-small GTPase mediated signal transduction-%%-GO:0000910-&&-cytokinesis-%%-GO:0051295-&&-establishment of meiotic spindle localization-%%-GO:0030220-&&-platelet formation-%%-GO:0007229-&&-integrin…	["KEGG-&-1&-hsa05132-&&-Salmonella infection-%%-hsa04810-&&-Regulation of actin cytoskeleton-%%-hsa04530-&&-Tight junction"]
WAS	Wiskott-Aldrich syndrome	gene	Homo sapiens (Human)-&&-9606	["biological_process-&-1&-GO:0006955-&&-immune response-%%-GO:0050790-&&-regulation of catalytic activity-%%-GO:0030041-&&-actin filament polymerization-%%-GO:0006461-&&-protein complex assembly-%%-GO:0038096-&&-Fc-gamma receptor signaling pathway involved in phagocytosis-%%-GO:0007264-&&-small GTPase mediated signal transduction-%%-GO:2000601-&&-positive regulation of Arp2/3 complex-mediated act…	["KEGG-&-1&-hsa05132-&&-Salmonella infection-%%-hsa04520-&&-Adherens junction-%%-hsa05231-&&-Choline metabolism in cancer-%%-hsa05130-&&-Pathogenic Escherichia coli infection-%%-hsa05131-&&-Shigellosis-%%-hsa05100-&&-Bacterial invasion of epithelial cells-%%-hsa04810-&&-Regulation of actin cytoskeleton-%%-hsa04666-&&-Fc gamma R-mediated phagocytosis-%%-hsa04062-&&-Chemokine signaling pathway-%%-h…
MDFIC	MyoD family inhibitor domain containing	gene	Homo sapiens (Human)-&&-9606	["biological_process-&-1&-GO:0042308-&&-negative regulation of protein import into nucleus-%%-GO:0030111-&&-regulation of Wnt signaling pathway-%%-GO:0006351-&&-transcription, DNA-templated-%%-GO:0045892-&&-negative regulation of transcription, DNA-templated-%%-GO:0007257-&&-activation of JUN kinase activity-%%-GO:0045893-&&-positive regulation of transcription, DNA-templated-%%-GO:0050434-&&-pos…
GCH1	GTP cyclohydrolase 1	gene	Homo sapiens (Human)-&&-9606	["biological_process-&-1&-GO:0034612-&&-response to tumor necrosis factor-%%-GO:0045776-&&-negative regulation of blood pressure-%%-GO:0046209-&&-nitric oxide metabolic process-%%-GO:0035998-&&-7,8-dihydroneopterin 3'-triphosphate biosynthetic process-%%-GO:0006729-&&-tetrahydrobiopterin biosynthetic process-%%-GO:0034341-&&-response to interferon-gamma-%%-GO:0042311-&&-vasodilation-%%-GO:0046654…	["KEGG-&-1&-hsa00790-&&-Folate biosynthesis-%%-hsa01100-&&-Metabolic pathways"]
MYCN	v-myc avian myelocytomatosis viral oncogene neuroblastoma derived homolog	gene	Homo sapiens (Human)-&&-9606	["biological_process-&-1&-GO:0045893-&&-positive regulation of transcription, DNA-templated-%%-GO:0001502-&&-cartilage condensation-%%-GO:0006357-&&-regulation of transcription from RNA polymerase II promoter-%%-GO:0045944-&&-positive regulation of transcription from RNA polymerase II promoter-%%-GO:0006351-&&-transcription, DNA-templated-%%-GO:0010628-&&-positive regulation of gene expression-%%…	["KEGG-&-1&-hsa05202-&&-Transcriptional misregulation in cancer"]
MYC	v-myc avian myelocytomatosis viral oncogene homolog	gene	Homo sapiens (Human)-&&-9606	["biological_process-&-1&-GO:0006974-&&-cellular response to DNA damage stimulus-%%-GO:0043280-&&-positive regulation of cysteine-type endopeptidase activity involved in apoptotic process-%%-GO:0070848-&&-response to growth factor-%%-GO:0010332-&&-response to gamma radiation-%%-GO:0045944-&&-positive regulation of transcription from RNA polymerase II promoter-%%-GO:2001022-&&-positive regulation …	["KEGG-&-1&-hsa05219-&&-Bladder cancer-%%-hsa05220-&&-Chronic myeloid leukemia-%%-hsa05221-&&-Acute myeloid leukemia-%%-hsa04550-&&-Signaling pathways regulating pluripotency of stem cells-%%-hsa05216-&&-Thyroid cancer-%%-hsa04010-&&-MAPK signaling pathway-%%-hsa05210-&&-Colorectal cancer-%%-hsa04350-&&-TGF-beta signaling pathway-%%-hsa05206-&&-MicroRNAs in cancer-%%-hsa05222-&&-Small cell lung c…
ANP32B	acidic nuclear phosphoprotein 32 family member B	gene	Homo sapiens (Human)-&&-9606	["biological_process-&-1&-GO:0006919-&&-activation of cysteine-type endopeptidase activity involved in apoptotic process-%%-GO:0006334-&&-nucleosome assembly-%%-GO:0046827-&&-positive regulation of protein export from nucleus-%%-GO:0060021-&&-palate development-%%-GO:0001944-&&-vasculature development-%%-GO:0045596-&&-negative regulation of cell differentiation-%%-GO:0048839-&&-inner ear developm…
PPAN	peter pan homolog (Drosophila)	gene	Homo sapiens (Human)-&&-9606	["biological_process-&-1&-GO:0000027-&&-ribosomal large subunit assembly","cellular_component-&-1&-GO:0005730-&&-nucleolus-%%-GO:0030687-&&-preribosome, large subunit precursor-%%-GO:0005634-&&-nucleus","molecular_function-&-1&-GO:0044822-&&-poly(A) RNA binding-%%-GO:0019843-&&-rRNA binding"]
VHL	von Hippel-Lindau tumor suppressor	gene	Homo sapiens (Human)-&&-9606	["biological_process-&-1&-GO:0045893-&&-positive regulation of transcription, DNA-templated-%%-GO:0006508-&&-proteolysis-%%-GO:0045597-&&-positive regulation of cell differentiation-%%-GO:0006355-&&-regulation of transcription, DNA-templated-%%-GO:0000902-&&-cell morphogenesis-%%-GO:0050821-&&-protein stabilization-%%-GO:0016567-&&-protein ubiquitination-%%-GO:0000122-&&-negative regulation of tr…	["KEGG-&-1&-hsa04066-&&-HIF-1 signaling pathway-%%-hsa05200-&&-Pathways in cancer-%%-hsa05211-&&-Renal cell carcinoma-%%-hsa04120-&&-Ubiquitin mediated proteolysis"]
NOP56	NOP56 ribonucleoprotein	gene	Homo sapiens (Human)-&&-9606	["biological_process-&-1&-GO:0006364-&&-rRNA processing-%%-GO:0000154-&&-rRNA modification","cellular_component-&-1&-GO:0031428-&&-box C/D snoRNP complex-%%-GO:0016020-&&-membrane-%%-GO:0005730-&&-nucleolus-%%-GO:0005737-&&-cytoplasm-%%-GO:0032040-&&-small-subunit processome-%%-GO:0005654-&&-nucleoplasm-%%-GO:0005732-&&-small nucleolar ribonucleoprotein complex-%%-GO:0070761-&&-pre-snoRNP complex…	["KEGG-&-1&-hsa03008-&&-Ribosome biogenesis in eukaryotes"]
EIF4B	eukaryotic translation initiation factor 4B	gene	Homo sapiens (Human)-&&-9606	["biological_process-&-1&-GO:0008286-&&-insulin receptor signaling pathway-%%-GO:0006446-&&-regulation of translational initiation-%%-GO:0006413-&&-translational initiation-%%-GO:0044267-&&-cellular protein metabolic process-%%-GO:0000288-&&-nuclear-transcribed mRNA catabolic process, deadenylation-dependent decay-%%-GO:0006412-&&-translation-%%-GO:0097010-&&-eukaryotic translation initiation fac…	["KEGG-&-1&-hsa04150-&&-mTOR signaling pathway-%%-hsa04151-&&-PI3K-Akt signaling pathway-%%-hsa03013-&&-RNA transport-%%-hsa05205-&&-Proteoglycans in cancer"]
PIP4K2A	phosphatidylinositol-5-phosphate 4-kinase type 2 alpha	gene	Homo sapiens (Human)-&&-9606	["biological_process-&-1&-GO:0046854-&&-phosphatidylinositol phosphorylation-%%-GO:2000786-&&-positive regulation of autophagosome assembly-%%-GO:0010506-&&-regulation of autophagy-%%-GO:0006661-&&-phosphatidylinositol biosynthetic process-%%-GO:0035855-&&-megakaryocyte development-%%-GO:0044281-&&-small molecule metabolic process-%%-GO:0006644-&&-phospholipid metabolic process","cellular_compone…	["KEGG-&-1&-hsa04070-&&-Phosphatidylinositol signaling system-%%-hsa00562-&&-Inositol phosphate metabolism-%%-hsa04810-&&-Regulation of actin cytoskeleton"]
PIN1	peptidylprolyl cis/trans isomerase, NIMA-interacting 1	gene	Homo sapiens (Human)-&&-9606	["biological_process-&-1&-GO:0030512-&&-negative regulation of transforming growth factor beta receptor signaling pathway-%%-GO:1900180-&&-regulation of protein localization to nucleus-%%-GO:0035307-&&-positive regulation of protein dephosphorylation-%%-GO:0051443-&&-positive regulation of ubiquitin-protein transferase activity-%%-GO:0043525-&&-positive regulation of neuron apoptotic process-%%-G…	["KEGG-&-1&-hsa04622-&&-RIG-I-like receptor signaling pathway"]
FTSJ3	FtsJ homolog 3	gene	Homo sapiens (Human)-&&-9606	["biological_process-&-1&-GO:0000453-&&-enzyme-directed rRNA 2'-O-methylation-%%-GO:0000466-&&-maturation of 5.8S rRNA from tricistronic rRNA transcript (SSU-rRNA, 5.8S rRNA, LSU-rRNA)-%%-GO:0031167-&&-rRNA methylation-%%-GO:0000463-&&-maturation of LSU-rRNA from tricistronic rRNA transcript (SSU-rRNA, 5.8S rRNA, LSU-rRNA)","cellular_component-&-1&-GO:0030688-&&-preribosome, small subunit precurs…
MAF1	MAF1 homolog, negative regulator of RNA polymerase III	gene	Homo sapiens (Human)-&&-9606	["biological_process-&-1&-GO:0006351-&&-transcription, DNA-templated-%%-GO:0070217-&&-transcription factor TFIIIB complex assembly-%%-GO:0016480-&&-negative regulation of transcription from RNA polymerase III promoter","cellular_component-&-1&-GO:0005622-&&-intracellular-%%-GO:0060077-&&-inhibitory synapse-%%-GO:0043231-&&-intracellular membrane-bounded organelle-%%-GO:0030425-&&-dendrite-%%-GO:0…
RNF11	ng finger protein 11	gene	Homo sapiens (Human)-&&-9606	["biological_process-&-1&-GO:0042787-&&-protein ubiquitination involved in ubiquitin-dependent protein catabolic process-%%-GO:0051865-&&-protein autoubiquitination","cellular_component-&-1&-GO:0005769-&&-early endosome-%%-GO:0000151-&&-ubiquitin ligase complex-%%-GO:0055037-&&-recycling endosome-%%-GO:0005634-&&-nucleus-%%-GO:0070062-&&-extracellular exosome","molecular_function-&-1&-GO:0008270-…
EIF2S1	eukaryotic translation initiation factor 2 subunit alpha	gene	Homo sapiens (Human)-&&-9606	["biological_process-&-1&-GO:0036499-&&-PERK-mediated unfolded protein response-%%-GO:0044267-&&-cellular protein metabolic process-%%-GO:0098779-&&-mitophagy in response to mitochondrial depolarization-%%-GO:0002230-&&-positive regulation of defense response to virus by host-%%-GO:0034976-&&-response to endoplasmic reticulum stress-%%-GO:0055085-&&-transmembrane transport-%%-GO:0032057-&&-negati…	["KEGG-&-1&-hsa05164-&&-Influenza A-%%-hsa04210-&&-Apoptosis-%%-hsa04141-&&-Protein processing in endoplasmic reticulum-%%-hsa05162-&&-Measles-%%-hsa04932-&&-Non-alcoholic fatty liver disease (NAFLD)-%%-hsa05168-&&-Herpes simplex infection-%%-hsa05160-&&-Hepatitis C-%%-hsa03013-&&-RNA transport"]
MAGEA11	MAGE family member A11	gene	Homo sapiens (Human)-&&-9606	["cellular_component-&-1&-GO:0005739-&&-mitochondrion-%%-GO:0005654-&&-nucleoplasm-%%-GO:0005634-&&-nucleus-%%-GO:0005737-&&-cytoplasm","molecular_function-&-1&-GO:0005515-&&-protein binding"]
PAF1	PAF1 homolog, Paf1/RNA polymerase II complex component	gene	Homo sapiens (Human)-&&-9606	["biological_process-&-1&-GO:0034504-&&-protein localization to nucleus-%%-GO:0010390-&&-histone monoubiquitination-%%-GO:0033523-&&-histone H2B ubiquitination-%%-GO:0071222-&&-cellular response to lipopolysaccharide-%%-GO:0032968-&&-positive regulation of transcription elongation from RNA polymerase II promoter-%%-GO:0045944-&&-positive regulation of transcription from RNA polymerase II promoter…
TMOD3	tropomodulin 3	gene	Homo sapiens (Human)-&&-9606	["biological_process-&-1&-GO:0006936-&&-muscle contraction-%%-GO:1901992-&&-positive regulation of mitotic cell cycle phase transition-%%-GO:0030239-&&-myofibril assembly-%%-GO:0051694-&&-pointed-end actin filament capping-%%-GO:0048821-&&-erythrocyte development-%%-GO:0007015-&&-actin filament organization","cellular_component-&-1&-GO:0005865-&&-striated muscle thin filament","molecular_function…
TSPY2	testis specific protein, Y-linked 2	gene	Homo sapiens (Human)-&&-9606	["biological_process-&-1&-GO:0030154-&&-cell differentiation-%%-GO:0006334-&&-nucleosome assembly-%%-GO:0007283-&&-spermatogenesis-%%-GO:0007506-&&-gonadal mesoderm development","cellular_component-&-1&-GO:0005737-&&-cytoplasm-%%-GO:0005634-&&-nucleus"]
CUL7	cullin 7	gene	Homo sapiens (Human)-&&-9606	["biological_process-&-1&-GO:0000226-&&-microtubule cytoskeleton organization-%%-GO:0030968-&&-endoplasmic reticulum unfolded protein response-%%-GO:0006511-&&-ubiquitin-dependent protein catabolic process-%%-GO:0044267-&&-cellular protein metabolic process-%%-GO:0036498-&&-IRE1-mediated unfolded protein response-%%-GO:0000281-&&-mitotic cytokinesis-%%-GO:0050775-&&-positive regulation of dendrit…	["KEGG-&-1&-hsa04120-&&-Ubiquitin mediated proteolysis"]
EGFR	epidermal growth factor receptor	gene	Homo sapiens (Human)-&&-9606	["biological_process-&-1&-GO:0001934-&&-positive regulation of protein phosphorylation-%%-GO:0007202-&&-activation of phospholipase C activity-%%-GO:0007611-&&-learning or memory-%%-GO:0071230-&&-cellular response to amino acid stimulus-%%-GO:0018108-&&-peptidyl-tyrosine phosphorylation-%%-GO:0031659-&&-positive regulation of cyclin-dependent protein serine/threonine kinase activity involved in G…	["KEGG-&-1&-hsa04320-&&-Dorso-ventral axis formation-%%-hsa05219-&&-Bladder cancer-%%-hsa04540-&&-Gap junction-%%-hsa05218-&&-Melanoma-%%-hsa05160-&&-Hepatitis C-%%-hsa05223-&&-Non-small cell lung cancer-%%-hsa04810-&&-Regulation of actin cytoskeleton-%%-hsa05215-&&-Prostate cancer-%%-hsa04010-&&-MAPK signaling pathway-%%-hsa04912-&&-GnRH signaling pathway-%%-hsa05206-&&-MicroRNAs in cancer-%%-hs…
PCGF3	polycomb group ring finger 3	gene	Homo sapiens (Human)-&&-9606	["biological_process-&-1&-GO:0006355-&&-regulation of transcription, DNA-templated-%%-GO:0006351-&&-transcription, DNA-templated","cellular_component-&-1&-GO:0005634-&&-nucleus-%%-GO:0031519-&&-PcG protein complex","molecular_function-&-1&-GO:0008270-&&-zinc ion binding-%%-GO:0005515-&&-protein binding"]	["KEGG-&-1&-hsa04550-&&-Signaling pathways regulating pluripotency of stem cells"]
EFCAB14	EF-hand calcium binding domain 14	gene	Homo sapiens (Human)-&&-9606	["molecular_function-&-1&-GO:0005509-&&-calcium ion binding"]
CLNS1A	chloride nucleotide-sensitive channel 1A	gene	Homo sapiens (Human)-&&-9606	["biological_process-&-1&-GO:0006884-&&-cell volume homeostasis-%%-GO:0006821-&&-chloride transport-%%-GO:0000387-&&-spliceosomal snRNP assembly-%%-GO:0034660-&&-ncRNA metabolic process-%%-GO:0010467-&&-gene expression","cellular_component-&-1&-GO:0034709-&&-methylosome-%%-GO:0005886-&&-plasma membrane-%%-GO:0005829-&&-cytosol-%%-GO:0005654-&&-nucleoplasm-%%-GO:0005634-&&-nucleus-%%-GO:0005737-&&…	["KEGG-&-1&-hsa03013-&&-RNA transport"]
USP48	ubiquitin specific peptidase 48	gene	Homo sapiens (Human)-&&-9606	["biological_process-&-1&-GO:0016579-&&-protein deubiquitination-%%-GO:0006511-&&-ubiquitin-dependent protein catabolic process","cellular_component-&-1&-GO:0045121-&&-membrane raft-%%-GO:0005739-&&-mitochondrion-%%-GO:0005654-&&-nucleoplasm-%%-GO:0045211-&&-postsynaptic membrane-%%-GO:0005737-&&-cytoplasm","molecular_function-&-1&-GO:0004843-&&-thiol-dependent ubiquitin-specific protease activit…
SAP30BP	SAP30 binding protein	gene	Homo sapiens (Human)-&&-9606	["biological_process-&-1&-GO:0045814-&&-negative regulation of gene expression, epigenetic-%%-GO:0006355-&&-regulation of transcription, DNA-templated-%%-GO:0006351-&&-transcription, DNA-templated-%%-GO:0010942-&&-positive regulation of cell death-%%-GO:0006915-&&-apoptotic process-%%-GO:0010467-&&-gene expression-%%-GO:0040029-&&-regulation of gene expression, epigenetic","cellular_component-&-1…
RPRD2	regulation of nuclear pre-mRNA domain containing 2	gene	Homo sapiens (Human)-&&-9606	["cellular_component-&-1&-GO:0016591-&&-DNA-directed RNA polymerase II, holoenzyme"]
INF2	inverted formin, FH2 and WH2 domain containing	gene	Homo sapiens (Human)-&&-9606	["biological_process-&-1&-GO:0030036-&&-actin cytoskeleton organization-%%-GO:0090140-&&-regulation of mitochondrial fission","cellular_component-&-1&-GO:0048471-&&-perinuclear region of cytoplasm","molecular_function-&-1&-GO:0003779-&&-actin binding-%%-GO:0017048-&&-Rho GTPase binding"]
SUDS3	SDS3 homolog, SIN3A corepressor complex component	gene	Homo sapiens (Human)-&&-9606	["biological_process-&-1&-GO:0006351-&&-transcription, DNA-templated-%%-GO:0045892-&&-negative regulation of transcription, DNA-templated-%%-GO:0021762-&&-substantia nigra development-%%-GO:0006325-&&-chromatin organization-%%-GO:0006915-&&-apoptotic process-%%-GO:0016575-&&-histone deacetylation-%%-GO:0010467-&&-gene expression-%%-GO:0040029-&&-regulation of gene expression, epigenetic-%%-GO:004…
EEF1B2	eukaryotic translation elongation factor 1 beta 2	gene	Homo sapiens (Human)-&&-9606	["biological_process-&-1&-GO:0006414-&&-translational elongation-%%-GO:0044267-&&-cellular protein metabolic process-%%-GO:0006412-&&-translation-%%-GO:0010467-&&-gene expression","cellular_component-&-1&-GO:0005783-&&-endoplasmic reticulum-%%-GO:0005634-&&-nucleus-%%-GO:0005737-&&-cytoplasm-%%-GO:0005853-&&-eukaryotic translation elongation factor 1 complex-%%-GO:0005829-&&-cytosol","molecular_f…
EEF1D	eukaryotic translation elongation factor 1 delta	gene	Homo sapiens (Human)-&&-9606	["biological_process-&-1&-GO:0010941-&&-regulation of cell death-%%-GO:0043123-&&-positive regulation of I-kappaB kinase/NF-kappaB signaling-%%-GO:0007165-&&-signal transduction-%%-GO:0006355-&&-regulation of transcription, DNA-templated-%%-GO:0071479-&&-cellular response to ionizing radiation-%%-GO:0006414-&&-translational elongation-%%-GO:0044267-&&-cellular protein metabolic process-%%-GO:0006…	["KEGG-&-1&-hsa05168-&&-Herpes simplex infection"]
GABRR1	gamma-aminobutyric acid type A receptor rho1 subunit	gene	Homo sapiens (Human)-&&-9606	["biological_process-&-1&-GO:0007268-&&-synaptic transmission-%%-GO:1902476-&&-chloride transmembrane transport-%%-GO:0055085-&&-transmembrane transport-%%-GO:0007214-&&-gamma-aminobutyric acid signaling pathway-%%-GO:0034220-&&-ion transmembrane transport-%%-GO:0006810-&&-transport","cellular_component-&-1&-GO:0034707-&&-chloride channel complex-%%-GO:0030054-&&-cell junction-%%-GO:0005886-&&-pl…	["KEGG-&-1&-hsa04723-&&-Retrograde endocannabinoid signaling-%%-hsa05032-&&-Morphine addiction-%%-hsa04080-&&-Neuroactive ligand-receptor interaction-%%-hsa05033-&&-Nicotine addiction-%%-hsa04727-&&-GABAergic synapse"]
BMS1	BMS1, ribosome biogenesis factor	gene	Homo sapiens (Human)-&&-9606	["biological_process-&-1&-GO:0042255-&&-ribosome assembly","cellular_component-&-1&-GO:0005730-&&-nucleolus-%%-GO:0005634-&&-nucleus","molecular_function-&-1&-GO:0005524-&&-ATP binding-%%-GO:0044822-&&-poly(A) RNA binding"]	["KEGG-&-1&-hsa03008-&&-Ribosome biogenesis in eukaryotes"]
DHX38	DEAH-box helicase 38	gene	Homo sapiens (Human)-&&-9606	["biological_process-&-1&-GO:0006406-&&-mRNA export from nucleus-%%-GO:0006369-&&-termination of RNA polymerase II transcription-%%-GO:0000398-&&-mRNA splicing, via spliceosome-%%-GO:0031124-&&-mRNA 3'-end processing-%%-GO:0006366-&&-transcription from RNA polymerase II promoter-%%-GO:0010467-&&-gene expression-%%-GO:0008380-&&-RNA splicing","cellular_component-&-1&-GO:0071013-&&-catalytic step 2…	["KEGG-&-1&-hsa03040-&&-Spliceosome"]
RRP12	ribosomal RNA processing 12 homolog	gene	Homo sapiens (Human)-&&-9606	["cellular_component-&-1&-GO:0016021-&&-integral component of membrane-%%-GO:0031965-&&-nuclear membrane-%%-GO:0005730-&&-nucleolus","molecular_function-&-1&-GO:0044822-&&-poly(A) RNA binding"]
BCLAF1	BCL2 associated transcription factor 1	gene	Homo sapiens (Human)-&&-9606	["biological_process-&-1&-GO:2001244-&&-positive regulation of intrinsic apoptotic signaling pathway-%%-GO:0006351-&&-transcription, DNA-templated-%%-GO:0043065-&&-positive regulation of apoptotic process-%%-GO:2001022-&&-positive regulation of response to DNA damage stimulus-%%-GO:2000144-&&-positive regulation of DNA-templated transcription, initiation-%%-GO:0045892-&&-negative regulation of tr…
CBX2	chromobox 2	gene	Homo sapiens (Human)-&&-9606	["biological_process-&-1&-GO:0030154-&&-cell differentiation-%%-GO:0006351-&&-transcription, DNA-templated-%%-GO:0044267-&&-cellular protein metabolic process-%%-GO:0016568-&&-chromatin modification-%%-GO:0016925-&&-protein sumoylation-%%-GO:0043687-&&-post-translational protein modification-%%-GO:0045137-&&-development of primary sexual characteristics-%%-GO:0000122-&&-negative regulation of tra…
SF3A1	splicing factor 3a subunit 1	gene	Homo sapiens (Human)-&&-9606	["biological_process-&-1&-GO:0006397-&&-mRNA processing-%%-GO:0000389-&&-mRNA 3'-splice site recognition-%%-GO:0000398-&&-mRNA splicing, via spliceosome-%%-GO:0010467-&&-gene expression-%%-GO:0008380-&&-RNA splicing","cellular_component-&-1&-GO:0071004-&&-U2-type prespliceosome-%%-GO:0005681-&&-spliceosomal complex-%%-GO:0005654-&&-nucleoplasm-%%-GO:0005684-&&-U2-type spliceosomal complex-%%-GO:0…	["KEGG-&-1&-hsa03040-&&-Spliceosome"]
CIRBP	cold inducible RNA binding protein	gene	Homo sapiens (Human)-&&-9606	["biological_process-&-1&-GO:0009409-&&-response to cold-%%-GO:0034063-&&-stress granule assembly-%%-GO:0009411-&&-response to UV-%%-GO:0017148-&&-negative regulation of translation-%%-GO:0048255-&&-mRNA stabilization-%%-GO:0045727-&&-positive regulation of translation","cellular_component-&-1&-GO:0005730-&&-nucleolus-%%-GO:0005737-&&-cytoplasm-%%-GO:0010494-&&-cytoplasmic stress granule-%%-GO:00…
UBTF	upstream binding transcription factor, RNA polymerase I	gene	Homo sapiens (Human)-&&-9606	["biological_process-&-1&-GO:0045814-&&-negative regulation of gene expression, epigenetic-%%-GO:0006363-&&-termination of RNA polymerase I transcription-%%-GO:1902659-&&-regulation of glucose mediated signaling pathway-%%-GO:0006356-&&-regulation of transcription from RNA polymerase I promoter-%%-GO:0045943-&&-positive regulation of transcription from RNA polymerase I promoter-%%-GO:0006362-&&-t…
XRCC6	X-ray repair complementing defective repair in Chinese hamster cells 6	gene	Homo sapiens (Human)-&&-9606	["biological_process-&-1&-GO:0006266-&&-DNA ligation-%%-GO:0045893-&&-positive regulation of transcription, DNA-templated-%%-GO:0032508-&&-DNA duplex unwinding-%%-GO:0006303-&&-double-strand break repair via nonhomologous end joining-%%-GO:0051290-&&-protein heterotetramerization-%%-GO:0045944-&&-positive regulation of transcription from RNA polymerase II promoter-%%-GO:0006351-&&-transcription, …	["KEGG-&-1&-hsa03450-&&-Non-homologous end-joining"]
CHUK	conserved helix-loop-helix ubiquitous kinase	gene	Homo sapiens (Human)-&&-9606	["biological_process-&-1&-GO:0009615-&&-response to virus-%%-GO:0035872-&&-nucleotide-binding domain, leucine rich repeat containing receptor signaling pathway-%%-GO:0008543-&&-fibroblast growth factor receptor signaling pathway-%%-GO:0006955-&&-immune response-%%-GO:0034162-&&-toll-like receptor 9 signaling pathway-%%-GO:0002755-&&-MyD88-dependent toll-like receptor signaling pathway-%%-GO:00096…	["KEGG-&-1&-hsa04920-&&-Adipocytokine signaling pathway-%%-hsa04210-&&-Apoptosis-%%-hsa04668-&&-TNF signaling pathway-%%-hsa05220-&&-Chronic myeloid leukemia-%%-hsa04660-&&-T cell receptor signaling pathway-%%-hsa04064-&&-NF-kappa B signaling pathway-%%-hsa05221-&&-Acute myeloid leukemia-%%-hsa05131-&&-Shigellosis-%%-hsa05142-&&-Chagas disease (American trypanosomiasis)-%%-hsa04621-&&-NOD-like re…
FBRS	fibrosin	gene	Homo sapiens (Human)-&&-9606
WDR44	WD repeat domain 44	gene	Homo sapiens (Human)-&&-9606	["biological_process-&-1&-GO:0030334-&&-regulation of cell migration","cellular_component-&-1&-GO:0005874-&&-microtubule-%%-GO:0010008-&&-endosome membrane-%%-GO:0048471-&&-perinuclear region of cytoplasm-%%-GO:0005829-&&-cytosol-%%-GO:0005794-&&-Golgi apparatus","molecular_function-&-1&-GO:0017137-&&-Rab GTPase binding"]
AKAP8	A-kinase anchoring protein 8	gene	Homo sapiens (Human)-&&-9606	["biological_process-&-1&-GO:0007067-&&-mitotic nuclear division-%%-GO:0007076-&&-mitotic chromosome condensation-%%-GO:0033127-&&-regulation of histone phosphorylation-%%-GO:0031065-&&-positive regulation of histone deacetylation-%%-GO:0044839-&&-cell cycle G2/M phase transition-%%-GO:0007165-&&-signal transduction","cellular_component-&-1&-GO:0005739-&&-mitochondrion-%%-GO:0001939-&&-female pro…
DVL3	dishevelled segment polarity protein 3	gene	Homo sapiens (Human)-&&-9606	["biological_process-&-1&-GO:0035567-&&-non-canonical Wnt signaling pathway-%%-GO:1903827-&&-regulation of cellular protein localization-%%-GO:0001934-&&-positive regulation of protein phosphorylation-%%-GO:0045893-&&-positive regulation of transcription, DNA-templated-%%-GO:0043507-&&-positive regulation of JUN kinase activity-%%-GO:0043547-&&-positive regulation of GTPase activity-%%-GO:0060071…	["KEGG-&-1&-hsa04330-&&-Notch signaling pathway-%%-hsa04916-&&-Melanogenesis-%%-hsa05200-&&-Pathways in cancer-%%-hsa05166-&&-HTLV-I infection-%%-hsa04550-&&-Signaling pathways regulating pluripotency of stem cells-%%-hsa04310-&&-Wnt signaling pathway-%%-hsa05217-&&-Basal cell carcinoma-%%-hsa04390-&&-Hippo signaling pathway"]
UBE2D3	ubiquitin conjugating enzyme E2 D3	gene	Homo sapiens (Human)-&&-9606	["biological_process-&-1&-GO:0006511-&&-ubiquitin-dependent protein catabolic process-%%-GO:0070936-&&-protein K48-linked ubiquitination-%%-GO:0006513-&&-protein monoubiquitination-%%-GO:0006464-&&-cellular protein modification process-%%-GO:1903955-&&-positive regulation of protein targeting to mitochondrion-%%-GO:0007179-&&-transforming growth factor beta receptor signaling pathway-%%-GO:007097…	["KEGG-&-1&-hsa04141-&&-Protein processing in endoplasmic reticulum-%%-hsa04120-&&-Ubiquitin mediated proteolysis"]
DVL2	dishevelled segment polarity protein 2	gene	Homo sapiens (Human)-&&-9606	["biological_process-&-1&-GO:0043507-&&-positive regulation of JUN kinase activity-%%-GO:0051091-&&-positive regulation of sequence-specific DNA binding transcription factor activity-%%-GO:0061098-&&-positive regulation of protein tyrosine kinase activity-%%-GO:0035567-&&-non-canonical Wnt signaling pathway-%%-GO:0001934-&&-positive regulation of protein phosphorylation-%%-GO:0007264-&&-small GTP…	["KEGG-&-1&-hsa04330-&&-Notch signaling pathway-%%-hsa04916-&&-Melanogenesis-%%-hsa05200-&&-Pathways in cancer-%%-hsa05166-&&-HTLV-I infection-%%-hsa04550-&&-Signaling pathways regulating pluripotency of stem cells-%%-hsa04310-&&-Wnt signaling pathway-%%-hsa05217-&&-Basal cell carcinoma-%%-hsa04390-&&-Hippo signaling pathway"]
DVL1	dishevelled segment polarity protein 1	gene	Homo sapiens (Human)-&&-9606	["biological_process-&-1&-GO:0007411-&&-axon guidance-%%-GO:0034504-&&-protein localization to nucleus-%%-GO:0035372-&&-protein localization to microtubule-%%-GO:0007507-&&-heart development-%%-GO:0021915-&&-neural tube development-%%-GO:0043113-&&-receptor clustering-%%-GO:0048813-&&-dendrite morphogenesis-%%-GO:0030177-&&-positive regulation of Wnt signaling pathway-%%-GO:0048675-&&-axon extens…	["KEGG-&-1&-hsa04330-&&-Notch signaling pathway-%%-hsa04916-&&-Melanogenesis-%%-hsa05200-&&-Pathways in cancer-%%-hsa05166-&&-HTLV-I infection-%%-hsa04550-&&-Signaling pathways regulating pluripotency of stem cells-%%-hsa04310-&&-Wnt signaling pathway-%%-hsa05217-&&-Basal cell carcinoma-%%-hsa04390-&&-Hippo signaling pathway"]
UBC	ubiquitin C	gene	Homo sapiens (Human)-&&-9606	["biological_process-&-1&-GO:0051436-&&-negative regulation of ubiquitin-protein ligase activity involved in mitotic cell cycle-%%-GO:0000715-&&-nucleotide-excision repair, DNA damage recognition-%%-GO:0035872-&&-nucleotide-binding domain, leucine rich repeat containing receptor signaling pathway-%%-GO:0007264-&&-small GTPase mediated signal transduction-%%-GO:0008543-&&-fibroblast growth factor …	["KEGG-&-1&-hsa03320-&&-PPAR signaling pathway"]
CHEK1	checkpoint kinase 1	gene	Homo sapiens (Human)-&&-9606	["biological_process-&-1&-GO:0000077-&&-DNA damage checkpoint-%%-GO:0035407-&&-histone H3-T11 phosphorylation-%%-GO:0006974-&&-cellular response to DNA damage stimulus-%%-GO:0010569-&&-regulation of double-strand break repair via homologous recombination-%%-GO:0071260-&&-cellular response to mechanical stimulus-%%-GO:0045839-&&-negative regulation of mitotic nuclear division-%%-GO:2000615-&&-regu…	["KEGG-&-1&-hsa05203-&&-Viral carcinogenesis-%%-hsa05166-&&-HTLV-I infection-%%-hsa04115-&&-p53 signaling pathway-%%-hsa04110-&&-Cell cycle"]
HIF1A	hypoxia inducible factor 1 alpha subunit	gene	Homo sapiens (Human)-&&-9606	["biological_process-&-1&-GO:0045893-&&-positive regulation of transcription, DNA-templated-%%-GO:0001837-&&-epithelial to mesenchymal transition-%%-GO:0032364-&&-oxygen homeostasis-%%-GO:0032869-&&-cellular response to insulin stimulus-%%-GO:0071407-&&-cellular response to organic cyclic compound-%%-GO:0030949-&&-positive regulation of vascular endothelial growth factor receptor signaling pathwa…	["KEGG-&-1&-hsa04066-&&-HIF-1 signaling pathway-%%-hsa04150-&&-mTOR signaling pathway-%%-hsa05231-&&-Choline metabolism in cancer-%%-hsa05200-&&-Pathways in cancer-%%-hsa05211-&&-Renal cell carcinoma-%%-hsa05230-&&-Central carbon metabolism in cancer-%%-hsa05205-&&-Proteoglycans in cancer-%%-hsa04919-&&-Thyroid hormone signaling pathway"]
CHD4	chromodomain helicase DNA binding protein 4	gene	Homo sapiens (Human)-&&-9606	["biological_process-&-1&-GO:0006357-&&-regulation of transcription from RNA polymerase II promoter-%%-GO:0043044-&&-ATP-dependent chromatin remodeling-%%-GO:0032508-&&-DNA duplex unwinding-%%-GO:0072553-&&-terminal button organization-%%-GO:0000122-&&-negative regulation of transcription from RNA polymerase II promoter-%%-GO:0051225-&&-spindle assembly-%%-GO:0006351-&&-transcription, DNA-templat…	["KEGG-&-1&-hsa05203-&&-Viral carcinogenesis"]
NOLC1	nucleolar and coiled-body phosphoprotein 1	gene	Homo sapiens (Human)-&&-9606	["biological_process-&-1&-GO:0007067-&&-mitotic nuclear division-%%-GO:0006364-&&-rRNA processing-%%-GO:0007049-&&-cell cycle-%%-GO:0007000-&&-nucleolus organization","cellular_component-&-1&-GO:0005730-&&-nucleolus-%%-GO:0005654-&&-nucleoplasm-%%-GO:0005737-&&-cytoplasm-%%-GO:0015030-&&-Cajal body","molecular_function-&-1&-GO:0005524-&&-ATP binding-%%-GO:0044822-&&-poly(A) RNA binding-%%-GO:0005…
CHD3	chromodomain helicase DNA binding protein 3	gene	Homo sapiens (Human)-&&-9606	["biological_process-&-1&-GO:0006357-&&-regulation of transcription from RNA polymerase II promoter-%%-GO:0032508-&&-DNA duplex unwinding-%%-GO:0007051-&&-spindle organization-%%-GO:0016568-&&-chromatin modification-%%-GO:0006355-&&-regulation of transcription, DNA-templated-%%-GO:0006333-&&-chromatin assembly or disassembly-%%-GO:0051297-&&-centrosome organization-%%-GO:0006351-&&-transcription,…
RTF1	RTF1 homolog, Paf1/RNA polymerase II complex component	gene	Homo sapiens (Human)-&&-9606	["biological_process-&-1&-GO:0000122-&&-negative regulation of transcription from RNA polymerase II promoter-%%-GO:0019827-&&-stem cell population maintenance-%%-GO:0001832-&&-blastocyst growth-%%-GO:0051571-&&-positive regulation of histone H3-K4 methylation-%%-GO:0032968-&&-positive regulation of transcription elongation from RNA polymerase II promoter-%%-GO:0045944-&&-positive regulation of tr…
SRSF2	serine/arginine-rich splicing factor 2	gene	Homo sapiens (Human)-&&-9606	["biological_process-&-1&-GO:1903507-&&-negative regulation of nucleic acid-templated transcription-%%-GO:0006369-&&-termination of RNA polymerase II transcription-%%-GO:0000398-&&-mRNA splicing, via spliceosome-%%-GO:0000381-&&-regulation of alternative mRNA splicing, via spliceosome-%%-GO:0031124-&&-mRNA 3'-end processing-%%-GO:0006366-&&-transcription from RNA polymerase II promoter-%%-GO:0006…	["KEGG-&-1&-hsa03040-&&-Spliceosome-%%-hsa05168-&&-Herpes simplex infection"]
SFPQ	splicing factor proline/glutamine-rich	gene	Homo sapiens (Human)-&&-9606	["biological_process-&-1&-GO:0000724-&&-double-strand break repair via homologous recombination-%%-GO:0000380-&&-alternative mRNA splicing, via spliceosome-%%-GO:0042752-&&-regulation of circadian rhythm-%%-GO:0045876-&&-positive regulation of sister chromatid cohesion-%%-GO:0045892-&&-negative regulation of transcription, DNA-templated-%%-GO:0000122-&&-negative regulation of transcription from R…
HDLBP	gh density lipoprotein binding protein	gene	Homo sapiens (Human)-&&-9606	["biological_process-&-1&-GO:0006869-&&-lipid transport-%%-GO:0008203-&&-cholesterol metabolic process","cellular_component-&-1&-GO:0034364-&&-high-density lipoprotein particle-%%-GO:0005886-&&-plasma membrane-%%-GO:0005634-&&-nucleus-%%-GO:0005737-&&-cytoplasm","molecular_function-&-1&-GO:0044822-&&-poly(A) RNA binding-%%-GO:0008289-&&-lipid binding-%%-GO:0005515-&&-protein binding"]
ZFC3H1	zinc finger C3H1-type containing	gene	Homo sapiens (Human)-&&-9606	["biological_process-&-1&-GO:0006396-&&-RNA processing","cellular_component-&-1&-GO:0005615-&&-extracellular space","molecular_function-&-1&-GO:0046872-&&-metal ion binding-%%-GO:0044822-&&-poly(A) RNA binding-%%-GO:0005515-&&-protein binding"]
HDAC1	histone deacetylase 1	gene	Homo sapiens (Human)-&&-9606	["biological_process-&-1&-GO:0045892-&&-negative regulation of transcription, DNA-templated-%%-GO:0060789-&&-hair follicle placode formation-%%-GO:0010832-&&-negative regulation of myotube differentiation-%%-GO:0000122-&&-negative regulation of transcription from RNA polymerase II promoter-%%-GO:0007596-&&-blood coagulation-%%-GO:0010870-&&-positive regulation of receptor biosynthetic process-%%-…	["KEGG-&-1&-hsa05031-&&-Amphetamine addiction-%%-hsa05220-&&-Chronic myeloid leukemia-%%-hsa05169-&&-Epstein-Barr virus infection-%%-hsa05034-&&-Alcoholism-%%-hsa04110-&&-Cell cycle-%%-hsa04330-&&-Notch signaling pathway-%%-hsa05206-&&-MicroRNAs in cancer-%%-hsa05203-&&-Viral carcinogenesis-%%-hsa05200-&&-Pathways in cancer-%%-hsa04213-&&-Longevity regulating pathway - multiple species-%%-hsa0520…
HDAC2	histone deacetylase 2	gene	Homo sapiens (Human)-&&-9606	["biological_process-&-1&-GO:0006344-&&-maintenance of chromatin silencing-%%-GO:0060789-&&-hair follicle placode formation-%%-GO:0045892-&&-negative regulation of transcription, DNA-templated-%%-GO:0048149-&&-behavioral response to ethanol-%%-GO:0045347-&&-negative regulation of MHC class II biosynthetic process-%%-GO:0045944-&&-positive regulation of transcription from RNA polymerase II promote…	["KEGG-&-1&-hsa04330-&&-Notch signaling pathway-%%-hsa05203-&&-Viral carcinogenesis-%%-hsa05220-&&-Chronic myeloid leukemia-%%-hsa05200-&&-Pathways in cancer-%%-hsa05169-&&-Epstein-Barr virus infection-%%-hsa05034-&&-Alcoholism-%%-hsa04213-&&-Longevity regulating pathway - multiple species-%%-hsa05202-&&-Transcriptional misregulation in cancer-%%-hsa05016-&&-Huntington's disease-%%-hsa04919-&&-Th…
SET	SET nuclear proto-oncogene	gene	Homo sapiens (Human)-&&-9606	["biological_process-&-1&-GO:0043086-&&-negative regulation of catalytic activity-%%-GO:0006913-&&-nucleocytoplasmic transport-%%-GO:0043488-&&-regulation of mRNA stability-%%-GO:0035067-&&-negative regulation of histone acetylation-%%-GO:0006260-&&-DNA replication-%%-GO:0043524-&&-negative regulation of neuron apoptotic process-%%-GO:0016032-&&-viral process-%%-GO:0034047-&&-regulation of protei…
TSPY1	testis specific protein, Y-linked 1	gene	Homo sapiens (Human)-&&-9606	["biological_process-&-1&-GO:0030154-&&-cell differentiation-%%-GO:0006334-&&-nucleosome assembly-%%-GO:0007548-&&-sex differentiation-%%-GO:0008283-&&-cell proliferation-%%-GO:0007283-&&-spermatogenesis-%%-GO:0007506-&&-gonadal mesoderm development","cellular_component-&-1&-GO:0005575-&&-cellular_component-%%-GO:0005737-&&-cytoplasm-%%-GO:0005634-&&-nucleus","molecular_function-&-1&-GO:0003674-&…
DDX21	DEAD-box helicase 21	gene	Homo sapiens (Human)-&&-9606	["biological_process-&-1&-GO:0009615-&&-response to virus-%%-GO:0010501-&&-RNA secondary structure unwinding-%%-GO:0001649-&&-osteoblast differentiation-%%-GO:0045815-&&-positive regulation of gene expression, epigenetic-%%-GO:0043330-&&-response to exogenous dsRNA-%%-GO:0010467-&&-gene expression-%%-GO:0040029-&&-regulation of gene expression, epigenetic-%%-GO:0006364-&&-rRNA processing-%%-GO:00…
HCLS1	hematopoietic cell-specific Lyn substrate 1	gene	Homo sapiens (Human)-&&-9606	["biological_process-&-1&-GO:0014068-&&-positive regulation of phosphatidylinositol 3-kinase signaling-%%-GO:0050731-&&-positive regulation of peptidyl-tyrosine phosphorylation-%%-GO:0030041-&&-actin filament polymerization-%%-GO:2000107-&&-negative regulation of leukocyte apoptotic process-%%-GO:0006355-&&-regulation of transcription, DNA-templated-%%-GO:0045944-&&-positive regulation of transcr…	["KEGG-&-1&-hsa05130-&&-Pathogenic Escherichia coli infection-%%-hsa05131-&&-Shigellosis-%%-hsa05100-&&-Bacterial invasion of epithelial cells-%%-hsa04530-&&-Tight junction-%%-hsa05205-&&-Proteoglycans in cancer"]
OSBP	oxysterol binding protein	gene	Homo sapiens (Human)-&&-9606	["biological_process-&-1&-GO:0015918-&&-sterol transport-%%-GO:0044128-&&-positive regulation of growth of symbiont in host","cellular_component-&-1&-GO:0005789-&&-endoplasmic reticulum membrane-%%-GO:0005730-&&-nucleolus-%%-GO:0030054-&&-cell junction-%%-GO:0000139-&&-Golgi membrane-%%-GO:0005829-&&-cytosol-%%-GO:0005654-&&-nucleoplasm-%%-GO:0005794-&&-Golgi apparatus-%%-GO:0005634-&&-nucleus-%%…
BHLHE41	basic helix-loop-helix family member e41	gene	Homo sapiens (Human)-&&-9606	["biological_process-&-1&-GO:0008283-&&-cell proliferation-%%-GO:0045892-&&-negative regulation of transcription, DNA-templated-%%-GO:0010944-&&-negative regulation of transcription by competitive promoter binding-%%-GO:0032922-&&-circadian regulation of gene expression-%%-GO:0010832-&&-negative regulation of myotube differentiation-%%-GO:0000122-&&-negative regulation of transcription from RNA p…	["KEGG-&-1&-hsa04710-&&-Circadian rhythm"]
PLEKHO1	pleckstrin homology domain containing O1	gene	Homo sapiens (Human)-&&-9606	["biological_process-&-1&-GO:0007520-&&-myoblast fusion-%%-GO:0051451-&&-myoblast migration-%%-GO:0008360-&&-regulation of cell shape-%%-GO:0072673-&&-lamellipodium morphogenesis","cellular_component-&-1&-GO:0036195-&&-muscle cell projection membrane-%%-GO:0005737-&&-cytoplasm-%%-GO:0005634-&&-nucleus-%%-GO:0032587-&&-ruffle membrane","molecular_function-&-1&-GO:0005515-&&-protein binding"]
JUN	jun proto-oncogene	gene	Homo sapiens (Human)-&&-9606	["biological_process-&-1&-GO:0048661-&&-positive regulation of smooth muscle cell proliferation-%%-GO:0043922-&&-negative regulation by host of viral transcription-%%-GO:0034162-&&-toll-like receptor 9 signaling pathway-%%-GO:0002755-&&-MyD88-dependent toll-like receptor signaling pathway-%%-GO:0008285-&&-negative regulation of cell proliferation-%%-GO:0001889-&&-liver development-%%-GO:0045740-&…	["KEGG-&-1&-hsa05132-&&-Salmonella infection-%%-hsa05164-&&-Influenza A-%%-hsa04210-&&-Apoptosis-%%-hsa04668-&&-TNF signaling pathway-%%-hsa04660-&&-T cell receptor signaling pathway-%%-hsa05030-&&-Cocaine addiction-%%-hsa05140-&&-Leishmaniasis-%%-hsa05142-&&-Chagas disease (American trypanosomiasis)-%%-hsa04010-&&-MAPK signaling pathway-%%-hsa05210-&&-Colorectal cancer-%%-hsa04912-&&-GnRH signal…
CPSF6	cleavage and polyadenylation specific factor 6	gene	Homo sapiens (Human)-&&-9606	["biological_process-&-1&-GO:0006397-&&-mRNA processing-%%-GO:0006378-&&-mRNA polyadenylation-%%-GO:0051262-&&-protein tetramerization","cellular_component-&-1&-GO:0016020-&&-membrane-%%-GO:0005849-&&-mRNA cleavage factor complex-%%-GO:0042382-&&-paraspeckles-%%-GO:0030529-&&-intracellular ribonucleoprotein complex-%%-GO:0005654-&&-nucleoplasm-%%-GO:0005634-&&-nucleus","molecular_function-&-1&-GO…	["KEGG-&-1&-hsa03015-&&-mRNA surveillance pathway"]
CTDP1	CTD phosphatase subunit 1	gene	Homo sapiens (Human)-&&-9606	["biological_process-&-1&-GO:0050434-&&-positive regulation of viral transcription-%%-GO:0061052-&&-negative regulation of cell growth involved in cardiac muscle cell development-%%-GO:0051301-&&-cell division-%%-GO:0006470-&&-protein dephosphorylation-%%-GO:0006366-&&-transcription from RNA polymerase II promoter-%%-GO:0016032-&&-viral process-%%-GO:0010458-&&-exit from mitosis-%%-GO:0010467-&&-…
H2AFX	H2A histone family member X	gene	Homo sapiens (Human)-&&-9606	["biological_process-&-1&-GO:0006974-&&-cellular response to DNA damage stimulus-%%-GO:0045739-&&-positive regulation of DNA repair-%%-GO:0006302-&&-double-strand break repair-%%-GO:0006303-&&-double-strand break repair via nonhomologous end joining-%%-GO:0006342-&&-chromatin silencing-%%-GO:0000077-&&-DNA damage checkpoint-%%-GO:0006334-&&-nucleosome assembly-%%-GO:0000724-&&-double-strand break…	["KEGG-&-1&-hsa05322-&&-Systemic lupus erythematosus-%%-hsa05034-&&-Alcoholism"]
COPS4	COP9 signalosome subunit 4	gene	Homo sapiens (Human)-&&-9606	["biological_process-&-1&-GO:0006283-&&-transcription-coupled nucleotide-excision repair-%%-GO:0070911-&&-global genome nucleotide-excision repair-%%-GO:0000338-&&-protein deneddylation-%%-GO:0000715-&&-nucleotide-excision repair, DNA damage recognition-%%-GO:0010388-&&-cullin deneddylation-%%-GO:0006289-&&-nucleotide-excision repair-%%-GO:0006281-&&-DNA repair","cellular_component-&-1&-GO:000818…
RRP9	ribosomal RNA processing 9, small subunit (SSU) processome component, homolog (yeast)	gene	Homo sapiens (Human)-&&-9606	["biological_process-&-1&-GO:0006364-&&-rRNA processing","cellular_component-&-1&-GO:0005730-&&-nucleolus-%%-GO:0032040-&&-small-subunit processome-%%-GO:0005634-&&-nucleus-%%-GO:0031428-&&-box C/D snoRNP complex","molecular_function-&-1&-GO:0044822-&&-poly(A) RNA binding-%%-GO:0034511-&&-U3 snoRNA binding"]
XRN2	5'-3' exoribonuclease 2	gene	Homo sapiens (Human)-&&-9606	["biological_process-&-1&-GO:0006353-&&-DNA-templated transcription, termination-%%-GO:0007283-&&-spermatogenesis-%%-GO:0006355-&&-regulation of transcription, DNA-templated-%%-GO:0016049-&&-cell growth-%%-GO:0016070-&&-RNA metabolic process-%%-GO:0006401-&&-RNA catabolic process-%%-GO:0090503-&&-RNA phosphodiester bond hydrolysis, exonucleolytic-%%-GO:0000738-&&-DNA catabolic process, exonucleol…	["KEGG-&-1&-hsa03018-&&-RNA degradation-%%-hsa03008-&&-Ribosome biogenesis in eukaryotes"]
RRAD	Ras-related associated with diabetes	gene	Homo sapiens (Human)-&&-9606	["biological_process-&-1&-GO:0030308-&&-negative regulation of cell growth-%%-GO:0007264-&&-small GTPase mediated signal transduction","cellular_component-&-1&-GO:0005622-&&-intracellular-%%-GO:0005886-&&-plasma membrane","molecular_function-&-1&-GO:0005525-&&-GTP binding-%%-GO:0005516-&&-calmodulin binding-%%-GO:0003924-&&-GTPase activity-%%-GO:0005515-&&-protein binding"]
RSL1D1	ribosomal L1 domain containing 1	gene	Homo sapiens (Human)-&&-9606	["biological_process-&-1&-GO:2000772-&&-regulation of cellular senescence-%%-GO:0001649-&&-osteoblast differentiation-%%-GO:0032880-&&-regulation of protein localization-%%-GO:0042981-&&-regulation of apoptotic process","cellular_component-&-1&-GO:0016020-&&-membrane-%%-GO:0005730-&&-nucleolus","molecular_function-&-1&-GO:0044822-&&-poly(A) RNA binding"]
RPS18	ribosomal protein S18	gene	Homo sapiens (Human)-&&-9606	["biological_process-&-1&-GO:0016259-&&-selenocysteine metabolic process-%%-GO:0006414-&&-translational elongation-%%-GO:0044267-&&-cellular protein metabolic process-%%-GO:0006415-&&-translational termination-%%-GO:0006614-&&-SRP-dependent cotranslational protein targeting to membrane-%%-GO:0016032-&&-viral process-%%-GO:0010467-&&-gene expression-%%-GO:0034641-&&-cellular nitrogen compound meta…	["KEGG-&-1&-hsa03010-&&-Ribosome"]
IRF2	interferon regulatory factor 2	gene	Homo sapiens (Human)-&&-9606	["biological_process-&-1&-GO:0060333-&&-interferon-gamma-mediated signaling pathway-%%-GO:0006355-&&-regulation of transcription, DNA-templated-%%-GO:0019221-&&-cytokine-mediated signaling pathway-%%-GO:0008283-&&-cell proliferation-%%-GO:0045944-&&-positive regulation of transcription from RNA polymerase II promoter-%%-GO:0000122-&&-negative regulation of transcription from RNA polymerase II pro…
GUCY1A3	guanylate cyclase 1, soluble, alpha 3	gene	Homo sapiens (Human)-&&-9606	["biological_process-&-1&-GO:0008217-&&-regulation of blood pressure-%%-GO:0006182-&&-cGMP biosynthetic process-%%-GO:0052565-&&-response to defense-related host nitric oxide production-%%-GO:0008015-&&-blood circulation-%%-GO:0030828-&&-positive regulation of cGMP biosynthetic process-%%-GO:0035556-&&-intracellular signal transduction-%%-GO:0007263-&&-nitric oxide mediated signal transduction-%%…	["KEGG-&-1&-hsa04924-&&-Renin secretion-%%-hsa04540-&&-Gap junction-%%-hsa04022-&&-cGMP-PKG signaling pathway-%%-hsa00230-&&-Purine metabolism-%%-hsa04970-&&-Salivary secretion-%%-hsa04730-&&-Long-term depression-%%-hsa04270-&&-Vascular smooth muscle contraction-%%-hsa04611-&&-Platelet activation-%%-hsa04713-&&-Circadian entrainment-%%-hsa04921-&&-Oxytocin signaling pathway"]
SF3B2	splicing factor 3b subunit 2	gene	Homo sapiens (Human)-&&-9606	["biological_process-&-1&-GO:0000398-&&-mRNA splicing, via spliceosome-%%-GO:0016032-&&-viral process-%%-GO:0006397-&&-mRNA processing-%%-GO:0010467-&&-gene expression-%%-GO:0008380-&&-RNA splicing","cellular_component-&-1&-GO:0005689-&&-U12-type spliceosomal complex-%%-GO:0005684-&&-U2-type spliceosomal complex-%%-GO:0005681-&&-spliceosomal complex-%%-GO:0005654-&&-nucleoplasm-%%-GO:0005686-&&-U…	["KEGG-&-1&-hsa03040-&&-Spliceosome"]
NUP98	nucleoporin 98kDa	gene	Homo sapiens (Human)-&&-9606	["biological_process-&-1&-GO:0019054-&&-modulation by virus of host process-%%-GO:0000059-&&-protein import into nucleus, docking-%%-GO:0015758-&&-glucose transport-%%-GO:0055085-&&-transmembrane transport-%%-GO:0007264-&&-small GTPase mediated signal transduction-%%-GO:0034605-&&-cellular response to heat-%%-GO:0006999-&&-nuclear pore organization-%%-GO:0051292-&&-nuclear pore complex assembly-%…	["KEGG-&-1&-hsa05164-&&-Influenza A-%%-hsa03013-&&-RNA transport"]
RPS6KB1	ribosomal protein S6 kinase B1	gene	Homo sapiens (Human)-&&-9606	["biological_process-&-1&-GO:0000082-&&-G1/S transition of mitotic cell cycle-%%-GO:0008286-&&-insulin receptor signaling pathway-%%-GO:0009749-&&-response to glucose-%%-GO:0007584-&&-response to nutrient-%%-GO:0045471-&&-response to ethanol-%%-GO:0032869-&&-cellular response to insulin stimulus-%%-GO:0048633-&&-positive regulation of skeletal muscle tissue growth-%%-GO:0048661-&&-positive regula…	["KEGG-&-1&-hsa05231-&&-Choline metabolism in cancer-%%-hsa05221-&&-Acute myeloid leukemia-%%-hsa04211-&&-Longevity regulating pathway-%%-hsa04012-&&-ErbB signaling pathway-%%-hsa05205-&&-Proteoglycans in cancer-%%-hsa04350-&&-TGF-beta signaling pathway-%%-hsa04066-&&-HIF-1 signaling pathway-%%-hsa04150-&&-mTOR signaling pathway-%%-hsa04931-&&-Insulin resistance-%%-hsa04152-&&-AMPK signaling path…
SERBP1	SERPINE1 mRNA binding protein 1	gene	Homo sapiens (Human)-&&-9606	["biological_process-&-1&-GO:0042981-&&-regulation of apoptotic process-%%-GO:0043488-&&-regulation of mRNA stability","cellular_component-&-1&-GO:0016020-&&-membrane-%%-GO:0005886-&&-plasma membrane-%%-GO:0005634-&&-nucleus-%%-GO:0048471-&&-perinuclear region of cytoplasm-%%-GO:0070062-&&-extracellular exosome-%%-GO:0005737-&&-cytoplasm","molecular_function-&-1&-GO:0044822-&&-poly(A) RNA binding…
UTP18	UTP18, small subunit processome component	gene	Homo sapiens (Human)-&&-9606	["biological_process-&-1&-GO:0006364-&&-rRNA processing","cellular_component-&-1&-GO:0034388-&&-Pwp2p-containing subcomplex of 90S preribosome-%%-GO:0005730-&&-nucleolus-%%-GO:0032040-&&-small-subunit processome-%%-GO:0005634-&&-nucleus","molecular_function-&-1&-GO:0044822-&&-poly(A) RNA binding"]	["KEGG-&-1&-hsa03008-&&-Ribosome biogenesis in eukaryotes"]
ATP5A1	ATP synthase, H+ transporting, mitochondrial F1 complex, alpha subunit 1, cardiac muscle	gene	Homo sapiens (Human)-&&-9606	["biological_process-&-1&-GO:0006629-&&-lipid metabolic process-%%-GO:0001937-&&-negative regulation of endothelial cell proliferation-%%-GO:0006754-&&-ATP biosynthetic process-%%-GO:0015991-&&-ATP hydrolysis coupled proton transport-%%-GO:0009790-&&-embryo development-%%-GO:0042776-&&-mitochondrial ATP synthesis coupled proton transport-%%-GO:0044281-&&-small molecule metabolic process-%%-GO:002…	["KEGG-&-1&-hsa05012-&&-Parkinson's disease-%%-hsa00190-&&-Oxidative phosphorylation-%%-hsa01100-&&-Metabolic pathways-%%-hsa05010-&&-Alzheimer's disease-%%-hsa05016-&&-Huntington's disease"]
UTP14A	UTP14A small subunit processome component	gene	Homo sapiens (Human)-&&-9606	["biological_process-&-1&-GO:0006364-&&-rRNA processing","cellular_component-&-1&-GO:0032040-&&-small-subunit processome-%%-GO:0005730-&&-nucleolus","molecular_function-&-1&-GO:0044822-&&-poly(A) RNA binding-%%-GO:0005515-&&-protein binding"]	["KEGG-&-1&-hsa03008-&&-Ribosome biogenesis in eukaryotes"]
ATP2B1	ATPase plasma membrane Ca2+ transporting 1	gene	Homo sapiens (Human)-&&-9606	["biological_process-&-1&-GO:0009409-&&-response to cold-%%-GO:0071305-&&-cellular response to vitamin D-%%-GO:0003407-&&-neural retina development-%%-GO:0008152-&&-metabolic process-%%-GO:0055085-&&-transmembrane transport-%%-GO:0061337-&&-cardiac conduction-%%-GO:0034220-&&-ion transmembrane transport-%%-GO:1901660-&&-calcium ion export-%%-GO:0007596-&&-blood coagulation-%%-GO:0070588-&&-calciu…	["KEGG-&-1&-hsa04961-&&-Endocrine and other factor-regulated calcium reabsorption-%%-hsa04020-&&-Calcium signaling pathway-%%-hsa04978-&&-Mineral absorption-%%-hsa04022-&&-cGMP-PKG signaling pathway-%%-hsa04970-&&-Salivary secretion-%%-hsa04972-&&-Pancreatic secretion-%%-hsa04261-&&-Adrenergic signaling in cardiomyocytes-%%-hsa04024-&&-cAMP signaling pathway"]
NTRK1	neurotrophic receptor tyrosine kinase 1	gene	Homo sapiens (Human)-&&-9606	["biological_process-&-1&-GO:0043524-&&-negative regulation of neuron apoptotic process-%%-GO:0007202-&&-activation of phospholipase C activity-%%-GO:0045766-&&-positive regulation of angiogenesis-%%-GO:0042490-&&-mechanoreceptor differentiation-%%-GO:0007264-&&-small GTPase mediated signal transduction-%%-GO:0014823-&&-response to activity-%%-GO:0048013-&&-ephrin receptor signaling pathway-%%-GO…	["KEGG-&-1&-hsa04750-&&-Inflammatory mediator regulation of TRP channels-%%-hsa04210-&&-Apoptosis-%%-hsa05200-&&-Pathways in cancer-%%-hsa04722-&&-Neurotrophin signaling pathway-%%-hsa05230-&&-Central carbon metabolism in cancer-%%-hsa05216-&&-Thyroid cancer-%%-hsa04010-&&-MAPK signaling pathway-%%-hsa04144-&&-Endocytosis-%%-hsa05202-&&-Transcriptional misregulation in cancer"]
CSNK2A3	casein kinase 2 alpha 3	gene	Homo sapiens (Human)-&&-9606		["KEGG-&-1&-hsa04520-&&-Adherens junction-%%-hsa03008-&&-Ribosome biogenesis in eukaryotes-%%-hsa04064-&&-NF-kappa B signaling pathway-%%-hsa05162-&&-Measles-%%-hsa05168-&&-Herpes simplex infection-%%-hsa05169-&&-Epstein-Barr virus infection-%%-hsa04530-&&-Tight junction-%%-hsa04310-&&-Wnt signaling pathway"]
BRF1	BRF1, RNA polymerase III transcription initiation factor 90 kDa subunit	gene	Homo sapiens (Human)-&&-9606	["biological_process-&-1&-GO:0009303-&&-rRNA transcription-%%-GO:0006355-&&-regulation of transcription, DNA-templated-%%-GO:0006384-&&-transcription initiation from RNA polymerase III promoter-%%-GO:0009304-&&-tRNA transcription-%%-GO:0006383-&&-transcription from RNA polymerase III promoter-%%-GO:0010467-&&-gene expression","cellular_component-&-1&-GO:0000126-&&-transcription factor TFIIIB comp…
RPS3	ribosomal protein S3	gene	Homo sapiens (Human)-&&-9606	["biological_process-&-1&-GO:0016259-&&-selenocysteine metabolic process-%%-GO:2001272-&&-positive regulation of cysteine-type endopeptidase activity involved in execution phase of apoptosis-%%-GO:0006979-&&-response to oxidative stress-%%-GO:0006974-&&-cellular response to DNA damage stimulus-%%-GO:1902231-&&-positive regulation of intrinsic apoptotic signaling pathway in response to DNA damage-…	["KEGG-&-1&-hsa03010-&&-Ribosome"]
PRKDC	protein kinase, DNA-activated, catalytic polypeptide	gene	Homo sapiens (Human)-&&-9606	["biological_process-&-1&-GO:0002326-&&-B cell lineage commitment-%%-GO:0032869-&&-cellular response to insulin stimulus-%%-GO:0035234-&&-ectopic germ cell programmed cell death-%%-GO:2001229-&&-negative regulation of response to gamma radiation-%%-GO:0008630-&&-intrinsic apoptotic signaling pathway in response to DNA damage-%%-GO:0033152-&&-immunoglobulin V(D)J recombination-%%-GO:0006464-&&-cel…	["KEGG-&-1&-hsa03450-&&-Non-homologous end-joining-%%-hsa04110-&&-Cell cycle"]
GTF2F1	general transcription factor IIF subunit 1	gene	Homo sapiens (Human)-&&-9606	["biological_process-&-1&-GO:0032968-&&-positive regulation of transcription elongation from RNA polymerase II promoter-%%-GO:0009615-&&-response to virus-%%-GO:0050434-&&-positive regulation of viral transcription-%%-GO:0000398-&&-mRNA splicing, via spliceosome-%%-GO:0006366-&&-transcription from RNA polymerase II promoter-%%-GO:0043085-&&-positive regulation of catalytic activity-%%-GO:0016032-…	["KEGG-&-1&-hsa03022-&&-Basal transcription factors"]
RPLP1	ribosomal protein lateral stalk subunit P1	gene	Homo sapiens (Human)-&&-9606	["biological_process-&-1&-GO:0016259-&&-selenocysteine metabolic process-%%-GO:0006412-&&-translation-%%-GO:0006414-&&-translational elongation-%%-GO:0044267-&&-cellular protein metabolic process-%%-GO:0019058-&&-viral life cycle-%%-GO:0019083-&&-viral transcription-%%-GO:0006415-&&-translational termination-%%-GO:0044281-&&-small molecule metabolic process-%%-GO:0006614-&&-SRP-dependent cotransl…	["KEGG-&-1&-hsa03010-&&-Ribosome"]
RPLP0	ribosomal protein lateral stalk subunit P0	gene	Homo sapiens (Human)-&&-9606	["biological_process-&-1&-GO:0016259-&&-selenocysteine metabolic process-%%-GO:0006412-&&-translation-%%-GO:0006414-&&-translational elongation-%%-GO:0044267-&&-cellular protein metabolic process-%%-GO:0006415-&&-translational termination-%%-GO:0016032-&&-viral process-%%-GO:0010467-&&-gene expression-%%-GO:0042254-&&-ribosome biogenesis-%%-GO:0034641-&&-cellular nitrogen compound metabolic proce…	["KEGG-&-1&-hsa03010-&&-Ribosome"]
SRRM2	serine/arginine repetitive matrix 2	gene	Homo sapiens (Human)-&&-9606	["biological_process-&-1&-GO:0000398-&&-mRNA splicing, via spliceosome","cellular_component-&-1&-GO:0016607-&&-nuclear speck-%%-GO:0005654-&&-nucleoplasm-%%-GO:0015030-&&-Cajal body-%%-GO:0071013-&&-catalytic step 2 spliceosome","molecular_function-&-1&-GO:0044822-&&-poly(A) RNA binding-%%-GO:0047485-&&-protein N-terminus binding-%%-GO:0070742-&&-C2H2 zinc finger domain binding-%%-GO:0005515-&&-p…
XKRY	XK related, Y-linked	gene	Homo sapiens (Human)-&&-9606	["biological_process-&-1&-GO:0007338-&&-single fertilization","cellular_component-&-1&-GO:0016021-&&-integral component of membrane"]
MGMT	O-6-methylguanine-DNA methyltransferase	gene	Homo sapiens (Human)-&&-9606	["biological_process-&-1&-GO:0006266-&&-DNA ligation-%%-GO:0034599-&&-cellular response to oxidative stress-%%-GO:0060548-&&-negative regulation of cell death-%%-GO:0060644-&&-mammary gland epithelial cell differentiation-%%-GO:0071479-&&-cellular response to ionizing radiation-%%-GO:0045471-&&-response to ethanol-%%-GO:0051593-&&-response to folic acid-%%-GO:0043281-&&-regulation of cysteine-typ…
MSH6	mutS homolog 6	gene	Homo sapiens (Human)-&&-9606	["biological_process-&-1&-GO:0043570-&&-maintenance of DNA repeat elements-%%-GO:0000710-&&-meiotic mismatch repair-%%-GO:0008630-&&-intrinsic apoptotic signaling pathway in response to DNA damage-%%-GO:0045190-&&-isotype switching-%%-GO:0009411-&&-response to UV-%%-GO:0006298-&&-mismatch repair-%%-GO:0051096-&&-positive regulation of helicase activity-%%-GO:0008340-&&-determination of adult life…	["KEGG-&-1&-hsa05200-&&-Pathways in cancer-%%-hsa03430-&&-Mismatch repair-%%-hsa05210-&&-Colorectal cancer"]
MRPL4	mitochondrial ribosomal protein L4	gene	Homo sapiens (Human)-&&-9606	["biological_process-&-1&-GO:0070124-&&-mitochondrial translational initiation-%%-GO:0070125-&&-mitochondrial translational elongation-%%-GO:0006996-&&-organelle organization-%%-GO:0070126-&&-mitochondrial translational termination-%%-GO:0032543-&&-mitochondrial translation","cellular_component-&-1&-GO:0005840-&&-ribosome-%%-GO:0005743-&&-mitochondrial inner membrane","molecular_function-&-1&-GO:…	["KEGG-&-1&-hsa03010-&&-Ribosome"]
ATF1	activating transcription factor 1	gene	Homo sapiens (Human)-&&-9606	["biological_process-&-1&-GO:0002224-&&-toll-like receptor signaling pathway-%%-GO:0038124-&&-toll-like receptor TLR6:TLR2 signaling pathway-%%-GO:0045944-&&-positive regulation of transcription from RNA polymerase II promoter-%%-GO:0014070-&&-response to organic cyclic compound-%%-GO:0034162-&&-toll-like receptor 9 signaling pathway-%%-GO:0002755-&&-MyD88-dependent toll-like receptor signaling p…	["KEGG-&-1&-hsa04925-&&-Aldosterone synthesis and secretion-%%-hsa05166-&&-HTLV-I infection-%%-hsa05202-&&-Transcriptional misregulation in cancer"]
RIOK2	RIO kinase 2	gene	Homo sapiens (Human)-&&-9606	["biological_process-&-1&-GO:0006468-&&-protein phosphorylation","molecular_function-&-1&-GO:0046872-&&-metal ion binding-%%-GO:0005524-&&-ATP binding-%%-GO:0004674-&&-protein serine/threonine kinase activity"]	["KEGG-&-1&-hsa03008-&&-Ribosome biogenesis in eukaryotes"]
TAF1D	TATA-box binding protein associated factor, RNA polymerase I subunit D	gene	Homo sapiens (Human)-&&-9606	["biological_process-&-1&-GO:0006360-&&-transcription from RNA polymerase I promoter-%%-GO:0045814-&&-negative regulation of gene expression, epigenetic-%%-GO:0006363-&&-termination of RNA polymerase I transcription-%%-GO:0045815-&&-positive regulation of gene expression, epigenetic-%%-GO:0006362-&&-transcription elongation from RNA polymerase I promoter-%%-GO:0006361-&&-transcription initiation …
SRRM1	ginine repetitive matrix 1	gene	Homo sapiens (Human)-&&-9606	["biological_process-&-1&-GO:0006369-&&-termination of RNA polymerase II transcription-%%-GO:0000398-&&-mRNA splicing, via spliceosome-%%-GO:0000375-&&-RNA splicing, via transesterification reactions-%%-GO:0031124-&&-mRNA 3'-end processing-%%-GO:0006366-&&-transcription from RNA polymerase II promoter-%%-GO:0010467-&&-gene expression-%%-GO:0008380-&&-RNA splicing-%%-GO:0006406-&&-mRNA export from…	["KEGG-&-1&-hsa03015-&&-mRNA surveillance pathway-%%-hsa03013-&&-RNA transport"]
NMD3	NMD3 ribosome export adaptor	gene	Homo sapiens (Human)-&&-9606	["biological_process-&-1&-GO:0015031-&&-protein transport-%%-GO:0000055-&&-ribosomal large subunit export from nucleus","cellular_component-&-1&-GO:0016020-&&-membrane-%%-GO:0005730-&&-nucleolus-%%-GO:0005654-&&-nucleoplasm-%%-GO:0005634-&&-nucleus-%%-GO:0005737-&&-cytoplasm","molecular_function-&-1&-GO:0044822-&&-poly(A) RNA binding-%%-GO:0043023-&&-ribosomal large subunit binding-%%-GO:0030674-…	["KEGG-&-1&-hsa03008-&&-Ribosome biogenesis in eukaryotes-%%-hsa03013-&&-RNA transport"]
PRKACB	protein kinase cAMP-activated catalytic subunit beta	gene	Homo sapiens (Human)-&&-9606	["biological_process-&-1&-GO:0007202-&&-activation of phospholipase C activity-%%-GO:0006112-&&-energy reserve metabolic process-%%-GO:0034199-&&-activation of protein kinase A activity-%%-GO:0006833-&&-water transport-%%-GO:0055085-&&-transmembrane transport-%%-GO:0006006-&&-glucose metabolic process-%%-GO:0007165-&&-signal transduction-%%-GO:0007188-&&-adenylate cyclase-modulating G-protein cou…	["KEGG-&-1&-hsa04725-&&-Cholinergic synapse-%%-hsa04913-&&-Ovarian steroidogenesis-%%-hsa04976-&&-Bile secretion-%%-hsa04918-&&-Thyroid hormone synthesis-%%-hsa04010-&&-MAPK signaling pathway-%%-hsa04261-&&-Adrenergic signaling in cardiomyocytes-%%-hsa05032-&&-Morphine addiction-%%-hsa04915-&&-Estrogen signaling pathway-%%-hsa04924-&&-Renin secretion-%%-hsa05200-&&-Pathways in cancer-%%-hsa04742-…
DCAF7	DDB1 and CUL4 associated factor 7	gene	Homo sapiens (Human)-&&-9606	["biological_process-&-1&-GO:0016567-&&-protein ubiquitination-%%-GO:0007275-&&-multicellular organism development","cellular_component-&-1&-GO:0080008-&&-Cul4-RING E3 ubiquitin ligase complex-%%-GO:0016363-&&-nuclear matrix-%%-GO:0005737-&&-cytoplasm-%%-GO:0005654-&&-nucleoplasm-%%-GO:0043234-&&-protein complex","molecular_function-&-1&-GO:0005515-&&-protein binding"]
CBX7	chromobox 7	gene	Homo sapiens (Human)-&&-9606	["biological_process-&-1&-GO:0000122-&&-negative regulation of transcription from RNA polymerase II promoter-%%-GO:0006351-&&-transcription, DNA-templated-%%-GO:0042493-&&-response to drug-%%-GO:0016568-&&-chromatin modification-%%-GO:0048733-&&-sebaceous gland development","cellular_component-&-1&-GO:0000790-&&-nuclear chromatin-%%-GO:0005654-&&-nucleoplasm-%%-GO:0000792-&&-heterochromatin-%%-GO…
HTATSF1	HIV-1 Tat specific factor 1	gene	Homo sapiens (Human)-&&-9606	["biological_process-&-1&-GO:0000398-&&-mRNA splicing, via spliceosome-%%-GO:0006357-&&-regulation of transcription from RNA polymerase II promoter-%%-GO:0006351-&&-transcription, DNA-templated-%%-GO:0019079-&&-viral genome replication-%%-GO:0032784-&&-regulation of DNA-templated transcription, elongation","cellular_component-&-1&-GO:0005684-&&-U2-type spliceosomal complex-%%-GO:0005634-&&-nucleu…
BRCA1	breast cancer 1	gene	Homo sapiens (Human)-&&-9606	["biological_process-&-1&-GO:0006357-&&-regulation of transcription from RNA polymerase II promoter-%%-GO:0007584-&&-response to nutrient-%%-GO:0006974-&&-cellular response to DNA damage stimulus-%%-GO:0045944-&&-positive regulation of transcription from RNA polymerase II promoter-%%-GO:0042127-&&-regulation of cell proliferation-%%-GO:0045739-&&-positive regulation of DNA repair-%%-GO:0010575-&&…	["KEGG-&-1&-hsa05206-&&-MicroRNAs in cancer-%%-hsa03460-&&-Fanconi anemia pathway-%%-hsa04120-&&-Ubiquitin mediated proteolysis-%%-hsa04151-&&-PI3K-Akt signaling pathway"]
PPP1R1B	protein phosphatase 1 regulatory inhibitor subunit 1B	gene	Homo sapiens (Human)-&&-9606	["biological_process-&-1&-GO:0043086-&&-negative regulation of catalytic activity-%%-GO:0050790-&&-regulation of catalytic activity-%%-GO:0007621-&&-negative regulation of female receptivity-%%-GO:0007165-&&-signal transduction-%%-GO:0008542-&&-visual learning-%%-GO:0001975-&&-response to amphetamine-%%-GO:0006469-&&-negative regulation of protein kinase activity-%%-GO:0006351-&&-transcription, D…	["KEGG-&-1&-hsa05031-&&-Amphetamine addiction-%%-hsa05030-&&-Cocaine addiction-%%-hsa05034-&&-Alcoholism-%%-hsa04728-&&-Dopaminergic synapse-%%-hsa04024-&&-cAMP signaling pathway"]
PRCC	papillary renal cell carcinoma (translocation-associated)	gene	Homo sapiens (Human)-&&-9606	["biological_process-&-1&-GO:0007093-&&-mitotic cell cycle checkpoint","cellular_component-&-1&-GO:0005634-&&-nucleus","molecular_function-&-1&-GO:0005515-&&-protein binding"]	["KEGG-&-1&-hsa05202-&&-Transcriptional misregulation in cancer"]
RBMX	RNA binding motif protein, X-linked	gene	Homo sapiens (Human)-&&-9606	["biological_process-&-1&-GO:0045944-&&-positive regulation of transcription from RNA polymerase II promoter-%%-GO:0001649-&&-osteoblast differentiation-%%-GO:0000398-&&-mRNA splicing, via spliceosome-%%-GO:0048026-&&-positive regulation of mRNA splicing, via spliceosome-%%-GO:0010467-&&-gene expression-%%-GO:0008380-&&-RNA splicing-%%-GO:0048025-&&-negative regulation of mRNA splicing, via splic…	["KEGG-&-1&-hsa03040-&&-Spliceosome"]
IL16	interleukin 16	gene	Homo sapiens (Human)-&&-9606	["biological_process-&-1&-GO:0050930-&&-induction of positive chemotaxis-%%-GO:0006355-&&-regulation of transcription, DNA-templated-%%-GO:0006351-&&-transcription, DNA-templated-%%-GO:0030595-&&-leukocyte chemotaxis-%%-GO:0006955-&&-immune response-%%-GO:0016032-&&-viral process","cellular_component-&-1&-GO:0005615-&&-extracellular space-%%-GO:0005634-&&-nucleus-%%-GO:0005886-&&-plasma membrane-…
CARD9	caspase recruitment domain family member 9	gene	Homo sapiens (Human)-&&-9606	["biological_process-&-1&-GO:0050830-&&-defense response to Gram-positive bacterium-%%-GO:0045076-&&-regulation of interleukin-2 biosynthetic process-%%-GO:0032874-&&-positive regulation of stress-activated MAPK cascade-%%-GO:0035872-&&-nucleotide-binding domain, leucine rich repeat containing receptor signaling pathway-%%-GO:0032494-&&-response to peptidoglycan-%%-GO:0043330-&&-response to exoge…	["KEGG-&-1&-hsa05152-&&-Tuberculosis-%%-hsa04621-&&-NOD-like receptor signaling pathway"]
SSRP1	structure specific recognition protein 1	gene	Homo sapiens (Human)-&&-9606	["biological_process-&-1&-GO:0006355-&&-regulation of transcription, DNA-templated-%%-GO:0006368-&&-transcription elongation from RNA polymerase II promoter-%%-GO:0050434-&&-positive regulation of viral transcription-%%-GO:0006260-&&-DNA replication-%%-GO:0006366-&&-transcription from RNA polymerase II promoter-%%-GO:0016032-&&-viral process-%%-GO:0010467-&&-gene expression-%%-GO:0006281-&&-DNA r…
ZNF707	zinc finger protein 707	gene	Homo sapiens (Human)-&&-9606	["biological_process-&-1&-GO:0006355-&&-regulation of transcription, DNA-templated-%%-GO:0006351-&&-transcription, DNA-templated","cellular_component-&-1&-GO:0005634-&&-nucleus","molecular_function-&-1&-GO:0046872-&&-metal ion binding-%%-GO:0003677-&&-DNA binding-%%-GO:0005515-&&-protein binding"]
ARRB1	arrestin beta 1	gene	Homo sapiens (Human)-&&-9606	["biological_process-&-1&-GO:0031398-&&-positive regulation of protein ubiquitination-%%-GO:0090240-&&-positive regulation of histone H4 acetylation-%%-GO:0043149-&&-stress fiber assembly-%%-GO:0002092-&&-positive regulation of receptor internalization-%%-GO:0007602-&&-phototransduction-%%-GO:0045944-&&-positive regulation of transcription from RNA polymerase II promoter-%%-GO:0035066-&&-positive…	["KEGG-&-1&-hsa05032-&&-Morphine addiction-%%-hsa04010-&&-MAPK signaling pathway-%%-hsa04062-&&-Chemokine signaling pathway-%%-hsa04144-&&-Endocytosis-%%-hsa04340-&&-Hedgehog signaling pathway-%%-hsa04740-&&-Olfactory transduction"]
SSB	Sjogren syndrome antigen B	gene	Homo sapiens (Human)-&&-9606	["biological_process-&-1&-GO:0006400-&&-tRNA modification-%%-GO:1903608-&&-protein localization to cytoplasmic stress granule-%%-GO:0008334-&&-histone mRNA metabolic process","cellular_component-&-1&-GO:0000784-&&-nuclear chromosome, telomeric region-%%-GO:0030529-&&-intracellular ribonucleoprotein complex-%%-GO:0005634-&&-nucleus","molecular_function-&-1&-GO:0044822-&&-poly(A) RNA binding-%%-GO:…	["KEGG-&-1&-hsa05322-&&-Systemic lupus erythematosus"]
SF3B1	splicing factor 3b subunit 1	gene	Homo sapiens (Human)-&&-9606	["biological_process-&-1&-GO:0000245-&&-spliceosomal complex assembly-%%-GO:0045815-&&-positive regulation of gene expression, epigenetic-%%-GO:0000398-&&-mRNA splicing, via spliceosome-%%-GO:0010467-&&-gene expression-%%-GO:0040029-&&-regulation of gene expression, epigenetic-%%-GO:0008380-&&-RNA splicing-%%-GO:0000375-&&-RNA splicing, via transesterification reactions","cellular_component-&-1&-…	["KEGG-&-1&-hsa03040-&&-Spliceosome"]
ARRB2	arrestin beta 2	gene	Homo sapiens (Human)-&&-9606	["biological_process-&-1&-GO:0031623-&&-receptor internalization-%%-GO:0002032-&&-desensitization of G-protein coupled receptor protein signaling pathway by arrestin-%%-GO:0007212-&&-dopamine receptor signaling pathway-%%-GO:0002092-&&-positive regulation of receptor internalization-%%-GO:0032715-&&-negative regulation of interleukin-6 production-%%-GO:0002031-&&-G-protein coupled receptor intern…	["KEGG-&-1&-hsa05032-&&-Morphine addiction-%%-hsa04062-&&-Chemokine signaling pathway-%%-hsa04010-&&-MAPK signaling pathway-%%-hsa04144-&&-Endocytosis-%%-hsa04340-&&-Hedgehog signaling pathway-%%-hsa04740-&&-Olfactory transduction-%%-hsa04728-&&-Dopaminergic synapse"]
BMI1	BMI1 proto-oncogene, polycomb ring finger	gene	Homo sapiens (Human)-&&-9606	["biological_process-&-1&-GO:0051443-&&-positive regulation of ubiquitin-protein transferase activity-%%-GO:0030097-&&-hemopoiesis-%%-GO:0044267-&&-cellular protein metabolic process-%%-GO:0007379-&&-segment specification-%%-GO:0016568-&&-chromatin modification-%%-GO:0016925-&&-protein sumoylation-%%-GO:0045814-&&-negative regulation of gene expression, epigenetic-%%-GO:0048146-&&-positive regula…	["KEGG-&-1&-hsa05206-&&-MicroRNAs in cancer-%%-hsa04550-&&-Signaling pathways regulating pluripotency of stem cells-%%-hsa05202-&&-Transcriptional misregulation in cancer"]
MPHOSPH10	M-phase phosphoprotein 10	gene	Homo sapiens (Human)-&&-9606	["biological_process-&-1&-GO:0006364-&&-rRNA processing-%%-GO:0000375-&&-RNA splicing, via transesterification reactions-%%-GO:0008380-&&-RNA splicing-%%-GO:0006396-&&-RNA processing-%%-GO:0010923-&&-negative regulation of phosphatase activity","cellular_component-&-1&-GO:0005732-&&-small nucleolar ribonucleoprotein complex-%%-GO:0034457-&&-Mpp10 complex-%%-GO:0005730-&&-nucleolus-%%-GO:0005694-&…	["KEGG-&-1&-hsa03008-&&-Ribosome biogenesis in eukaryotes"]
RYBP	RING1 and YY1 binding protein	gene	Homo sapiens (Human)-&&-9606	["biological_process-&-1&-GO:0006351-&&-transcription, DNA-templated-%%-GO:0035518-&&-histone H2A monoubiquitination-%%-GO:0007275-&&-multicellular organism development-%%-GO:0000122-&&-negative regulation of transcription from RNA polymerase II promoter-%%-GO:0006915-&&-apoptotic process","cellular_component-&-1&-GO:0005737-&&-cytoplasm-%%-GO:0005654-&&-nucleoplasm-%%-GO:0031519-&&-PcG protein c…
SRF	serum response factor	gene	Homo sapiens (Human)-&&-9606	["biological_process-&-1&-GO:0051091-&&-positive regulation of sequence-specific DNA binding transcription factor activity-%%-GO:0055003-&&-cardiac myofibril assembly-%%-GO:0001947-&&-heart looping-%%-GO:0010669-&&-epithelial structure maintenance-%%-GO:0001666-&&-response to hypoxia-%%-GO:0060261-&&-positive regulation of transcription initiation from RNA polymerase II promoter-%%-GO:0061145-&&-…	["KEGG-&-1&-hsa05203-&&-Viral carcinogenesis-%%-hsa05166-&&-HTLV-I infection-%%-hsa04022-&&-cGMP-PKG signaling pathway-%%-hsa04010-&&-MAPK signaling pathway"]
C1orf109	chromosome 1 open reading frame 109	gene	Homo sapiens (Human)-&&-9606	["molecular_function-&-1&-GO:0005515-&&-protein binding"]
PDCD4	programmed cell death 4 (neoplastic transformation inhibitor)	gene	Homo sapiens (Human)-&&-9606	["biological_process-&-1&-GO:0045786-&&-negative regulation of cell cycle-%%-GO:0043066-&&-negative regulation of apoptotic process-%%-GO:0045892-&&-negative regulation of transcription, DNA-templated-%%-GO:0006915-&&-apoptotic process-%%-GO:0043508-&&-negative regulation of JUN kinase activity-%%-GO:0007569-&&-cell aging-%%-GO:1904761-&&-negative regulation of myofibroblast differentiation-%%-GO…	["KEGG-&-1&-hsa05206-&&-MicroRNAs in cancer-%%-hsa05205-&&-Proteoglycans in cancer"]
SRC	SRC proto-oncogene, non-receptor tyrosine kinase	gene	Homo sapiens (Human)-&&-9606	["biological_process-&-1&-GO:0018105-&&-peptidyl-serine phosphorylation-%%-GO:0043114-&&-regulation of vascular permeability-%%-GO:0010907-&&-positive regulation of glucose metabolic process-%%-GO:0022407-&&-regulation of cell-cell adhesion-%%-GO:0008543-&&-fibroblast growth factor receptor signaling pathway-%%-GO:0032869-&&-cellular response to insulin stimulus-%%-GO:0060065-&&-uterus developmen…	["KEGG-&-1&-hsa05219-&&-Bladder cancer-%%-hsa04540-&&-Gap junction-%%-hsa05131-&&-Shigellosis-%%-hsa04810-&&-Regulation of actin cytoskeleton-%%-hsa04611-&&-Platelet activation-%%-hsa04912-&&-GnRH signaling pathway-%%-hsa04915-&&-Estrogen signaling pathway-%%-hsa04750-&&-Inflammatory mediator regulation of TRP channels-%%-hsa05161-&&-Hepatitis B-%%-hsa04530-&&-Tight junction-%%-hsa04917-&&-Prolac…
COPS5	COP9 signalosome subunit 5	gene	Homo sapiens (Human)-&&-9606	["biological_process-&-1&-GO:1990182-&&-exosomal secretion-%%-GO:0006283-&&-transcription-coupled nucleotide-excision repair-%%-GO:0070911-&&-global genome nucleotide-excision repair-%%-GO:0000338-&&-protein deneddylation-%%-GO:0000715-&&-nucleotide-excision repair, DNA damage recognition-%%-GO:0045944-&&-positive regulation of transcription from RNA polymerase II promoter-%%-GO:0046328-&&-regula…
VAMP4	vesicle associated membrane protein 4	gene	Homo sapiens (Human)-&&-9606	["biological_process-&-1&-GO:0000226-&&-microtubule cytoskeleton organization-%%-GO:0090161-&&-Golgi ribbon formation-%%-GO:0006888-&&-ER to Golgi vesicle-mediated transport-%%-GO:0035493-&&-SNARE complex assembly-%%-GO:0043001-&&-Golgi to plasma membrane protein transport","cellular_component-&-1&-GO:0016021-&&-integral component of membrane-%%-GO:0005764-&&-lysosome-%%-GO:0005768-&&-endosome-%%…	["KEGG-&-1&-hsa04130-&&-SNARE interactions in vesicular transport"]
EIF3J	eukaryotic translation initiation factor 3 subunit J	gene	Homo sapiens (Human)-&&-9606	["biological_process-&-1&-GO:0006446-&&-regulation of translational initiation-%%-GO:0006413-&&-translational initiation-%%-GO:0044267-&&-cellular protein metabolic process-%%-GO:0006412-&&-translation-%%-GO:0002181-&&-cytoplasmic translation-%%-GO:0010467-&&-gene expression-%%-GO:0001731-&&-formation of translation preinitiation complex","cellular_component-&-1&-GO:0016282-&&-eukaryotic 43S prei…	["KEGG-&-1&-hsa03013-&&-RNA transport"]
DDX24	DEAD-box helicase 24	gene	Homo sapiens (Human)-&&-9606	["biological_process-&-1&-GO:0016070-&&-RNA metabolic process-%%-GO:0010501-&&-RNA secondary structure unwinding","cellular_component-&-1&-GO:0016020-&&-membrane-%%-GO:0005730-&&-nucleolus","molecular_function-&-1&-GO:0005524-&&-ATP binding-%%-GO:0044822-&&-poly(A) RNA binding-%%-GO:0004004-&&-ATP-dependent RNA helicase activity-%%-GO:0003724-&&-RNA helicase activity-%%-GO:0005515-&&-protein bind…
EIF3F	eukaryotic translation initiation factor 3 subunit F	gene	Homo sapiens (Human)-&&-9606	["biological_process-&-1&-GO:0006413-&&-translational initiation-%%-GO:0016579-&&-protein deubiquitination-%%-GO:0044267-&&-cellular protein metabolic process-%%-GO:0006412-&&-translation-%%-GO:0010467-&&-gene expression-%%-GO:0001731-&&-formation of translation preinitiation complex-%%-GO:0006446-&&-regulation of translational initiation","cellular_component-&-1&-GO:0005852-&&-eukaryotic transla…	["KEGG-&-1&-hsa03013-&&-RNA transport"]
EIF3H	eukaryotic translation initiation factor 3 subunit H	gene	Homo sapiens (Human)-&&-9606	["biological_process-&-1&-GO:0006446-&&-regulation of translational initiation-%%-GO:0006413-&&-translational initiation-%%-GO:0044267-&&-cellular protein metabolic process-%%-GO:0006412-&&-translation-%%-GO:0010467-&&-gene expression-%%-GO:0001731-&&-formation of translation preinitiation complex","cellular_component-&-1&-GO:0016282-&&-eukaryotic 43S preinitiation complex-%%-GO:0005852-&&-eukary…	["KEGG-&-1&-hsa05162-&&-Measles-%%-hsa03013-&&-RNA transport"]
EIF3C	eukaryotic translation initiation factor 3 subunit C	gene	Homo sapiens (Human)-&&-9606	["biological_process-&-1&-GO:0006413-&&-translational initiation-%%-GO:0044267-&&-cellular protein metabolic process-%%-GO:0006412-&&-translation-%%-GO:0010467-&&-gene expression-%%-GO:0001731-&&-formation of translation preinitiation complex-%%-GO:0006446-&&-regulation of translational initiation","cellular_component-&-1&-GO:0016282-&&-eukaryotic 43S preinitiation complex-%%-GO:0005852-&&-eukary…	["KEGG-&-1&-hsa03013-&&-RNA transport"]
RBM33	RNA binding motif protein 33	gene	Homo sapiens (Human)-&&-9606	["molecular_function-&-1&-GO:0044822-&&-poly(A) RNA binding-%%-GO:0000166-&&-nucleotide binding"]
SPIB	Spi-B transcription factor	gene	Homo sapiens (Human)-&&-9606	["biological_process-&-1&-GO:0006357-&&-regulation of transcription from RNA polymerase II promoter-%%-GO:0006351-&&-transcription, DNA-templated-%%-GO:0030154-&&-cell differentiation","cellular_component-&-1&-GO:0005634-&&-nucleus-%%-GO:0005737-&&-cytoplasm","molecular_function-&-1&-GO:0043565-&&-sequence-specific DNA binding-%%-GO:0000981-&&-RNA polymerase II transcription factor activity, sequ…
SPI1	Spi-1 proto-oncogene	gene	Homo sapiens (Human)-&&-9606	["biological_process-&-1&-GO:0030098-&&-lymphocyte differentiation-%%-GO:0071361-&&-cellular response to ethanol-%%-GO:0090241-&&-negative regulation of histone H4 acetylation-%%-GO:0045347-&&-negative regulation of MHC class II biosynthetic process-%%-GO:0035019-&&-somatic stem cell population maintenance-%%-GO:0030154-&&-cell differentiation-%%-GO:0045893-&&-positive regulation of transcription…	["KEGG-&-1&-hsa04380-&&-Osteoclast differentiation-%%-hsa05200-&&-Pathways in cancer-%%-hsa05221-&&-Acute myeloid leukemia-%%-hsa05166-&&-HTLV-I infection-%%-hsa05169-&&-Epstein-Barr virus infection-%%-hsa05202-&&-Transcriptional misregulation in cancer"]
YAF2	YY1 associated factor 2	gene	Homo sapiens (Human)-&&-9606	["biological_process-&-1&-GO:0006351-&&-transcription, DNA-templated-%%-GO:0045893-&&-positive regulation of transcription, DNA-templated-%%-GO:0045892-&&-negative regulation of transcription, DNA-templated","cellular_component-&-1&-GO:0005654-&&-nucleoplasm-%%-GO:0005634-&&-nucleus-%%-GO:0005737-&&-cytoplasm","molecular_function-&-1&-GO:0008270-&&-zinc ion binding-%%-GO:0003714-&&-transcription …
POP1	POP1 homolog, ribonuclease P/MRP subunit	gene	Homo sapiens (Human)-&&-9606	["biological_process-&-1&-GO:0008033-&&-tRNA processing-%%-GO:0016078-&&-tRNA catabolic process-%%-GO:0090502-&&-RNA phosphodiester bond hydrolysis, endonucleolytic-%%-GO:0090501-&&-RNA phosphodiester bond hydrolysis-%%-GO:0001682-&&-tRNA 5'-leader removal-%%-GO:0010467-&&-gene expression","cellular_component-&-1&-GO:0005655-&&-nucleolar ribonuclease P complex-%%-GO:0000172-&&-ribonuclease MRP co…	["KEGG-&-1&-hsa03008-&&-Ribosome biogenesis in eukaryotes-%%-hsa03013-&&-RNA transport"]
PDIA6	protein disulfide isomerase family A member 6	gene	Homo sapiens (Human)-&&-9606	["biological_process-&-1&-GO:0030968-&&-endoplasmic reticulum unfolded protein response-%%-GO:0045454-&&-cell redox homeostasis-%%-GO:0044267-&&-cellular protein metabolic process-%%-GO:0036498-&&-IRE1-mediated unfolded protein response-%%-GO:0034976-&&-response to endoplasmic reticulum stress-%%-GO:0006457-&&-protein folding","cellular_component-&-1&-GO:0005789-&&-endoplasmic reticulum membrane-…	["KEGG-&-1&-hsa04141-&&-Protein processing in endoplasmic reticulum"]
APP	amyloid beta precursor protein	gene	Homo sapiens (Human)-&&-9606	["biological_process-&-1&-GO:0019732-&&-antifungal humoral response-%%-GO:0016199-&&-axon midline choice point recognition-%%-GO:0006897-&&-endocytosis-%%-GO:0050830-&&-defense response to Gram-positive bacterium-%%-GO:0030198-&&-extracellular matrix organization-%%-GO:0035872-&&-nucleotide-binding domain, leucine rich repeat containing receptor signaling pathway-%%-GO:0008344-&&-adult locomotory…	["KEGG-&-1&-hsa05010-&&-Alzheimer's disease-%%-hsa04726-&&-Serotonergic synapse"]
ALKBH5	alkB homolog 5, RNA demethylase	gene	Homo sapiens (Human)-&&-9606	["biological_process-&-1&-GO:0006397-&&-mRNA processing-%%-GO:0098792-&&-xenophagy-%%-GO:0030154-&&-cell differentiation-%%-GO:0001666-&&-response to hypoxia-%%-GO:0035553-&&-oxidative single-stranded RNA demethylation-%%-GO:0007283-&&-spermatogenesis-%%-GO:0002230-&&-positive regulation of defense response to virus by host-%%-GO:0006406-&&-mRNA export from nucleus","cellular_component-&-1&-GO:00…
RNPS1	RNA binding protein with serine-rich domain	gene	Homo sapiens (Human)-&&-9606	["biological_process-&-1&-GO:0000398-&&-mRNA splicing, via spliceosome-%%-GO:0031124-&&-mRNA 3'-end processing-%%-GO:0006366-&&-transcription from RNA polymerase II promoter-%%-GO:0010467-&&-gene expression-%%-GO:0008380-&&-RNA splicing-%%-GO:0000381-&&-regulation of alternative mRNA splicing, via spliceosome-%%-GO:0006406-&&-mRNA export from nucleus-%%-GO:0000184-&&-nuclear-transcribed mRNA cata…	["KEGG-&-1&-hsa03015-&&-mRNA surveillance pathway-%%-hsa03013-&&-RNA transport"]
POLR2A	polymerase (RNA) II subunit A	gene	Homo sapiens (Human)-&&-9606	["biological_process-&-1&-GO:0006366-&&-transcription from RNA polymerase II promoter-%%-GO:0050434-&&-positive regulation of viral transcription-%%-GO:0035019-&&-somatic stem cell population maintenance-%%-GO:0000398-&&-mRNA splicing, via spliceosome-%%-GO:0031047-&&-gene silencing by RNA-%%-GO:0006353-&&-DNA-templated transcription, termination-%%-GO:0033120-&&-positive regulation of RNA splici…	["KEGG-&-1&-hsa00240-&&-Pyrimidine metabolism-%%-hsa03020-&&-RNA polymerase-%%-hsa05168-&&-Herpes simplex infection-%%-hsa05169-&&-Epstein-Barr virus infection-%%-hsa00230-&&-Purine metabolism-%%-hsa01100-&&-Metabolic pathways-%%-hsa05016-&&-Huntington's disease"]
APOE	apolipoprotein E	gene	Homo sapiens (Human)-&&-9606	["biological_process-&-1&-GO:0000302-&&-response to reactive oxygen species-%%-GO:1903002-&&-positive regulation of lipid transport across blood brain barrier-%%-GO:1902998-&&-positive regulation of neurofibrillary tangle assembly-%%-GO:0007263-&&-nitric oxide mediated signal transduction-%%-GO:0050728-&&-negative regulation of inflammatory response-%%-GO:0055089-&&-fatty acid homeostasis-%%-GO:1…	["KEGG-&-1&-hsa05010-&&-Alzheimer's disease"]
IGF2R	insulin like growth factor 2 receptor	gene	Homo sapiens (Human)-&&-9606	["biological_process-&-1&-GO:0048009-&&-insulin-like growth factor receptor signaling pathway-%%-GO:0007186-&&-G-protein coupled receptor signaling pathway-%%-GO:0007165-&&-signal transduction-%%-GO:0043065-&&-positive regulation of apoptotic process-%%-GO:0001889-&&-liver development-%%-GO:0006898-&&-receptor-mediated endocytosis-%%-GO:0031100-&&-organ regeneration-%%-GO:0007283-&&-spermatogenes…	["KEGG-&-1&-hsa04142-&&-Lysosome-%%-hsa04144-&&-Endocytosis"]
SUB1	SUB1 homolog, transcriptional regulator	gene	Homo sapiens (Human)-&&-9606	["biological_process-&-1&-GO:0045944-&&-positive regulation of transcription from RNA polymerase II promoter-%%-GO:0006357-&&-regulation of transcription from RNA polymerase II promoter-%%-GO:0006366-&&-transcription from RNA polymerase II promoter-%%-GO:0060395-&&-SMAD protein signal transduction","cellular_component-&-1&-GO:0005730-&&-nucleolus-%%-GO:0005667-&&-transcription factor complex-%%-G…
IFRD1	interferon related developmental regulator 1	gene	Homo sapiens (Human)-&&-9606	["biological_process-&-1&-GO:0043403-&&-skeletal muscle tissue regeneration-%%-GO:0048671-&&-negative regulation of collateral sprouting-%%-GO:0014706-&&-striated muscle tissue development-%%-GO:0007518-&&-myoblast fate determination-%%-GO:0030517-&&-negative regulation of axon extension","cellular_component-&-1&-GO:0005737-&&-cytoplasm-%%-GO:0005634-&&-nucleus"]
YBX1	Y-box binding protein 1	gene	Homo sapiens (Human)-&&-9606	["biological_process-&-1&-GO:0006355-&&-regulation of transcription, DNA-templated-%%-GO:0045944-&&-positive regulation of transcription from RNA polymerase II promoter-%%-GO:0000398-&&-mRNA splicing, via spliceosome-%%-GO:0008380-&&-RNA splicing-%%-GO:1903608-&&-protein localization to cytoplasmic stress granule-%%-GO:0070934-&&-CRD-mediated mRNA stabilization-%%-GO:0051781-&&-positive regulatio…
GGA1	golgi-associated, gamma adaptin ear containing, ARF binding protein 1	gene	Homo sapiens (Human)-&&-9606	["biological_process-&-1&-GO:0045732-&&-positive regulation of protein catabolic process-%%-GO:0016192-&&-vesicle-mediated transport-%%-GO:0044267-&&-cellular protein metabolic process-%%-GO:1901998-&&-toxin transport-%%-GO:0006886-&&-intracellular protein transport","cellular_component-&-1&-GO:0016020-&&-membrane-%%-GO:0043231-&&-intracellular membrane-bounded organelle-%%-GO:0010008-&&-endosome…	["KEGG-&-1&-hsa04142-&&-Lysosome"]
NRF1	nuclear respiratory factor 1	gene	Homo sapiens (Human)-&&-9606	["biological_process-&-1&-GO:0006357-&&-regulation of transcription from RNA polymerase II promoter-%%-GO:0032355-&&-response to estradiol-%%-GO:0051593-&&-response to folic acid-%%-GO:0006366-&&-transcription from RNA polymerase II promoter-%%-GO:0031100-&&-organ regeneration-%%-GO:0006996-&&-organelle organization-%%-GO:0045944-&&-positive regulation of transcription from RNA polymerase II prom…	["KEGG-&-1&-hsa05016-&&-Huntington's disease"]
SUGT1	SGT1 homolog, MIS12 kinetochore complex assembly cochaperone	gene	Homo sapiens (Human)-&&-9606	["biological_process-&-1&-GO:0007067-&&-mitotic nuclear division-%%-GO:0031647-&&-regulation of protein stability-%%-GO:0035872-&&-nucleotide-binding domain, leucine rich repeat containing receptor signaling pathway-%%-GO:0043947-&&-positive regulation by host of symbiont catalytic activity-%%-GO:0045087-&&-innate immune response","cellular_component-&-1&-GO:0000776-&&-kinetochore-%%-GO:0000151-&…	["KEGG-&-1&-hsa04621-&&-NOD-like receptor signaling pathway"]
ZRANB2	zinc finger RANBP2-type containing 2	gene	Homo sapiens (Human)-&&-9606	["biological_process-&-1&-GO:0006355-&&-regulation of transcription, DNA-templated-%%-GO:0008380-&&-RNA splicing-%%-GO:0006397-&&-mRNA processing","cellular_component-&-1&-GO:0005654-&&-nucleoplasm-%%-GO:0005634-&&-nucleus","molecular_function-&-1&-GO:0044822-&&-poly(A) RNA binding-%%-GO:0003700-&&-transcription factor activity, sequence-specific DNA binding-%%-GO:0008270-&&-zinc ion binding-%%-G…
ARL6IP4	ADP ribosylation factor like GTPase 6 interacting protein 4	gene	Homo sapiens (Human)-&&-9606	["biological_process-&-1&-GO:0008380-&&-RNA splicing-%%-GO:0006397-&&-mRNA processing","cellular_component-&-1&-GO:0005730-&&-nucleolus-%%-GO:0016607-&&-nuclear speck-%%-GO:0005634-&&-nucleus","molecular_function-&-1&-GO:0044822-&&-poly(A) RNA binding-%%-GO:0005515-&&-protein binding"]
CEP76	centrosomal protein 76	gene	Homo sapiens (Human)-&&-9606	["biological_process-&-1&-GO:0046599-&&-regulation of centriole replication-%%-GO:0000086-&&-G2/M transition of mitotic cell cycle-%%-GO:0006996-&&-organelle organization-%%-GO:0000278-&&-mitotic cell cycle","cellular_component-&-1&-GO:0005814-&&-centriole-%%-GO:0043234-&&-protein complex-%%-GO:0005829-&&-cytosol-%%-GO:0005813-&&-centrosome","molecular_function-&-1&-GO:0005515-&&-protein binding"]
APC	adenomatous polyposis coli	gene	Homo sapiens (Human)-&&-9606	["biological_process-&-1&-GO:0006461-&&-protein complex assembly-%%-GO:2000211-&&-regulation of glutamate metabolic process-%%-GO:0000281-&&-mitotic cytokinesis-%%-GO:0031175-&&-neuron projection development-%%-GO:0007026-&&-negative regulation of microtubule depolymerization-%%-GO:0097305-&&-response to alcohol-%%-GO:0001708-&&-cell fate specification-%%-GO:0007050-&&-cell cycle arrest-%%-GO:009…	["KEGG-&-1&-hsa05206-&&-MicroRNAs in cancer-%%-hsa05200-&&-Pathways in cancer-%%-hsa05166-&&-HTLV-I infection-%%-hsa04550-&&-Signaling pathways regulating pluripotency of stem cells-%%-hsa05213-&&-Endometrial cancer-%%-hsa04810-&&-Regulation of actin cytoskeleton-%%-hsa05210-&&-Colorectal cancer-%%-hsa04310-&&-Wnt signaling pathway-%%-hsa05217-&&-Basal cell carcinoma-%%-hsa04390-&&-Hippo signalin…
RSRC1	arginine/serine-rich coiled-coil 1	gene	Homo sapiens (Human)-&&-9606	["biological_process-&-1&-GO:0006913-&&-nucleocytoplasmic transport-%%-GO:0046677-&&-response to antibiotic-%%-GO:0008380-&&-RNA splicing-%%-GO:0000380-&&-alternative mRNA splicing, via spliceosome-%%-GO:0000398-&&-mRNA splicing, via spliceosome-%%-GO:0006468-&&-protein phosphorylation","cellular_component-&-1&-GO:0005737-&&-cytoplasm-%%-GO:0005634-&&-nucleus-%%-GO:0016607-&&-nuclear speck","mole…
SNRNP70	small nuclear ribonucleoprotein U1 subunit 70	gene	Homo sapiens (Human)-&&-9606	["biological_process-&-1&-GO:0048026-&&-positive regulation of mRNA splicing, via spliceosome-%%-GO:1904715-&&-negative regulation of chaperone-mediated autophagy-%%-GO:0043484-&&-regulation of RNA splicing-%%-GO:0000398-&&-mRNA splicing, via spliceosome-%%-GO:0061084-&&-negative regulation of protein refolding-%%-GO:0006397-&&-mRNA processing-%%-GO:0010467-&&-gene expression-%%-GO:0008380-&&-RNA…	["KEGG-&-1&-hsa03040-&&-Spliceosome"]
LSM14A	LSM14A mRNA processing body assembly factor	gene	Homo sapiens (Human)-&&-9606	["biological_process-&-1&-GO:0033962-&&-cytoplasmic mRNA processing body assembly-%%-GO:0007275-&&-multicellular organism development-%%-GO:0006417-&&-regulation of translation-%%-GO:0039529-&&-RIG-I signaling pathway-%%-GO:0060340-&&-positive regulation of type I interferon-mediated signaling pathway","cellular_component-&-1&-GO:0043231-&&-intracellular membrane-bounded organelle-%%-GO:0000932-&…
SNCA	synuclein alpha	gene	Homo sapiens (Human)-&&-9606	["biological_process-&-1&-GO:0001921-&&-positive regulation of receptor recycling-%%-GO:1903426-&&-regulation of reactive oxygen species biosynthetic process-%%-GO:0034599-&&-cellular response to oxidative stress-%%-GO:0031623-&&-receptor internalization-%%-GO:1903285-&&-positive regulation of hydrogen peroxide catabolic process-%%-GO:0006644-&&-phospholipid metabolic process-%%-GO:0001774-&&-mic…	["KEGG-&-1&-hsa05012-&&-Parkinson's disease-%%-hsa05010-&&-Alzheimer's disease"]
ICAM1	intercellular adhesion molecule 1	gene	Homo sapiens (Human)-&&-9606	["biological_process-&-1&-GO:0034698-&&-response to gonadotropin-%%-GO:0045471-&&-response to ethanol-%%-GO:0071356-&&-cellular response to tumor necrosis factor-%%-GO:0022614-&&-membrane to membrane docking-%%-GO:0030198-&&-extracellular matrix organization-%%-GO:1902042-&&-negative regulation of extrinsic apoptotic signaling pathway via death domain receptors-%%-GO:0045429-&&-positive regulatio…	["KEGG-&-1&-hsa05164-&&-Influenza A-%%-hsa04668-&&-TNF signaling pathway-%%-hsa04933-&&-AGE-RAGE signaling pathway in diabetic complications-%%-hsa04064-&&-NF-kappa B signaling pathway-%%-hsa04514-&&-Cell adhesion molecules (CAMs)-%%-hsa05144-&&-Malaria-%%-hsa04650-&&-Natural killer cell mediated cytotoxicity-%%-hsa05169-&&-Epstein-Barr virus infection-%%-hsa05416-&&-Viral myocarditis-%%-hsa05143…
AUTS2	autism susceptibility candidate 2	gene	Homo sapiens (Human)-&&-9606	["biological_process-&-1&-GO:0045944-&&-positive regulation of transcription from RNA polymerase II promoter-%%-GO:0051571-&&-positive regulation of histone H3-K4 methylation-%%-GO:0060013-&&-righting reflex-%%-GO:0098582-&&-innate vocalization behavior-%%-GO:0008150-&&-biological_process-%%-GO:2000620-&&-positive regulation of histone H4-K16 acetylation","cellular_component-&-1&-GO:0005575-&&-ce…
ITCH	itchy E3 ubiquitin protein ligase	gene	Homo sapiens (Human)-&&-9606	["biological_process-&-1&-GO:0045732-&&-positive regulation of protein catabolic process-%%-GO:0006511-&&-ubiquitin-dependent protein catabolic process-%%-GO:0001558-&&-regulation of cell growth-%%-GO:0035872-&&-nucleotide-binding domain, leucine rich repeat containing receptor signaling pathway-%%-GO:0046718-&&-viral entry into host cell-%%-GO:0070534-&&-protein K63-linked ubiquitination-%%-GO:0…	["KEGG-&-1&-hsa04668-&&-TNF signaling pathway-%%-hsa04932-&&-Non-alcoholic fatty liver disease (NAFLD)-%%-hsa04120-&&-Ubiquitin mediated proteolysis-%%-hsa04144-&&-Endocytosis"]
NPM1	nucleophosmin (nucleolar phosphoprotein B23, numatrin)	gene	Homo sapiens (Human)-&&-9606	["biological_process-&-1&-GO:0007569-&&-cell aging-%%-GO:0010826-&&-negative regulation of centrosome duplication-%%-GO:0007098-&&-centrosome cycle-%%-GO:0006886-&&-intracellular protein transport-%%-GO:0042255-&&-ribosome assembly-%%-GO:0034080-&&-CENP-A containing nucleosome assembly-%%-GO:0044387-&&-negative regulation of protein kinase activity by regulation of protein phosphorylation-%%-GO:0…
RPL13	ribosomal protein L13	gene	Homo sapiens (Human)-&&-9606	["biological_process-&-1&-GO:0016259-&&-selenocysteine metabolic process-%%-GO:0006412-&&-translation-%%-GO:0006414-&&-translational elongation-%%-GO:0044267-&&-cellular protein metabolic process-%%-GO:0019083-&&-viral transcription-%%-GO:0006415-&&-translational termination-%%-GO:0044281-&&-small molecule metabolic process-%%-GO:0006614-&&-SRP-dependent cotranslational protein targeting to membr…	["KEGG-&-1&-hsa03010-&&-Ribosome"]
EPB41L2	erythrocyte membrane protein band 4.1 like 2	gene	Homo sapiens (Human)-&&-9606	["biological_process-&-1&-GO:0030866-&&-cortical actin cytoskeleton organization","cellular_component-&-1&-GO:0008180-&&-COP9 signalosome-%%-GO:0019898-&&-extrinsic component of membrane-%%-GO:0030054-&&-cell junction-%%-GO:0008091-&&-spectrin-%%-GO:0070062-&&-extracellular exosome-%%-GO:0005654-&&-nucleoplasm-%%-GO:0005634-&&-nucleus-%%-GO:0005886-&&-plasma membrane-%%-GO:0005925-&&-focal adhesi…	["KEGG-&-1&-hsa04530-&&-Tight junction"]
NANOG	Nanog homeobox	gene	Homo sapiens (Human)-&&-9606	["biological_process-&-1&-GO:0001714-&&-endodermal cell fate specification-%%-GO:0006355-&&-regulation of transcription, DNA-templated-%%-GO:0006351-&&-transcription, DNA-templated-%%-GO:0035019-&&-somatic stem cell population maintenance-%%-GO:0045944-&&-positive regulation of transcription from RNA polymerase II promoter-%%-GO:0008283-&&-cell proliferation-%%-GO:0030154-&&-cell differentiation-…	["KEGG-&-1&-hsa04550-&&-Signaling pathways regulating pluripotency of stem cells-%%-hsa05205-&&-Proteoglycans in cancer"]
RPL5	ribosomal protein L5	gene	Homo sapiens (Human)-&&-9606	["biological_process-&-1&-GO:0016259-&&-selenocysteine metabolic process-%%-GO:0006412-&&-translation-%%-GO:0000027-&&-ribosomal large subunit assembly-%%-GO:0006414-&&-translational elongation-%%-GO:0044267-&&-cellular protein metabolic process-%%-GO:0006415-&&-translational termination-%%-GO:0034641-&&-cellular nitrogen compound metabolic process-%%-GO:0001887-&&-selenium compound metabolic pro…	["KEGG-&-1&-hsa03010-&&-Ribosome"]
RPL6	ribosomal protein L6	gene	Homo sapiens (Human)-&&-9606	["biological_process-&-1&-GO:0016259-&&-selenocysteine metabolic process-%%-GO:0006412-&&-translation-%%-GO:0000027-&&-ribosomal large subunit assembly-%%-GO:0006355-&&-regulation of transcription, DNA-templated-%%-GO:0006414-&&-translational elongation-%%-GO:0044267-&&-cellular protein metabolic process-%%-GO:0006415-&&-translational termination-%%-GO:0006614-&&-SRP-dependent cotranslational pro…	["KEGG-&-1&-hsa03010-&&-Ribosome"]
SMARCAD1	SWI/SNF-related, matrix-associated actin-dependent regulator of chromatin, subfamily a, containing DEAD/H box 1	gene	Homo sapiens (Human)-&&-9606	["biological_process-&-1&-GO:0045893-&&-positive regulation of transcription, DNA-templated-%%-GO:0016568-&&-chromatin modification-%%-GO:0070933-&&-histone H4 deacetylation-%%-GO:0051304-&&-chromosome separation-%%-GO:0000018-&&-regulation of DNA recombination-%%-GO:0043044-&&-ATP-dependent chromatin remodeling-%%-GO:0009117-&&-nucleotide metabolic process-%%-GO:0051260-&&-protein homooligomeriz…	["KEGG-&-1&-hsa04550-&&-Signaling pathways regulating pluripotency of stem cells"]
SLC39A7	solute carrier family 39 member 7	gene	Homo sapiens (Human)-&&-9606	["biological_process-&-1&-GO:0071577-&&-zinc II ion transmembrane transport-%%-GO:0006882-&&-cellular zinc ion homeostasis-%%-GO:0055085-&&-transmembrane transport","cellular_component-&-1&-GO:0016021-&&-integral component of membrane-%%-GO:0005789-&&-endoplasmic reticulum membrane-%%-GO:0005783-&&-endoplasmic reticulum-%%-GO:0016020-&&-membrane-%%-GO:0005654-&&-nucleoplasm-%%-GO:0005794-&&-Golgi…
HSP90AB1	heat shock protein 90kDa alpha family class B member 1	gene	Homo sapiens (Human)-&&-9606	["biological_process-&-1&-GO:0038096-&&-Fc-gamma receptor signaling pathway involved in phagocytosis-%%-GO:0035872-&&-nucleotide-binding domain, leucine rich repeat containing receptor signaling pathway-%%-GO:0031396-&&-regulation of protein ubiquitination-%%-GO:0034605-&&-cellular response to heat-%%-GO:0071407-&&-cellular response to organic cyclic compound-%%-GO:0006457-&&-protein folding-%%-G…	["KEGG-&-1&-hsa04915-&&-Estrogen signaling pathway-%%-hsa04914-&&-Progesterone-mediated oocyte maturation-%%-hsa05200-&&-Pathways in cancer-%%-hsa04141-&&-Protein processing in endoplasmic reticulum-%%-hsa04621-&&-NOD-like receptor signaling pathway-%%-hsa05215-&&-Prostate cancer-%%-hsa04151-&&-PI3K-Akt signaling pathway-%%-hsa04612-&&-Antigen processing and presentation"]
NMT1	N-myristoyltransferase 1	gene	Homo sapiens (Human)-&&-9606	["biological_process-&-1&-GO:0016056-&&-rhodopsin mediated signaling pathway-%%-GO:0001701-&&-in utero embryonic development-%%-GO:0018008-&&-N-terminal peptidyl-glycine N-myristoylation-%%-GO:0022400-&&-regulation of rhodopsin mediated signaling pathway-%%-GO:0007603-&&-phototransduction, visible light-%%-GO:0097193-&&-intrinsic apoptotic signaling pathway-%%-GO:0012501-&&-programmed cell death-…
DEK	DEK proto-oncogene	gene	Homo sapiens (Human)-&&-9606	["biological_process-&-1&-GO:0006357-&&-regulation of transcription from RNA polymerase II promoter-%%-GO:0045815-&&-positive regulation of gene expression, epigenetic-%%-GO:0019079-&&-viral genome replication-%%-GO:0007165-&&-signal transduction-%%-GO:0016568-&&-chromatin modification-%%-GO:2000779-&&-regulation of double-strand break repair-%%-GO:0006366-&&-transcription from RNA polymerase II …
SPATS2L	spermatogenesis associated serine rich 2 like	gene	Homo sapiens (Human)-&&-9606	["cellular_component-&-1&-GO:0005737-&&-cytoplasm-%%-GO:0005730-&&-nucleolus-%%-GO:0043234-&&-protein complex","molecular_function-&-1&-GO:0044822-&&-poly(A) RNA binding"]
HDAC5	histone deacetylase 5	gene	Homo sapiens (Human)-&&-9606	["biological_process-&-1&-GO:0090051-&&-negative regulation of cell migration involved in sprouting angiogenesis-%%-GO:0010832-&&-negative regulation of myotube differentiation-%%-GO:0042113-&&-B cell activation-%%-GO:0045892-&&-negative regulation of transcription, DNA-templated-%%-GO:0014823-&&-response to activity-%%-GO:0016575-&&-histone deacetylation-%%-GO:0045944-&&-positive regulation of t…	["KEGG-&-1&-hsa05203-&&-Viral carcinogenesis-%%-hsa05169-&&-Epstein-Barr virus infection-%%-hsa05034-&&-Alcoholism"]
HSP90AA1	heat shock protein 90kDa alpha family class A member 1	gene	Homo sapiens (Human)-&&-9606	["biological_process-&-1&-GO:0051131-&&-chaperone-mediated protein complex assembly-%%-GO:0010659-&&-cardiac muscle cell apoptotic process-%%-GO:0038096-&&-Fc-gamma receptor signaling pathway involved in phagocytosis-%%-GO:0046209-&&-nitric oxide metabolic process-%%-GO:0031396-&&-regulation of protein ubiquitination-%%-GO:0034605-&&-cellular response to heat-%%-GO:0045793-&&-positive regulation …	["KEGG-&-1&-hsa04915-&&-Estrogen signaling pathway-%%-hsa04914-&&-Progesterone-mediated oocyte maturation-%%-hsa04141-&&-Protein processing in endoplasmic reticulum-%%-hsa05200-&&-Pathways in cancer-%%-hsa04621-&&-NOD-like receptor signaling pathway-%%-hsa04151-&&-PI3K-Akt signaling pathway-%%-hsa05215-&&-Prostate cancer-%%-hsa04612-&&-Antigen processing and presentation"]
HSPA4	heat shock protein family A (Hsp70) member 4	gene	Homo sapiens (Human)-&&-9606	["biological_process-&-1&-GO:0051131-&&-chaperone-mediated protein complex assembly-%%-GO:0006986-&&-response to unfolded protein-%%-GO:0045040-&&-protein import into mitochondrial outer membrane","cellular_component-&-1&-GO:0070062-&&-extracellular exosome-%%-GO:0005829-&&-cytosol","molecular_function-&-1&-GO:0005524-&&-ATP binding-%%-GO:0005515-&&-protein binding"]	["KEGG-&-1&-hsa04612-&&-Antigen processing and presentation"]
CPSF7	cleavage and polyadenylation specific factor 7	gene	Homo sapiens (Human)-&&-9606	["biological_process-&-1&-GO:0006369-&&-termination of RNA polymerase II transcription-%%-GO:0000398-&&-mRNA splicing, via spliceosome-%%-GO:0031124-&&-mRNA 3'-end processing-%%-GO:0006366-&&-transcription from RNA polymerase II promoter-%%-GO:0051262-&&-protein tetramerization-%%-GO:0010467-&&-gene expression-%%-GO:0008380-&&-RNA splicing","cellular_component-&-1&-GO:0016020-&&-membrane-%%-GO:00…	["KEGG-&-1&-hsa03015-&&-mRNA surveillance pathway"]
KDM5C	lysine demethylase 5C	gene	Homo sapiens (Human)-&&-9606	["biological_process-&-1&-GO:0055114-&&-oxidation-reduction process-%%-GO:0006351-&&-transcription, DNA-templated-%%-GO:0045892-&&-negative regulation of transcription, DNA-templated-%%-GO:0006325-&&-chromatin organization-%%-GO:0034720-&&-histone H3-K4 demethylation-%%-GO:0048511-&&-rhythmic process","cellular_component-&-1&-GO:0005634-&&-nucleus-%%-GO:0005654-&&-nucleoplasm","molecular_function…
DDX17	DEAD-box helicase 17	gene	Homo sapiens (Human)-&&-9606	["biological_process-&-1&-GO:0010501-&&-RNA secondary structure unwinding-%%-GO:0006351-&&-transcription, DNA-templated-%%-GO:0045944-&&-positive regulation of transcription from RNA polymerase II promoter-%%-GO:2001014-&&-regulation of skeletal muscle cell differentiation-%%-GO:0006396-&&-RNA processing-%%-GO:0033148-&&-positive regulation of intracellular estrogen receptor signaling pathway","c…
RBM10	RNA binding motif protein 10	gene	Homo sapiens (Human)-&&-9606	["biological_process-&-1&-GO:0042981-&&-regulation of apoptotic process-%%-GO:0000381-&&-regulation of alternative mRNA splicing, via spliceosome-%%-GO:0008380-&&-RNA splicing-%%-GO:0006397-&&-mRNA processing-%%-GO:0008150-&&-biological_process","cellular_component-&-1&-GO:0005654-&&-nucleoplasm-%%-GO:0005634-&&-nucleus","molecular_function-&-1&-GO:0044822-&&-poly(A) RNA binding-%%-GO:0032403-&&-…
SRSF10	serine/arginine-rich splicing factor 10	gene	Homo sapiens (Human)-&&-9606	["biological_process-&-1&-GO:0006376-&&-mRNA splice site selection-%%-GO:0048025-&&-negative regulation of mRNA splicing, via spliceosome-%%-GO:0000375-&&-RNA splicing, via transesterification reactions-%%-GO:0016482-&&-cytosolic transport-%%-GO:0000244-&&-spliceosomal tri-snRNP complex assembly-%%-GO:0006406-&&-mRNA export from nucleus-%%-GO:0006355-&&-regulation of transcription, DNA-templated-…	["KEGG-&-1&-hsa03040-&&-Spliceosome"]
CSNK2B	casein kinase 2 beta	gene	Homo sapiens (Human)-&&-9606	["biological_process-&-1&-GO:0032927-&&-positive regulation of activin receptor signaling pathway-%%-GO:0061154-&&-endothelial tube morphogenesis-%%-GO:0007411-&&-axon guidance-%%-GO:0010862-&&-positive regulation of pathway-restricted SMAD protein phosphorylation-%%-GO:0043623-&&-cellular protein complex assembly-%%-GO:0051101-&&-regulation of DNA binding-%%-GO:0007165-&&-signal transduction-%%-…	["KEGG-&-1&-hsa04520-&&-Adherens junction-%%-hsa03008-&&-Ribosome biogenesis in eukaryotes-%%-hsa04064-&&-NF-kappa B signaling pathway-%%-hsa05162-&&-Measles-%%-hsa05168-&&-Herpes simplex infection-%%-hsa05169-&&-Epstein-Barr virus infection-%%-hsa04530-&&-Tight junction-%%-hsa04310-&&-Wnt signaling pathway"]
CSNK2A2	casein kinase 2 alpha 2	gene	Homo sapiens (Human)-&&-9606	["biological_process-&-1&-GO:0007411-&&-axon guidance-%%-GO:0006355-&&-regulation of transcription, DNA-templated-%%-GO:0006351-&&-transcription, DNA-templated-%%-GO:1903955-&&-positive regulation of protein targeting to mitochondrion-%%-GO:0016055-&&-Wnt signaling pathway-%%-GO:0006915-&&-apoptotic process-%%-GO:0071174-&&-mitotic spindle checkpoint-%%-GO:0000278-&&-mitotic cell cycle-%%-GO:0006…	["KEGG-&-1&-hsa04520-&&-Adherens junction-%%-hsa03008-&&-Ribosome biogenesis in eukaryotes-%%-hsa04064-&&-NF-kappa B signaling pathway-%%-hsa05162-&&-Measles-%%-hsa05168-&&-Herpes simplex infection-%%-hsa05169-&&-Epstein-Barr virus infection-%%-hsa04310-&&-Wnt signaling pathway-%%-hsa04530-&&-Tight junction"]
NFYA	nuclear transcription factor Y subunit alpha	gene	Homo sapiens (Human)-&&-9606	["biological_process-&-1&-GO:0045893-&&-positive regulation of transcription, DNA-templated-%%-GO:0006355-&&-regulation of transcription, DNA-templated-%%-GO:0048511-&&-rhythmic process-%%-GO:0044281-&&-small molecule metabolic process-%%-GO:0006366-&&-transcription from RNA polymerase II promoter","cellular_component-&-1&-GO:0016602-&&-CCAAT-binding factor complex-%%-GO:0005654-&&-nucleoplasm-%%…	["KEGG-&-1&-hsa05152-&&-Tuberculosis-%%-hsa04612-&&-Antigen processing and presentation"]
IGSF8	immunoglobulin superfamily member 8	gene	Homo sapiens (Human)-&&-9606	["biological_process-&-1&-GO:0007519-&&-skeletal muscle tissue development-%%-GO:0008283-&&-cell proliferation-%%-GO:0007399-&&-nervous system development-%%-GO:0007338-&&-single fertilization-%%-GO:0006928-&&-movement of cell or subcellular component","cellular_component-&-1&-GO:0016020-&&-membrane-%%-GO:0016021-&&-integral component of membrane-%%-GO:0005886-&&-plasma membrane-%%-GO:0070062-&&-…
CSNK2A1	casein kinase 2 alpha 1	gene	Homo sapiens (Human)-&&-9606	["biological_process-&-1&-GO:0030177-&&-positive regulation of Wnt signaling pathway-%%-GO:0007411-&&-axon guidance-%%-GO:0050790-&&-regulation of catalytic activity-%%-GO:0046777-&&-protein autophosphorylation-%%-GO:0006355-&&-regulation of transcription, DNA-templated-%%-GO:0043154-&&-negative regulation of cysteine-type endopeptidase activity involved in apoptotic process-%%-GO:0045732-&&-posi…	["KEGG-&-1&-hsa04520-&&-Adherens junction-%%-hsa03008-&&-Ribosome biogenesis in eukaryotes-%%-hsa04064-&&-NF-kappa B signaling pathway-%%-hsa05162-&&-Measles-%%-hsa05168-&&-Herpes simplex infection-%%-hsa05169-&&-Epstein-Barr virus infection-%%-hsa04310-&&-Wnt signaling pathway-%%-hsa04530-&&-Tight junction"]	["CSNK2A1"]	TRUE
KANK2	KN motif and ankyrin repeat domains 2	gene	Homo sapiens (Human)-&&-9606	["biological_process-&-1&-GO:0008285-&&-negative regulation of cell proliferation-%%-GO:0006351-&&-transcription, DNA-templated-%%-GO:0033147-&&-negative regulation of intracellular estrogen receptor signaling pathway-%%-GO:0043069-&&-negative regulation of programmed cell death-%%-GO:0070563-&&-negative regulation of vitamin D receptor signaling pathway-%%-GO:0000122-&&-negative regulation of tr…
CSN2	casein beta	gene	Homo sapiens (Human)-&&-9606	["biological_process-&-1&-GO:0043086-&&-negative regulation of catalytic activity-%%-GO:0007595-&&-lactation-%%-GO:0006816-&&-calcium ion transport-%%-GO:1903488-&&-negative regulation of lactation","cellular_component-&-1&-GO:0005576-&&-extracellular region-%%-GO:0005615-&&-extracellular space","molecular_function-&-1&-GO:0005215-&&-transporter activity-%%-GO:0004857-&&-enzyme inhibitor activity…	["KEGG-&-1&-hsa04917-&&-Prolactin signaling pathway"]
NFKBIB	NFKB inhibitor beta	gene	Homo sapiens (Human)-&&-9606	["biological_process-&-1&-GO:0034134-&&-toll-like receptor 2 signaling pathway-%%-GO:0002224-&&-toll-like receptor signaling pathway-%%-GO:0038124-&&-toll-like receptor TLR6:TLR2 signaling pathway-%%-GO:0032481-&&-positive regulation of type I interferon production-%%-GO:0035666-&&-TRIF-dependent toll-like receptor signaling pathway-%%-GO:0071222-&&-cellular response to lipopolysaccharide-%%-GO:0…	["KEGG-&-1&-hsa05145-&&-Toxoplasmosis-%%-hsa05164-&&-Influenza A-%%-hsa04920-&&-Adipocytokine signaling pathway-%%-hsa04660-&&-T cell receptor signaling pathway-%%-hsa04722-&&-Neurotrophin signaling pathway-%%-hsa05140-&&-Leishmaniasis-%%-hsa05162-&&-Measles-%%-hsa05131-&&-Shigellosis-%%-hsa05169-&&-Epstein-Barr virus infection-%%-hsa04621-&&-NOD-like receptor signaling pathway-%%-hsa04622-&&-RIG…
LUZP4	leucine zipper protein 4	gene	Homo sapiens (Human)-&&-9606	["biological_process-&-1&-GO:0016049-&&-cell growth-%%-GO:0006406-&&-mRNA export from nucleus","cellular_component-&-1&-GO:0005634-&&-nucleus-%%-GO:0005737-&&-cytoplasm","molecular_function-&-1&-GO:0044822-&&-poly(A) RNA binding-%%-GO:0003727-&&-single-stranded RNA binding-%%-GO:0005515-&&-protein binding-%%-GO:0003697-&&-single-stranded DNA binding"]
CSN1S1	alpha s1	gene	Homo sapiens (Human)-&&-9606	["biological_process-&-1&-GO:0055085-&&-transmembrane transport","cellular_component-&-1&-GO:0005576-&&-extracellular region-%%-GO:0005615-&&-extracellular space","molecular_function-&-1&-GO:0005215-&&-transporter activity"]
BRD2	bromodomain containing 2	gene	Homo sapiens (Human)-&&-9606	["biological_process-&-1&-GO:0006351-&&-transcription, DNA-templated-%%-GO:0006357-&&-regulation of transcription from RNA polymerase II promoter-%%-GO:0006334-&&-nucleosome assembly-%%-GO:0007283-&&-spermatogenesis-%%-GO:0016568-&&-chromatin modification","cellular_component-&-1&-GO:0005737-&&-cytoplasm-%%-GO:0005634-&&-nucleus","molecular_function-&-1&-GO:0070577-&&-lysine-acetylated histone bi…
NXF1	nuclear RNA export factor 1	gene	Homo sapiens (Human)-&&-9606	["biological_process-&-1&-GO:0006406-&&-mRNA export from nucleus-%%-GO:0016973-&&-poly(A)+ mRNA export from nucleus-%%-GO:0016032-&&-viral process-%%-GO:0010467-&&-gene expression","cellular_component-&-1&-GO:0000346-&&-transcription export complex-%%-GO:0005643-&&-nuclear pore-%%-GO:0042405-&&-nuclear inclusion body-%%-GO:0005634-&&-nucleus-%%-GO:0005829-&&-cytosol-%%-GO:0005654-&&-nucleoplasm-%…	["KEGG-&-1&-hsa05164-&&-Influenza A-%%-hsa03008-&&-Ribosome biogenesis in eukaryotes-%%-hsa03015-&&-mRNA surveillance pathway-%%-hsa05168-&&-Herpes simplex infection-%%-hsa03013-&&-RNA transport"]
PIP4K2C	phosphatidylinositol-5-phosphate 4-kinase type 2 gamma	gene	Homo sapiens (Human)-&&-9606	["biological_process-&-1&-GO:0046854-&&-phosphatidylinositol phosphorylation-%%-GO:2000786-&&-positive regulation of autophagosome assembly-%%-GO:0010506-&&-regulation of autophagy-%%-GO:0006661-&&-phosphatidylinositol biosynthetic process-%%-GO:0044281-&&-small molecule metabolic process-%%-GO:0006644-&&-phospholipid metabolic process","cellular_component-&-1&-GO:0005776-&&-autophagosome-%%-GO:0…	["KEGG-&-1&-hsa04070-&&-Phosphatidylinositol signaling system-%%-hsa00562-&&-Inositol phosphate metabolism-%%-hsa04810-&&-Regulation of actin cytoskeleton"]
RNF2	ring finger protein 2	gene	Homo sapiens (Human)-&&-9606	["biological_process-&-1&-GO:0001702-&&-gastrulation with mouth forming second-%%-GO:0021510-&&-spinal cord development-%%-GO:0044267-&&-cellular protein metabolic process-%%-GO:0009948-&&-anterior/posterior axis specification-%%-GO:0007281-&&-germ cell development-%%-GO:0043687-&&-post-translational protein modification-%%-GO:0043433-&&-negative regulation of sequence-specific DNA binding transc…
SIN3A	SIN3 transcription regulator family member A	gene	Homo sapiens (Human)-&&-9606	["biological_process-&-1&-GO:0031937-&&-positive regulation of chromatin silencing-%%-GO:1900181-&&-negative regulation of protein localization to nucleus-%%-GO:0045892-&&-negative regulation of transcription, DNA-templated-%%-GO:0043619-&&-regulation of transcription from RNA polymerase II promoter in response to oxidative stress-%%-GO:0002230-&&-positive regulation of defense response to virus …	["KEGG-&-1&-hsa05202-&&-Transcriptional misregulation in cancer-%%-hsa05016-&&-Huntington's disease-%%-hsa04919-&&-Thyroid hormone signaling pathway"]
MAPK14	mitogen-activated protein kinase 14	gene	Homo sapiens (Human)-&&-9606	["biological_process-&-1&-GO:0000902-&&-cell morphogenesis-%%-GO:0006006-&&-glucose metabolic process-%%-GO:0006357-&&-regulation of transcription from RNA polymerase II promoter-%%-GO:0045648-&&-positive regulation of erythrocyte differentiation-%%-GO:0071222-&&-cellular response to lipopolysaccharide-%%-GO:0034162-&&-toll-like receptor 9 signaling pathway-%%-GO:0042692-&&-muscle cell differenti…	["KEGG-&-1&-hsa05132-&&-Salmonella infection-%%-hsa05164-&&-Influenza A-%%-hsa04668-&&-TNF signaling pathway-%%-hsa04660-&&-T cell receptor signaling pathway-%%-hsa05140-&&-Leishmaniasis-%%-hsa04550-&&-Signaling pathways regulating pluripotency of stem cells-%%-hsa05131-&&-Shigellosis-%%-hsa05142-&&-Chagas disease (American trypanosomiasis)-%%-hsa05160-&&-Hepatitis C-%%-hsa04621-&&-NOD-like recep…
STAC3	SH3 and cysteine rich domain 3	gene	Homo sapiens (Human)-&&-9606	["biological_process-&-1&-GO:0007274-&&-neuromuscular synaptic transmission-%%-GO:0003009-&&-skeletal muscle contraction-%%-GO:0035556-&&-intracellular signal transduction-%%-GO:0048741-&&-skeletal muscle fiber development","cellular_component-&-1&-GO:0005622-&&-intracellular","molecular_function-&-1&-GO:0046872-&&-metal ion binding-%%-GO:0005515-&&-protein binding-%%-GO:0042802-&&-identical prot…
SREK1	splicing regulatory glutamic acid/lysine-rich protein 1	gene	Homo sapiens (Human)-&&-9606	["biological_process-&-1&-GO:0008380-&&-RNA splicing-%%-GO:0006397-&&-mRNA processing","cellular_component-&-1&-GO:0005681-&&-spliceosomal complex-%%-GO:0005654-&&-nucleoplasm","molecular_function-&-1&-GO:0044822-&&-poly(A) RNA binding-%%-GO:0000166-&&-nucleotide binding-%%-GO:0005515-&&-protein binding"]
RING1	ring finger protein 1	gene	Homo sapiens (Human)-&&-9606	["biological_process-&-1&-GO:0050790-&&-regulation of catalytic activity-%%-GO:0009952-&&-anterior/posterior pattern specification-%%-GO:0048593-&&-camera-type eye morphogenesis-%%-GO:0044267-&&-cellular protein metabolic process-%%-GO:0016925-&&-protein sumoylation-%%-GO:0043687-&&-post-translational protein modification-%%-GO:0045892-&&-negative regulation of transcription, DNA-templated-%%-GO:…
GMNN	geminin, DNA replication inhibitor	gene	Homo sapiens (Human)-&&-9606	["biological_process-&-1&-GO:0008156-&&-negative regulation of DNA replication-%%-GO:0009887-&&-organ morphogenesis-%%-GO:0006461-&&-protein complex assembly-%%-GO:0045892-&&-negative regulation of transcription, DNA-templated-%%-GO:0000278-&&-mitotic cell cycle-%%-GO:0045786-&&-negative regulation of cell cycle","cellular_component-&-1&-GO:0005634-&&-nucleus-%%-GO:0005737-&&-cytoplasm-%%-GO:0005…
PPAN-P2RY11	PPAN-P2RY11 readthrough	gene	Homo sapiens (Human)-&&-9606
LUC7L	LUC7 like	gene	Homo sapiens (Human)-&&-9606	["biological_process-&-1&-GO:0045843-&&-negative regulation of striated muscle tissue development-%%-GO:0006376-&&-mRNA splice site selection","cellular_component-&-1&-GO:0071004-&&-U2-type prespliceosome-%%-GO:0005685-&&-U1 snRNP","molecular_function-&-1&-GO:0050733-&&-RS domain binding-%%-GO:0005515-&&-protein binding-%%-GO:0042802-&&-identical protein binding-%%-GO:0003729-&&-mRNA binding"]
FGF2	fibroblast growth factor 2	gene	Homo sapiens (Human)-&&-9606	["biological_process-&-1&-GO:0061045-&&-negative regulation of wound healing-%%-GO:0043552-&&-positive regulation of phosphatidylinositol 3-kinase activity-%%-GO:0010863-&&-positive regulation of phospholipase C activity-%%-GO:1903672-&&-positive regulation of sprouting angiogenesis-%%-GO:0008284-&&-positive regulation of cell proliferation-%%-GO:0030198-&&-extracellular matrix organization-%%-GO…	["KEGG-&-1&-hsa04014-&&-Ras signaling pathway-%%-hsa04015-&&-Rap1 signaling pathway-%%-hsa05200-&&-Pathways in cancer-%%-hsa05218-&&-Melanoma-%%-hsa04550-&&-Signaling pathways regulating pluripotency of stem cells-%%-hsa04810-&&-Regulation of actin cytoskeleton-%%-hsa04151-&&-PI3K-Akt signaling pathway-%%-hsa04010-&&-MAPK signaling pathway-%%-hsa05205-&&-Proteoglycans in cancer"]
FGF1	fibroblast growth factor 1	gene	Homo sapiens (Human)-&&-9606	["biological_process-&-1&-GO:0008286-&&-insulin receptor signaling pathway-%%-GO:0001759-&&-organ induction-%%-GO:0008284-&&-positive regulation of cell proliferation-%%-GO:0034605-&&-cellular response to heat-%%-GO:0045766-&&-positive regulation of angiogenesis-%%-GO:0007264-&&-small GTPase mediated signal transduction-%%-GO:0008543-&&-fibroblast growth factor receptor signaling pathway-%%-GO:00…	["KEGG-&-1&-hsa04014-&&-Ras signaling pathway-%%-hsa04015-&&-Rap1 signaling pathway-%%-hsa05200-&&-Pathways in cancer-%%-hsa05218-&&-Melanoma-%%-hsa04810-&&-Regulation of actin cytoskeleton-%%-hsa04151-&&-PI3K-Akt signaling pathway-%%-hsa04010-&&-MAPK signaling pathway-%%-hsa04390-&&-Hippo signaling pathway"]
DTD1	D-tyrosyl-tRNA deacylase 1	gene	Homo sapiens (Human)-&&-9606	["biological_process-&-1&-GO:0006450-&&-regulation of translational fidelity-%%-GO:0019478-&&-D-amino acid catabolic process-%%-GO:0006260-&&-DNA replication-%%-GO:0006399-&&-tRNA metabolic process","cellular_component-&-1&-GO:0005737-&&-cytoplasm-%%-GO:0005634-&&-nucleus","molecular_function-&-1&-GO:0046872-&&-metal ion binding-%%-GO:0002161-&&-aminoacyl-tRNA editing activity-%%-GO:0051500-&&-D-…
PACS1	phosphofurin acidic cluster sorting protein 1	gene	Homo sapiens (Human)-&&-9606	["biological_process-&-1&-GO:0072661-&&-protein targeting to plasma membrane-%%-GO:0032092-&&-positive regulation of protein binding-%%-GO:0050690-&&-regulation of defense response to virus by virus-%%-GO:0016032-&&-viral process-%%-GO:0000042-&&-protein targeting to Golgi","cellular_component-&-1&-GO:0030137-&&-COPI-coated vesicle-%%-GO:0048471-&&-perinuclear region of cytoplasm-%%-GO:0005829-&&…
MCRS1	microspherule protein 1	gene	Homo sapiens (Human)-&&-9606	["biological_process-&-1&-GO:0006355-&&-regulation of transcription, DNA-templated-%%-GO:0043984-&&-histone H4-K16 acetylation-%%-GO:0043981-&&-histone H4-K5 acetylation-%%-GO:0006464-&&-cellular protein modification process-%%-GO:0051974-&&-negative regulation of telomerase activity-%%-GO:0006310-&&-DNA recombination-%%-GO:0006351-&&-transcription, DNA-templated-%%-GO:1904357-&&-negative regulat…	["KEGG-&-1&-hsa05168-&&-Herpes simplex infection"]
IWS1	IWS1, SUPT6H interacting protein	gene	Homo sapiens (Human)-&&-9606	["biological_process-&-1&-GO:0006355-&&-regulation of transcription, DNA-templated-%%-GO:0050684-&&-regulation of mRNA processing-%%-GO:0006351-&&-transcription, DNA-templated-%%-GO:0090239-&&-regulation of histone H4 acetylation-%%-GO:0010793-&&-regulation of mRNA export from nucleus-%%-GO:2001253-&&-regulation of histone H3-K36 trimethylation-%%-GO:0008380-&&-RNA splicing-%%-GO:0006397-&&-mRNA …
XKRY2	XK related, Y-linked 2	gene	Homo sapiens (Human)-&&-9606	["cellular_component-&-1&-GO:0016021-&&-integral component of membrane"]
CREBBP	CREB binding protein	gene	Homo sapiens (Human)-&&-9606	["biological_process-&-1&-GO:0006461-&&-protein complex assembly-%%-GO:0018076-&&-N-terminal peptidyl-lysine acetylation-%%-GO:0042592-&&-homeostatic process-%%-GO:0034605-&&-cellular response to heat-%%-GO:0001666-&&-response to hypoxia-%%-GO:0071456-&&-cellular response to hypoxia-%%-GO:0006367-&&-transcription initiation from RNA polymerase II promoter-%%-GO:1901224-&&-positive regulation of N…	["KEGG-&-1&-hsa05164-&&-Influenza A-%%-hsa05215-&&-Prostate cancer-%%-hsa04350-&&-TGF-beta signaling pathway-%%-hsa04024-&&-cAMP signaling pathway-%%-hsa05206-&&-MicroRNAs in cancer-%%-hsa05200-&&-Pathways in cancer-%%-hsa05211-&&-Renal cell carcinoma-%%-hsa05168-&&-Herpes simplex infection-%%-hsa05161-&&-Hepatitis B-%%-hsa05016-&&-Huntington's disease-%%-hsa04919-&&-Thyroid hormone signaling pat…
ATF2	activating transcription factor 2	gene	Homo sapiens (Human)-&&-9606	["biological_process-&-1&-GO:0006357-&&-regulation of transcription from RNA polymerase II promoter-%%-GO:0006974-&&-cellular response to DNA damage stimulus-%%-GO:0050680-&&-negative regulation of epithelial cell proliferation-%%-GO:0043525-&&-positive regulation of neuron apoptotic process-%%-GO:0006355-&&-regulation of transcription, DNA-templated-%%-GO:0009414-&&-response to water deprivation…	["KEGG-&-1&-hsa05164-&&-Influenza A-%%-hsa05031-&&-Amphetamine addiction-%%-hsa04668-&&-TNF signaling pathway-%%-hsa04925-&&-Aldosterone synthesis and secretion-%%-hsa04211-&&-Longevity regulating pathway-%%-hsa05030-&&-Cocaine addiction-%%-hsa04022-&&-cGMP-PKG signaling pathway-%%-hsa05169-&&-Epstein-Barr virus infection-%%-hsa04918-&&-Thyroid hormone synthesis-%%-hsa04010-&&-MAPK signaling path…
RBM17	RNA binding motif protein 17	gene	Homo sapiens (Human)-&&-9606	["biological_process-&-1&-GO:0000380-&&-alternative mRNA splicing, via spliceosome","cellular_component-&-1&-GO:0005681-&&-spliceosomal complex","molecular_function-&-1&-GO:0000166-&&-nucleotide binding-%%-GO:0005515-&&-protein binding-%%-GO:0003723-&&-RNA binding"]	["KEGG-&-1&-hsa03040-&&-Spliceosome"]
NAF1	nuclear assembly factor 1 ribonucleoprotein	gene	Homo sapiens (Human)-&&-9606	["biological_process-&-1&-GO:0006364-&&-rRNA processing-%%-GO:0001522-&&-pseudouridine synthesis-%%-GO:0042254-&&-ribosome biogenesis-%%-GO:1904874-&&-positive regulation of telomerase RNA localization to Cajal body","cellular_component-&-1&-GO:0005737-&&-cytoplasm-%%-GO:0005732-&&-small nucleolar ribonucleoprotein complex-%%-GO:0005634-&&-nucleus","molecular_function-&-1&-GO:0044822-&&-poly(A) R…
PRPF40A	pre-mRNA processing factor 40 homolog A	gene	Homo sapiens (Human)-&&-9606	["biological_process-&-1&-GO:0000398-&&-mRNA splicing, via spliceosome-%%-GO:0008360-&&-regulation of cell shape-%%-GO:0007049-&&-cell cycle-%%-GO:0051301-&&-cell division-%%-GO:0007010-&&-cytoskeleton organization-%%-GO:0032465-&&-regulation of cytokinesis-%%-GO:0016477-&&-cell migration","cellular_component-&-1&-GO:0071004-&&-U2-type prespliceosome-%%-GO:0016607-&&-nuclear speck-%%-GO:0016363-&…	["KEGG-&-1&-hsa03040-&&-Spliceosome"]
UBAC1	UBA domain containing 1	gene	Homo sapiens (Human)-&&-9606	["biological_process-&-1&-GO:0016567-&&-protein ubiquitination","cellular_component-&-1&-GO:0070062-&&-extracellular exosome-%%-GO:0005794-&&-Golgi apparatus-%%-GO:0005886-&&-plasma membrane-%%-GO:0005737-&&-cytoplasm","molecular_function-&-1&-GO:0005515-&&-protein binding"]
CD2BP2	CD2 (cytoplasmic tail) binding protein 2	gene	Homo sapiens (Human)-&&-9606	["biological_process-&-1&-GO:0000244-&&-spliceosomal tri-snRNP complex assembly-%%-GO:0000398-&&-mRNA splicing, via spliceosome-%%-GO:0010923-&&-negative regulation of phosphatase activity-%%-GO:0010467-&&-gene expression-%%-GO:0008380-&&-RNA splicing","cellular_component-&-1&-GO:0016607-&&-nuclear speck-%%-GO:0005682-&&-U5 snRNP-%%-GO:0005654-&&-nucleoplasm-%%-GO:0005634-&&-nucleus-%%-GO:0005737…
FXR1	FMR1 autosomal homolog 1	gene	Homo sapiens (Human)-&&-9606	["biological_process-&-1&-GO:0030154-&&-cell differentiation-%%-GO:0007517-&&-muscle organ development-%%-GO:0017148-&&-negative regulation of translation-%%-GO:0006915-&&-apoptotic process","cellular_component-&-1&-GO:0035770-&&-ribonucleoprotein granule-%%-GO:0005730-&&-nucleolus-%%-GO:0043034-&&-costamere-%%-GO:0030424-&&-axon-%%-GO:0043197-&&-dendritic spine-%%-GO:0048471-&&-perinuclear regio…	["KEGG-&-1&-hsa03013-&&-RNA transport"]
EPB41L3	erythrocyte membrane protein band 4.1 like 3	gene	Homo sapiens (Human)-&&-9606	["biological_process-&-1&-GO:0043217-&&-myelin maintenance-%%-GO:0002175-&&-protein localization to paranode region of axon-%%-GO:0030865-&&-cortical cytoskeleton organization-%%-GO:0030866-&&-cortical actin cytoskeleton organization-%%-GO:0071205-&&-protein localization to juxtaparanode region of axon-%%-GO:0072659-&&-protein localization to plasma membrane-%%-GO:0006915-&&-apoptotic process-%%-…	["KEGG-&-1&-hsa04530-&&-Tight junction"]
KPNA4	karyopherin subunit alpha 4	gene	Homo sapiens (Human)-&&-9606	["biological_process-&-1&-GO:0006607-&&-NLS-bearing protein import into nucleus-%%-GO:0042542-&&-response to hydrogen peroxide-%%-GO:0019054-&&-modulation by virus of host process-%%-GO:0019058-&&-viral life cycle-%%-GO:0019221-&&-cytokine-mediated signaling pathway-%%-GO:0019048-&&-modulation by virus of host morphology or physiology","cellular_component-&-1&-GO:0005643-&&-nuclear pore-%%-GO:000…
CLASP2	cytoplasmic linker associated protein 2	gene	Homo sapiens (Human)-&&-9606	["biological_process-&-1&-GO:0006903-&&-vesicle targeting-%%-GO:0000226-&&-microtubule cytoskeleton organization-%%-GO:0034453-&&-microtubule anchoring-%%-GO:0030516-&&-regulation of axon extension-%%-GO:0007264-&&-small GTPase mediated signal transduction-%%-GO:0035791-&&-platelet-derived growth factor receptor-beta signaling pathway-%%-GO:0031023-&&-microtubule organizing center organization-%%…
MTDH	metadherin	gene	Homo sapiens (Human)-&&-9606	["biological_process-&-1&-GO:0045766-&&-positive regulation of angiogenesis-%%-GO:0043123-&&-positive regulation of I-kappaB kinase/NF-kappaB signaling-%%-GO:0010508-&&-positive regulation of autophagy-%%-GO:0000122-&&-negative regulation of transcription from RNA polymerase II promoter-%%-GO:0051897-&&-positive regulation of protein kinase B signaling-%%-GO:0070830-&&-bicellular tight junction a…
PRPF38A	pre-mRNA processing factor 38A	gene	Homo sapiens (Human)-&&-9606	["biological_process-&-1&-GO:0008380-&&-RNA splicing-%%-GO:0006397-&&-mRNA processing","cellular_component-&-1&-GO:0031965-&&-nuclear membrane-%%-GO:0005634-&&-nucleus-%%-GO:0071011-&&-precatalytic spliceosome","molecular_function-&-1&-GO:0044822-&&-poly(A) RNA binding-%%-GO:0005515-&&-protein binding"]	["KEGG-&-1&-hsa03040-&&-Spliceosome"]
LTV1	LTV1 ribosome biogenesis factor	gene	Homo sapiens (Human)-&&-9606	["cellular_component-&-1&-GO:0005654-&&-nucleoplasm-%%-GO:0005737-&&-cytoplasm","molecular_function-&-1&-GO:0005515-&&-protein binding"]
CCDC6	coiled-coil domain containing 6	gene	Homo sapiens (Human)-&&-9606	["biological_process-&-1&-GO:0008150-&&-biological_process","cellular_component-&-1&-GO:0005856-&&-cytoskeleton-%%-GO:0005737-&&-cytoplasm","molecular_function-&-1&-GO:0017124-&&-SH3 domain binding-%%-GO:0005200-&&-structural constituent of cytoskeleton-%%-GO:0005515-&&-protein binding"]	["KEGG-&-1&-hsa05200-&&-Pathways in cancer-%%-hsa05216-&&-Thyroid cancer"]
PURB	purine-rich element binding protein B	gene	Homo sapiens (Human)-&&-9606	["biological_process-&-1&-GO:0030154-&&-cell differentiation-%%-GO:0006351-&&-transcription, DNA-templated-%%-GO:0008283-&&-cell proliferation-%%-GO:0000122-&&-negative regulation of transcription from RNA polymerase II promoter-%%-GO:0045637-&&-regulation of myeloid cell differentiation","cellular_component-&-1&-GO:0005662-&&-DNA replication factor A complex-%%-GO:0005634-&&-nucleus","molecular_…
OTUB1	OTU deubiquitinase, ubiquitin aldehyde binding 1	gene	Homo sapiens (Human)-&&-9606	["biological_process-&-1&-GO:0006974-&&-cellular response to DNA damage stimulus-%%-GO:0071347-&&-cellular response to interleukin-1-%%-GO:2000780-&&-negative regulation of double-strand break repair-%%-GO:0071108-&&-protein K48-linked deubiquitination-%%-GO:0002250-&&-adaptive immune response-%%-GO:1901315-&&-negative regulation of histone H2A K63-linked ubiquitination-%%-GO:0006281-&&-DNA repai…
ZC3H13	zinc finger CCCH-type containing 13	gene	Homo sapiens (Human)-&&-9606	["cellular_component-&-1&-GO:0016607-&&-nuclear speck-%%-GO:0005654-&&-nucleoplasm","molecular_function-&-1&-GO:0046872-&&-metal ion binding-%%-GO:0044822-&&-poly(A) RNA binding-%%-GO:0005515-&&-protein binding"]
KIF5C	kinesin family member 5C	gene	Homo sapiens (Human)-&&-9606	["biological_process-&-1&-GO:0030705-&&-cytoskeleton-dependent intracellular transport-%%-GO:0007018-&&-microtubule-based movement-%%-GO:0051028-&&-mRNA transport-%%-GO:0008104-&&-protein localization-%%-GO:0008152-&&-metabolic process-%%-GO:0008045-&&-motor neuron axon guidance-%%-GO:0006996-&&-organelle organization-%%-GO:0007411-&&-axon guidance","cellular_component-&-1&-GO:0005871-&&-kinesin …	["KEGG-&-1&-hsa04144-&&-Endocytosis-%%-hsa04728-&&-Dopaminergic synapse"]
RRP1B	ribosomal RNA processing 1B	gene	Homo sapiens (Human)-&&-9606	["biological_process-&-1&-GO:0006364-&&-rRNA processing-%%-GO:0010923-&&-negative regulation of phosphatase activity","cellular_component-&-1&-GO:0000791-&&-euchromatin-%%-GO:0030688-&&-preribosome, small subunit precursor-%%-GO:0005730-&&-nucleolus-%%-GO:0005829-&&-cytosol-%%-GO:0000792-&&-heterochromatin-%%-GO:0005634-&&-nucleus","molecular_function-&-1&-GO:0044822-&&-poly(A) RNA binding"]
RASSF10	Ras association domain family member 10	gene	Homo sapiens (Human)-&&-9606	["biological_process-&-1&-GO:0007165-&&-signal transduction","cellular_component-&-1&-GO:0000922-&&-spindle pole-%%-GO:0005815-&&-microtubule organizing center-%%-GO:0005829-&&-cytosol"]
HNRNPDL	heterogeneous nuclear ribonucleoprotein D like	gene	Homo sapiens (Human)-&&-9606	["biological_process-&-1&-GO:0006355-&&-regulation of transcription, DNA-templated-%%-GO:0010468-&&-regulation of gene expression-%%-GO:0006351-&&-transcription, DNA-templated-%%-GO:0006396-&&-RNA processing","cellular_component-&-1&-GO:0005737-&&-cytoplasm-%%-GO:0005681-&&-spliceosomal complex-%%-GO:0070062-&&-extracellular exosome-%%-GO:0005654-&&-nucleoplasm-%%-GO:0005634-&&-nucleus","molecula…
BRWD3	bromodomain and WD repeat domain containing 3	gene	Homo sapiens (Human)-&&-9606	["biological_process-&-1&-GO:0008360-&&-regulation of cell shape-%%-GO:0007010-&&-cytoskeleton organization-%%-GO:0006357-&&-regulation of transcription from RNA polymerase II promoter","cellular_component-&-1&-GO:0005634-&&-nucleus"]
PTPN1	protein tyrosine phosphatase, non-receptor type 1	gene	Homo sapiens (Human)-&&-9606	["biological_process-&-1&-GO:0060338-&&-regulation of type I interferon-mediated signaling pathway-%%-GO:1903898-&&-negative regulation of PERK-mediated unfolded protein response-%%-GO:0031532-&&-actin cytoskeleton reorganization-%%-GO:1903896-&&-positive regulation of IRE1-mediated unfolded protein response-%%-GO:0036498-&&-IRE1-mediated unfolded protein response-%%-GO:0035335-&&-peptidyl-tyrosi…	["KEGG-&-1&-hsa04520-&&-Adherens junction-%%-hsa04931-&&-Insulin resistance-%%-hsa04910-&&-Insulin signaling pathway"]
YWHAB	tyrosine 3-monooxygenase/tryptophan 5-monooxygenase activation protein beta	gene	Homo sapiens (Human)-&&-9606	["biological_process-&-1&-GO:0008286-&&-insulin receptor signaling pathway-%%-GO:0043488-&&-regulation of mRNA stability-%%-GO:0007264-&&-small GTPase mediated signal transduction-%%-GO:0008543-&&-fibroblast growth factor receptor signaling pathway-%%-GO:0043085-&&-positive regulation of catalytic activity-%%-GO:0051291-&&-protein heterooligomerization-%%-GO:0061024-&&-membrane organization-%%-GO…	["KEGG-&-1&-hsa05203-&&-Viral carcinogenesis-%%-hsa05169-&&-Epstein-Barr virus infection-%%-hsa04114-&&-Oocyte meiosis-%%-hsa04151-&&-PI3K-Akt signaling pathway-%%-hsa05161-&&-Hepatitis B-%%-hsa04110-&&-Cell cycle-%%-hsa04390-&&-Hippo signaling pathway"]
HSP90B1	heat shock protein 90kDa beta family member 1	gene	Homo sapiens (Human)-&&-9606	["biological_process-&-1&-GO:0071318-&&-cellular response to ATP-%%-GO:0051208-&&-sequestering of calcium ion-%%-GO:0001666-&&-response to hypoxia-%%-GO:0043066-&&-negative regulation of apoptotic process-%%-GO:0006898-&&-receptor-mediated endocytosis-%%-GO:0015031-&&-protein transport-%%-GO:0031247-&&-actin rod assembly-%%-GO:0045087-&&-innate immune response-%%-GO:0036500-&&-ATF6-mediated unfol…	["KEGG-&-1&-hsa04915-&&-Estrogen signaling pathway-%%-hsa04141-&&-Protein processing in endoplasmic reticulum-%%-hsa05200-&&-Pathways in cancer-%%-hsa04621-&&-NOD-like receptor signaling pathway-%%-hsa04918-&&-Thyroid hormone synthesis-%%-hsa05215-&&-Prostate cancer-%%-hsa04151-&&-PI3K-Akt signaling pathway"]
THRAP3	thyroid hormone receptor associated protein 3	gene	Homo sapiens (Human)-&&-9606	["biological_process-&-1&-GO:0045944-&&-positive regulation of transcription from RNA polymerase II promoter-%%-GO:0048255-&&-mRNA stabilization-%%-GO:0030518-&&-intracellular steroid hormone receptor signaling pathway-%%-GO:0045893-&&-positive regulation of transcription, DNA-templated-%%-GO:0048026-&&-positive regulation of mRNA splicing, via spliceosome-%%-GO:0000381-&&-regulation of alternati…
XRCC4	X-ray repair complementing defective repair in Chinese hamster cells 4	gene	Homo sapiens (Human)-&&-9606	["biological_process-&-1&-GO:0051103-&&-DNA ligation involved in DNA repair-%%-GO:0006303-&&-double-strand break repair via nonhomologous end joining-%%-GO:0044267-&&-cellular protein metabolic process-%%-GO:0043687-&&-post-translational protein modification-%%-GO:0010165-&&-response to X-ray-%%-GO:0006310-&&-DNA recombination-%%-GO:0051351-&&-positive regulation of ligase activity-%%-GO:0071285-…	["KEGG-&-1&-hsa03450-&&-Non-homologous end-joining"]
XRCC5	X-ray repair complementing defective repair in Chinese hamster cells 5	gene	Homo sapiens (Human)-&&-9606	["biological_process-&-1&-GO:1904430-&&-negative regulation of t-circle formation-%%-GO:0032508-&&-DNA duplex unwinding-%%-GO:0006303-&&-double-strand break repair via nonhomologous end joining-%%-GO:0006302-&&-double-strand break repair-%%-GO:0006310-&&-DNA recombination-%%-GO:0006351-&&-transcription, DNA-templated-%%-GO:0071480-&&-cellular response to gamma radiation-%%-GO:0075713-&&-establish…	["KEGG-&-1&-hsa03450-&&-Non-homologous end-joining"]
XPO1	exportin 1	gene	Homo sapiens (Human)-&&-9606	["biological_process-&-1&-GO:0030512-&&-negative regulation of transforming growth factor beta receptor signaling pathway-%%-GO:0043488-&&-regulation of mRNA stability-%%-GO:0000055-&&-ribosomal large subunit export from nucleus-%%-GO:0000056-&&-ribosomal small subunit export from nucleus-%%-GO:0007179-&&-transforming growth factor beta receptor signaling pathway-%%-GO:0007264-&&-small GTPase med…	["KEGG-&-1&-hsa05164-&&-Influenza A-%%-hsa03008-&&-Ribosome biogenesis in eukaryotes-%%-hsa05166-&&-HTLV-I infection-%%-hsa05169-&&-Epstein-Barr virus infection-%%-hsa03013-&&-RNA transport"]
XRCC1	X-ray repair complementing defective repair in Chinese hamster cells 1	gene	Homo sapiens (Human)-&&-9606	["biological_process-&-1&-GO:0006283-&&-transcription-coupled nucleotide-excision repair-%%-GO:0006284-&&-base-excision repair-%%-GO:0070911-&&-global genome nucleotide-excision repair-%%-GO:0042493-&&-response to drug-%%-GO:0006297-&&-nucleotide-excision repair, DNA gap filling-%%-GO:0000012-&&-single strand break repair-%%-GO:0006289-&&-nucleotide-excision repair-%%-GO:0006281-&&-DNA repair-%%-…	["KEGG-&-1&-hsa03410-&&-Base excision repair"]
RBM34	RNA binding motif protein 34	gene	Homo sapiens (Human)-&&-9606	["cellular_component-&-1&-GO:0005730-&&-nucleolus-%%-GO:0005634-&&-nucleus","molecular_function-&-1&-GO:0044822-&&-poly(A) RNA binding-%%-GO:0000166-&&-nucleotide binding"]
KDM1A	lysine demethylase 1A	gene	Homo sapiens (Human)-&&-9606	["biological_process-&-1&-GO:0051091-&&-positive regulation of sequence-specific DNA binding transcription factor activity-%%-GO:1903827-&&-regulation of cellular protein localization-%%-GO:0043433-&&-negative regulation of sequence-specific DNA binding transcription factor activity-%%-GO:0006482-&&-protein demethylation-%%-GO:0021983-&&-pituitary gland development-%%-GO:0007264-&&-small GTPase m…
MAST3	microtubule associated serine/threonine kinase 3	gene	Homo sapiens (Human)-&&-9606	["biological_process-&-1&-GO:0035556-&&-intracellular signal transduction-%%-GO:0018105-&&-peptidyl-serine phosphorylation-%%-GO:0007010-&&-cytoskeleton organization","cellular_component-&-1&-GO:0005622-&&-intracellular","molecular_function-&-1&-GO:0005524-&&-ATP binding-%%-GO:0004674-&&-protein serine/threonine kinase activity-%%-GO:0005515-&&-protein binding-%%-GO:0000287-&&-magnesium ion bindi…
XK	X-linked Kx blood group	gene	Homo sapiens (Human)-&&-9606	["biological_process-&-1&-GO:0010961-&&-cellular magnesium ion homeostasis-%%-GO:0006865-&&-amino acid transport-%%-GO:0006874-&&-cellular calcium ion homeostasis-%%-GO:0031133-&&-regulation of axon diameter-%%-GO:0042552-&&-myelination-%%-GO:0008361-&&-regulation of cell size-%%-GO:0048741-&&-skeletal muscle fiber development-%%-GO:0006810-&&-transport","cellular_component-&-1&-GO:0016021-&&-int…
TP53	tumor protein p53	gene	Homo sapiens (Human)-&&-9606	["biological_process-&-1&-GO:0006461-&&-protein complex assembly-%%-GO:0045893-&&-positive regulation of transcription, DNA-templated-%%-GO:0090399-&&-replicative senescence-%%-GO:0045892-&&-negative regulation of transcription, DNA-templated-%%-GO:0034644-&&-cellular response to UV-%%-GO:0046902-&&-regulation of mitochondrial membrane permeability-%%-GO:1900119-&&-positive regulation of executio…	["KEGG-&-1&-hsa04210-&&-Apoptosis-%%-hsa05219-&&-Bladder cancer-%%-hsa05220-&&-Chronic myeloid leukemia-%%-hsa05218-&&-Melanoma-%%-hsa04115-&&-p53 signaling pathway-%%-hsa05216-&&-Thyroid cancer-%%-hsa05160-&&-Hepatitis C-%%-hsa05223-&&-Non-small cell lung cancer-%%-hsa05215-&&-Prostate cancer-%%-hsa04010-&&-MAPK signaling pathway-%%-hsa05210-&&-Colorectal cancer-%%-hsa05206-&&-MicroRNAs in cance…
TOP1	topoisomerase (DNA) I	gene	Homo sapiens (Human)-&&-9606	["biological_process-&-1&-GO:0040016-&&-embryonic cleavage-%%-GO:0016310-&&-phosphorylation-%%-GO:0007623-&&-circadian rhythm-%%-GO:0044267-&&-cellular protein metabolic process-%%-GO:0032922-&&-circadian regulation of gene expression-%%-GO:0043687-&&-post-translational protein modification-%%-GO:0042493-&&-response to drug-%%-GO:0006260-&&-DNA replication-%%-GO:0007059-&&-chromosome segregation-…
TOP2A	topoisomerase (DNA) II alpha	gene	Homo sapiens (Human)-&&-9606	["biological_process-&-1&-GO:0040016-&&-embryonic cleavage-%%-GO:0006974-&&-cellular response to DNA damage stimulus-%%-GO:0045944-&&-positive regulation of transcription from RNA polymerase II promoter-%%-GO:0006266-&&-DNA ligation-%%-GO:0045070-&&-positive regulation of viral genome replication-%%-GO:0006265-&&-DNA topological change-%%-GO:0007059-&&-chromosome segregation-%%-GO:0043065-&&-posi…
SCNN1A	sodium channel epithelial 1 alpha subunit	gene	Homo sapiens (Human)-&&-9606	["biological_process-&-1&-GO:0035725-&&-sodium ion transmembrane transport-%%-GO:0050891-&&-multicellular organismal water homeostasis-%%-GO:0050909-&&-sensory perception of taste-%%-GO:0055078-&&-sodium ion homeostasis-%%-GO:0055085-&&-transmembrane transport-%%-GO:0034220-&&-ion transmembrane transport-%%-GO:0050896-&&-response to stimulus","cellular_component-&-1&-GO:0016324-&&-apical plasma m…	["KEGG-&-1&-hsa04742-&&-Taste transduction-%%-hsa04960-&&-Aldosterone-regulated sodium reabsorption"]
TNP1	transition protein 1	gene	Homo sapiens (Human)-&&-9606	["biological_process-&-1&-GO:0006337-&&-nucleosome disassembly-%%-GO:0007289-&&-spermatid nucleus differentiation-%%-GO:0030317-&&-sperm motility-%%-GO:0006338-&&-chromatin remodeling-%%-GO:0007275-&&-multicellular organism development-%%-GO:0019953-&&-sexual reproduction-%%-GO:0006342-&&-chromatin silencing-%%-GO:0007290-&&-spermatid nucleus elongation-%%-GO:0007286-&&-spermatid development-%%-G…
NCAPD2	non-SMC condensin I complex subunit D2	gene	Homo sapiens (Human)-&&-9606	["biological_process-&-1&-GO:0051304-&&-chromosome separation-%%-GO:0007076-&&-mitotic chromosome condensation-%%-GO:0051301-&&-cell division-%%-GO:0010032-&&-meiotic chromosome condensation-%%-GO:0000278-&&-mitotic cell cycle","cellular_component-&-1&-GO:0000799-&&-nuclear condensin complex-%%-GO:0005737-&&-cytoplasm-%%-GO:0000793-&&-condensed chromosome-%%-GO:0005654-&&-nucleoplasm-%%-GO:000079…
PAX7	paired box 7	gene	Homo sapiens (Human)-&&-9606	["biological_process-&-1&-GO:2000288-&&-positive regulation of myoblast proliferation-%%-GO:0021527-&&-spinal cord association neuron differentiation-%%-GO:0010453-&&-regulation of cell fate commitment-%%-GO:0045944-&&-positive regulation of transcription from RNA polymerase II promoter-%%-GO:0006338-&&-chromatin remodeling-%%-GO:0006351-&&-transcription, DNA-templated-%%-GO:0043066-&&-negative r…	["KEGG-&-1&-hsa05202-&&-Transcriptional misregulation in cancer"]
ACIN1	apoptotic chromatin condensation inducer 1	gene	Homo sapiens (Human)-&&-9606	["biological_process-&-1&-GO:0030263-&&-apoptotic chromosome condensation-%%-GO:0030218-&&-erythrocyte differentiation-%%-GO:0098779-&&-mitophagy in response to mitochondrial depolarization-%%-GO:0006921-&&-cellular component disassembly involved in execution phase of apoptosis-%%-GO:0002230-&&-positive regulation of defense response to virus by host-%%-GO:0006397-&&-mRNA processing-%%-GO:0012501…	["KEGG-&-1&-hsa03040-&&-Spliceosome-%%-hsa03015-&&-mRNA surveillance pathway-%%-hsa03013-&&-RNA transport"]
AIP	aryl hydrocarbon receptor interacting protein	gene	Homo sapiens (Human)-&&-9606	["biological_process-&-1&-GO:0051344-&&-negative regulation of cyclic-nucleotide phosphodiesterase activity-%%-GO:0022417-&&-protein maturation by protein folding-%%-GO:0007165-&&-signal transduction-%%-GO:0006805-&&-xenobiotic metabolic process-%%-GO:0006626-&&-protein targeting to mitochondrion-%%-GO:0010738-&&-regulation of protein kinase A signaling-%%-GO:1903506-&&-regulation of nucleic acid…
TSPY3	testis specific protein, Y-linked 3	gene	Homo sapiens (Human)-&&-9606	["biological_process-&-1&-GO:0030154-&&-cell differentiation-%%-GO:0006334-&&-nucleosome assembly-%%-GO:0007283-&&-spermatogenesis-%%-GO:0007506-&&-gonadal mesoderm development","cellular_component-&-1&-GO:0005737-&&-cytoplasm-%%-GO:0005634-&&-nucleus"]
PAXIP1	PAX interacting protein 1	gene	Homo sapiens (Human)-&&-9606	["biological_process-&-1&-GO:0001570-&&-vasculogenesis-%%-GO:0000416-&&-positive regulation of histone H3-K36 methylation-%%-GO:0060261-&&-positive regulation of transcription initiation from RNA polymerase II promoter-%%-GO:0043542-&&-endothelial cell migration-%%-GO:0006303-&&-double-strand break repair via nonhomologous end joining-%%-GO:0010212-&&-response to ionizing radiation-%%-GO:0006281-…
WDR48	WD repeat domain 48	gene	Homo sapiens (Human)-&&-9606	["biological_process-&-1&-GO:0048872-&&-homeostasis of number of cells-%%-GO:0016579-&&-protein deubiquitination-%%-GO:0043588-&&-skin development-%%-GO:0072520-&&-seminiferous tubule development-%%-GO:0007338-&&-single fertilization-%%-GO:0007283-&&-spermatogenesis-%%-GO:0035264-&&-multicellular organism growth-%%-GO:0000724-&&-double-strand break repair via homologous recombination-%%-GO:004870…	["KEGG-&-1&-hsa03460-&&-Fanconi anemia pathway"]
HDGFRP2	hepatoma-derived growth factor-related protein 2	gene	Homo sapiens (Human)-&&-9606	["biological_process-&-1&-GO:0006351-&&-transcription, DNA-templated-%%-GO:0030307-&&-positive regulation of cell growth","cellular_component-&-1&-GO:0005634-&&-nucleus","molecular_function-&-1&-GO:0003682-&&-chromatin binding-%%-GO:0003677-&&-DNA binding-%%-GO:0005515-&&-protein binding"]
PAFAH1B1	platelet activating factor acetylhydrolase 1b regulatory subunit 1	gene	Homo sapiens (Human)-&&-9606	["biological_process-&-1&-GO:0021895-&&-cerebral cortex neuron differentiation-%%-GO:0042249-&&-establishment of planar polarity of embryonic epithelium-%%-GO:0007611-&&-learning or memory-%%-GO:0036035-&&-osteoclast development-%%-GO:0045931-&&-positive regulation of mitotic cell cycle-%%-GO:0007097-&&-nuclear migration-%%-GO:0021766-&&-hippocampus development-%%-GO:0051081-&&-nuclear envelope d…	["KEGG-&-1&-hsa00565-&&-Ether lipid metabolism-%%-hsa01100-&&-Metabolic pathways"]
TMPO	thymopoietin	gene	Homo sapiens (Human)-&&-9606	["biological_process-&-1&-GO:0006355-&&-regulation of transcription, DNA-templated","cellular_component-&-1&-GO:0016021-&&-integral component of membrane-%%-GO:0016020-&&-membrane-%%-GO:0005789-&&-endoplasmic reticulum membrane-%%-GO:0000785-&&-chromatin-%%-GO:0031965-&&-nuclear membrane-%%-GO:0005634-&&-nucleus-%%-GO:0005737-&&-cytoplasm-%%-GO:0005635-&&-nuclear envelope-%%-GO:0005637-&&-nuclear…
CDC34	cell division cycle 34	gene	Homo sapiens (Human)-&&-9606	["biological_process-&-1&-GO:0006270-&&-DNA replication initiation-%%-GO:0043525-&&-positive regulation of neuron apoptotic process-%%-GO:0070936-&&-protein K48-linked ubiquitination-%%-GO:0043161-&&-proteasome-mediated ubiquitin-dependent protein catabolic process-%%-GO:0070848-&&-response to growth factor-%%-GO:0000209-&&-protein polyubiquitination-%%-GO:0043951-&&-negative regulation of cAMP-m…	["KEGG-&-1&-hsa05168-&&-Herpes simplex infection-%%-hsa04120-&&-Ubiquitin mediated proteolysis"]
SLC4A1AP	solute carrier family 4 member 1 adaptor protein	gene	Homo sapiens (Human)-&&-9606	["cellular_component-&-1&-GO:0043231-&&-intracellular membrane-bounded organelle-%%-GO:0005737-&&-cytoplasm-%%-GO:0005654-&&-nucleoplasm-%%-GO:0005634-&&-nucleus-%%-GO:0005886-&&-plasma membrane","molecular_function-&-1&-GO:0005515-&&-protein binding"]
CFAP97	cilia and flagella associated protein 97	gene	Homo sapiens (Human)-&&-9606
SAFB	scaffold attachment factor B	gene	Homo sapiens (Human)-&&-9606	["biological_process-&-1&-GO:0042445-&&-hormone metabolic process-%%-GO:0045944-&&-positive regulation of transcription from RNA polymerase II promoter-%%-GO:0006351-&&-transcription, DNA-templated-%%-GO:0006325-&&-chromatin organization-%%-GO:0030520-&&-intracellular estrogen receptor signaling pathway-%%-GO:0040007-&&-growth-%%-GO:0050684-&&-regulation of mRNA processing","cellular_component-&-…
CDC25B	cell division cycle 25B	gene	Homo sapiens (Human)-&&-9606	["biological_process-&-1&-GO:0035335-&&-peptidyl-tyrosine dephosphorylation-%%-GO:0045860-&&-positive regulation of protein kinase activity-%%-GO:0007067-&&-mitotic nuclear division-%%-GO:0006468-&&-protein phosphorylation-%%-GO:0051301-&&-cell division-%%-GO:0000086-&&-G2/M transition of mitotic cell cycle-%%-GO:0007144-&&-female meiosis I-%%-GO:0045931-&&-positive regulation of mitotic cell cyc…	["KEGG-&-1&-hsa05206-&&-MicroRNAs in cancer-%%-hsa04914-&&-Progesterone-mediated oocyte maturation-%%-hsa04010-&&-MAPK signaling pathway-%%-hsa04110-&&-Cell cycle"]
CREB3L3	cAMP responsive element binding protein 3-like 3	gene	Homo sapiens (Human)-&&-9606	["biological_process-&-1&-GO:0030968-&&-endoplasmic reticulum unfolded protein response-%%-GO:0002675-&&-positive regulation of acute inflammatory response-%%-GO:0006366-&&-transcription from RNA polymerase II promoter-%%-GO:1990440-&&-positive regulation of transcription from RNA polymerase II promoter in response to endoplasmic reticulum stress-%%-GO:0045944-&&-positive regulation of transcript…	["KEGG-&-1&-hsa04725-&&-Cholinergic synapse-%%-hsa04916-&&-Melanogenesis-%%-hsa05031-&&-Amphetamine addiction-%%-hsa04668-&&-TNF signaling pathway-%%-hsa04925-&&-Aldosterone synthesis and secretion-%%-hsa04211-&&-Longevity regulating pathway-%%-hsa05030-&&-Cocaine addiction-%%-hsa04022-&&-cGMP-PKG signaling pathway-%%-hsa04918-&&-Thyroid hormone synthesis-%%-hsa05215-&&-Prostate cancer-%%-hsa0503…
DKC1	dyskerin pseudouridine synthase 1	gene	Homo sapiens (Human)-&&-9606	["biological_process-&-1&-GO:0051973-&&-positive regulation of telomerase activity-%%-GO:0007004-&&-telomere maintenance via telomerase-%%-GO:0032212-&&-positive regulation of telomere maintenance via telomerase-%%-GO:0031118-&&-rRNA pseudouridine synthesis-%%-GO:1904851-&&-positive regulation of establishment of protein localization to telomere-%%-GO:1990481-&&-mRNA pseudouridine synthesis-%%-GO…	["KEGG-&-1&-hsa03008-&&-Ribosome biogenesis in eukaryotes"]
CDK1	cyclin-dependent kinase 1	gene	Homo sapiens (Human)-&&-9606	["biological_process-&-1&-GO:0045931-&&-positive regulation of mitotic cell cycle-%%-GO:0046686-&&-response to cadmium ion-%%-GO:0007095-&&-mitotic G2 DNA damage checkpoint-%%-GO:0014823-&&-response to activity-%%-GO:0014075-&&-response to amine-%%-GO:0043066-&&-negative regulation of apoptotic process-%%-GO:0030855-&&-epithelial cell differentiation-%%-GO:0045740-&&-positive regulation of DNA re…	["KEGG-&-1&-hsa05203-&&-Viral carcinogenesis-%%-hsa04914-&&-Progesterone-mediated oocyte maturation-%%-hsa04540-&&-Gap junction-%%-hsa04115-&&-p53 signaling pathway-%%-hsa05168-&&-Herpes simplex infection-%%-hsa05169-&&-Epstein-Barr virus infection-%%-hsa04114-&&-Oocyte meiosis-%%-hsa04110-&&-Cell cycle"]
ZC3H15	zinc finger CCCH-type containing 15	gene	Homo sapiens (Human)-&&-9606	["biological_process-&-1&-GO:0019221-&&-cytokine-mediated signaling pathway","cellular_component-&-1&-GO:0005730-&&-nucleolus-%%-GO:0005737-&&-cytoplasm","molecular_function-&-1&-GO:0046872-&&-metal ion binding-%%-GO:0044822-&&-poly(A) RNA binding-%%-GO:0005515-&&-protein binding"]
HNRNPL	heterogeneous nuclear ribonucleoprotein L	gene	Homo sapiens (Human)-&&-9606	["biological_process-&-1&-GO:0000398-&&-mRNA splicing, via spliceosome-%%-GO:0006396-&&-RNA processing-%%-GO:0010467-&&-gene expression-%%-GO:0008380-&&-RNA splicing-%%-GO:0000381-&&-regulation of alternative mRNA splicing, via spliceosome","cellular_component-&-1&-GO:0035770-&&-ribonucleoprotein granule-%%-GO:0005737-&&-cytoplasm-%%-GO:0070062-&&-extracellular exosome-%%-GO:0030529-&&-intracellu…
HECW2	HECT, C2 and WW domain containing E3 ubiquitin protein ligase 2	gene	Homo sapiens (Human)-&&-9606	["biological_process-&-1&-GO:0042787-&&-protein ubiquitination involved in ubiquitin-dependent protein catabolic process","cellular_component-&-1&-GO:0005737-&&-cytoplasm","molecular_function-&-1&-GO:0004842-&&-ubiquitin-protein transferase activity-%%-GO:0016874-&&-ligase activity"]
MYO1B	myosin IB	gene	Homo sapiens (Human)-&&-9606	["biological_process-&-1&-GO:0051017-&&-actin filament bundle assembly-%%-GO:0006892-&&-post-Golgi vesicle-mediated transport-%%-GO:0008152-&&-metabolic process-%%-GO:0007015-&&-actin filament organization-%%-GO:0030048-&&-actin filament-based movement","cellular_component-&-1&-GO:0005886-&&-plasma membrane-%%-GO:0005769-&&-early endosome-%%-GO:0070062-&&-extracellular exosome-%%-GO:0071944-&&-ce…
PDAP1	PDGFA associated protein 1	gene	Homo sapiens (Human)-&&-9606	["biological_process-&-1&-GO:0008283-&&-cell proliferation-%%-GO:0007165-&&-signal transduction","molecular_function-&-1&-GO:0044822-&&-poly(A) RNA binding"]
TFAP2A	transcription factor AP-2 alpha	gene	Homo sapiens (Human)-&&-9606	["biological_process-&-1&-GO:0007605-&&-sensory perception of sound-%%-GO:0010628-&&-positive regulation of gene expression-%%-GO:0003404-&&-optic vesicle morphogenesis-%%-GO:0070172-&&-positive regulation of tooth mineralization-%%-GO:0010944-&&-negative regulation of transcription by competitive promoter binding-%%-GO:0060349-&&-bone morphogenesis-%%-GO:0060021-&&-palate development-%%-GO:00458…
HNRNPA2B1	heterogeneous nuclear ribonucleoprotein A2/B1	gene	Homo sapiens (Human)-&&-9606	["biological_process-&-1&-GO:0000398-&&-mRNA splicing, via spliceosome-%%-GO:0050658-&&-RNA transport-%%-GO:0010467-&&-gene expression-%%-GO:0008380-&&-RNA splicing-%%-GO:0048025-&&-negative regulation of mRNA splicing, via spliceosome-%%-GO:0006406-&&-mRNA export from nucleus-%%-GO:0031053-&&-primary miRNA processing-%%-GO:0006397-&&-mRNA processing-%%-GO:0000122-&&-negative regulation of transc…
CEP57	centrosomal protein 57	gene	Homo sapiens (Human)-&&-9606	["biological_process-&-1&-GO:0034453-&&-microtubule anchoring-%%-GO:0008543-&&-fibroblast growth factor receptor signaling pathway-%%-GO:0000086-&&-G2/M transition of mitotic cell cycle-%%-GO:0006996-&&-organelle organization-%%-GO:0000060-&&-protein import into nucleus, translocation-%%-GO:0000278-&&-mitotic cell cycle-%%-GO:0000070-&&-mitotic sister chromatid segregation-%%-GO:0007286-&&-sperma…
HNRNPC	heterogeneous nuclear ribonucleoprotein C (C1/C2)	gene	Homo sapiens (Human)-&&-9606	["biological_process-&-1&-GO:0000398-&&-mRNA splicing, via spliceosome-%%-GO:0070935-&&-3'-UTR-mediated mRNA stabilization-%%-GO:0001649-&&-osteoblast differentiation-%%-GO:0044267-&&-cellular protein metabolic process-%%-GO:0032211-&&-negative regulation of telomere maintenance via telomerase-%%-GO:0043687-&&-post-translational protein modification-%%-GO:0016925-&&-protein sumoylation-%%-GO:0010…	["KEGG-&-1&-hsa03040-&&-Spliceosome"]
USB1	U6 snRNA biogenesis phosphodiesterase 1	gene	Homo sapiens (Human)-&&-9606	["biological_process-&-1&-GO:0008380-&&-RNA splicing-%%-GO:0090503-&&-RNA phosphodiester bond hydrolysis, exonucleolytic-%%-GO:0034477-&&-U6 snRNA 3'-end processing-%%-GO:0006397-&&-mRNA processing","cellular_component-&-1&-GO:0045171-&&-intercellular bridge-%%-GO:0005634-&&-nucleus","molecular_function-&-1&-GO:0000175-&&-3'-5'-exoribonuclease activity"]
GPN1	GPN-loop GTPase 1	gene	Homo sapiens (Human)-&&-9606	["biological_process-&-1&-GO:0008152-&&-metabolic process","cellular_component-&-1&-GO:0005739-&&-mitochondrion-%%-GO:0005654-&&-nucleoplasm-%%-GO:0005737-&&-cytoplasm","molecular_function-&-1&-GO:0005525-&&-GTP binding-%%-GO:0003924-&&-GTPase activity-%%-GO:0005515-&&-protein binding"]
C11orf57	chromosome 11 open reading frame 57	gene	Homo sapiens (Human)-&&-9606	["molecular_function-&-1&-GO:0005515-&&-protein binding"]
PTEN	phosphatase and tensin homolog	gene	Homo sapiens (Human)-&&-9606	["biological_process-&-1&-GO:0001933-&&-negative regulation of protein phosphorylation-%%-GO:0097107-&&-postsynaptic density assembly-%%-GO:0007611-&&-learning or memory-%%-GO:0007584-&&-response to nutrient-%%-GO:0008543-&&-fibroblast growth factor receptor signaling pathway-%%-GO:0031647-&&-regulation of protein stability-%%-GO:0032286-&&-central nervous system myelin maintenance-%%-GO:2000134-…	["KEGG-&-1&-hsa04070-&&-Phosphatidylinositol signaling system-%%-hsa00562-&&-Inositol phosphate metabolism-%%-hsa04115-&&-p53 signaling pathway-%%-hsa05218-&&-Melanoma-%%-hsa05213-&&-Endometrial cancer-%%-hsa05215-&&-Prostate cancer-%%-hsa04068-&&-FoxO signaling pathway-%%-hsa05206-&&-MicroRNAs in cancer-%%-hsa04150-&&-mTOR signaling pathway-%%-hsa05222-&&-Small cell lung cancer-%%-hsa04071-&&-Sp…
CD5	CD5 molecule	gene	Homo sapiens (Human)-&&-9606	["biological_process-&-1&-GO:0008037-&&-cell recognition-%%-GO:0008283-&&-cell proliferation-%%-GO:0031295-&&-T cell costimulation-%%-GO:0006898-&&-receptor-mediated endocytosis-%%-GO:0097190-&&-apoptotic signaling pathway","cellular_component-&-1&-GO:0005887-&&-integral component of plasma membrane-%%-GO:0009897-&&-external side of plasma membrane-%%-GO:0005886-&&-plasma membrane","molecular_fun…	["KEGG-&-1&-hsa04640-&&-Hematopoietic cell lineage"]
RSF1	remodeling and spacing factor 1	gene	Homo sapiens (Human)-&&-9606	["biological_process-&-1&-GO:0006338-&&-chromatin remodeling-%%-GO:0006334-&&-nucleosome assembly-%%-GO:0045893-&&-positive regulation of transcription, DNA-templated-%%-GO:0016584-&&-nucleosome positioning-%%-GO:0050434-&&-positive regulation of viral transcription-%%-GO:0034080-&&-CENP-A containing nucleosome assembly-%%-GO:0006352-&&-DNA-templated transcription, initiation-%%-GO:0045892-&&-neg…
DDX3X	DEAD-box helicase 3, X-linked	gene	Homo sapiens (Human)-&&-9606	["biological_process-&-1&-GO:0009615-&&-response to virus-%%-GO:0042256-&&-mature ribosome assembly-%%-GO:0045070-&&-positive regulation of viral genome replication-%%-GO:0010628-&&-positive regulation of gene expression-%%-GO:0017148-&&-negative regulation of translation-%%-GO:0045944-&&-positive regulation of transcription from RNA polymerase II promoter-%%-GO:0030308-&&-negative regulation of …	["KEGG-&-1&-hsa05203-&&-Viral carcinogenesis-%%-hsa04622-&&-RIG-I-like receptor signaling pathway-%%-hsa05161-&&-Hepatitis B"]
ECD	ecdysoneless cell cycle regulator	gene	Homo sapiens (Human)-&&-9606	["biological_process-&-1&-GO:0006355-&&-regulation of transcription, DNA-templated-%%-GO:0006110-&&-regulation of glycolytic process-%%-GO:0008283-&&-cell proliferation-%%-GO:0006366-&&-transcription from RNA polymerase II promoter-%%-GO:2000045-&&-regulation of G1/S transition of mitotic cell cycle","cellular_component-&-1&-GO:0005654-&&-nucleoplasm-%%-GO:0005634-&&-nucleus-%%-GO:0005737-&&-cyto…
TSPY10	testis specific protein, Y-linked 10	gene	Homo sapiens (Human)-&&-9606	["biological_process-&-1&-GO:0030154-&&-cell differentiation-%%-GO:0006334-&&-nucleosome assembly-%%-GO:0007283-&&-spermatogenesis-%%-GO:0007506-&&-gonadal mesoderm development","cellular_component-&-1&-GO:0005737-&&-cytoplasm-%%-GO:0005634-&&-nucleus"]
DDIT3	DNA damage inducible transcript 3	gene	Homo sapiens (Human)-&&-9606	["biological_process-&-1&-GO:0045454-&&-cell redox homeostasis-%%-GO:0007584-&&-response to nutrient-%%-GO:0006974-&&-cellular response to DNA damage stimulus-%%-GO:0043433-&&-negative regulation of sequence-specific DNA binding transcription factor activity-%%-GO:0070059-&&-intrinsic apoptotic signaling pathway in response to endoplasmic reticulum stress-%%-GO:0032792-&&-negative regulation of C…	["KEGG-&-1&-hsa04210-&&-Apoptosis-%%-hsa04141-&&-Protein processing in endoplasmic reticulum-%%-hsa04932-&&-Non-alcoholic fatty liver disease (NAFLD)-%%-hsa04010-&&-MAPK signaling pathway-%%-hsa05202-&&-Transcriptional misregulation in cancer"]
HMGA1	high mobility group AT-hook 1	gene	Homo sapiens (Human)-&&-9606	["biological_process-&-1&-GO:0045893-&&-positive regulation of transcription, DNA-templated-%%-GO:0006461-&&-protein complex assembly-%%-GO:0006355-&&-regulation of transcription, DNA-templated-%%-GO:0045944-&&-positive regulation of transcription from RNA polymerase II promoter-%%-GO:0006268-&&-DNA unwinding involved in DNA replication-%%-GO:0006337-&&-nucleosome disassembly-%%-GO:0006366-&&-tra…
EIF2S2	eukaryotic translation initiation factor 2 subunit beta	gene	Homo sapiens (Human)-&&-9606	["biological_process-&-1&-GO:0008584-&&-male gonad development-%%-GO:0001701-&&-in utero embryonic development-%%-GO:0006413-&&-translational initiation-%%-GO:0044267-&&-cellular protein metabolic process-%%-GO:0002176-&&-male germ cell proliferation-%%-GO:0055085-&&-transmembrane transport-%%-GO:0006412-&&-translation-%%-GO:0010467-&&-gene expression","cellular_component-&-1&-GO:0005850-&&-eukar…	["KEGG-&-1&-hsa03013-&&-RNA transport"]
MAK16	MAK16 homolog	gene	Homo sapiens (Human)-&&-9606	["cellular_component-&-1&-GO:0005730-&&-nucleolus-%%-GO:0043231-&&-intracellular membrane-bounded organelle","molecular_function-&-1&-GO:0044822-&&-poly(A) RNA binding"]
ABCC1	ATP binding cassette subfamily C member 1	gene	Homo sapiens (Human)-&&-9606	["biological_process-&-1&-GO:0009235-&&-cobalamin metabolic process-%%-GO:0042493-&&-response to drug-%%-GO:0006767-&&-water-soluble vitamin metabolic process-%%-GO:0055085-&&-transmembrane transport-%%-GO:0044281-&&-small molecule metabolic process-%%-GO:0006766-&&-vitamin metabolic process-%%-GO:0006691-&&-leukotriene metabolic process-%%-GO:0006810-&&-transport-%%-GO:0019369-&&-arachidonic aci…	["KEGG-&-1&-hsa05206-&&-MicroRNAs in cancer-%%-hsa04071-&&-Sphingolipid signaling pathway-%%-hsa02010-&&-ABC transporters-%%-hsa04977-&&-Vitamin digestion and absorption"]
WWOX	WW domain containing oxidoreductase	gene	Homo sapiens (Human)-&&-9606	["biological_process-&-1&-GO:0001649-&&-osteoblast differentiation-%%-GO:0048705-&&-skeletal system morphogenesis-%%-GO:0071560-&&-cellular response to transforming growth factor beta stimulus-%%-GO:0072332-&&-intrinsic apoptotic signaling pathway by p53 class mediator-%%-GO:0030178-&&-negative regulation of Wnt signaling pathway-%%-GO:2001238-&&-positive regulation of extrinsic apoptotic signali…
SQSTM1	sequestosome 1	gene	Homo sapiens (Human)-&&-9606	["biological_process-&-1&-GO:0006511-&&-ubiquitin-dependent protein catabolic process-%%-GO:0098779-&&-mitophagy in response to mitochondrial depolarization-%%-GO:0051291-&&-protein heterooligomerization-%%-GO:0016236-&&-macroautophagy-%%-GO:0043065-&&-positive regulation of apoptotic process-%%-GO:0016197-&&-endosomal transport-%%-GO:0000423-&&-macromitophagy-%%-GO:0044130-&&-negative regulation…	["KEGG-&-1&-hsa04380-&&-Osteoclast differentiation"]
EIF5B	eukaryotic translation initiation factor 5B	gene	Homo sapiens (Human)-&&-9606	["biological_process-&-1&-GO:0006413-&&-translational initiation-%%-GO:0006446-&&-regulation of translational initiation-%%-GO:0044267-&&-cellular protein metabolic process-%%-GO:0006412-&&-translation-%%-GO:0010467-&&-gene expression","cellular_component-&-1&-GO:0005634-&&-nucleus-%%-GO:0005737-&&-cytoplasm-%%-GO:0005829-&&-cytosol","molecular_function-&-1&-GO:0003924-&&-GTPase activity-%%-GO:00…	["KEGG-&-1&-hsa03013-&&-RNA transport"]
ZC3H8	zinc finger CCCH-type containing 8	gene	Homo sapiens (Human)-&&-9606	["biological_process-&-1&-GO:0046677-&&-response to antibiotic-%%-GO:0042795-&&-snRNA transcription from RNA polymerase II promoter-%%-GO:0070245-&&-positive regulation of thymocyte apoptotic process-%%-GO:0042796-&&-snRNA transcription from RNA polymerase III promoter-%%-GO:0045945-&&-positive regulation of transcription from RNA polymerase III promoter-%%-GO:0045892-&&-negative regulation of tr…
MDC1	mediator of DNA damage checkpoint 1	gene	Homo sapiens (Human)-&&-9606	["biological_process-&-1&-GO:0031573-&&-intra-S DNA damage checkpoint-%%-GO:0044267-&&-cellular protein metabolic process-%%-GO:0006303-&&-double-strand break repair via nonhomologous end joining-%%-GO:0006281-&&-DNA repair-%%-GO:0016925-&&-protein sumoylation-%%-GO:0043687-&&-post-translational protein modification-%%-GO:0006302-&&-double-strand break repair-%%-GO:0000724-&&-double-strand break …
FOS	FBJ murine osteosarcoma viral oncogene homolog	gene	Homo sapiens (Human)-&&-9606	["biological_process-&-1&-GO:0006357-&&-regulation of transcription from RNA polymerase II promoter-%%-GO:0009409-&&-response to cold-%%-GO:0030431-&&-sleep-%%-GO:0001661-&&-conditioned taste aversion-%%-GO:0009416-&&-response to light stimulus-%%-GO:0034162-&&-toll-like receptor 9 signaling pathway-%%-GO:0035914-&&-skeletal muscle cell differentiation-%%-GO:0051591-&&-response to cAMP-%%-GO:0002…	["KEGG-&-1&-hsa05132-&&-Salmonella infection-%%-hsa04725-&&-Cholinergic synapse-%%-hsa04210-&&-Apoptosis-%%-hsa04668-&&-TNF signaling pathway-%%-hsa04660-&&-T cell receptor signaling pathway-%%-hsa05140-&&-Leishmaniasis-%%-hsa05142-&&-Chagas disease (American trypanosomiasis)-%%-hsa04010-&&-MAPK signaling pathway-%%-hsa05210-&&-Colorectal cancer-%%-hsa04024-&&-cAMP signaling pathway-%%-hsa04915-&…
PSMA4	proteasome subunit alpha 4	gene	Homo sapiens (Human)-&&-9606	["biological_process-&-1&-GO:0031145-&&-anaphase-promoting complex-dependent catabolic process-%%-GO:0051436-&&-negative regulation of ubiquitin-protein ligase activity involved in mitotic cell cycle-%%-GO:0008286-&&-insulin receptor signaling pathway-%%-GO:0043488-&&-regulation of mRNA stability-%%-GO:0042590-&&-antigen processing and presentation of exogenous peptide antigen via MHC class I-%%-…	["KEGG-&-1&-hsa03050-&&-Proteasome"]
VSX2	visual system homeobox 2	gene	Homo sapiens (Human)-&&-9606	["biological_process-&-1&-GO:0050896-&&-response to stimulus-%%-GO:0006355-&&-regulation of transcription, DNA-templated-%%-GO:0007275-&&-multicellular organism development-%%-GO:0006351-&&-transcription, DNA-templated-%%-GO:0007601-&&-visual perception","cellular_component-&-1&-GO:0005634-&&-nucleus","molecular_function-&-1&-GO:0043565-&&-sequence-specific DNA binding"]
PSMA3	proteasome subunit alpha 3	gene	Homo sapiens (Human)-&&-9606	["biological_process-&-1&-GO:0031145-&&-anaphase-promoting complex-dependent catabolic process-%%-GO:0051436-&&-negative regulation of ubiquitin-protein ligase activity involved in mitotic cell cycle-%%-GO:0008286-&&-insulin receptor signaling pathway-%%-GO:0043488-&&-regulation of mRNA stability-%%-GO:0042590-&&-antigen processing and presentation of exogenous peptide antigen via MHC class I-%%-…	["KEGG-&-1&-hsa03050-&&-Proteasome"]
FN1	fibronectin 1	gene	Homo sapiens (Human)-&&-9606	["biological_process-&-1&-GO:0001932-&&-regulation of protein phosphorylation-%%-GO:0006953-&&-acute-phase response-%%-GO:0010952-&&-positive regulation of peptidase activity-%%-GO:0035987-&&-endodermal cell differentiation-%%-GO:0030198-&&-extracellular matrix organization-%%-GO:0010628-&&-positive regulation of gene expression-%%-GO:0022617-&&-extracellular matrix disassembly-%%-GO:0007596-&&-b…	["KEGG-&-1&-hsa04933-&&-AGE-RAGE signaling pathway in diabetic complications-%%-hsa05222-&&-Small cell lung cancer-%%-hsa04512-&&-ECM-receptor interaction-%%-hsa05200-&&-Pathways in cancer-%%-hsa05146-&&-Amoebiasis-%%-hsa05100-&&-Bacterial invasion of epithelial cells-%%-hsa04810-&&-Regulation of actin cytoskeleton-%%-hsa04151-&&-PI3K-Akt signaling pathway-%%-hsa05205-&&-Proteoglycans in cancer-%…
CTR9	CTR9 homolog, Paf1/RNA polymerase II complex component	gene	Homo sapiens (Human)-&&-9606	["biological_process-&-1&-GO:1900364-&&-negative regulation of mRNA polyadenylation-%%-GO:0010390-&&-histone monoubiquitination-%%-GO:0033523-&&-histone H2B ubiquitination-%%-GO:0071222-&&-cellular response to lipopolysaccharide-%%-GO:0032968-&&-positive regulation of transcription elongation from RNA polymerase II promoter-%%-GO:0045944-&&-positive regulation of transcription from RNA polymerase…
ZHX1	zinc fingers and homeoboxes 1	gene	Homo sapiens (Human)-&&-9606	["biological_process-&-1&-GO:0030154-&&-cell differentiation-%%-GO:0006351-&&-transcription, DNA-templated-%%-GO:0000122-&&-negative regulation of transcription from RNA polymerase II promoter-%%-GO:0045892-&&-negative regulation of transcription, DNA-templated","cellular_component-&-1&-GO:0005654-&&-nucleoplasm-%%-GO:0005634-&&-nucleus","molecular_function-&-1&-GO:0046872-&&-metal ion binding-%%…
ISG15	ISG15 ubiquitin-like modifier	gene	Homo sapiens (Human)-&&-9606	["biological_process-&-1&-GO:0019985-&&-translesion synthesis-%%-GO:0045648-&&-positive regulation of erythrocyte differentiation-%%-GO:0019941-&&-modification-dependent protein catabolic process-%%-GO:0031397-&&-negative regulation of protein ubiquitination-%%-GO:0019221-&&-cytokine-mediated signaling pathway-%%-GO:0051607-&&-defense response to virus-%%-GO:0032480-&&-negative regulation of type…	["KEGG-&-1&-hsa04622-&&-RIG-I-like receptor signaling pathway"]
HDAC3	histone deacetylase 3	gene	Homo sapiens (Human)-&&-9606	["biological_process-&-1&-GO:0001934-&&-positive regulation of protein phosphorylation-%%-GO:0010832-&&-negative regulation of myotube differentiation-%%-GO:0032008-&&-positive regulation of TOR signaling-%%-GO:1903507-&&-negative regulation of nucleic acid-templated transcription-%%-GO:0006351-&&-transcription, DNA-templated-%%-GO:0006476-&&-protein deacetylation-%%-GO:0048011-&&-neurotrophin TR…	["KEGG-&-1&-hsa05203-&&-Viral carcinogenesis-%%-hsa05034-&&-Alcoholism-%%-hsa04919-&&-Thyroid hormone signaling pathway"]
TCOF1	treacle ribosome biogenesis factor 1	gene	Homo sapiens (Human)-&&-9606	["biological_process-&-1&-GO:0001501-&&-skeletal system development-%%-GO:0006810-&&-transport","cellular_component-&-1&-GO:0005730-&&-nucleolus-%%-GO:0005634-&&-nucleus-%%-GO:0005737-&&-cytoplasm","molecular_function-&-1&-GO:0044822-&&-poly(A) RNA binding-%%-GO:0005215-&&-transporter activity-%%-GO:0005515-&&-protein binding"]	["KEGG-&-1&-hsa03008-&&-Ribosome biogenesis in eukaryotes"]
ACE	angiotensin I converting enzyme	gene	Homo sapiens (Human)-&&-9606	["biological_process-&-1&-GO:0050482-&&-arachidonic acid secretion-%%-GO:0019229-&&-regulation of vasoconstriction-%%-GO:0060177-&&-regulation of angiotensin metabolic process-%%-GO:1900086-&&-positive regulation of peptidyl-tyrosine autophosphorylation-%%-GO:0002005-&&-angiotensin catabolic process in blood-%%-GO:1902033-&&-regulation of hematopoietic stem cell proliferation-%%-GO:0003081-&&-reg…	["KEGG-&-1&-hsa04614-&&-Renin-angiotensin system-%%-hsa05410-&&-Hypertrophic cardiomyopathy (HCM)-%%-hsa04924-&&-Renin secretion-%%-hsa05142-&&-Chagas disease (American trypanosomiasis)"]
MME	membrane metallo-endopeptidase	gene	Homo sapiens (Human)-&&-9606	["biological_process-&-1&-GO:0071493-&&-cellular response to UV-B-%%-GO:0006508-&&-proteolysis-%%-GO:0002003-&&-angiotensin maturation-%%-GO:0044267-&&-cellular protein metabolic process-%%-GO:0001822-&&-kidney development-%%-GO:0019233-&&-sensory perception of pain-%%-GO:0006518-&&-peptide metabolic process-%%-GO:0050435-&&-beta-amyloid metabolic process-%%-GO:0071345-&&-cellular response to cyt…	["KEGG-&-1&-hsa04614-&&-Renin-angiotensin system-%%-hsa04974-&&-Protein digestion and absorption-%%-hsa04640-&&-Hematopoietic cell lineage-%%-hsa05010-&&-Alzheimer's disease"]
THAP1	THAP domain containing, apoptosis associated protein 1	gene	Homo sapiens (Human)-&&-9606	["biological_process-&-1&-GO:0007346-&&-regulation of mitotic cell cycle-%%-GO:0006355-&&-regulation of transcription, DNA-templated-%%-GO:0006351-&&-transcription, DNA-templated-%%-GO:0007049-&&-cell cycle-%%-GO:0001935-&&-endothelial cell proliferation","cellular_component-&-1&-GO:0005730-&&-nucleolus-%%-GO:0043231-&&-intracellular membrane-bounded organelle-%%-GO:0016605-&&-PML body-%%-GO:0005…
MLLT1	myeloid/lymphoid or mixed-lineage leukemia; translocated to, 1	gene	Homo sapiens (Human)-&&-9606	["biological_process-&-1&-GO:0006469-&&-negative regulation of protein kinase activity-%%-GO:0006355-&&-regulation of transcription, DNA-templated-%%-GO:0006366-&&-transcription from RNA polymerase II promoter","cellular_component-&-1&-GO:0005730-&&-nucleolus-%%-GO:0008023-&&-transcription elongation factor complex-%%-GO:0005634-&&-nucleus-%%-GO:0005654-&&-nucleoplasm-%%-GO:0005737-&&-cytoplasm",…	["KEGG-&-1&-hsa05202-&&-Transcriptional misregulation in cancer"]
GCFC2	GC-rich sequence DNA-binding factor 2	gene	Homo sapiens (Human)-&&-9606	["biological_process-&-1&-GO:0045892-&&-negative regulation of transcription, DNA-templated-%%-GO:0006351-&&-transcription, DNA-templated-%%-GO:0000245-&&-spliceosomal complex assembly-%%-GO:0000122-&&-negative regulation of transcription from RNA polymerase II promoter-%%-GO:0006355-&&-regulation of transcription, DNA-templated","cellular_component-&-1&-GO:0005730-&&-nucleolus-%%-GO:0071008-&&-U…
DAXX	death-domain associated protein	gene	Homo sapiens (Human)-&&-9606	["biological_process-&-1&-GO:0010832-&&-negative regulation of myotube differentiation-%%-GO:0071356-&&-cellular response to tumor necrosis factor-%%-GO:1901216-&&-positive regulation of neuron death-%%-GO:0031396-&&-regulation of protein ubiquitination-%%-GO:0007257-&&-activation of JUN kinase activity-%%-GO:0045892-&&-negative regulation of transcription, DNA-templated-%%-GO:0001934-&&-positive…	["KEGG-&-1&-hsa04210-&&-Apoptosis-%%-hsa05014-&&-Amyotrophic lateral sclerosis (ALS)-%%-hsa05168-&&-Herpes simplex infection-%%-hsa04010-&&-MAPK signaling pathway"]
SNCAIP	synuclein alpha interacting protein	gene	Homo sapiens (Human)-&&-9606	["biological_process-&-1&-GO:0090083-&&-regulation of inclusion body assembly-%%-GO:0042417-&&-dopamine metabolic process-%%-GO:0044267-&&-cellular protein metabolic process-%%-GO:0046928-&&-regulation of neurotransmitter secretion-%%-GO:0008219-&&-cell death","cellular_component-&-1&-GO:0043025-&&-neuronal cell body-%%-GO:0042734-&&-presynaptic membrane-%%-GO:0008021-&&-synaptic vesicle-%%-GO:00…	["KEGG-&-1&-hsa05012-&&-Parkinson's disease"]
SUPT16H	SPT16 homolog, facilitates chromatin remodeling subunit	gene	Homo sapiens (Human)-&&-9606	["biological_process-&-1&-GO:0032786-&&-positive regulation of DNA-templated transcription, elongation-%%-GO:0006368-&&-transcription elongation from RNA polymerase II promoter-%%-GO:0050434-&&-positive regulation of viral transcription-%%-GO:0006260-&&-DNA replication-%%-GO:0006366-&&-transcription from RNA polymerase II promoter-%%-GO:0016032-&&-viral process-%%-GO:0010467-&&-gene expression-%%…
LUC7L2	LUC7-like 2 pre-mRNA splicing factor	gene	Homo sapiens (Human)-&&-9606	["biological_process-&-1&-GO:0006376-&&-mRNA splice site selection","cellular_component-&-1&-GO:0071004-&&-U2-type prespliceosome-%%-GO:0016607-&&-nuclear speck-%%-GO:0005685-&&-U1 snRNP","molecular_function-&-1&-GO:0044822-&&-poly(A) RNA binding-%%-GO:0019899-&&-enzyme binding-%%-GO:0005515-&&-protein binding-%%-GO:0003729-&&-mRNA binding"]
PRNP	prion protein	gene	Homo sapiens (Human)-&&-9606	["biological_process-&-1&-GO:0046686-&&-response to cadmium ion-%%-GO:0046007-&&-negative regulation of activated T cell proliferation-%%-GO:0070885-&&-negative regulation of calcineurin-NFAT signaling cascade-%%-GO:0071280-&&-cellular response to copper ion-%%-GO:0008152-&&-metabolic process-%%-GO:0001933-&&-negative regulation of protein phosphorylation-%%-GO:0032880-&&-regulation of protein lo…	["KEGG-&-1&-hsa05020-&&-Prion diseases"]
RNF7	ring finger protein 7	gene	Homo sapiens (Human)-&&-9606	["biological_process-&-1&-GO:0031146-&&-SCF-dependent proteasomal ubiquitin-dependent protein catabolic process-%%-GO:0051775-&&-response to redox state-%%-GO:0045116-&&-protein neddylation-%%-GO:0042787-&&-protein ubiquitination involved in ubiquitin-dependent protein catabolic process","cellular_component-&-1&-GO:0005737-&&-cytoplasm-%%-GO:0031467-&&-Cul7-RING ubiquitin ligase complex-%%-GO:004…	["KEGG-&-1&-hsa04120-&&-Ubiquitin mediated proteolysis"]
PCGF5	polycomb group ring finger 5	gene	Homo sapiens (Human)-&&-9606	["biological_process-&-1&-GO:0006351-&&-transcription, DNA-templated-%%-GO:0045944-&&-positive regulation of transcription from RNA polymerase II promoter","cellular_component-&-1&-GO:0005730-&&-nucleolus-%%-GO:0005634-&&-nucleus-%%-GO:0005813-&&-centrosome-%%-GO:0031519-&&-PcG protein complex","molecular_function-&-1&-GO:0008270-&&-zinc ion binding-%%-GO:0005515-&&-protein binding"]	["KEGG-&-1&-hsa04550-&&-Signaling pathways regulating pluripotency of stem cells"]
NCOR1	nuclear receptor corepressor 1	gene	Homo sapiens (Human)-&&-9606	["biological_process-&-1&-GO:2000191-&&-regulation of fatty acid transport-%%-GO:0007595-&&-lactation-%%-GO:0046329-&&-negative regulation of JNK cascade-%%-GO:1903799-&&-negative regulation of production of miRNAs involved in gene silencing by miRNA-%%-GO:0072362-&&-regulation of glycolytic process by negative regulation of transcription from RNA polymerase II promoter-%%-GO:0000122-&&-negative …	["KEGG-&-1&-hsa05202-&&-Transcriptional misregulation in cancer-%%-hsa04919-&&-Thyroid hormone signaling pathway"]
DDX54	DEAD-box helicase 54	gene	Homo sapiens (Human)-&&-9606	["biological_process-&-1&-GO:0010501-&&-RNA secondary structure unwinding-%%-GO:0006355-&&-regulation of transcription, DNA-templated-%%-GO:0030520-&&-intracellular estrogen receptor signaling pathway-%%-GO:0006351-&&-transcription, DNA-templated-%%-GO:0006396-&&-RNA processing-%%-GO:0016070-&&-RNA metabolic process-%%-GO:1903507-&&-negative regulation of nucleic acid-templated transcription","ce…
MFAP1	microfibrillar associated protein 1	gene	Homo sapiens (Human)-&&-9606	["biological_process-&-1&-GO:0030198-&&-extracellular matrix organization-%%-GO:0008150-&&-biological_process","cellular_component-&-1&-GO:0001527-&&-microfibril-%%-GO:0005576-&&-extracellular region","molecular_function-&-1&-GO:0044822-&&-poly(A) RNA binding-%%-GO:0005515-&&-protein binding"]
NOP58	NOP58 ribonucleoprotein	gene	Homo sapiens (Human)-&&-9606	["biological_process-&-1&-GO:0048254-&&-snoRNA localization-%%-GO:0044267-&&-cellular protein metabolic process-%%-GO:0016049-&&-cell growth-%%-GO:0016925-&&-protein sumoylation-%%-GO:0043687-&&-post-translational protein modification-%%-GO:0000154-&&-rRNA modification-%%-GO:0006608-&&-snRNP protein import into nucleus-%%-GO:0006364-&&-rRNA processing","cellular_component-&-1&-GO:0031428-&&-box C…	["KEGG-&-1&-hsa03008-&&-Ribosome biogenesis in eukaryotes"]
SFN	stratifin	gene	Homo sapiens (Human)-&&-9606	["biological_process-&-1&-GO:0071901-&&-negative regulation of protein serine/threonine kinase activity-%%-GO:0061436-&&-establishment of skin barrier-%%-GO:0000079-&&-regulation of cyclin-dependent protein serine/threonine kinase activity-%%-GO:0007165-&&-signal transduction-%%-GO:0007264-&&-small GTPase mediated signal transduction-%%-GO:0012501-&&-programmed cell death-%%-GO:0043154-&&-negativ…	["KEGG-&-1&-hsa04115-&&-p53 signaling pathway-%%-hsa04960-&&-Aldosterone-regulated sodium reabsorption-%%-hsa04110-&&-Cell cycle"]
SRRT	serrate, RNA effector molecule	gene	Homo sapiens (Human)-&&-9606	["biological_process-&-1&-GO:0046685-&&-response to arsenic-containing substance-%%-GO:0031053-&&-primary miRNA processing-%%-GO:0006351-&&-transcription, DNA-templated-%%-GO:0050769-&&-positive regulation of neurogenesis-%%-GO:0008283-&&-cell proliferation-%%-GO:0006355-&&-regulation of transcription, DNA-templated-%%-GO:0097150-&&-neuronal stem cell population maintenance","cellular_component-&…
PSIP1	PC4 and SFRS1 interacting protein 1	gene	Homo sapiens (Human)-&&-9606	["biological_process-&-1&-GO:0006355-&&-regulation of transcription, DNA-templated-%%-GO:0045944-&&-positive regulation of transcription from RNA polymerase II promoter-%%-GO:0009408-&&-response to heat-%%-GO:0000395-&&-mRNA 5'-splice site recognition-%%-GO:0016032-&&-viral process-%%-GO:0006979-&&-response to oxidative stress-%%-GO:0006351-&&-transcription, DNA-templated-%%-GO:0075713-&&-establi…
LARP7	La ribonucleoprotein domain family member 7	gene	Homo sapiens (Human)-&&-9606	["biological_process-&-1&-GO:0006396-&&-RNA processing","cellular_component-&-1&-GO:0005654-&&-nucleoplasm-%%-GO:0030529-&&-intracellular ribonucleoprotein complex-%%-GO:0005794-&&-Golgi apparatus-%%-GO:0005634-&&-nucleus-%%-GO:0005737-&&-cytoplasm","molecular_function-&-1&-GO:0044822-&&-poly(A) RNA binding-%%-GO:0000166-&&-nucleotide binding-%%-GO:0005515-&&-protein binding"]
THOC5	THO complex 5	gene	Homo sapiens (Human)-&&-9606	["biological_process-&-1&-GO:2000002-&&-negative regulation of DNA damage checkpoint-%%-GO:0060215-&&-primitive hemopoiesis-%%-GO:0006406-&&-mRNA export from nucleus-%%-GO:0008380-&&-RNA splicing-%%-GO:0030224-&&-monocyte differentiation-%%-GO:0006397-&&-mRNA processing-%%-GO:0032786-&&-positive regulation of DNA-templated transcription, elongation-%%-GO:0046784-&&-viral mRNA export from host cel…	["KEGG-&-1&-hsa03013-&&-RNA transport"]
ARMCX3	armadillo repeat containing, X-linked 3	gene	Homo sapiens (Human)-&&-9606	["biological_process-&-1&-GO:0045944-&&-positive regulation of transcription from RNA polymerase II promoter-%%-GO:0034613-&&-cellular protein localization","cellular_component-&-1&-GO:0031307-&&-integral component of mitochondrial outer membrane"]
SIRT1	sirtuin 1	gene	Homo sapiens (Human)-&&-9606	["biological_process-&-1&-GO:2000619-&&-negative regulation of histone H4-K16 acetylation-%%-GO:0031393-&&-negative regulation of prostaglandin biosynthetic process-%%-GO:0043433-&&-negative regulation of sequence-specific DNA binding transcription factor activity-%%-GO:0002821-&&-positive regulation of adaptive immune response-%%-GO:0042326-&&-negative regulation of phosphorylation-%%-GO:0034605…	["KEGG-&-1&-hsa05206-&&-MicroRNAs in cancer-%%-hsa05031-&&-Amphetamine addiction-%%-hsa04211-&&-Longevity regulating pathway-%%-hsa04152-&&-AMPK signaling pathway-%%-hsa04213-&&-Longevity regulating pathway - multiple species-%%-hsa04068-&&-FoxO signaling pathway-%%-hsa04922-&&-Glucagon signaling pathway"]
PIAS1	protein inhibitor of activated STAT 1	gene	Homo sapiens (Human)-&&-9606	["biological_process-&-1&-GO:0030521-&&-androgen receptor signaling pathway-%%-GO:0032436-&&-positive regulation of proteasomal ubiquitin-dependent protein catabolic process-%%-GO:0044267-&&-cellular protein metabolic process-%%-GO:0060333-&&-interferon-gamma-mediated signaling pathway-%%-GO:0043687-&&-post-translational protein modification-%%-GO:0060334-&&-regulation of interferon-gamma-mediate…	["KEGG-&-1&-hsa04630-&&-Jak-STAT signaling pathway-%%-hsa04120-&&-Ubiquitin mediated proteolysis-%%-hsa05160-&&-Hepatitis C"]
BHLHE40	basic helix-loop-helix family member e40	gene	Homo sapiens (Human)-&&-9606	["biological_process-&-1&-GO:0032922-&&-circadian regulation of gene expression-%%-GO:0043433-&&-negative regulation of sequence-specific DNA binding transcription factor activity-%%-GO:0000122-&&-negative regulation of transcription from RNA polymerase II promoter-%%-GO:0006355-&&-regulation of transcription, DNA-templated-%%-GO:0045892-&&-negative regulation of transcription, DNA-templated-%%-G…	["KEGG-&-1&-hsa04710-&&-Circadian rhythm"]
LEO1	LEO1 homolog, Paf1/RNA polymerase II complex component	gene	Homo sapiens (Human)-&&-9606	["biological_process-&-1&-GO:0010390-&&-histone monoubiquitination-%%-GO:0033523-&&-histone H2B ubiquitination-%%-GO:0032968-&&-positive regulation of transcription elongation from RNA polymerase II promoter-%%-GO:0045944-&&-positive regulation of transcription from RNA polymerase II promoter-%%-GO:0006368-&&-transcription elongation from RNA polymerase II promoter-%%-GO:0001711-&&-endodermal cel…
WDR55	WD repeat domain 55	gene	Homo sapiens (Human)-&&-9606	["biological_process-&-1&-GO:0006364-&&-rRNA processing-%%-GO:0042273-&&-ribosomal large subunit biogenesis-%%-GO:0008150-&&-biological_process","cellular_component-&-1&-GO:0005575-&&-cellular_component-%%-GO:0005730-&&-nucleolus-%%-GO:0005737-&&-cytoplasm","molecular_function-&-1&-GO:0003674-&&-molecular_function"]
PNN	pinin, desmosome associated protein	gene	Homo sapiens (Human)-&&-9606	["biological_process-&-1&-GO:0006355-&&-regulation of transcription, DNA-templated-%%-GO:0006351-&&-transcription, DNA-templated-%%-GO:0007155-&&-cell adhesion-%%-GO:0000398-&&-mRNA splicing, via spliceosome","cellular_component-&-1&-GO:0016020-&&-membrane-%%-GO:0030057-&&-desmosome-%%-GO:0016607-&&-nuclear speck-%%-GO:0005911-&&-cell-cell junction-%%-GO:0005886-&&-plasma membrane-%%-GO:0005654-&…	["KEGG-&-1&-hsa03015-&&-mRNA surveillance pathway-%%-hsa03013-&&-RNA transport"]
AKT1	v-akt murine thymoma viral oncogene homolog 1	gene	Homo sapiens (Human)-&&-9606	["biological_process-&-1&-GO:0001934-&&-positive regulation of protein phosphorylation-%%-GO:0046326-&&-positive regulation of glucose import-%%-GO:0046777-&&-protein autophosphorylation-%%-GO:0010951-&&-negative regulation of endopeptidase activity-%%-GO:0045429-&&-positive regulation of nitric oxide biosynthetic process-%%-GO:0043154-&&-negative regulation of cysteine-type endopeptidase activit…	["KEGG-&-1&-hsa04725-&&-Cholinergic synapse-%%-hsa04920-&&-Adipocytokine signaling pathway-%%-hsa04660-&&-T cell receptor signaling pathway-%%-hsa05218-&&-Melanoma-%%-hsa05160-&&-Hepatitis C-%%-hsa05215-&&-Prostate cancer-%%-hsa04010-&&-MAPK signaling pathway-%%-hsa05210-&&-Colorectal cancer-%%-hsa04261-&&-Adrenergic signaling in cardiomyocytes-%%-hsa04915-&&-Estrogen signaling pathway-%%-hsa0415…
SIRT7	sirtuin 7	gene	Homo sapiens (Human)-&&-9606	["biological_process-&-1&-GO:0007072-&&-positive regulation of transcription involved in exit from mitosis-%%-GO:0000122-&&-negative regulation of transcription from RNA polymerase II promoter-%%-GO:0070933-&&-histone H4 deacetylation-%%-GO:0009303-&&-rRNA transcription-%%-GO:0070932-&&-histone H3 deacetylation","cellular_component-&-1&-GO:0005730-&&-nucleolus-%%-GO:0005737-&&-cytoplasm-%%-GO:000…
EXOSC9	exosome component 9	gene	Homo sapiens (Human)-&&-9606	["biological_process-&-1&-GO:0034427-&&-nuclear-transcribed mRNA catabolic process, exonucleolytic, 3'-5'-%%-GO:0043488-&&-regulation of mRNA stability-%%-GO:0071028-&&-nuclear mRNA surveillance-%%-GO:0006364-&&-rRNA processing-%%-GO:0034476-&&-U5 snRNA 3'-end processing-%%-GO:0071038-&&-nuclear polyadenylation-dependent tRNA catabolic process-%%-GO:0034475-&&-U4 snRNA 3'-end processing-%%-GO:000…	["KEGG-&-1&-hsa03018-&&-RNA degradation"]
CBX4	chromobox 4	gene	Homo sapiens (Human)-&&-9606	["biological_process-&-1&-GO:0044267-&&-cellular protein metabolic process-%%-GO:0016568-&&-chromatin modification-%%-GO:0016925-&&-protein sumoylation-%%-GO:0043687-&&-post-translational protein modification-%%-GO:0045892-&&-negative regulation of transcription, DNA-templated-%%-GO:0000122-&&-negative regulation of transcription from RNA polymerase II promoter-%%-GO:0006351-&&-transcription, DNA…
BIRC6	baculoviral IAP repeat containing 6	gene	Homo sapiens (Human)-&&-9606	["biological_process-&-1&-GO:0007067-&&-mitotic nuclear division-%%-GO:0010951-&&-negative regulation of endopeptidase activity-%%-GO:0051301-&&-cell division-%%-GO:0032465-&&-regulation of cytokinesis-%%-GO:0006915-&&-apoptotic process-%%-GO:0006468-&&-protein phosphorylation-%%-GO:0060711-&&-labyrinthine layer development-%%-GO:0042127-&&-regulation of cell proliferation-%%-GO:2001237-&&-negati…	["KEGG-&-1&-hsa04120-&&-Ubiquitin mediated proteolysis-%%-hsa04215-&&-Apoptosis - multiple species"]
COPS3	COP9 signalosome subunit 3	gene	Homo sapiens (Human)-&&-9606	["biological_process-&-1&-GO:0006283-&&-transcription-coupled nucleotide-excision repair-%%-GO:0070911-&&-global genome nucleotide-excision repair-%%-GO:0000715-&&-nucleotide-excision repair, DNA damage recognition-%%-GO:0001701-&&-in utero embryonic development-%%-GO:0010388-&&-cullin deneddylation-%%-GO:0007165-&&-signal transduction-%%-GO:0006289-&&-nucleotide-excision repair-%%-GO:0009416-&&-…
TAF1	TATA-box binding protein associated factor 1	gene	Homo sapiens (Human)-&&-9606	["biological_process-&-1&-GO:0046777-&&-protein autophosphorylation-%%-GO:0060261-&&-positive regulation of transcription initiation from RNA polymerase II promoter-%%-GO:0006352-&&-DNA-templated transcription, initiation-%%-GO:0006974-&&-cellular response to DNA damage stimulus-%%-GO:0045944-&&-positive regulation of transcription from RNA polymerase II promoter-%%-GO:0018105-&&-peptidyl-serine …	["KEGG-&-1&-hsa03022-&&-Basal transcription factors"]
MCM3	minichromosome maintenance complex component 3	gene	Homo sapiens (Human)-&&-9606	["biological_process-&-1&-GO:0032508-&&-DNA duplex unwinding-%%-GO:0006271-&&-DNA strand elongation involved in DNA replication-%%-GO:0006260-&&-DNA replication-%%-GO:0000082-&&-G1/S transition of mitotic cell cycle-%%-GO:0006270-&&-DNA replication initiation-%%-GO:0000278-&&-mitotic cell cycle","cellular_component-&-1&-GO:0043231-&&-intracellular membrane-bounded organelle-%%-GO:0005658-&&-alpha…	["KEGG-&-1&-hsa03030-&&-DNA replication-%%-hsa04110-&&-Cell cycle"]
PML	promyelocytic leukemia	gene	Homo sapiens (Human)-&&-9606	["biological_process-&-1&-GO:0006461-&&-protein complex assembly-%%-GO:0009411-&&-response to UV-%%-GO:0007184-&&-SMAD protein import into nucleus-%%-GO:1902187-&&-negative regulation of viral release from host cell-%%-GO:0007179-&&-transforming growth factor beta receptor signaling pathway-%%-GO:0001932-&&-regulation of protein phosphorylation-%%-GO:0007182-&&-common-partner SMAD protein phospho…	["KEGG-&-1&-hsa05164-&&-Influenza A-%%-hsa05200-&&-Pathways in cancer-%%-hsa05221-&&-Acute myeloid leukemia-%%-hsa05168-&&-Herpes simplex infection-%%-hsa04120-&&-Ubiquitin mediated proteolysis-%%-hsa04144-&&-Endocytosis-%%-hsa05202-&&-Transcriptional misregulation in cancer"]
MCM2	minichromosome maintenance complex component 2	gene	Homo sapiens (Human)-&&-9606	["biological_process-&-1&-GO:0071353-&&-cellular response to interleukin-4-%%-GO:0006271-&&-DNA strand elongation involved in DNA replication-%%-GO:0006260-&&-DNA replication-%%-GO:0007049-&&-cell cycle-%%-GO:0000082-&&-G1/S transition of mitotic cell cycle-%%-GO:0000278-&&-mitotic cell cycle-%%-GO:0006270-&&-DNA replication initiation-%%-GO:0006334-&&-nucleosome assembly-%%-GO:0006268-&&-DNA unw…	["KEGG-&-1&-hsa03030-&&-DNA replication-%%-hsa04110-&&-Cell cycle"]
LARP1	La ribonucleoprotein domain family member 1	gene	Homo sapiens (Human)-&&-9606	["biological_process-&-1&-GO:0016239-&&-positive regulation of macroautophagy-%%-GO:0008283-&&-cell proliferation-%%-GO:0045070-&&-positive regulation of viral genome replication-%%-GO:0006413-&&-translational initiation-%%-GO:0045727-&&-positive regulation of translation-%%-GO:0031929-&&-TOR signaling","cellular_component-&-1&-GO:0005654-&&-nucleoplasm-%%-GO:0031931-&&-TORC1 complex-%%-GO:000573…
MAZ	MYC associated zinc finger protein	gene	Homo sapiens (Human)-&&-9606	["biological_process-&-1&-GO:0006367-&&-transcription initiation from RNA polymerase II promoter-%%-GO:0006369-&&-termination of RNA polymerase II transcription-%%-GO:0006355-&&-regulation of transcription, DNA-templated","cellular_component-&-1&-GO:0005634-&&-nucleus","molecular_function-&-1&-GO:0046872-&&-metal ion binding-%%-GO:0044822-&&-poly(A) RNA binding-%%-GO:0000979-&&-RNA polymerase II …
OBSL1	obscurin-like 1	gene	Homo sapiens (Human)-&&-9606	["biological_process-&-1&-GO:0000226-&&-microtubule cytoskeleton organization-%%-GO:0034067-&&-protein localization to Golgi apparatus-%%-GO:0050775-&&-positive regulation of dendrite morphogenesis-%%-GO:0055003-&&-cardiac myofibril assembly-%%-GO:0007088-&&-regulation of mitotic nuclear division-%%-GO:0007010-&&-cytoskeleton organization-%%-GO:0007030-&&-Golgi organization","cellular_component-&…
USP24	ubiquitin specific peptidase 24	gene	Homo sapiens (Human)-&&-9606	["biological_process-&-1&-GO:0016579-&&-protein deubiquitination-%%-GO:0016477-&&-cell migration-%%-GO:0006511-&&-ubiquitin-dependent protein catabolic process","cellular_component-&-1&-GO:0005737-&&-cytoplasm","molecular_function-&-1&-GO:0036459-&&-thiol-dependent ubiquitinyl hydrolase activity"]
FNBP4	formin binding protein 4	gene	Homo sapiens (Human)-&&-9606	["cellular_component-&-1&-GO:0005654-&&-nucleoplasm","molecular_function-&-1&-GO:0005515-&&-protein binding"]
COPS7A	COP9 signalosome subunit 7A	gene	Homo sapiens (Human)-&&-9606	["biological_process-&-1&-GO:0006283-&&-transcription-coupled nucleotide-excision repair-%%-GO:0070911-&&-global genome nucleotide-excision repair-%%-GO:0000715-&&-nucleotide-excision repair, DNA damage recognition-%%-GO:0010388-&&-cullin deneddylation-%%-GO:0006289-&&-nucleotide-excision repair-%%-GO:0006281-&&-DNA repair","cellular_component-&-1&-GO:0008180-&&-COP9 signalosome-%%-GO:0005654-&&-…
MAPT	microtubule associated protein tau	gene	Homo sapiens (Human)-&&-9606	["biological_process-&-1&-GO:0001764-&&-neuron migration-%%-GO:0007584-&&-response to nutrient-%%-GO:0008088-&&-axo-dendritic transport-%%-GO:0031175-&&-neuron projection development-%%-GO:0032387-&&-negative regulation of intracellular transport-%%-GO:0012501-&&-programmed cell death-%%-GO:0048675-&&-axon extension-%%-GO:0048699-&&-generation of neurons-%%-GO:0010033-&&-response to organic subst…	["KEGG-&-1&-hsa05010-&&-Alzheimer's disease-%%-hsa04010-&&-MAPK signaling pathway"]
SURF6	surfeit 6	gene	Homo sapiens (Human)-&&-9606	["biological_process-&-1&-GO:0042254-&&-ribosome biogenesis","cellular_component-&-1&-GO:0005730-&&-nucleolus-%%-GO:0001652-&&-granular component-%%-GO:0005654-&&-nucleoplasm","molecular_function-&-1&-GO:0044822-&&-poly(A) RNA binding-%%-GO:0003677-&&-DNA binding-%%-GO:0003723-&&-RNA binding"]
CBX8	chromobox 8	gene	Homo sapiens (Human)-&&-9606	["biological_process-&-1&-GO:0050790-&&-regulation of catalytic activity-%%-GO:0070301-&&-cellular response to hydrogen peroxide-%%-GO:0044267-&&-cellular protein metabolic process-%%-GO:0016574-&&-histone ubiquitination-%%-GO:0016925-&&-protein sumoylation-%%-GO:0032967-&&-positive regulation of collagen biosynthetic process-%%-GO:0043687-&&-post-translational protein modification-%%-GO:0045739-…
SUPT6H	SPT6 homolog, histone chaperone	gene	Homo sapiens (Human)-&&-9606	["biological_process-&-1&-GO:0050684-&&-regulation of mRNA processing-%%-GO:0061086-&&-negative regulation of histone H3-K27 methylation-%%-GO:0006351-&&-transcription, DNA-templated-%%-GO:0045191-&&-regulation of isotype switching-%%-GO:0010793-&&-regulation of mRNA export from nucleus-%%-GO:0008380-&&-RNA splicing-%%-GO:0006397-&&-mRNA processing-%%-GO:0016032-&&-viral process-%%-GO:0006355-&&-…
KLF1	Kruppel-like factor 1 (erythroid)	gene	Homo sapiens (Human)-&&-9606	["biological_process-&-1&-GO:0030218-&&-erythrocyte differentiation-%%-GO:0006351-&&-transcription, DNA-templated-%%-GO:0006355-&&-regulation of transcription, DNA-templated-%%-GO:1901653-&&-cellular response to peptide-%%-GO:0045893-&&-positive regulation of transcription, DNA-templated","cellular_component-&-1&-GO:0000790-&&-nuclear chromatin-%%-GO:0005634-&&-nucleus","molecular_function-&-1&-G…
SEPT2	septin 2	gene	Homo sapiens (Human)-&&-9606	["biological_process-&-1&-GO:0007224-&&-smoothened signaling pathway-%%-GO:0050790-&&-regulation of catalytic activity-%%-GO:0007067-&&-mitotic nuclear division-%%-GO:0051301-&&-cell division-%%-GO:0032880-&&-regulation of protein localization-%%-GO:0031175-&&-neuron projection development-%%-GO:0042384-&&-cilium assembly-%%-GO:0002036-&&-regulation of L-glutamate transport","cellular_component-&…	["KEGG-&-1&-hsa05100-&&-Bacterial invasion of epithelial cells"]
SLIRP	SRA stem-loop interacting RNA binding protein	gene	Homo sapiens (Human)-&&-9606	["biological_process-&-1&-GO:0000961-&&-negative regulation of mitochondrial RNA catabolic process-%%-GO:0070584-&&-mitochondrion morphogenesis-%%-GO:0006355-&&-regulation of transcription, DNA-templated-%%-GO:0006351-&&-transcription, DNA-templated-%%-GO:0007338-&&-single fertilization-%%-GO:0007286-&&-spermatid development-%%-GO:0030317-&&-sperm motility","cellular_component-&-1&-GO:0036126-&&-…
SUPT5H	SPT5 homolog, DSIF elongation factor subunit	gene	Homo sapiens (Human)-&&-9606	["biological_process-&-1&-GO:1900364-&&-negative regulation of mRNA polyadenylation-%%-GO:0045944-&&-positive regulation of transcription from RNA polymerase II promoter-%%-GO:0032786-&&-positive regulation of DNA-templated transcription, elongation-%%-GO:0039692-&&-single stranded viral RNA replication via double stranded DNA intermediate-%%-GO:0050434-&&-positive regulation of viral transcripti…
SUPT4H1	SPT4 homolog, DSIF elongation factor subunit	gene	Homo sapiens (Human)-&&-9606	["biological_process-&-1&-GO:0006357-&&-regulation of transcription from RNA polymerase II promoter-%%-GO:0032785-&&-negative regulation of DNA-templated transcription, elongation-%%-GO:0045944-&&-positive regulation of transcription from RNA polymerase II promoter-%%-GO:0006338-&&-chromatin remodeling-%%-GO:0032786-&&-positive regulation of DNA-templated transcription, elongation-%%-GO:0006355-&…
HIRIP3	HIRA interacting protein 3	gene	Homo sapiens (Human)-&&-9606	["biological_process-&-1&-GO:0006333-&&-chromatin assembly or disassembly","cellular_component-&-1&-GO:0005730-&&-nucleolus-%%-GO:0005634-&&-nucleus","molecular_function-&-1&-GO:0005515-&&-protein binding"]
KIAA1033	KIAA1033	gene	Homo sapiens (Human)-&&-9606	["biological_process-&-1&-GO:0015031-&&-protein transport-%%-GO:0007032-&&-endosome organization-%%-GO:0016197-&&-endosomal transport","cellular_component-&-1&-GO:0005769-&&-early endosome-%%-GO:0005768-&&-endosome-%%-GO:0031083-&&-BLOC-1 complex-%%-GO:0005654-&&-nucleoplasm-%%-GO:0071203-&&-WASH complex"]	["KEGG-&-1&-hsa04144-&&-Endocytosis"]
OGT	O-linked N-acetylglucosamine (GlcNAc) transferase	gene	Homo sapiens (Human)-&&-9606	["biological_process-&-1&-GO:0035020-&&-regulation of Rac protein signal transduction-%%-GO:0043981-&&-histone H4-K5 acetylation-%%-GO:0032922-&&-circadian regulation of gene expression-%%-GO:0032869-&&-cellular response to insulin stimulus-%%-GO:0043085-&&-positive regulation of catalytic activity-%%-GO:0045793-&&-positive regulation of cell size-%%-GO:0045944-&&-positive regulation of transcrip…	["KEGG-&-1&-hsa00514-&&-Other types of O-glycan biosynthesis-%%-hsa04931-&&-Insulin resistance"]
DEC1	deleted in esophageal cancer 1	gene	Homo sapiens (Human)-&&-9606	["biological_process-&-1&-GO:0008285-&&-negative regulation of cell proliferation"]
CAV2	caveolin 2	gene	Homo sapiens (Human)-&&-9606	["biological_process-&-1&-GO:0008286-&&-insulin receptor signaling pathway-%%-GO:0001937-&&-negative regulation of endothelial cell proliferation-%%-GO:0016050-&&-vesicle organization-%%-GO:0043547-&&-positive regulation of GTPase activity-%%-GO:0051259-&&-protein oligomerization-%%-GO:0007088-&&-regulation of mitotic nuclear division-%%-GO:0044794-&&-positive regulation by host of viral process-…	["KEGG-&-1&-hsa05100-&&-Bacterial invasion of epithelial cells-%%-hsa04144-&&-Endocytosis-%%-hsa05205-&&-Proteoglycans in cancer-%%-hsa04510-&&-Focal adhesion"]
AURKA	aurora kinase A	gene	Homo sapiens (Human)-&&-9606	["biological_process-&-1&-GO:0031145-&&-anaphase-promoting complex-dependent catabolic process-%%-GO:0046777-&&-protein autophosphorylation-%%-GO:0009948-&&-anterior/posterior axis specification-%%-GO:0031647-&&-regulation of protein stability-%%-GO:0035404-&&-histone-serine phosphorylation-%%-GO:0007052-&&-mitotic spindle organization-%%-GO:0045840-&&-positive regulation of mitotic nuclear divis…	["KEGG-&-1&-hsa04114-&&-Oocyte meiosis"]
TNKS1BP1	tankyrase 1 binding protein 1	gene	Homo sapiens (Human)-&&-9606	["biological_process-&-1&-GO:0000288-&&-nuclear-transcribed mRNA catabolic process, deadenylation-dependent decay-%%-GO:0007004-&&-telomere maintenance via telomerase-%%-GO:0000289-&&-nuclear-transcribed mRNA poly(A) tail shortening-%%-GO:0010467-&&-gene expression","cellular_component-&-1&-GO:0005634-&&-nucleus-%%-GO:0005856-&&-cytoskeleton-%%-GO:0005737-&&-cytoplasm-%%-GO:0030014-&&-CCR4-NOT co…
RELA	v-rel avian reticuloendotheliosis viral oncogene homolog A	gene	Homo sapiens (Human)-&&-9606	["biological_process-&-1&-GO:0070555-&&-response to interleukin-1-%%-GO:0043278-&&-response to morphine-%%-GO:0045944-&&-positive regulation of transcription from RNA polymerase II promoter-%%-GO:0034162-&&-toll-like receptor 9 signaling pathway-%%-GO:0002755-&&-MyD88-dependent toll-like receptor signaling pathway-%%-GO:0032570-&&-response to progesterone-%%-GO:0043066-&&-negative regulation of a…	["KEGG-&-1&-hsa04920-&&-Adipocytokine signaling pathway-%%-hsa04660-&&-T cell receptor signaling pathway-%%-hsa05140-&&-Leishmaniasis-%%-hsa05131-&&-Shigellosis-%%-hsa05160-&&-Hepatitis C-%%-hsa05215-&&-Prostate cancer-%%-hsa04010-&&-MAPK signaling pathway-%%-hsa04622-&&-RIG-I-like receptor signaling pathway-%%-hsa05222-&&-Small cell lung cancer-%%-hsa05200-&&-Pathways in cancer-%%-hsa05161-&&-He…
DHX16	DEAH-box helicase 16	gene	Homo sapiens (Human)-&&-9606	["biological_process-&-1&-GO:0008380-&&-RNA splicing-%%-GO:0006397-&&-mRNA processing","cellular_component-&-1&-GO:0005634-&&-nucleus-%%-GO:0005681-&&-spliceosomal complex-%%-GO:0005654-&&-nucleoplasm","molecular_function-&-1&-GO:0005524-&&-ATP binding-%%-GO:0044822-&&-poly(A) RNA binding-%%-GO:0003724-&&-RNA helicase activity-%%-GO:0004004-&&-ATP-dependent RNA helicase activity-%%-GO:0005515-&&-…	["KEGG-&-1&-hsa03040-&&-Spliceosome"]
KRI1	KRI1 homolog	gene	Homo sapiens (Human)-&&-9606	["cellular_component-&-1&-GO:0005730-&&-nucleolus","molecular_function-&-1&-GO:0044822-&&-poly(A) RNA binding"]
NCL	nucleolin	gene	Homo sapiens (Human)-&&-9606	["biological_process-&-1&-GO:0097421-&&-liver regeneration-%%-GO:0045944-&&-positive regulation of transcription from RNA polymerase II promoter-%%-GO:0071222-&&-cellular response to lipopolysaccharide-%%-GO:0006897-&&-endocytosis-%%-GO:0001525-&&-angiogenesis-%%-GO:0032760-&&-positive regulation of tumor necrosis factor production-%%-GO:0043066-&&-negative regulation of apoptotic process-%%-GO:1…	["KEGG-&-1&-hsa05130-&&-Pathogenic Escherichia coli infection"]
COPS2	COP9 signalosome subunit 2	gene	Homo sapiens (Human)-&&-9606	["biological_process-&-1&-GO:0006283-&&-transcription-coupled nucleotide-excision repair-%%-GO:0070911-&&-global genome nucleotide-excision repair-%%-GO:0030182-&&-neuron differentiation-%%-GO:0000715-&&-nucleotide-excision repair, DNA damage recognition-%%-GO:1903507-&&-negative regulation of nucleic acid-templated transcription-%%-GO:0010388-&&-cullin deneddylation-%%-GO:0006289-&&-nucleotide-e…
HEXIM1	thylene bis-acetamide inducible 1	gene	Homo sapiens (Human)-&&-9606	["biological_process-&-1&-GO:0006351-&&-transcription, DNA-templated-%%-GO:0045736-&&-negative regulation of cyclin-dependent protein serine/threonine kinase activity-%%-GO:0000122-&&-negative regulation of transcription from RNA polymerase II promoter-%%-GO:0007507-&&-heart development-%%-GO:1901798-&&-positive regulation of signal transduction by p53 class mediator-%%-GO:0045892-&&-negative reg…
CANX	calnexin	gene	Homo sapiens (Human)-&&-9606	["biological_process-&-1&-GO:0044267-&&-cellular protein metabolic process-%%-GO:0019886-&&-antigen processing and presentation of exogenous peptide antigen via MHC class II-%%-GO:0043687-&&-post-translational protein modification-%%-GO:0002474-&&-antigen processing and presentation of peptide antigen via MHC class I-%%-GO:0006457-&&-protein folding-%%-GO:0018279-&&-protein N-linked glycosylation…	["KEGG-&-1&-hsa04145-&&-Phagosome-%%-hsa04141-&&-Protein processing in endoplasmic reticulum-%%-hsa05166-&&-HTLV-I infection-%%-hsa04918-&&-Thyroid hormone synthesis-%%-hsa04612-&&-Antigen processing and presentation"]
POLR1A	polymerase (RNA) I subunit A	gene	Homo sapiens (Human)-&&-9606	["biological_process-&-1&-GO:0045814-&&-negative regulation of gene expression, epigenetic-%%-GO:0006363-&&-termination of RNA polymerase I transcription-%%-GO:0045815-&&-positive regulation of gene expression, epigenetic-%%-GO:0006362-&&-transcription elongation from RNA polymerase I promoter-%%-GO:0006361-&&-transcription initiation from RNA polymerase I promoter-%%-GO:0010467-&&-gene expressio…	["KEGG-&-1&-hsa00240-&&-Pyrimidine metabolism-%%-hsa03020-&&-RNA polymerase-%%-hsa01100-&&-Metabolic pathways-%%-hsa00230-&&-Purine metabolism"]

## Sheet: CSNK2A2 interactors
#Interactors of CSNK2A2 retrieved from Sysbiomics using BisoGenet plugin of Cytoscape
Gene name	Protein name	Type	Organism	GO annotations	KEGG PATHWAYS
CDK11A	cyclin-dependent kinase 11A	gene	Homo sapiens (Human)-&&-9606	["biological_process-&-1&-GO:0001558-&&-regulation of cell growth-%%-GO:0051726-&&-regulation of cell cycle-%%-GO:0006915-&&-apoptotic process-%%-GO:0006468-&&-protein phosphorylation-%%-GO:0007067-&&-mitotic nuclear division-%%-GO:0006355-&&-regulation of transcription, DNA-templated-%%-GO:0050684-&&-regulation of mRNA processing","cellular_component-&-1&-GO:0005634-&&-nucleus-%%-GO:0005737-&&-c…
CSNK2B	casein kinase 2 beta	gene	Homo sapiens (Human)-&&-9606	["biological_process-&-1&-GO:0032927-&&-positive regulation of activin receptor signaling pathway-%%-GO:0061154-&&-endothelial tube morphogenesis-%%-GO:0007411-&&-axon guidance-%%-GO:0010862-&&-positive regulation of pathway-restricted SMAD protein phosphorylation-%%-GO:0043623-&&-cellular protein complex assembly-%%-GO:0051101-&&-regulation of DNA binding-%%-GO:0007165-&&-signal transduction-%%-…	["KEGG-&-1&-hsa04520-&&-Adherens junction-%%-hsa03008-&&-Ribosome biogenesis in eukaryotes-%%-hsa04064-&&-NF-kappa B signaling pathway-%%-hsa05162-&&-Measles-%%-hsa05168-&&-Herpes simplex infection-%%-hsa05169-&&-Epstein-Barr virus infection-%%-hsa04530-&&-Tight junction-%%-hsa04310-&&-Wnt signaling pathway"]
NAP1L4	nucleosome assembly protein 1 like 4	gene	Homo sapiens (Human)-&&-9606	["biological_process-&-1&-GO:0006334-&&-nucleosome assembly","cellular_component-&-1&-GO:0005634-&&-nucleus-%%-GO:0005737-&&-cytoplasm","molecular_function-&-1&-GO:0044822-&&-poly(A) RNA binding-%%-GO:0051082-&&-unfolded protein binding-%%-GO:0005515-&&-protein binding"]
csnk2a2	casein kinase 2 alpha 2	gene	Homo sapiens (Human)-&&-9606	["biological_process-&-1&-GO:0007411-&&-axon guidance-%%-GO:0006355-&&-regulation of transcription, DNA-templated-%%-GO:0006351-&&-transcription, DNA-templated-%%-GO:1903955-&&-positive regulation of protein targeting to mitochondrion-%%-GO:0016055-&&-Wnt signaling pathway-%%-GO:0006915-&&-apoptotic process-%%-GO:0071174-&&-mitotic spindle checkpoint-%%-GO:0000278-&&-mitotic cell cycle-%%-GO:0006…	["KEGG-&-1&-hsa04520-&&-Adherens junction-%%-hsa03008-&&-Ribosome biogenesis in eukaryotes-%%-hsa04064-&&-NF-kappa B signaling pathway-%%-hsa05162-&&-Measles-%%-hsa05168-&&-Herpes simplex infection-%%-hsa05169-&&-Epstein-Barr virus infection-%%-hsa04310-&&-Wnt signaling pathway-%%-hsa04530-&&-Tight junction"]	["csnk2a2"]	TRUE
CCNL2	cyclin L2	gene	Homo sapiens (Human)-&&-9606	["biological_process-&-1&-GO:0006351-&&-transcription, DNA-templated-%%-GO:0045737-&&-positive regulation of cyclin-dependent protein serine/threonine kinase activity-%%-GO:0045944-&&-positive regulation of transcription from RNA polymerase II promoter-%%-GO:1901409-&&-positive regulation of phosphorylation of RNA polymerase II C-terminal domain","cellular_component-&-1&-GO:0000307-&&-cyclin-depe…
CSNK2A1	casein kinase 2 alpha 1	gene	Homo sapiens (Human)-&&-9606	["biological_process-&-1&-GO:0030177-&&-positive regulation of Wnt signaling pathway-%%-GO:0007411-&&-axon guidance-%%-GO:0050790-&&-regulation of catalytic activity-%%-GO:0046777-&&-protein autophosphorylation-%%-GO:0006355-&&-regulation of transcription, DNA-templated-%%-GO:0043154-&&-negative regulation of cysteine-type endopeptidase activity involved in apoptotic process-%%-GO:0045732-&&-posi…	["KEGG-&-1&-hsa04520-&&-Adherens junction-%%-hsa03008-&&-Ribosome biogenesis in eukaryotes-%%-hsa04064-&&-NF-kappa B signaling pathway-%%-hsa05162-&&-Measles-%%-hsa05168-&&-Herpes simplex infection-%%-hsa05169-&&-Epstein-Barr virus infection-%%-hsa04310-&&-Wnt signaling pathway-%%-hsa04530-&&-Tight junction"]
SMURF1	SMAD specific E3 ubiquitin protein ligase 1	gene	Homo sapiens (Human)-&&-9606	["biological_process-&-1&-GO:0030512-&&-negative regulation of transforming growth factor beta receptor signaling pathway-%%-GO:1903861-&&-positive regulation of dendrite extension-%%-GO:0007179-&&-transforming growth factor beta receptor signaling pathway-%%-GO:0030154-&&-cell differentiation-%%-GO:0098779-&&-mitophagy in response to mitochondrial depolarization-%%-GO:0002230-&&-positive regulat…	["KEGG-&-1&-hsa04120-&&-Ubiquitin mediated proteolysis-%%-hsa04340-&&-Hedgehog signaling pathway-%%-hsa04144-&&-Endocytosis-%%-hsa04350-&&-TGF-beta signaling pathway"]
CSN3	casein kappa	gene	Homo sapiens (Human)-&&-9606	["biological_process-&-1&-GO:0050821-&&-protein stabilization-%%-GO:0007595-&&-lactation-%%-GO:0055085-&&-transmembrane transport","cellular_component-&-1&-GO:0005576-&&-extracellular region-%%-GO:0005615-&&-extracellular space","molecular_function-&-1&-GO:0003674-&&-molecular_function-%%-GO:0005515-&&-protein binding"]
FKBP3	FK506 binding protein 3	gene	Homo sapiens (Human)-&&-9606	["biological_process-&-1&-GO:0000413-&&-protein peptidyl-prolyl isomerization-%%-GO:0061077-&&-chaperone-mediated protein folding","cellular_component-&-1&-GO:0005789-&&-endoplasmic reticulum membrane-%%-GO:0005634-&&-nucleus","molecular_function-&-1&-GO:0044822-&&-poly(A) RNA binding-%%-GO:0004872-&&-receptor activity-%%-GO:0003755-&&-peptidyl-prolyl cis-trans isomerase activity-%%-GO:0005528-&&…
ZNF219	zinc finger protein 219	gene	Homo sapiens (Human)-&&-9606	["biological_process-&-1&-GO:0007165-&&-signal transduction-%%-GO:0006351-&&-transcription, DNA-templated-%%-GO:0006366-&&-transcription from RNA polymerase II promoter-%%-GO:0007186-&&-G-protein coupled receptor signaling pathway-%%-GO:0001505-&&-regulation of neurotransmitter levels-%%-GO:0006355-&&-regulation of transcription, DNA-templated-%%-GO:0000122-&&-negative regulation of transcription…
LGALS3	lectin, galactoside binding soluble 3	gene	Homo sapiens (Human)-&&-9606	["biological_process-&-1&-GO:0030593-&&-neutrophil chemotaxis-%%-GO:0048246-&&-macrophage chemotaxis-%%-GO:1902041-&&-regulation of extrinsic apoptotic signaling pathway via death domain receptors-%%-GO:2001189-&&-negative regulation of T cell activation via T cell receptor contact with antigen bound to MHC molecule on antigen presenting cell-%%-GO:0071677-&&-positive regulation of mononuclear ce…
CALM3	calmodulin 3 (phosphorylase kinase, delta)	gene	Homo sapiens (Human)-&&-9606	["biological_process-&-1&-GO:0043647-&&-inositol phosphate metabolic process-%%-GO:0007202-&&-activation of phospholipase C activity-%%-GO:0055117-&&-regulation of cardiac muscle contraction-%%-GO:0046209-&&-nitric oxide metabolic process-%%-GO:0022400-&&-regulation of rhodopsin mediated signaling pathway-%%-GO:0007264-&&-small GTPase mediated signal transduction-%%-GO:0008543-&&-fibroblast growt…	["KEGG-&-1&-hsa04070-&&-Phosphatidylinositol signaling system-%%-hsa04925-&&-Aldosterone synthesis and secretion-%%-hsa04970-&&-Salivary secretion-%%-hsa04261-&&-Adrenergic signaling in cardiomyocytes-%%-hsa04912-&&-GnRH signaling pathway-%%-hsa04024-&&-cAMP signaling pathway-%%-hsa04915-&&-Estrogen signaling pathway-%%-hsa04750-&&-Inflammatory mediator regulation of TRP channels-%%-hsa04924-&&-R…
CALM1	calmodulin 1 (phosphorylase kinase, delta)	gene	Homo sapiens (Human)-&&-9606	["biological_process-&-1&-GO:0043647-&&-inositol phosphate metabolic process-%%-GO:0007202-&&-activation of phospholipase C activity-%%-GO:0055117-&&-regulation of cardiac muscle contraction-%%-GO:0046209-&&-nitric oxide metabolic process-%%-GO:0022400-&&-regulation of rhodopsin mediated signaling pathway-%%-GO:0007264-&&-small GTPase mediated signal transduction-%%-GO:0008543-&&-fibroblast growt…	["KEGG-&-1&-hsa04070-&&-Phosphatidylinositol signaling system-%%-hsa04925-&&-Aldosterone synthesis and secretion-%%-hsa04970-&&-Salivary secretion-%%-hsa04261-&&-Adrenergic signaling in cardiomyocytes-%%-hsa04912-&&-GnRH signaling pathway-%%-hsa04024-&&-cAMP signaling pathway-%%-hsa04915-&&-Estrogen signaling pathway-%%-hsa04750-&&-Inflammatory mediator regulation of TRP channels-%%-hsa04924-&&-R…
VSX1	visual system homeobox 1	gene	Homo sapiens (Human)-&&-9606	["biological_process-&-1&-GO:0050896-&&-response to stimulus-%%-GO:0006355-&&-regulation of transcription, DNA-templated-%%-GO:0006351-&&-transcription, DNA-templated-%%-GO:0042551-&&-neuron maturation-%%-GO:0060040-&&-retinal bipolar neuron differentiation-%%-GO:0007601-&&-visual perception","cellular_component-&-1&-GO:0005575-&&-cellular_component-%%-GO:0005634-&&-nucleus","molecular_function-&…
CALM2	calmodulin 2 (phosphorylase kinase, delta)	gene	Homo sapiens (Human)-&&-9606	["biological_process-&-1&-GO:0043647-&&-inositol phosphate metabolic process-%%-GO:0007202-&&-activation of phospholipase C activity-%%-GO:0055117-&&-regulation of cardiac muscle contraction-%%-GO:0046209-&&-nitric oxide metabolic process-%%-GO:0022400-&&-regulation of rhodopsin mediated signaling pathway-%%-GO:0007264-&&-small GTPase mediated signal transduction-%%-GO:0008543-&&-fibroblast growt…	["KEGG-&-1&-hsa04070-&&-Phosphatidylinositol signaling system-%%-hsa04925-&&-Aldosterone synthesis and secretion-%%-hsa04970-&&-Salivary secretion-%%-hsa04261-&&-Adrenergic signaling in cardiomyocytes-%%-hsa04912-&&-GnRH signaling pathway-%%-hsa04024-&&-cAMP signaling pathway-%%-hsa04915-&&-Estrogen signaling pathway-%%-hsa04750-&&-Inflammatory mediator regulation of TRP channels-%%-hsa04924-&&-R…
KIF1C	kinesin family member 1C	gene	Homo sapiens (Human)-&&-9606	["biological_process-&-1&-GO:0030705-&&-cytoskeleton-dependent intracellular transport-%%-GO:0007018-&&-microtubule-based movement-%%-GO:0006890-&&-retrograde vesicle-mediated transport, Golgi to ER-%%-GO:0008152-&&-metabolic process","cellular_component-&-1&-GO:0005874-&&-microtubule-%%-GO:0005783-&&-endoplasmic reticulum-%%-GO:0005794-&&-Golgi apparatus-%%-GO:0005871-&&-kinesin complex","molecu…
BRD2	bromodomain containing 2	gene	Homo sapiens (Human)-&&-9606	["biological_process-&-1&-GO:0006351-&&-transcription, DNA-templated-%%-GO:0006357-&&-regulation of transcription from RNA polymerase II promoter-%%-GO:0006334-&&-nucleosome assembly-%%-GO:0007283-&&-spermatogenesis-%%-GO:0016568-&&-chromatin modification","cellular_component-&-1&-GO:0005737-&&-cytoplasm-%%-GO:0005634-&&-nucleus","molecular_function-&-1&-GO:0070577-&&-lysine-acetylated histone bi…
CAP2	CAP, adenylate cyclase-associated protein, 2 (yeast)	gene	Homo sapiens (Human)-&&-9606	["biological_process-&-1&-GO:0007411-&&-axon guidance-%%-GO:0007010-&&-cytoskeleton organization-%%-GO:0007163-&&-establishment or maintenance of cell polarity-%%-GO:0007190-&&-activation of adenylate cyclase activity-%%-GO:0007165-&&-signal transduction","cellular_component-&-1&-GO:0097481-&&-neuronal postsynaptic density-%%-GO:0005886-&&-plasma membrane","molecular_function-&-1&-GO:0003779-&&-a…
RNF111	ring finger protein 111	gene	Homo sapiens (Human)-&&-9606	["biological_process-&-1&-GO:0045893-&&-positive regulation of transcription, DNA-templated-%%-GO:0045944-&&-positive regulation of transcription from RNA polymerase II promoter-%%-GO:0030579-&&-ubiquitin-dependent SMAD protein catabolic process-%%-GO:0031398-&&-positive regulation of protein ubiquitination-%%-GO:0070911-&&-global genome nucleotide-excision repair-%%-GO:0007389-&&-pattern specifi…
PIP4K2C	phosphatidylinositol-5-phosphate 4-kinase type 2 gamma	gene	Homo sapiens (Human)-&&-9606	["biological_process-&-1&-GO:0046854-&&-phosphatidylinositol phosphorylation-%%-GO:2000786-&&-positive regulation of autophagosome assembly-%%-GO:0010506-&&-regulation of autophagy-%%-GO:0006661-&&-phosphatidylinositol biosynthetic process-%%-GO:0044281-&&-small molecule metabolic process-%%-GO:0006644-&&-phospholipid metabolic process","cellular_component-&-1&-GO:0005776-&&-autophagosome-%%-GO:0…	["KEGG-&-1&-hsa04070-&&-Phosphatidylinositol signaling system-%%-hsa00562-&&-Inositol phosphate metabolism-%%-hsa04810-&&-Regulation of actin cytoskeleton"]
RNF2	ring finger protein 2	gene	Homo sapiens (Human)-&&-9606	["biological_process-&-1&-GO:0001702-&&-gastrulation with mouth forming second-%%-GO:0021510-&&-spinal cord development-%%-GO:0044267-&&-cellular protein metabolic process-%%-GO:0009948-&&-anterior/posterior axis specification-%%-GO:0007281-&&-germ cell development-%%-GO:0043687-&&-post-translational protein modification-%%-GO:0043433-&&-negative regulation of sequence-specific DNA binding transc…
SIN3A	SIN3 transcription regulator family member A	gene	Homo sapiens (Human)-&&-9606	["biological_process-&-1&-GO:0031937-&&-positive regulation of chromatin silencing-%%-GO:1900181-&&-negative regulation of protein localization to nucleus-%%-GO:0045892-&&-negative regulation of transcription, DNA-templated-%%-GO:0043619-&&-regulation of transcription from RNA polymerase II promoter in response to oxidative stress-%%-GO:0002230-&&-positive regulation of defense response to virus …	["KEGG-&-1&-hsa05202-&&-Transcriptional misregulation in cancer-%%-hsa05016-&&-Huntington's disease-%%-hsa04919-&&-Thyroid hormone signaling pathway"]
PIP4K2B	phosphatidylinositol-5-phosphate 4-kinase type 2 beta	gene	Homo sapiens (Human)-&&-9606	["biological_process-&-1&-GO:0046854-&&-phosphatidylinositol phosphorylation-%%-GO:2000786-&&-positive regulation of autophagosome assembly-%%-GO:0010506-&&-regulation of autophagy-%%-GO:0006661-&&-phosphatidylinositol biosynthetic process-%%-GO:0007166-&&-cell surface receptor signaling pathway-%%-GO:0044281-&&-small molecule metabolic process-%%-GO:0035556-&&-intracellular signal transduction-%…	["KEGG-&-1&-hsa04070-&&-Phosphatidylinositol signaling system-%%-hsa00562-&&-Inositol phosphate metabolism-%%-hsa04810-&&-Regulation of actin cytoskeleton"]
MAPK14	mitogen-activated protein kinase 14	gene	Homo sapiens (Human)-&&-9606	["biological_process-&-1&-GO:0000902-&&-cell morphogenesis-%%-GO:0006006-&&-glucose metabolic process-%%-GO:0006357-&&-regulation of transcription from RNA polymerase II promoter-%%-GO:0045648-&&-positive regulation of erythrocyte differentiation-%%-GO:0071222-&&-cellular response to lipopolysaccharide-%%-GO:0034162-&&-toll-like receptor 9 signaling pathway-%%-GO:0042692-&&-muscle cell differenti…	["KEGG-&-1&-hsa05132-&&-Salmonella infection-%%-hsa05164-&&-Influenza A-%%-hsa04668-&&-TNF signaling pathway-%%-hsa04660-&&-T cell receptor signaling pathway-%%-hsa05140-&&-Leishmaniasis-%%-hsa04550-&&-Signaling pathways regulating pluripotency of stem cells-%%-hsa05131-&&-Shigellosis-%%-hsa05142-&&-Chagas disease (American trypanosomiasis)-%%-hsa05160-&&-Hepatitis C-%%-hsa04621-&&-NOD-like recep…
WDR46	WD repeat domain 46	gene	Homo sapiens (Human)-&&-9606	["biological_process-&-1&-GO:0000462-&&-maturation of SSU-rRNA from tricistronic rRNA transcript (SSU-rRNA, 5.8S rRNA, LSU-rRNA)-%%-GO:1903955-&&-positive regulation of protein targeting to mitochondrion-%%-GO:0008150-&&-biological_process","cellular_component-&-1&-GO:0005575-&&-cellular_component-%%-GO:0032040-&&-small-subunit processome-%%-GO:0005730-&&-nucleolus-%%-GO:0030686-&&-90S preribosom…
SLC18A2	solute carrier family 18 member A2	gene	Homo sapiens (Human)-&&-9606	["biological_process-&-1&-GO:0007626-&&-locomotory behavior-%%-GO:0055085-&&-transmembrane transport-%%-GO:0042594-&&-response to starvation-%%-GO:0071242-&&-cellular response to ammonium ion-%%-GO:0098700-&&-neurotransmitter loading into synaptic vesicle-%%-GO:0006837-&&-serotonin transport-%%-GO:0009635-&&-response to herbicide-%%-GO:0051589-&&-negative regulation of neurotransmitter transport-…	["KEGG-&-1&-hsa05031-&&-Amphetamine addiction-%%-hsa05030-&&-Cocaine addiction-%%-hsa05012-&&-Parkinson's disease-%%-hsa04726-&&-Serotonergic synapse-%%-hsa04721-&&-Synaptic vesicle cycle-%%-hsa05034-&&-Alcoholism-%%-hsa04728-&&-Dopaminergic synapse"]
BCL7B	B-cell CLL/lymphoma 7B	gene	Homo sapiens (Human)-&&-9606	["biological_process-&-1&-GO:0030154-&&-cell differentiation-%%-GO:0016055-&&-Wnt signaling pathway-%%-GO:0006915-&&-apoptotic process-%%-GO:0008150-&&-biological_process","cellular_component-&-1&-GO:0005575-&&-cellular_component","molecular_function-&-1&-GO:0003779-&&-actin binding-%%-GO:0005515-&&-protein binding"]
CRYZ	crystallin zeta	gene	Homo sapiens (Human)-&&-9606	["biological_process-&-1&-GO:0055114-&&-oxidation-reduction process-%%-GO:0042178-&&-xenobiotic catabolic process-%%-GO:0051289-&&-protein homotetramerization-%%-GO:0007601-&&-visual perception","cellular_component-&-1&-GO:0070062-&&-extracellular exosome-%%-GO:0005829-&&-cytosol-%%-GO:0005737-&&-cytoplasm","molecular_function-&-1&-GO:0003730-&&-mRNA 3'-UTR binding-%%-GO:0008270-&&-zinc ion bindi…
COL5A1	collagen type V alpha 1	gene	Homo sapiens (Human)-&&-9606	["biological_process-&-1&-GO:0007411-&&-axon guidance-%%-GO:1903225-&&-negative regulation of endodermal cell differentiation-%%-GO:0030199-&&-collagen fibril organization-%%-GO:0007155-&&-cell adhesion-%%-GO:0030198-&&-extracellular matrix organization-%%-GO:0001568-&&-blood vessel development-%%-GO:0035989-&&-tendon development-%%-GO:0022617-&&-extracellular matrix disassembly-%%-GO:0045112-&&-…	["KEGG-&-1&-hsa04974-&&-Protein digestion and absorption"]
RING1	ring finger protein 1	gene	Homo sapiens (Human)-&&-9606	["biological_process-&-1&-GO:0050790-&&-regulation of catalytic activity-%%-GO:0009952-&&-anterior/posterior pattern specification-%%-GO:0048593-&&-camera-type eye morphogenesis-%%-GO:0044267-&&-cellular protein metabolic process-%%-GO:0016925-&&-protein sumoylation-%%-GO:0043687-&&-post-translational protein modification-%%-GO:0045892-&&-negative regulation of transcription, DNA-templated-%%-GO:…
COIL	coilin	gene	Homo sapiens (Human)-&&-9606	["cellular_component-&-1&-GO:0016020-&&-membrane-%%-GO:0005730-&&-nucleolus-%%-GO:0005654-&&-nucleoplasm-%%-GO:0015030-&&-Cajal body-%%-GO:0005634-&&-nucleus","molecular_function-&-1&-GO:0008022-&&-protein C-terminus binding-%%-GO:0005515-&&-protein binding-%%-GO:0042802-&&-identical protein binding"]
WAS	Wiskott-Aldrich syndrome	gene	Homo sapiens (Human)-&&-9606	["biological_process-&-1&-GO:0006955-&&-immune response-%%-GO:0050790-&&-regulation of catalytic activity-%%-GO:0030041-&&-actin filament polymerization-%%-GO:0006461-&&-protein complex assembly-%%-GO:0038096-&&-Fc-gamma receptor signaling pathway involved in phagocytosis-%%-GO:0007264-&&-small GTPase mediated signal transduction-%%-GO:2000601-&&-positive regulation of Arp2/3 complex-mediated act…	["KEGG-&-1&-hsa05132-&&-Salmonella infection-%%-hsa04520-&&-Adherens junction-%%-hsa05231-&&-Choline metabolism in cancer-%%-hsa05130-&&-Pathogenic Escherichia coli infection-%%-hsa05131-&&-Shigellosis-%%-hsa05100-&&-Bacterial invasion of epithelial cells-%%-hsa04810-&&-Regulation of actin cytoskeleton-%%-hsa04666-&&-Fc gamma R-mediated phagocytosis-%%-hsa04062-&&-Chemokine signaling pathway-%%-h…
LUC7L	LUC7 like	gene	Homo sapiens (Human)-&&-9606	["biological_process-&-1&-GO:0045843-&&-negative regulation of striated muscle tissue development-%%-GO:0006376-&&-mRNA splice site selection","cellular_component-&-1&-GO:0071004-&&-U2-type prespliceosome-%%-GO:0005685-&&-U1 snRNP","molecular_function-&-1&-GO:0050733-&&-RS domain binding-%%-GO:0005515-&&-protein binding-%%-GO:0042802-&&-identical protein binding-%%-GO:0003729-&&-mRNA binding"]
FGF2	fibroblast growth factor 2	gene	Homo sapiens (Human)-&&-9606	["biological_process-&-1&-GO:0061045-&&-negative regulation of wound healing-%%-GO:0043552-&&-positive regulation of phosphatidylinositol 3-kinase activity-%%-GO:0010863-&&-positive regulation of phospholipase C activity-%%-GO:1903672-&&-positive regulation of sprouting angiogenesis-%%-GO:0008284-&&-positive regulation of cell proliferation-%%-GO:0030198-&&-extracellular matrix organization-%%-GO…	["KEGG-&-1&-hsa04014-&&-Ras signaling pathway-%%-hsa04015-&&-Rap1 signaling pathway-%%-hsa05200-&&-Pathways in cancer-%%-hsa05218-&&-Melanoma-%%-hsa04550-&&-Signaling pathways regulating pluripotency of stem cells-%%-hsa04810-&&-Regulation of actin cytoskeleton-%%-hsa04151-&&-PI3K-Akt signaling pathway-%%-hsa04010-&&-MAPK signaling pathway-%%-hsa05205-&&-Proteoglycans in cancer"]
FGF1	fibroblast growth factor 1	gene	Homo sapiens (Human)-&&-9606	["biological_process-&-1&-GO:0008286-&&-insulin receptor signaling pathway-%%-GO:0001759-&&-organ induction-%%-GO:0008284-&&-positive regulation of cell proliferation-%%-GO:0034605-&&-cellular response to heat-%%-GO:0045766-&&-positive regulation of angiogenesis-%%-GO:0007264-&&-small GTPase mediated signal transduction-%%-GO:0008543-&&-fibroblast growth factor receptor signaling pathway-%%-GO:00…	["KEGG-&-1&-hsa04014-&&-Ras signaling pathway-%%-hsa04015-&&-Rap1 signaling pathway-%%-hsa05200-&&-Pathways in cancer-%%-hsa05218-&&-Melanoma-%%-hsa04810-&&-Regulation of actin cytoskeleton-%%-hsa04151-&&-PI3K-Akt signaling pathway-%%-hsa04010-&&-MAPK signaling pathway-%%-hsa04390-&&-Hippo signaling pathway"]
GPC4	glypican 4	gene	Homo sapiens (Human)-&&-9606	["biological_process-&-1&-GO:0006775-&&-fat-soluble vitamin metabolic process-%%-GO:0007603-&&-phototransduction, visible light-%%-GO:0044281-&&-small molecule metabolic process-%%-GO:0006766-&&-vitamin metabolic process-%%-GO:0006024-&&-glycosaminoglycan biosynthetic process-%%-GO:0030203-&&-glycosaminoglycan metabolic process-%%-GO:0006027-&&-glycosaminoglycan catabolic process-%%-GO:0009653-&&…	["KEGG-&-1&-hsa04310-&&-Wnt signaling pathway"]
MYCN	v-myc avian myelocytomatosis viral oncogene neuroblastoma derived homolog	gene	Homo sapiens (Human)-&&-9606	["biological_process-&-1&-GO:0045893-&&-positive regulation of transcription, DNA-templated-%%-GO:0001502-&&-cartilage condensation-%%-GO:0006357-&&-regulation of transcription from RNA polymerase II promoter-%%-GO:0045944-&&-positive regulation of transcription from RNA polymerase II promoter-%%-GO:0006351-&&-transcription, DNA-templated-%%-GO:0010628-&&-positive regulation of gene expression-%%…	["KEGG-&-1&-hsa05202-&&-Transcriptional misregulation in cancer"]
HAGHL	hydroxyacylglutathione hydrolase-like	gene	Homo sapiens (Human)-&&-9606	["biological_process-&-1&-GO:0008152-&&-metabolic process","molecular_function-&-1&-GO:0046872-&&-metal ion binding-%%-GO:0016787-&&-hydrolase activity"]	["KEGG-&-1&-hsa00620-&&-Pyruvate metabolism"]
MYF5	myogenic factor 5	gene	Homo sapiens (Human)-&&-9606	["biological_process-&-1&-GO:0001502-&&-cartilage condensation-%%-GO:0006357-&&-regulation of transcription from RNA polymerase II promoter-%%-GO:0043010-&&-camera-type eye development-%%-GO:0045944-&&-positive regulation of transcription from RNA polymerase II promoter-%%-GO:0030198-&&-extracellular matrix organization-%%-GO:0001756-&&-somitogenesis-%%-GO:0048704-&&-embryonic skeletal system mor…	["KEGG-&-1&-hsa04550-&&-Signaling pathways regulating pluripotency of stem cells"]
MYC	v-myc avian myelocytomatosis viral oncogene homolog	gene	Homo sapiens (Human)-&&-9606	["biological_process-&-1&-GO:0006974-&&-cellular response to DNA damage stimulus-%%-GO:0043280-&&-positive regulation of cysteine-type endopeptidase activity involved in apoptotic process-%%-GO:0070848-&&-response to growth factor-%%-GO:0010332-&&-response to gamma radiation-%%-GO:0045944-&&-positive regulation of transcription from RNA polymerase II promoter-%%-GO:2001022-&&-positive regulation …	["KEGG-&-1&-hsa05219-&&-Bladder cancer-%%-hsa05220-&&-Chronic myeloid leukemia-%%-hsa05221-&&-Acute myeloid leukemia-%%-hsa04550-&&-Signaling pathways regulating pluripotency of stem cells-%%-hsa05216-&&-Thyroid cancer-%%-hsa04010-&&-MAPK signaling pathway-%%-hsa05210-&&-Colorectal cancer-%%-hsa04350-&&-TGF-beta signaling pathway-%%-hsa05206-&&-MicroRNAs in cancer-%%-hsa05222-&&-Small cell lung c…
CREM	cAMP responsive element modulator	gene	Homo sapiens (Human)-&&-9606	["biological_process-&-1&-GO:0045944-&&-positive regulation of transcription from RNA polymerase II promoter-%%-GO:0006355-&&-regulation of transcription, DNA-templated-%%-GO:0030154-&&-cell differentiation-%%-GO:0006631-&&-fatty acid metabolic process-%%-GO:0032922-&&-circadian regulation of gene expression-%%-GO:0006006-&&-glucose metabolic process-%%-GO:0045892-&&-negative regulation of transc…	["KEGG-&-1&-hsa05166-&&-HTLV-I infection-%%-hsa04261-&&-Adrenergic signaling in cardiomyocytes"]
CREBBP	CREB binding protein	gene	Homo sapiens (Human)-&&-9606	["biological_process-&-1&-GO:0006461-&&-protein complex assembly-%%-GO:0018076-&&-N-terminal peptidyl-lysine acetylation-%%-GO:0042592-&&-homeostatic process-%%-GO:0034605-&&-cellular response to heat-%%-GO:0001666-&&-response to hypoxia-%%-GO:0071456-&&-cellular response to hypoxia-%%-GO:0006367-&&-transcription initiation from RNA polymerase II promoter-%%-GO:1901224-&&-positive regulation of N…	["KEGG-&-1&-hsa05164-&&-Influenza A-%%-hsa05215-&&-Prostate cancer-%%-hsa04350-&&-TGF-beta signaling pathway-%%-hsa04024-&&-cAMP signaling pathway-%%-hsa05206-&&-MicroRNAs in cancer-%%-hsa05200-&&-Pathways in cancer-%%-hsa05211-&&-Renal cell carcinoma-%%-hsa05168-&&-Herpes simplex infection-%%-hsa05161-&&-Hepatitis B-%%-hsa05016-&&-Huntington's disease-%%-hsa04919-&&-Thyroid hormone signaling pat…
ATF2	activating transcription factor 2	gene	Homo sapiens (Human)-&&-9606	["biological_process-&-1&-GO:0006357-&&-regulation of transcription from RNA polymerase II promoter-%%-GO:0006974-&&-cellular response to DNA damage stimulus-%%-GO:0050680-&&-negative regulation of epithelial cell proliferation-%%-GO:0043525-&&-positive regulation of neuron apoptotic process-%%-GO:0006355-&&-regulation of transcription, DNA-templated-%%-GO:0009414-&&-response to water deprivation…	["KEGG-&-1&-hsa05164-&&-Influenza A-%%-hsa05031-&&-Amphetamine addiction-%%-hsa04668-&&-TNF signaling pathway-%%-hsa04925-&&-Aldosterone synthesis and secretion-%%-hsa04211-&&-Longevity regulating pathway-%%-hsa05030-&&-Cocaine addiction-%%-hsa04022-&&-cGMP-PKG signaling pathway-%%-hsa05169-&&-Epstein-Barr virus infection-%%-hsa04918-&&-Thyroid hormone synthesis-%%-hsa04010-&&-MAPK signaling path…
ASCC1	activating signal cointegrator 1 complex subunit 1	gene	Homo sapiens (Human)-&&-9606	["biological_process-&-1&-GO:0006355-&&-regulation of transcription, DNA-templated-%%-GO:0006351-&&-transcription, DNA-templated-%%-GO:0006307-&&-DNA dealkylation involved in DNA repair-%%-GO:0006281-&&-DNA repair","cellular_component-&-1&-GO:0005667-&&-transcription factor complex-%%-GO:0005737-&&-cytoplasm-%%-GO:0005654-&&-nucleoplasm","molecular_function-&-1&-GO:0005515-&&-protein binding-%%-G…
PIP4K2A	e type 2 alpha	gene	Homo sapiens (Human)-&&-9606	["biological_process-&-1&-GO:0046854-&&-phosphatidylinositol phosphorylation-%%-GO:2000786-&&-positive regulation of autophagosome assembly-%%-GO:0010506-&&-regulation of autophagy-%%-GO:0006661-&&-phosphatidylinositol biosynthetic process-%%-GO:0035855-&&-megakaryocyte development-%%-GO:0044281-&&-small molecule metabolic process-%%-GO:0006644-&&-phospholipid metabolic process","cellular_compone…	["KEGG-&-1&-hsa04070-&&-Phosphatidylinositol signaling system-%%-hsa00562-&&-Inositol phosphate metabolism-%%-hsa04810-&&-Regulation of actin cytoskeleton"]
GPATCH2L	G-patch domain containing 2 like	gene	Homo sapiens (Human)-&&-9606	["molecular_function-&-1&-GO:0005515-&&-protein binding"]
EIF4EBP1	eukaryotic translation initiation factor 4E binding protein 1	gene	Homo sapiens (Human)-&&-9606	["biological_process-&-1&-GO:0002931-&&-response to ischemia-%%-GO:0000082-&&-G1/S transition of mitotic cell cycle-%%-GO:0031929-&&-TOR signaling-%%-GO:0008286-&&-insulin receptor signaling pathway-%%-GO:0045471-&&-response to ethanol-%%-GO:0044267-&&-cellular protein metabolic process-%%-GO:0030324-&&-lung development-%%-GO:0006412-&&-translation-%%-GO:0031333-&&-negative regulation of protein …	["KEGG-&-1&-hsa04066-&&-HIF-1 signaling pathway-%%-hsa04150-&&-mTOR signaling pathway-%%-hsa05231-&&-Choline metabolism in cancer-%%-hsa05221-&&-Acute myeloid leukemia-%%-hsa04211-&&-Longevity regulating pathway-%%-hsa04012-&&-ErbB signaling pathway-%%-hsa04152-&&-AMPK signaling pathway-%%-hsa04151-&&-PI3K-Akt signaling pathway-%%-hsa03013-&&-RNA transport-%%-hsa04910-&&-Insulin signaling pathway…
IFT88	intraflagellar transport 88	gene	Homo sapiens (Human)-&&-9606	["biological_process-&-1&-GO:1902017-&&-regulation of cilium assembly-%%-GO:2000785-&&-regulation of autophagosome assembly-%%-GO:0006996-&&-organelle organization-%%-GO:0060271-&&-cilium morphogenesis","cellular_component-&-1&-GO:0072372-&&-primary cilium-%%-GO:0005929-&&-cilium-%%-GO:0097542-&&-ciliary tip-%%-GO:0036064-&&-ciliary basal body-%%-GO:0005814-&&-centriole-%%-GO:0030992-&&-intracili…
PIN1	peptidylprolyl cis/trans isomerase, NIMA-interacting 1	gene	Homo sapiens (Human)-&&-9606	["biological_process-&-1&-GO:0030512-&&-negative regulation of transforming growth factor beta receptor signaling pathway-%%-GO:1900180-&&-regulation of protein localization to nucleus-%%-GO:0035307-&&-positive regulation of protein dephosphorylation-%%-GO:0051443-&&-positive regulation of ubiquitin-protein transferase activity-%%-GO:0043525-&&-positive regulation of neuron apoptotic process-%%-G…	["KEGG-&-1&-hsa04622-&&-RIG-I-like receptor signaling pathway"]
TMEM126A	transmembrane protein 126A	gene	Homo sapiens (Human)-&&-9606	["biological_process-&-1&-GO:0021554-&&-optic nerve development","cellular_component-&-1&-GO:0016021-&&-integral component of membrane-%%-GO:0005739-&&-mitochondrion-%%-GO:0005743-&&-mitochondrial inner membrane","molecular_function-&-1&-GO:0003674-&&-molecular_function"]
TGM2	transglutaminase 2	gene	Homo sapiens (Human)-&&-9606	["biological_process-&-1&-GO:0043277-&&-apoptotic cell clearance-%%-GO:0007200-&&-phospholipase C-activating G-protein coupled receptor signaling pathway-%%-GO:0051561-&&-positive regulation of mitochondrial calcium ion concentration-%%-GO:0060662-&&-salivary gland cavitation-%%-GO:0018149-&&-peptide cross-linking-%%-GO:0060445-&&-branching involved in salivary gland morphogenesis-%%-GO:0045785-&…	["KEGG-&-1&-hsa05016-&&-Huntington's disease"]
PIN4	peptidylprolyl cis/trans isomerase, NIMA-interacting 4	gene	Homo sapiens (Human)-&&-9606	["biological_process-&-1&-GO:0000413-&&-protein peptidyl-prolyl isomerization-%%-GO:0006364-&&-rRNA processing","cellular_component-&-1&-GO:0005759-&&-mitochondrial matrix-%%-GO:0005730-&&-nucleolus-%%-GO:0005819-&&-spindle-%%-GO:0030684-&&-preribosome-%%-GO:0070062-&&-extracellular exosome-%%-GO:0005634-&&-nucleus-%%-GO:0005737-&&-cytoplasm","molecular_function-&-1&-GO:0044822-&&-poly(A) RNA bin…
TGFBR1	transforming growth factor beta receptor I	gene	Homo sapiens (Human)-&&-9606	["biological_process-&-1&-GO:0010717-&&-regulation of epithelial to mesenchymal transition-%%-GO:0010628-&&-positive regulation of gene expression-%%-GO:0008584-&&-male gonad development-%%-GO:0060037-&&-pharyngeal system development-%%-GO:0071560-&&-cellular response to transforming growth factor beta stimulus-%%-GO:0032924-&&-activin receptor signaling pathway-%%-GO:0060317-&&-cardiac epithelia…	["KEGG-&-1&-hsa04520-&&-Adherens junction-%%-hsa05220-&&-Chronic myeloid leukemia-%%-hsa04933-&&-AGE-RAGE signaling pathway in diabetic complications-%%-hsa05142-&&-Chagas disease (American trypanosomiasis)-%%-hsa04010-&&-MAPK signaling pathway-%%-hsa05210-&&-Colorectal cancer-%%-hsa04068-&&-FoxO signaling pathway-%%-hsa04350-&&-TGF-beta signaling pathway-%%-hsa04380-&&-Osteoclast differentiation…
HMGA2	high mobility group AT-hook 2	gene	Homo sapiens (Human)-&&-9606	["biological_process-&-1&-GO:0045893-&&-positive regulation of transcription, DNA-templated-%%-GO:0045869-&&-negative regulation of single stranded viral RNA replication via double stranded DNA intermediate-%%-GO:2000648-&&-positive regulation of stem cell proliferation-%%-GO:2001033-&&-negative regulation of double-strand break repair via nonhomologous end joining-%%-GO:0043922-&&-negative regul…	["KEGG-&-1&-hsa05206-&&-MicroRNAs in cancer-%%-hsa05202-&&-Transcriptional misregulation in cancer"]
MAF1	MAF1 homolog, negative regulator of RNA polymerase III	gene	Homo sapiens (Human)-&&-9606	["biological_process-&-1&-GO:0006351-&&-transcription, DNA-templated-%%-GO:0070217-&&-transcription factor TFIIIB complex assembly-%%-GO:0016480-&&-negative regulation of transcription from RNA polymerase III promoter","cellular_component-&-1&-GO:0005622-&&-intracellular-%%-GO:0060077-&&-inhibitory synapse-%%-GO:0043231-&&-intracellular membrane-bounded organelle-%%-GO:0030425-&&-dendrite-%%-GO:0…
PRPF40A	pre-mRNA processing factor 40 homolog A	gene	Homo sapiens (Human)-&&-9606	["biological_process-&-1&-GO:0000398-&&-mRNA splicing, via spliceosome-%%-GO:0008360-&&-regulation of cell shape-%%-GO:0007049-&&-cell cycle-%%-GO:0051301-&&-cell division-%%-GO:0007010-&&-cytoskeleton organization-%%-GO:0032465-&&-regulation of cytokinesis-%%-GO:0016477-&&-cell migration","cellular_component-&-1&-GO:0071004-&&-U2-type prespliceosome-%%-GO:0016607-&&-nuclear speck-%%-GO:0016363-&…	["KEGG-&-1&-hsa03040-&&-Spliceosome"]
PAF1	PAF1 homolog, Paf1/RNA polymerase II complex component	gene	Homo sapiens (Human)-&&-9606	["biological_process-&-1&-GO:0034504-&&-protein localization to nucleus-%%-GO:0010390-&&-histone monoubiquitination-%%-GO:0033523-&&-histone H2B ubiquitination-%%-GO:0071222-&&-cellular response to lipopolysaccharide-%%-GO:0032968-&&-positive regulation of transcription elongation from RNA polymerase II promoter-%%-GO:0045944-&&-positive regulation of transcription from RNA polymerase II promoter…
CAMSAP2	calmodulin regulated spectrin associated protein family member 2	gene	Homo sapiens (Human)-&&-9606	["biological_process-&-1&-GO:0000226-&&-microtubule cytoskeleton organization-%%-GO:0033043-&&-regulation of organelle organization-%%-GO:0031175-&&-neuron projection development","cellular_component-&-1&-GO:0005874-&&-microtubule-%%-GO:0005737-&&-cytoplasm-%%-GO:0005813-&&-centrosome","molecular_function-&-1&-GO:0030507-&&-spectrin binding-%%-GO:0005516-&&-calmodulin binding-%%-GO:0051011-&&-mic…
EPB41L3	erythrocyte membrane protein band 4.1 like 3	gene	Homo sapiens (Human)-&&-9606	["biological_process-&-1&-GO:0043217-&&-myelin maintenance-%%-GO:0002175-&&-protein localization to paranode region of axon-%%-GO:0030865-&&-cortical cytoskeleton organization-%%-GO:0030866-&&-cortical actin cytoskeleton organization-%%-GO:0071205-&&-protein localization to juxtaparanode region of axon-%%-GO:0072659-&&-protein localization to plasma membrane-%%-GO:0006915-&&-apoptotic process-%%-…	["KEGG-&-1&-hsa04530-&&-Tight junction"]
MEPCE	methylphosphate capping enzyme	gene	Homo sapiens (Human)-&&-9606	["biological_process-&-1&-GO:1900087-&&-positive regulation of G1/S transition of mitotic cell cycle-%%-GO:0035562-&&-negative regulation of chromatin binding-%%-GO:0040031-&&-snRNA modification-%%-GO:0000122-&&-negative regulation of transcription from RNA polymerase II promoter-%%-GO:0016073-&&-snRNA metabolic process-%%-GO:0001510-&&-RNA methylation","molecular_function-&-1&-GO:0044822-&&-poly…
PCGF3	polycomb group ring finger 3	gene	Homo sapiens (Human)-&&-9606	["biological_process-&-1&-GO:0006355-&&-regulation of transcription, DNA-templated-%%-GO:0006351-&&-transcription, DNA-templated","cellular_component-&-1&-GO:0005634-&&-nucleus-%%-GO:0031519-&&-PcG protein complex","molecular_function-&-1&-GO:0008270-&&-zinc ion binding-%%-GO:0005515-&&-protein binding"]	["KEGG-&-1&-hsa04550-&&-Signaling pathways regulating pluripotency of stem cells"]
CLTB	clathrin light chain B	gene	Homo sapiens (Human)-&&-9606	["biological_process-&-1&-GO:0072583-&&-clathrin-mediated endocytosis-%%-GO:0006886-&&-intracellular protein transport","cellular_component-&-1&-GO:0030130-&&-clathrin coat of trans-Golgi network vesicle-%%-GO:0043231-&&-intracellular membrane-bounded organelle-%%-GO:0005802-&&-trans-Golgi network-%%-GO:0060170-&&-ciliary membrane-%%-GO:0030125-&&-clathrin vesicle coat-%%-GO:0030118-&&-clathrin c…	["KEGG-&-1&-hsa04961-&&-Endocrine and other factor-regulated calcium reabsorption-%%-hsa04142-&&-Lysosome-%%-hsa05100-&&-Bacterial invasion of epithelial cells-%%-hsa04721-&&-Synaptic vesicle cycle-%%-hsa04144-&&-Endocytosis-%%-hsa05016-&&-Huntington's disease"]
EFCAB14	EF-hand calcium binding domain 14	gene	Homo sapiens (Human)-&&-9606	["molecular_function-&-1&-GO:0005509-&&-calcium ion binding"]
SAP30BP	SAP30 binding protein	gene	Homo sapiens (Human)-&&-9606	["biological_process-&-1&-GO:0045814-&&-negative regulation of gene expression, epigenetic-%%-GO:0006355-&&-regulation of transcription, DNA-templated-%%-GO:0006351-&&-transcription, DNA-templated-%%-GO:0010942-&&-positive regulation of cell death-%%-GO:0006915-&&-apoptotic process-%%-GO:0010467-&&-gene expression-%%-GO:0040029-&&-regulation of gene expression, epigenetic","cellular_component-&-1…
EEF1B2	eukaryotic translation elongation factor 1 beta 2	gene	Homo sapiens (Human)-&&-9606	["biological_process-&-1&-GO:0006414-&&-translational elongation-%%-GO:0044267-&&-cellular protein metabolic process-%%-GO:0006412-&&-translation-%%-GO:0010467-&&-gene expression","cellular_component-&-1&-GO:0005783-&&-endoplasmic reticulum-%%-GO:0005634-&&-nucleus-%%-GO:0005737-&&-cytoplasm-%%-GO:0005853-&&-eukaryotic translation elongation factor 1 complex-%%-GO:0005829-&&-cytosol","molecular_f…
CEPT1	choline/ethanolamine phosphotransferase 1	gene	Homo sapiens (Human)-&&-9606	["biological_process-&-1&-GO:0044281-&&-small molecule metabolic process-%%-GO:0006656-&&-phosphatidylcholine biosynthetic process-%%-GO:0006657-&&-CDP-choline pathway-%%-GO:0006629-&&-lipid metabolic process-%%-GO:0006646-&&-phosphatidylethanolamine biosynthetic process-%%-GO:0006644-&&-phospholipid metabolic process-%%-GO:0046474-&&-glycerophospholipid biosynthetic process","cellular_component-…	["KEGG-&-1&-hsa00565-&&-Ether lipid metabolism-%%-hsa00564-&&-Glycerophospholipid metabolism-%%-hsa01100-&&-Metabolic pathways"]
LAMC3	laminin subunit gamma 3	gene	Homo sapiens (Human)-&&-9606	["biological_process-&-1&-GO:0014002-&&-astrocyte development-%%-GO:0060041-&&-retina development in camera-type eye-%%-GO:0030198-&&-extracellular matrix organization-%%-GO:0000904-&&-cell morphogenesis involved in differentiation-%%-GO:0007155-&&-cell adhesion-%%-GO:0007601-&&-visual perception","cellular_component-&-1&-GO:0016020-&&-membrane-%%-GO:0005604-&&-basement membrane-%%-GO:0005576-&&-…	["KEGG-&-1&-hsa05145-&&-Toxoplasmosis-%%-hsa05222-&&-Small cell lung cancer-%%-hsa05200-&&-Pathways in cancer-%%-hsa04512-&&-ECM-receptor interaction-%%-hsa05146-&&-Amoebiasis-%%-hsa04151-&&-PI3K-Akt signaling pathway-%%-hsa04510-&&-Focal adhesion"]
KIF1B	kinesin family member 1B	gene	Homo sapiens (Human)-&&-9606	["biological_process-&-1&-GO:0030705-&&-cytoskeleton-dependent intracellular transport-%%-GO:0007018-&&-microtubule-based movement-%%-GO:0007274-&&-neuromuscular synaptic transmission-%%-GO:0008152-&&-metabolic process-%%-GO:0006915-&&-apoptotic process-%%-GO:0047497-&&-mitochondrion transport along microtubule-%%-GO:0008089-&&-anterograde axonal transport-%%-GO:0007270-&&-neuron-neuron synaptic …
ZNF106	zinc finger protein 106	gene	Homo sapiens (Human)-&&-9606	["cellular_component-&-1&-GO:0005730-&&-nucleolus","molecular_function-&-1&-GO:0046872-&&-metal ion binding-%%-GO:0044822-&&-poly(A) RNA binding"]
ARHGAP39	Rho GTPase activating protein 39	gene	Homo sapiens (Human)-&&-9606	["biological_process-&-1&-GO:0007411-&&-axon guidance-%%-GO:0051056-&&-regulation of small GTPase mediated signal transduction-%%-GO:0007264-&&-small GTPase mediated signal transduction","cellular_component-&-1&-GO:0005856-&&-cytoskeleton-%%-GO:0005634-&&-nucleus-%%-GO:0005829-&&-cytosol"]
BCLAF1	BCL2 associated transcription factor 1	gene	Homo sapiens (Human)-&&-9606	["biological_process-&-1&-GO:2001244-&&-positive regulation of intrinsic apoptotic signaling pathway-%%-GO:0006351-&&-transcription, DNA-templated-%%-GO:0043065-&&-positive regulation of apoptotic process-%%-GO:2001022-&&-positive regulation of response to DNA damage stimulus-%%-GO:2000144-&&-positive regulation of DNA-templated transcription, initiation-%%-GO:0045892-&&-negative regulation of tr…
CBX2	chromobox 2	gene	Homo sapiens (Human)-&&-9606	["biological_process-&-1&-GO:0030154-&&-cell differentiation-%%-GO:0006351-&&-transcription, DNA-templated-%%-GO:0044267-&&-cellular protein metabolic process-%%-GO:0016568-&&-chromatin modification-%%-GO:0016925-&&-protein sumoylation-%%-GO:0043687-&&-post-translational protein modification-%%-GO:0045137-&&-development of primary sexual characteristics-%%-GO:0000122-&&-negative regulation of tra…
CCDC59	coiled-coil domain containing 59	gene	Homo sapiens (Human)-&&-9606	["biological_process-&-1&-GO:0006355-&&-regulation of transcription, DNA-templated-%%-GO:0006351-&&-transcription, DNA-templated-%%-GO:0044267-&&-cellular protein metabolic process","cellular_component-&-1&-GO:0005654-&&-nucleoplasm","molecular_function-&-1&-GO:0044822-&&-poly(A) RNA binding-%%-GO:0005515-&&-protein binding"]
MED4	mediator complex subunit 4	gene	Homo sapiens (Human)-&&-9606	["biological_process-&-1&-GO:0006357-&&-regulation of transcription from RNA polymerase II promoter-%%-GO:0030518-&&-intracellular steroid hormone receptor signaling pathway-%%-GO:0006366-&&-transcription from RNA polymerase II promoter-%%-GO:0045893-&&-positive regulation of transcription, DNA-templated-%%-GO:0030521-&&-androgen receptor signaling pathway-%%-GO:0010467-&&-gene expression-%%-GO:0…	["KEGG-&-1&-hsa04919-&&-Thyroid hormone signaling pathway"]
PRRC2C	proline rich coiled-coil 2C	gene	Homo sapiens (Human)-&&-9606	["biological_process-&-1&-GO:0002244-&&-hematopoietic progenitor cell differentiation","cellular_component-&-1&-GO:0016020-&&-membrane","molecular_function-&-1&-GO:0044822-&&-poly(A) RNA binding-%%-GO:0008022-&&-protein C-terminus binding"]
PTPRC	protein tyrosine phosphatase, receptor type C	gene	Homo sapiens (Human)-&&-9606	["biological_process-&-1&-GO:0035335-&&-peptidyl-tyrosine dephosphorylation-%%-GO:2000648-&&-positive regulation of stem cell proliferation-%%-GO:0001915-&&-negative regulation of T cell mediated cytotoxicity-%%-GO:0044770-&&-cell cycle phase transition-%%-GO:0048539-&&-bone marrow development-%%-GO:0030217-&&-T cell differentiation-%%-GO:0016311-&&-dephosphorylation-%%-GO:0051209-&&-release of s…	["KEGG-&-1&-hsa05340-&&-Primary immunodeficiency-%%-hsa04660-&&-T cell receptor signaling pathway-%%-hsa04514-&&-Cell adhesion molecules (CAMs)-%%-hsa04666-&&-Fc gamma R-mediated phagocytosis"]
KIF5C	kinesin family member 5C	gene	Homo sapiens (Human)-&&-9606	["biological_process-&-1&-GO:0030705-&&-cytoskeleton-dependent intracellular transport-%%-GO:0007018-&&-microtubule-based movement-%%-GO:0051028-&&-mRNA transport-%%-GO:0008104-&&-protein localization-%%-GO:0008152-&&-metabolic process-%%-GO:0008045-&&-motor neuron axon guidance-%%-GO:0006996-&&-organelle organization-%%-GO:0007411-&&-axon guidance","cellular_component-&-1&-GO:0005871-&&-kinesin …	["KEGG-&-1&-hsa04144-&&-Endocytosis-%%-hsa04728-&&-Dopaminergic synapse"]
CCHCR1	coiled-coil alpha-helical rod protein 1	gene	Homo sapiens (Human)-&&-9606	["biological_process-&-1&-GO:0030154-&&-cell differentiation-%%-GO:0007275-&&-multicellular organism development-%%-GO:0006611-&&-protein export from nucleus","cellular_component-&-1&-GO:0005814-&&-centriole-%%-GO:0005634-&&-nucleus-%%-GO:0005737-&&-cytoplasm","molecular_function-&-1&-GO:0005515-&&-protein binding"]
SAP18	Sin3A associated protein 18kDa	gene	Homo sapiens (Human)-&&-9606	["biological_process-&-1&-GO:0006357-&&-regulation of transcription from RNA polymerase II promoter-%%-GO:0006325-&&-chromatin organization-%%-GO:0000381-&&-regulation of alternative mRNA splicing, via spliceosome-%%-GO:1903507-&&-negative regulation of nucleic acid-templated transcription-%%-GO:0008380-&&-RNA splicing-%%-GO:0006397-&&-mRNA processing-%%-GO:0010467-&&-gene expression-%%-GO:004002…	["KEGG-&-1&-hsa03015-&&-mRNA surveillance pathway-%%-hsa03013-&&-RNA transport"]
RGS19	regulator of G-protein signaling 19	gene	Homo sapiens (Human)-&&-9606	["biological_process-&-1&-GO:0035412-&&-regulation of catenin import into nucleus-%%-GO:0043547-&&-positive regulation of GTPase activity-%%-GO:0007186-&&-G-protein coupled receptor signaling pathway-%%-GO:0071407-&&-cellular response to organic cyclic compound-%%-GO:0090244-&&-Wnt signaling pathway involved in somitogenesis-%%-GO:0030154-&&-cell differentiation-%%-GO:0090090-&&-negative regulati…
RRP1B	ribosomal RNA processing 1B	gene	Homo sapiens (Human)-&&-9606	["biological_process-&-1&-GO:0006364-&&-rRNA processing-%%-GO:0010923-&&-negative regulation of phosphatase activity","cellular_component-&-1&-GO:0000791-&&-euchromatin-%%-GO:0030688-&&-preribosome, small subunit precursor-%%-GO:0005730-&&-nucleolus-%%-GO:0005829-&&-cytosol-%%-GO:0000792-&&-heterochromatin-%%-GO:0005634-&&-nucleus","molecular_function-&-1&-GO:0044822-&&-poly(A) RNA binding"]
BCAS2	breast carcinoma amplified sequence 2	gene	Homo sapiens (Human)-&&-9606	["biological_process-&-1&-GO:0000398-&&-mRNA splicing, via spliceosome-%%-GO:0000375-&&-RNA splicing, via transesterification reactions-%%-GO:0010467-&&-gene expression-%%-GO:0008380-&&-RNA splicing","cellular_component-&-1&-GO:0005662-&&-DNA replication factor A complex-%%-GO:0071012-&&-catalytic step 1 spliceosome-%%-GO:0005730-&&-nucleolus-%%-GO:0030054-&&-cell junction-%%-GO:0071013-&&-cataly…	["KEGG-&-1&-hsa03040-&&-Spliceosome"]
FBRS	fibrosin	gene	Homo sapiens (Human)-&&-9606
NR1D2	nuclear receptor subfamily 1 group D member 2	gene	Homo sapiens (Human)-&&-9606	["biological_process-&-1&-GO:0045893-&&-positive regulation of transcription, DNA-templated-%%-GO:0030522-&&-intracellular receptor signaling pathway-%%-GO:0042752-&&-regulation of circadian rhythm-%%-GO:0006355-&&-regulation of transcription, DNA-templated-%%-GO:0043401-&&-steroid hormone mediated signaling pathway-%%-GO:0048511-&&-rhythmic process-%%-GO:0050727-&&-regulation of inflammatory res…
PTPN1	protein tyrosine phosphatase, non-receptor type 1	gene	Homo sapiens (Human)-&&-9606	["biological_process-&-1&-GO:0060338-&&-regulation of type I interferon-mediated signaling pathway-%%-GO:1903898-&&-negative regulation of PERK-mediated unfolded protein response-%%-GO:0031532-&&-actin cytoskeleton reorganization-%%-GO:1903896-&&-positive regulation of IRE1-mediated unfolded protein response-%%-GO:0036498-&&-IRE1-mediated unfolded protein response-%%-GO:0035335-&&-peptidyl-tyrosi…	["KEGG-&-1&-hsa04520-&&-Adherens junction-%%-hsa04931-&&-Insulin resistance-%%-hsa04910-&&-Insulin signaling pathway"]
SF1	splicing factor 1	gene	Homo sapiens (Human)-&&-9606	["biological_process-&-1&-GO:0048662-&&-negative regulation of smooth muscle cell proliferation-%%-GO:0006355-&&-regulation of transcription, DNA-templated-%%-GO:0000389-&&-mRNA 3'-splice site recognition-%%-GO:0006351-&&-transcription, DNA-templated-%%-GO:0030238-&&-male sex determination-%%-GO:0000398-&&-mRNA splicing, via spliceosome-%%-GO:1903507-&&-negative regulation of nucleic acid-templat…
HSP90B1	heat shock protein 90kDa beta family member 1	gene	Homo sapiens (Human)-&&-9606	["biological_process-&-1&-GO:0071318-&&-cellular response to ATP-%%-GO:0051208-&&-sequestering of calcium ion-%%-GO:0001666-&&-response to hypoxia-%%-GO:0043066-&&-negative regulation of apoptotic process-%%-GO:0006898-&&-receptor-mediated endocytosis-%%-GO:0015031-&&-protein transport-%%-GO:0031247-&&-actin rod assembly-%%-GO:0045087-&&-innate immune response-%%-GO:0036500-&&-ATF6-mediated unfol…	["KEGG-&-1&-hsa04915-&&-Estrogen signaling pathway-%%-hsa04141-&&-Protein processing in endoplasmic reticulum-%%-hsa05200-&&-Pathways in cancer-%%-hsa04621-&&-NOD-like receptor signaling pathway-%%-hsa04918-&&-Thyroid hormone synthesis-%%-hsa05215-&&-Prostate cancer-%%-hsa04151-&&-PI3K-Akt signaling pathway"]
THRAP3	thyroid hormone receptor associated protein 3	gene	Homo sapiens (Human)-&&-9606	["biological_process-&-1&-GO:0045944-&&-positive regulation of transcription from RNA polymerase II promoter-%%-GO:0048255-&&-mRNA stabilization-%%-GO:0030518-&&-intracellular steroid hormone receptor signaling pathway-%%-GO:0045893-&&-positive regulation of transcription, DNA-templated-%%-GO:0048026-&&-positive regulation of mRNA splicing, via spliceosome-%%-GO:0000381-&&-regulation of alternati…
CDK16	cyclin-dependent kinase 16	gene	Homo sapiens (Human)-&&-9606	["biological_process-&-1&-GO:0031175-&&-neuron projection development-%%-GO:0061178-&&-regulation of insulin secretion involved in cellular response to glucose stimulus-%%-GO:0030252-&&-growth hormone secretion-%%-GO:0051726-&&-regulation of cell cycle-%%-GO:0006887-&&-exocytosis-%%-GO:0007283-&&-spermatogenesis-%%-GO:0006468-&&-protein phosphorylation","cellular_component-&-1&-GO:0008021-&&-syna…
UBC	ubiquitin C	gene	Homo sapiens (Human)-&&-9606	["biological_process-&-1&-GO:0051436-&&-negative regulation of ubiquitin-protein ligase activity involved in mitotic cell cycle-%%-GO:0000715-&&-nucleotide-excision repair, DNA damage recognition-%%-GO:0035872-&&-nucleotide-binding domain, leucine rich repeat containing receptor signaling pathway-%%-GO:0007264-&&-small GTPase mediated signal transduction-%%-GO:0008543-&&-fibroblast growth factor …	["KEGG-&-1&-hsa03320-&&-PPAR signaling pathway"]
XPO1	exportin 1	gene	Homo sapiens (Human)-&&-9606	["biological_process-&-1&-GO:0030512-&&-negative regulation of transforming growth factor beta receptor signaling pathway-%%-GO:0043488-&&-regulation of mRNA stability-%%-GO:0000055-&&-ribosomal large subunit export from nucleus-%%-GO:0000056-&&-ribosomal small subunit export from nucleus-%%-GO:0007179-&&-transforming growth factor beta receptor signaling pathway-%%-GO:0007264-&&-small GTPase med…	["KEGG-&-1&-hsa05164-&&-Influenza A-%%-hsa03008-&&-Ribosome biogenesis in eukaryotes-%%-hsa05166-&&-HTLV-I infection-%%-hsa05169-&&-Epstein-Barr virus infection-%%-hsa03013-&&-RNA transport"]
FBRSL1	fibrosin like 1	gene	Homo sapiens (Human)-&&-9606	["molecular_function-&-1&-GO:0044822-&&-poly(A) RNA binding"]
XRCC1	X-ray repair complementing defective repair in Chinese hamster cells 1	gene	Homo sapiens (Human)-&&-9606	["biological_process-&-1&-GO:0006283-&&-transcription-coupled nucleotide-excision repair-%%-GO:0006284-&&-base-excision repair-%%-GO:0070911-&&-global genome nucleotide-excision repair-%%-GO:0042493-&&-response to drug-%%-GO:0006297-&&-nucleotide-excision repair, DNA gap filling-%%-GO:0000012-&&-single strand break repair-%%-GO:0006289-&&-nucleotide-excision repair-%%-GO:0006281-&&-DNA repair-%%-…	["KEGG-&-1&-hsa03410-&&-Base excision repair"]
XPC	xeroderma pigmentosum, complementation group C	gene	Homo sapiens (Human)-&&-9606	["biological_process-&-1&-GO:0000715-&&-nucleotide-excision repair, DNA damage recognition-%%-GO:0070911-&&-global genome nucleotide-excision repair-%%-GO:0044267-&&-cellular protein metabolic process-%%-GO:1901990-&&-regulation of mitotic cell cycle phase transition-%%-GO:0043687-&&-post-translational protein modification-%%-GO:0006298-&&-mismatch repair-%%-GO:0010996-&&-response to auditory sti…	["KEGG-&-1&-hsa03420-&&-Nucleotide excision repair"]
KDM1A	lysine demethylase 1A	gene	Homo sapiens (Human)-&&-9606	["biological_process-&-1&-GO:0051091-&&-positive regulation of sequence-specific DNA binding transcription factor activity-%%-GO:1903827-&&-regulation of cellular protein localization-%%-GO:0043433-&&-negative regulation of sequence-specific DNA binding transcription factor activity-%%-GO:0006482-&&-protein demethylation-%%-GO:0021983-&&-pituitary gland development-%%-GO:0007264-&&-small GTPase m…
NCF1C	neutrophil cytosolic factor 1C pseudogene	gene	Homo sapiens (Human)-&&-9606	["biological_process-&-1&-GO:0055114-&&-oxidation-reduction process","cellular_component-&-1&-GO:0005737-&&-cytoplasm","molecular_function-&-1&-GO:0016175-&&-superoxide-generating NADPH oxidase activity-%%-GO:0035091-&&-phosphatidylinositol binding"]
TTLL12	tubulin tyrosine ligase like 12	gene	Homo sapiens (Human)-&&-9606	["biological_process-&-1&-GO:0006464-&&-cellular protein modification process","molecular_function-&-1&-GO:0005524-&&-ATP binding"]
PHRF1	PHD and ring finger domains 1	gene	Homo sapiens (Human)-&&-9606	["biological_process-&-1&-GO:0006397-&&-mRNA processing-%%-GO:0006366-&&-transcription from RNA polymerase II promoter","cellular_component-&-1&-GO:0016020-&&-membrane","molecular_function-&-1&-GO:0008270-&&-zinc ion binding-%%-GO:0019904-&&-protein domain specific binding-%%-GO:0070063-&&-RNA polymerase binding"]
NOLC1	nucleolar and coiled-body phosphoprotein 1	gene	Homo sapiens (Human)-&&-9606	["biological_process-&-1&-GO:0007067-&&-mitotic nuclear division-%%-GO:0006364-&&-rRNA processing-%%-GO:0007049-&&-cell cycle-%%-GO:0007000-&&-nucleolus organization","cellular_component-&-1&-GO:0005730-&&-nucleolus-%%-GO:0005654-&&-nucleoplasm-%%-GO:0005737-&&-cytoplasm-%%-GO:0015030-&&-Cajal body","molecular_function-&-1&-GO:0005524-&&-ATP binding-%%-GO:0044822-&&-poly(A) RNA binding-%%-GO:0005…
TOP1	topoisomerase (DNA) I	gene	Homo sapiens (Human)-&&-9606	["biological_process-&-1&-GO:0040016-&&-embryonic cleavage-%%-GO:0016310-&&-phosphorylation-%%-GO:0007623-&&-circadian rhythm-%%-GO:0044267-&&-cellular protein metabolic process-%%-GO:0032922-&&-circadian regulation of gene expression-%%-GO:0043687-&&-post-translational protein modification-%%-GO:0042493-&&-response to drug-%%-GO:0006260-&&-DNA replication-%%-GO:0007059-&&-chromosome segregation-…
TOP2A	topoisomerase (DNA) II alpha	gene	Homo sapiens (Human)-&&-9606	["biological_process-&-1&-GO:0040016-&&-embryonic cleavage-%%-GO:0006974-&&-cellular response to DNA damage stimulus-%%-GO:0045944-&&-positive regulation of transcription from RNA polymerase II promoter-%%-GO:0006266-&&-DNA ligation-%%-GO:0045070-&&-positive regulation of viral genome replication-%%-GO:0006265-&&-DNA topological change-%%-GO:0007059-&&-chromosome segregation-%%-GO:0043065-&&-posi…
WDR5	WD repeat domain 5	gene	Homo sapiens (Human)-&&-9606	["biological_process-&-1&-GO:0043984-&&-histone H4-K16 acetylation-%%-GO:0043981-&&-histone H4-K5 acetylation-%%-GO:0031175-&&-neuron projection development-%%-GO:0035948-&&-positive regulation of gluconeogenesis by positive regulation of transcription from RNA polymerase II promoter-%%-GO:0043982-&&-histone H4-K8 acetylation-%%-GO:0006351-&&-transcription, DNA-templated-%%-GO:0001501-&&-skeletal…
DSC2	desmocollin 2	gene	Homo sapiens (Human)-&&-9606	["biological_process-&-1&-GO:0007155-&&-cell adhesion-%%-GO:0086042-&&-cardiac muscle cell-cardiac muscle cell adhesion-%%-GO:0007156-&&-homophilic cell adhesion via plasma membrane adhesion molecules-%%-GO:0098911-&&-regulation of ventricular cardiac muscle cell action potential-%%-GO:0086091-&&-regulation of heart rate by cardiac conduction-%%-GO:0086073-&&-bundle of His cell-Purkinje myocyte a…	["KEGG-&-1&-hsa05412-&&-Arrhythmogenic right ventricular cardiomyopathy (ARVC)"]
PRR14L	proline rich 14 like	gene	Homo sapiens (Human)-&&-9606
TTC3	tetratricopeptide repeat domain 3	gene	Homo sapiens (Human)-&&-9606	["biological_process-&-1&-GO:0006511-&&-ubiquitin-dependent protein catabolic process-%%-GO:0070936-&&-protein K48-linked ubiquitination","cellular_component-&-1&-GO:0005730-&&-nucleolus-%%-GO:0005634-&&-nucleus-%%-GO:0005737-&&-cytoplasm","molecular_function-&-1&-GO:0008270-&&-zinc ion binding-%%-GO:0016874-&&-ligase activity-%%-GO:0005515-&&-protein binding-%%-GO:0004842-&&-ubiquitin-protein tr…
HDAC1	histone deacetylase 1	gene	Homo sapiens (Human)-&&-9606	["biological_process-&-1&-GO:0045892-&&-negative regulation of transcription, DNA-templated-%%-GO:0060789-&&-hair follicle placode formation-%%-GO:0010832-&&-negative regulation of myotube differentiation-%%-GO:0000122-&&-negative regulation of transcription from RNA polymerase II promoter-%%-GO:0007596-&&-blood coagulation-%%-GO:0010870-&&-positive regulation of receptor biosynthetic process-%%-…	["KEGG-&-1&-hsa05031-&&-Amphetamine addiction-%%-hsa05220-&&-Chronic myeloid leukemia-%%-hsa05169-&&-Epstein-Barr virus infection-%%-hsa05034-&&-Alcoholism-%%-hsa04110-&&-Cell cycle-%%-hsa04330-&&-Notch signaling pathway-%%-hsa05206-&&-MicroRNAs in cancer-%%-hsa05203-&&-Viral carcinogenesis-%%-hsa05200-&&-Pathways in cancer-%%-hsa04213-&&-Longevity regulating pathway - multiple species-%%-hsa0520…
HDAC2	histone deacetylase 2	gene	Homo sapiens (Human)-&&-9606	["biological_process-&-1&-GO:0006344-&&-maintenance of chromatin silencing-%%-GO:0060789-&&-hair follicle placode formation-%%-GO:0045892-&&-negative regulation of transcription, DNA-templated-%%-GO:0048149-&&-behavioral response to ethanol-%%-GO:0045347-&&-negative regulation of MHC class II biosynthetic process-%%-GO:0045944-&&-positive regulation of transcription from RNA polymerase II promote…	["KEGG-&-1&-hsa04330-&&-Notch signaling pathway-%%-hsa05203-&&-Viral carcinogenesis-%%-hsa05220-&&-Chronic myeloid leukemia-%%-hsa05200-&&-Pathways in cancer-%%-hsa05169-&&-Epstein-Barr virus infection-%%-hsa05034-&&-Alcoholism-%%-hsa04213-&&-Longevity regulating pathway - multiple species-%%-hsa05202-&&-Transcriptional misregulation in cancer-%%-hsa05016-&&-Huntington's disease-%%-hsa04919-&&-Th…
ERH	log (Drosophila)	gene	Homo sapiens (Human)-&&-9606	["biological_process-&-1&-GO:0001649-&&-osteoblast differentiation-%%-GO:0006221-&&-pyrimidine nucleotide biosynthetic process-%%-GO:0006213-&&-pyrimidine nucleoside metabolic process-%%-GO:0007049-&&-cell cycle-%%-GO:0006139-&&-nucleobase-containing compound metabolic process-%%-GO:0045747-&&-positive regulation of Notch signaling pathway","cellular_component-&-1&-GO:0034709-&&-methylosome-%%-GO…
PRMT1	protein arginine methyltransferase 1	gene	Homo sapiens (Human)-&&-9606	["biological_process-&-1&-GO:0031175-&&-neuron projection development-%%-GO:0045653-&&-negative regulation of megakaryocyte differentiation-%%-GO:0035246-&&-peptidyl-arginine N-methylation-%%-GO:0019919-&&-peptidyl-arginine methylation, to asymmetrical-dimethyl arginine-%%-GO:0006355-&&-regulation of transcription, DNA-templated-%%-GO:1900745-&&-positive regulation of p38MAPK cascade-%%-GO:004564…	["KEGG-&-1&-hsa04068-&&-FoxO signaling pathway-%%-hsa04922-&&-Glucagon signaling pathway"]
BHLHE41	basic helix-loop-helix family member e41	gene	Homo sapiens (Human)-&&-9606	["biological_process-&-1&-GO:0008283-&&-cell proliferation-%%-GO:0045892-&&-negative regulation of transcription, DNA-templated-%%-GO:0010944-&&-negative regulation of transcription by competitive promoter binding-%%-GO:0032922-&&-circadian regulation of gene expression-%%-GO:0010832-&&-negative regulation of myotube differentiation-%%-GO:0000122-&&-negative regulation of transcription from RNA p…	["KEGG-&-1&-hsa04710-&&-Circadian rhythm"]
REPS2	RALBP1 associated Eps domain containing 2	gene	Homo sapiens (Human)-&&-9606	["biological_process-&-1&-GO:0006461-&&-protein complex assembly-%%-GO:0007173-&&-epidermal growth factor receptor signaling pathway","cellular_component-&-1&-GO:0005737-&&-cytoplasm","molecular_function-&-1&-GO:0005509-&&-calcium ion binding-%%-GO:0005515-&&-protein binding"]
PAK1	p21 protein (Cdc42/Rac)-activated kinase 1	gene	Homo sapiens (Human)-&&-9606	["biological_process-&-1&-GO:0051496-&&-positive regulation of stress fiber assembly-%%-GO:0038096-&&-Fc-gamma receptor signaling pathway involved in phagocytosis-%%-GO:0031532-&&-actin cytoskeleton reorganization-%%-GO:0046777-&&-protein autophosphorylation-%%-GO:0007264-&&-small GTPase mediated signal transduction-%%-GO:0032869-&&-cellular response to insulin stimulus-%%-GO:0030335-&&-positive …	["KEGG-&-1&-hsa04660-&&-T cell receptor signaling pathway-%%-hsa04012-&&-ErbB signaling pathway-%%-hsa04650-&&-Natural killer cell mediated cytotoxicity-%%-hsa04810-&&-Regulation of actin cytoskeleton-%%-hsa04010-&&-MAPK signaling pathway-%%-hsa05205-&&-Proteoglycans in cancer-%%-hsa04024-&&-cAMP signaling pathway-%%-hsa05120-&&-Epithelial cell signaling in Helicobacter pylori infection-%%-hsa043…
SAT1	spermidine/spermine N1-acetyltransferase 1	gene	Homo sapiens (Human)-&&-9606	["biological_process-&-1&-GO:0034641-&&-cellular nitrogen compound metabolic process-%%-GO:0042127-&&-regulation of cell proliferation-%%-GO:0001525-&&-angiogenesis-%%-GO:0009447-&&-putrescine catabolic process-%%-GO:0006595-&&-polyamine metabolic process-%%-GO:0044281-&&-small molecule metabolic process-%%-GO:0006596-&&-polyamine biosynthetic process","cellular_component-&-1&-GO:0005622-&&-intra…	["KEGG-&-1&-hsa01100-&&-Metabolic pathways-%%-hsa00330-&&-Arginine and proline metabolism"]
WDR48	WD repeat domain 48	gene	Homo sapiens (Human)-&&-9606	["biological_process-&-1&-GO:0048872-&&-homeostasis of number of cells-%%-GO:0016579-&&-protein deubiquitination-%%-GO:0043588-&&-skin development-%%-GO:0072520-&&-seminiferous tubule development-%%-GO:0007338-&&-single fertilization-%%-GO:0007283-&&-spermatogenesis-%%-GO:0035264-&&-multicellular organism growth-%%-GO:0000724-&&-double-strand break repair via homologous recombination-%%-GO:004870…	["KEGG-&-1&-hsa03460-&&-Fanconi anemia pathway"]
HDGFRP2	hepatoma-derived growth factor-related protein 2	gene	Homo sapiens (Human)-&&-9606	["biological_process-&-1&-GO:0006351-&&-transcription, DNA-templated-%%-GO:0030307-&&-positive regulation of cell growth","cellular_component-&-1&-GO:0005634-&&-nucleus","molecular_function-&-1&-GO:0003682-&&-chromatin binding-%%-GO:0003677-&&-DNA binding-%%-GO:0005515-&&-protein binding"]
SDC2	syndecan 2	gene	Homo sapiens (Human)-&&-9606	["biological_process-&-1&-GO:0008218-&&-bioluminescence-%%-GO:0048814-&&-regulation of dendrite morphogenesis-%%-GO:0007411-&&-axon guidance-%%-GO:0042060-&&-wound healing-%%-GO:0030198-&&-extracellular matrix organization-%%-GO:0048013-&&-ephrin receptor signaling pathway-%%-GO:0006775-&&-fat-soluble vitamin metabolic process-%%-GO:0048813-&&-dendrite morphogenesis-%%-GO:0006024-&&-glycosaminogl…	["KEGG-&-1&-hsa04514-&&-Cell adhesion molecules (CAMs)-%%-hsa05144-&&-Malaria-%%-hsa05205-&&-Proteoglycans in cancer"]
ZNF687	zinc finger protein 687	gene	Homo sapiens (Human)-&&-9606	["biological_process-&-1&-GO:0006355-&&-regulation of transcription, DNA-templated-%%-GO:0006351-&&-transcription, DNA-templated","cellular_component-&-1&-GO:0005634-&&-nucleus","molecular_function-&-1&-GO:0046872-&&-metal ion binding-%%-GO:0003677-&&-DNA binding"]
HADHB	hydroxyacyl-CoA dehydrogenase/3-ketoacyl-CoA thiolase/enoyl-CoA hydratase (trifunctional protein), beta subunit	gene	Homo sapiens (Human)-&&-9606	["biological_process-&-1&-GO:0044255-&&-cellular lipid metabolic process-%%-GO:0006635-&&-fatty acid beta-oxidation-%%-GO:0044281-&&-small molecule metabolic process-%%-GO:0006644-&&-phospholipid metabolic process-%%-GO:0035965-&&-cardiolipin acyl-chain remodeling-%%-GO:0046474-&&-glycerophospholipid biosynthetic process","cellular_component-&-1&-GO:0005743-&&-mitochondrial inner membrane-%%-GO:0…	["KEGG-&-1&-hsa01212-&&-Fatty acid metabolism-%%-hsa00071-&&-Fatty acid degradation-%%-hsa01100-&&-Metabolic pathways-%%-hsa00062-&&-Fatty acid elongation-%%-hsa00280-&&-Valine, leucine and isoleucine degradation"]
CFAP97	cilia and flagella associated protein 97	gene	Homo sapiens (Human)-&&-9606
CDK11B	cyclin-dependent kinase 11B	gene	Homo sapiens (Human)-&&-9606	["biological_process-&-1&-GO:0001558-&&-regulation of cell growth-%%-GO:0051726-&&-regulation of cell cycle-%%-GO:0006915-&&-apoptotic process-%%-GO:0006468-&&-protein phosphorylation-%%-GO:0008283-&&-cell proliferation-%%-GO:0007067-&&-mitotic nuclear division-%%-GO:0006355-&&-regulation of transcription, DNA-templated-%%-GO:0050684-&&-regulation of mRNA processing","cellular_component-&-1&-GO:0…
P4HB	prolyl 4-hydroxylase subunit beta	gene	Homo sapiens (Human)-&&-9606	["biological_process-&-1&-GO:0045454-&&-cell redox homeostasis-%%-GO:0006508-&&-proteolysis-%%-GO:0030198-&&-extracellular matrix organization-%%-GO:0034976-&&-response to endoplasmic reticulum stress-%%-GO:0006457-&&-protein folding-%%-GO:0042157-&&-lipoprotein metabolic process-%%-GO:0018401-&&-peptidyl-proline hydroxylation to 4-hydroxy-L-proline-%%-GO:0046598-&&-positive regulation of viral e…	["KEGG-&-1&-hsa04141-&&-Protein processing in endoplasmic reticulum"]
HADHA	hydroxyacyl-CoA dehydrogenase/3-ketoacyl-CoA thiolase/enoyl-CoA hydratase (trifunctional protein), alpha subunit	gene	Homo sapiens (Human)-&&-9606	["biological_process-&-1&-GO:0042493-&&-response to drug-%%-GO:0044255-&&-cellular lipid metabolic process-%%-GO:0006635-&&-fatty acid beta-oxidation-%%-GO:0044281-&&-small molecule metabolic process-%%-GO:0006644-&&-phospholipid metabolic process-%%-GO:0035965-&&-cardiolipin acyl-chain remodeling-%%-GO:0046474-&&-glycerophospholipid biosynthetic process-%%-GO:0032868-&&-response to insulin","cel…	["KEGG-&-1&-hsa00410-&&-beta-Alanine metabolism-%%-hsa01200-&&-Carbon metabolism-%%-hsa00650-&&-Butanoate metabolism-%%-hsa00380-&&-Tryptophan metabolism-%%-hsa01212-&&-Fatty acid metabolism-%%-hsa00071-&&-Fatty acid degradation-%%-hsa00310-&&-Lysine degradation-%%-hsa01100-&&-Metabolic pathways-%%-hsa01040-&&-Biosynthesis of unsaturated fatty acids-%%-hsa00640-&&-Propanoate metabolism-%%-hsa0006…
GTF2A1L	general transcription factor IIA 1 like	gene	Homo sapiens (Human)-&&-9606	["biological_process-&-1&-GO:0006355-&&-regulation of transcription, DNA-templated-%%-GO:0006367-&&-transcription initiation from RNA polymerase II promoter-%%-GO:0050890-&&-cognition-%%-GO:0006366-&&-transcription from RNA polymerase II promoter","cellular_component-&-1&-GO:0005737-&&-cytoplasm-%%-GO:0005672-&&-transcription factor TFIIA complex","molecular_function-&-1&-GO:0003713-&&-transcript…	["KEGG-&-1&-hsa03022-&&-Basal transcription factors-%%-hsa05203-&&-Viral carcinogenesis"]
CDC5L	cell division cycle 5 like	gene	Homo sapiens (Human)-&&-9606	["biological_process-&-1&-GO:1990090-&&-cellular response to nerve growth factor stimulus-%%-GO:0006355-&&-regulation of transcription, DNA-templated-%%-GO:0071352-&&-cellular response to interleukin-2-%%-GO:0000398-&&-mRNA splicing, via spliceosome-%%-GO:0072422-&&-signal transduction involved in DNA damage checkpoint-%%-GO:1990646-&&-cellular response to prolactin-%%-GO:0044344-&&-cellular resp…	["KEGG-&-1&-hsa03040-&&-Spliceosome"]
CTDP1	CTD phosphatase subunit 1	gene	Homo sapiens (Human)-&&-9606	["biological_process-&-1&-GO:0050434-&&-positive regulation of viral transcription-%%-GO:0061052-&&-negative regulation of cell growth involved in cardiac muscle cell development-%%-GO:0051301-&&-cell division-%%-GO:0006470-&&-protein dephosphorylation-%%-GO:0006366-&&-transcription from RNA polymerase II promoter-%%-GO:0016032-&&-viral process-%%-GO:0010458-&&-exit from mitosis-%%-GO:0010467-&&-…
RABEP1	rabaptin, RAB GTPase binding effector protein 1	gene	Homo sapiens (Human)-&&-9606	["biological_process-&-1&-GO:0015031-&&-protein transport-%%-GO:0006897-&&-endocytosis-%%-GO:0061025-&&-membrane fusion-%%-GO:0043547-&&-positive regulation of GTPase activity-%%-GO:0006915-&&-apoptotic process-%%-GO:0016192-&&-vesicle-mediated transport","cellular_component-&-1&-GO:0005769-&&-early endosome-%%-GO:0043231-&&-intracellular membrane-bounded organelle-%%-GO:0055037-&&-recycling endo…	["KEGG-&-1&-hsa04144-&&-Endocytosis"]
GPATCH2	G-patch domain containing 2	gene	Homo sapiens (Human)-&&-9606	["biological_process-&-1&-GO:0010923-&&-negative regulation of phosphatase activity","cellular_component-&-1&-GO:0005730-&&-nucleolus-%%-GO:0016607-&&-nuclear speck","molecular_function-&-1&-GO:0003676-&&-nucleic acid binding"]
STON1-GTF2A1L	STON1-GTF2A1L readthrough	gene	Homo sapiens (Human)-&&-9606
HIST1H1C	histone cluster 1, H1c	gene	Homo sapiens (Human)-&&-9606	["biological_process-&-1&-GO:0098532-&&-histone H3-K27 trimethylation-%%-GO:0006334-&&-nucleosome assembly-%%-GO:0080182-&&-histone H3-K4 trimethylation-%%-GO:0000122-&&-negative regulation of transcription from RNA polymerase II promoter-%%-GO:0016584-&&-nucleosome positioning","cellular_component-&-1&-GO:0005719-&&-nuclear euchromatin-%%-GO:0035327-&&-transcriptionally active chromatin-%%-GO:00…
PBK	PDZ binding kinase	gene	Homo sapiens (Human)-&&-9606	["biological_process-&-1&-GO:0032435-&&-negative regulation of proteasomal ubiquitin-dependent protein catabolic process-%%-GO:0032873-&&-negative regulation of stress-activated MAPK cascade-%%-GO:0007067-&&-mitotic nuclear division-%%-GO:0050728-&&-negative regulation of inflammatory response-%%-GO:0034644-&&-cellular response to UV-%%-GO:0006468-&&-protein phosphorylation","cellular_component-&…
DPP9	dipeptidyl peptidase 9	gene	Homo sapiens (Human)-&&-9606	["biological_process-&-1&-GO:0006508-&&-proteolysis","cellular_component-&-1&-GO:0005634-&&-nucleus-%%-GO:0005829-&&-cytosol-%%-GO:0005737-&&-cytoplasm","molecular_function-&-1&-GO:0008236-&&-serine-type peptidase activity-%%-GO:0042802-&&-identical protein binding-%%-GO:0004177-&&-aminopeptidase activity"]
NRP1	neuropilin 1	gene	Homo sapiens (Human)-&&-9606	["biological_process-&-1&-GO:1902946-&&-protein localization to early endosome-%%-GO:0021828-&&-gonadotrophin-releasing hormone neuronal migration to the hypothalamus-%%-GO:0097491-&&-sympathetic neuron projection guidance-%%-GO:0014911-&&-positive regulation of smooth muscle cell migration-%%-GO:0035729-&&-cellular response to hepatocyte growth factor stimulus-%%-GO:0043049-&&-otic placode forma…	["KEGG-&-1&-hsa04360-&&-Axon guidance-%%-hsa05166-&&-HTLV-I infection"]
CEP170	centrosomal protein 170kDa	gene	Homo sapiens (Human)-&&-9606	["cellular_component-&-1&-GO:0005814-&&-centriole-%%-GO:0005874-&&-microtubule-%%-GO:0031965-&&-nuclear membrane-%%-GO:0005819-&&-spindle-%%-GO:0005737-&&-cytoplasm-%%-GO:0005813-&&-centrosome","molecular_function-&-1&-GO:0005515-&&-protein binding"]
ZC3H18	zinc finger CCCH-type containing 18	gene	Homo sapiens (Human)-&&-9606	["cellular_component-&-1&-GO:0005654-&&-nucleoplasm","molecular_function-&-1&-GO:0046872-&&-metal ion binding-%%-GO:0044822-&&-poly(A) RNA binding-%%-GO:0005515-&&-protein binding"]
TRIM41	tripartite motif containing 41	gene	Homo sapiens (Human)-&&-9606	["biological_process-&-1&-GO:0016567-&&-protein ubiquitination","cellular_component-&-1&-GO:0005730-&&-nucleolus-%%-GO:0005737-&&-cytoplasm","molecular_function-&-1&-GO:0008270-&&-zinc ion binding-%%-GO:0016874-&&-ligase activity-%%-GO:0005515-&&-protein binding"]
NTRK1	neurotrophic receptor tyrosine kinase 1	gene	Homo sapiens (Human)-&&-9606	["biological_process-&-1&-GO:0043524-&&-negative regulation of neuron apoptotic process-%%-GO:0007202-&&-activation of phospholipase C activity-%%-GO:0045766-&&-positive regulation of angiogenesis-%%-GO:0042490-&&-mechanoreceptor differentiation-%%-GO:0007264-&&-small GTPase mediated signal transduction-%%-GO:0014823-&&-response to activity-%%-GO:0048013-&&-ephrin receptor signaling pathway-%%-GO…	["KEGG-&-1&-hsa04750-&&-Inflammatory mediator regulation of TRP channels-%%-hsa04210-&&-Apoptosis-%%-hsa05200-&&-Pathways in cancer-%%-hsa04722-&&-Neurotrophin signaling pathway-%%-hsa05230-&&-Central carbon metabolism in cancer-%%-hsa05216-&&-Thyroid cancer-%%-hsa04010-&&-MAPK signaling pathway-%%-hsa04144-&&-Endocytosis-%%-hsa05202-&&-Transcriptional misregulation in cancer"]
CSNK2A3	casein kinase 2 alpha 3	gene	Homo sapiens (Human)-&&-9606		["KEGG-&-1&-hsa04520-&&-Adherens junction-%%-hsa03008-&&-Ribosome biogenesis in eukaryotes-%%-hsa04064-&&-NF-kappa B signaling pathway-%%-hsa05162-&&-Measles-%%-hsa05168-&&-Herpes simplex infection-%%-hsa05169-&&-Epstein-Barr virus infection-%%-hsa04530-&&-Tight junction-%%-hsa04310-&&-Wnt signaling pathway"]
HSPH1	heat shock protein family H (Hsp110) member 1	gene	Homo sapiens (Human)-&&-9606	["biological_process-&-1&-GO:1903753-&&-negative regulation of p38MAPK cascade-%%-GO:0045944-&&-positive regulation of transcription from RNA polymerase II promoter-%%-GO:0006986-&&-response to unfolded protein-%%-GO:0051135-&&-positive regulation of NK T cell activation-%%-GO:0045345-&&-positive regulation of MHC class I biosynthetic process-%%-GO:1900034-&&-regulation of cellular response to he…	["KEGG-&-1&-hsa04141-&&-Protein processing in endoplasmic reticulum"]
BRF1	BRF1, RNA polymerase III transcription initiation factor 90 kDa subunit	gene	Homo sapiens (Human)-&&-9606	["biological_process-&-1&-GO:0009303-&&-rRNA transcription-%%-GO:0006355-&&-regulation of transcription, DNA-templated-%%-GO:0006384-&&-transcription initiation from RNA polymerase III promoter-%%-GO:0009304-&&-tRNA transcription-%%-GO:0006383-&&-transcription from RNA polymerase III promoter-%%-GO:0010467-&&-gene expression","cellular_component-&-1&-GO:0000126-&&-transcription factor TFIIIB comp…
MS4A1	membrane spanning 4-domains A1	gene	Homo sapiens (Human)-&&-9606	["biological_process-&-1&-GO:0006959-&&-humoral immune response-%%-GO:0042100-&&-B cell proliferation","cellular_component-&-1&-GO:0005887-&&-integral component of plasma membrane-%%-GO:0009897-&&-external side of plasma membrane-%%-GO:0070062-&&-extracellular exosome-%%-GO:0005615-&&-extracellular space","molecular_function-&-1&-GO:0005154-&&-epidermal growth factor receptor binding-%%-GO:002302…	["KEGG-&-1&-hsa04640-&&-Hematopoietic cell lineage"]
HNRNPC	heterogeneous nuclear ribonucleoprotein C (C1/C2)	gene	Homo sapiens (Human)-&&-9606	["biological_process-&-1&-GO:0000398-&&-mRNA splicing, via spliceosome-%%-GO:0070935-&&-3'-UTR-mediated mRNA stabilization-%%-GO:0001649-&&-osteoblast differentiation-%%-GO:0044267-&&-cellular protein metabolic process-%%-GO:0032211-&&-negative regulation of telomere maintenance via telomerase-%%-GO:0043687-&&-post-translational protein modification-%%-GO:0016925-&&-protein sumoylation-%%-GO:0010…	["KEGG-&-1&-hsa03040-&&-Spliceosome"]
PRKDC	protein kinase, DNA-activated, catalytic polypeptide	gene	Homo sapiens (Human)-&&-9606	["biological_process-&-1&-GO:0002326-&&-B cell lineage commitment-%%-GO:0032869-&&-cellular response to insulin stimulus-%%-GO:0035234-&&-ectopic germ cell programmed cell death-%%-GO:2001229-&&-negative regulation of response to gamma radiation-%%-GO:0008630-&&-intrinsic apoptotic signaling pathway in response to DNA damage-%%-GO:0033152-&&-immunoglobulin V(D)J recombination-%%-GO:0006464-&&-cel…	["KEGG-&-1&-hsa03450-&&-Non-homologous end-joining-%%-hsa04110-&&-Cell cycle"]
TERF2	telomeric repeat binding factor 2	gene	Homo sapiens (Human)-&&-9606	["biological_process-&-1&-GO:0032214-&&-negative regulation of telomere maintenance via semi-conservative replication-%%-GO:1904430-&&-negative regulation of t-circle formation-%%-GO:0007004-&&-telomere maintenance via telomerase-%%-GO:0010629-&&-negative regulation of gene expression-%%-GO:0032205-&&-negative regulation of telomere maintenance-%%-GO:0032208-&&-negative regulation of telomere mai…
C11orf57	chromosome 11 open reading frame 57	gene	Homo sapiens (Human)-&&-9606	["molecular_function-&-1&-GO:0005515-&&-protein binding"]
PTEN	phosphatase and tensin homolog	gene	Homo sapiens (Human)-&&-9606	["biological_process-&-1&-GO:0001933-&&-negative regulation of protein phosphorylation-%%-GO:0097107-&&-postsynaptic density assembly-%%-GO:0007611-&&-learning or memory-%%-GO:0007584-&&-response to nutrient-%%-GO:0008543-&&-fibroblast growth factor receptor signaling pathway-%%-GO:0031647-&&-regulation of protein stability-%%-GO:0032286-&&-central nervous system myelin maintenance-%%-GO:2000134-…	["KEGG-&-1&-hsa04070-&&-Phosphatidylinositol signaling system-%%-hsa00562-&&-Inositol phosphate metabolism-%%-hsa04115-&&-p53 signaling pathway-%%-hsa05218-&&-Melanoma-%%-hsa05213-&&-Endometrial cancer-%%-hsa05215-&&-Prostate cancer-%%-hsa04068-&&-FoxO signaling pathway-%%-hsa05206-&&-MicroRNAs in cancer-%%-hsa04150-&&-mTOR signaling pathway-%%-hsa05222-&&-Small cell lung cancer-%%-hsa04071-&&-Sp…
TERF1	telomeric repeat binding factor 1	gene	Homo sapiens (Human)-&&-9606	["biological_process-&-1&-GO:0032214-&&-negative regulation of telomere maintenance via semi-conservative replication-%%-GO:1904911-&&-negative regulation of establishment of RNA localization to telomere-%%-GO:0007067-&&-mitotic nuclear division-%%-GO:0007004-&&-telomere maintenance via telomerase-%%-GO:1904850-&&-negative regulation of establishment of protein localization to telomere-%%-GO:1904…
GTF2A1	general transcription factor IIA 1	gene	Homo sapiens (Human)-&&-9606	["biological_process-&-1&-GO:0006355-&&-regulation of transcription, DNA-templated-%%-GO:0006367-&&-transcription initiation from RNA polymerase II promoter-%%-GO:0006368-&&-transcription elongation from RNA polymerase II promoter-%%-GO:0006366-&&-transcription from RNA polymerase II promoter-%%-GO:0016032-&&-viral process-%%-GO:0010467-&&-gene expression","cellular_component-&-1&-GO:0005672-&&-t…	["KEGG-&-1&-hsa03022-&&-Basal transcription factors-%%-hsa05203-&&-Viral carcinogenesis"]
MGMT	O-6-methylguanine-DNA methyltransferase	gene	Homo sapiens (Human)-&&-9606	["biological_process-&-1&-GO:0006266-&&-DNA ligation-%%-GO:0034599-&&-cellular response to oxidative stress-%%-GO:0060548-&&-negative regulation of cell death-%%-GO:0060644-&&-mammary gland epithelial cell differentiation-%%-GO:0071479-&&-cellular response to ionizing radiation-%%-GO:0045471-&&-response to ethanol-%%-GO:0051593-&&-response to folic acid-%%-GO:0043281-&&-regulation of cysteine-typ…
HMGA1	high mobility group AT-hook 1	gene	Homo sapiens (Human)-&&-9606	["biological_process-&-1&-GO:0045893-&&-positive regulation of transcription, DNA-templated-%%-GO:0006461-&&-protein complex assembly-%%-GO:0006355-&&-regulation of transcription, DNA-templated-%%-GO:0045944-&&-positive regulation of transcription from RNA polymerase II promoter-%%-GO:0006268-&&-DNA unwinding involved in DNA replication-%%-GO:0006337-&&-nucleosome disassembly-%%-GO:0006366-&&-tra…
ATF1	ion factor 1	gene	Homo sapiens (Human)-&&-9606	["biological_process-&-1&-GO:0002224-&&-toll-like receptor signaling pathway-%%-GO:0038124-&&-toll-like receptor TLR6:TLR2 signaling pathway-%%-GO:0045944-&&-positive regulation of transcription from RNA polymerase II promoter-%%-GO:0014070-&&-response to organic cyclic compound-%%-GO:0034162-&&-toll-like receptor 9 signaling pathway-%%-GO:0002755-&&-MyD88-dependent toll-like receptor signaling p…	["KEGG-&-1&-hsa04925-&&-Aldosterone synthesis and secretion-%%-hsa05166-&&-HTLV-I infection-%%-hsa05202-&&-Transcriptional misregulation in cancer"]
EIF2B2	eukaryotic translation initiation factor 2B subunit beta	gene	Homo sapiens (Human)-&&-9606	["biological_process-&-1&-GO:0042552-&&-myelination-%%-GO:0009408-&&-response to heat-%%-GO:0043547-&&-positive regulation of GTPase activity-%%-GO:0044267-&&-cellular protein metabolic process-%%-GO:0014003-&&-oligodendrocyte development-%%-GO:0010467-&&-gene expression-%%-GO:0007417-&&-central nervous system development-%%-GO:0009749-&&-response to glucose-%%-GO:0001541-&&-ovarian follicle deve…	["KEGG-&-1&-hsa03013-&&-RNA transport"]
TAF1D	TATA-box binding protein associated factor, RNA polymerase I subunit D	gene	Homo sapiens (Human)-&&-9606	["biological_process-&-1&-GO:0006360-&&-transcription from RNA polymerase I promoter-%%-GO:0045814-&&-negative regulation of gene expression, epigenetic-%%-GO:0006363-&&-termination of RNA polymerase I transcription-%%-GO:0045815-&&-positive regulation of gene expression, epigenetic-%%-GO:0006362-&&-transcription elongation from RNA polymerase I promoter-%%-GO:0006361-&&-transcription initiation …
SRRM1	serine and arginine repetitive matrix 1	gene	Homo sapiens (Human)-&&-9606	["biological_process-&-1&-GO:0006369-&&-termination of RNA polymerase II transcription-%%-GO:0000398-&&-mRNA splicing, via spliceosome-%%-GO:0000375-&&-RNA splicing, via transesterification reactions-%%-GO:0031124-&&-mRNA 3'-end processing-%%-GO:0006366-&&-transcription from RNA polymerase II promoter-%%-GO:0010467-&&-gene expression-%%-GO:0008380-&&-RNA splicing-%%-GO:0006406-&&-mRNA export from…	["KEGG-&-1&-hsa03015-&&-mRNA surveillance pathway-%%-hsa03013-&&-RNA transport"]
EIF2B5	eukaryotic translation initiation factor 2B subunit epsilon	gene	Homo sapiens (Human)-&&-9606	["biological_process-&-1&-GO:0042552-&&-myelination-%%-GO:0009408-&&-response to heat-%%-GO:0044267-&&-cellular protein metabolic process-%%-GO:0014003-&&-oligodendrocyte development-%%-GO:0034976-&&-response to endoplasmic reticulum stress-%%-GO:0043547-&&-positive regulation of GTPase activity-%%-GO:0014002-&&-astrocyte development-%%-GO:0009749-&&-response to glucose-%%-GO:0032057-&&-negative …	["KEGG-&-1&-hsa03013-&&-RNA transport"]
BTF3	basic transcription factor 3	gene	Homo sapiens (Human)-&&-9606	["biological_process-&-1&-GO:0006355-&&-regulation of transcription, DNA-templated-%%-GO:0001701-&&-in utero embryonic development-%%-GO:0015031-&&-protein transport-%%-GO:0006366-&&-transcription from RNA polymerase II promoter","cellular_component-&-1&-GO:0005737-&&-cytoplasm-%%-GO:0005634-&&-nucleus","molecular_function-&-1&-GO:0044822-&&-poly(A) RNA binding-%%-GO:0005515-&&-protein binding"]
MAK16	MAK16 homolog	gene	Homo sapiens (Human)-&&-9606	["cellular_component-&-1&-GO:0005730-&&-nucleolus-%%-GO:0043231-&&-intracellular membrane-bounded organelle","molecular_function-&-1&-GO:0044822-&&-poly(A) RNA binding"]
WWOX	WW domain containing oxidoreductase	gene	Homo sapiens (Human)-&&-9606	["biological_process-&-1&-GO:0001649-&&-osteoblast differentiation-%%-GO:0048705-&&-skeletal system morphogenesis-%%-GO:0071560-&&-cellular response to transforming growth factor beta stimulus-%%-GO:0072332-&&-intrinsic apoptotic signaling pathway by p53 class mediator-%%-GO:0030178-&&-negative regulation of Wnt signaling pathway-%%-GO:2001238-&&-positive regulation of extrinsic apoptotic signali…
SQSTM1	sequestosome 1	gene	Homo sapiens (Human)-&&-9606	["biological_process-&-1&-GO:0006511-&&-ubiquitin-dependent protein catabolic process-%%-GO:0098779-&&-mitophagy in response to mitochondrial depolarization-%%-GO:0051291-&&-protein heterooligomerization-%%-GO:0016236-&&-macroautophagy-%%-GO:0043065-&&-positive regulation of apoptotic process-%%-GO:0016197-&&-endosomal transport-%%-GO:0000423-&&-macromitophagy-%%-GO:0044130-&&-negative regulation…	["KEGG-&-1&-hsa04380-&&-Osteoclast differentiation"]
DCAF7	DDB1 and CUL4 associated factor 7	gene	Homo sapiens (Human)-&&-9606	["biological_process-&-1&-GO:0016567-&&-protein ubiquitination-%%-GO:0007275-&&-multicellular organism development","cellular_component-&-1&-GO:0080008-&&-Cul4-RING E3 ubiquitin ligase complex-%%-GO:0016363-&&-nuclear matrix-%%-GO:0005737-&&-cytoplasm-%%-GO:0005654-&&-nucleoplasm-%%-GO:0043234-&&-protein complex","molecular_function-&-1&-GO:0005515-&&-protein binding"]
C18orf25	chromosome 18 open reading frame 25	gene	Homo sapiens (Human)-&&-9606	["biological_process-&-1&-GO:0043161-&&-proteasome-mediated ubiquitin-dependent protein catabolic process-%%-GO:0000209-&&-protein polyubiquitination-%%-GO:0042787-&&-protein ubiquitination involved in ubiquitin-dependent protein catabolic process","molecular_function-&-1&-GO:0061630-&&-ubiquitin protein ligase activity"]
PRPF19	pre-mRNA processing factor 19	gene	Homo sapiens (Human)-&&-9606	["biological_process-&-1&-GO:0000244-&&-spliceosomal tri-snRNP complex assembly-%%-GO:0006303-&&-double-strand break repair via nonhomologous end joining-%%-GO:0070534-&&-protein K63-linked ubiquitination-%%-GO:0034613-&&-cellular protein localization-%%-GO:0000398-&&-mRNA splicing, via spliceosome-%%-GO:0045665-&&-negative regulation of neuron differentiation-%%-GO:0072422-&&-signal transduction…	["KEGG-&-1&-hsa03040-&&-Spliceosome-%%-hsa04120-&&-Ubiquitin mediated proteolysis"]
ASL	argininosuccinate lyase	gene	Homo sapiens (Human)-&&-9606	["biological_process-&-1&-GO:0034641-&&-cellular nitrogen compound metabolic process-%%-GO:0000050-&&-urea cycle-%%-GO:0006526-&&-arginine biosynthetic process-%%-GO:0051262-&&-protein tetramerization-%%-GO:0006475-&&-internal protein amino acid acetylation-%%-GO:0006595-&&-polyamine metabolic process-%%-GO:0042450-&&-arginine biosynthetic process via ornithine-%%-GO:0044281-&&-small molecule met…	["KEGG-&-1&-hsa00250-&&-Alanine, aspartate and glutamate metabolism-%%-hsa01230-&&-Biosynthesis of amino acids-%%-hsa00220-&&-Arginine biosynthesis-%%-hsa01100-&&-Metabolic pathways"]
FOS	FBJ murine osteosarcoma viral oncogene homolog	gene	Homo sapiens (Human)-&&-9606	["biological_process-&-1&-GO:0006357-&&-regulation of transcription from RNA polymerase II promoter-%%-GO:0009409-&&-response to cold-%%-GO:0030431-&&-sleep-%%-GO:0001661-&&-conditioned taste aversion-%%-GO:0009416-&&-response to light stimulus-%%-GO:0034162-&&-toll-like receptor 9 signaling pathway-%%-GO:0035914-&&-skeletal muscle cell differentiation-%%-GO:0051591-&&-response to cAMP-%%-GO:0002…	["KEGG-&-1&-hsa05132-&&-Salmonella infection-%%-hsa04725-&&-Cholinergic synapse-%%-hsa04210-&&-Apoptosis-%%-hsa04668-&&-TNF signaling pathway-%%-hsa04660-&&-T cell receptor signaling pathway-%%-hsa05140-&&-Leishmaniasis-%%-hsa05142-&&-Chagas disease (American trypanosomiasis)-%%-hsa04010-&&-MAPK signaling pathway-%%-hsa05210-&&-Colorectal cancer-%%-hsa04024-&&-cAMP signaling pathway-%%-hsa04915-&…
PPP1R1B	protein phosphatase 1 regulatory inhibitor subunit 1B	gene	Homo sapiens (Human)-&&-9606	["biological_process-&-1&-GO:0043086-&&-negative regulation of catalytic activity-%%-GO:0050790-&&-regulation of catalytic activity-%%-GO:0007621-&&-negative regulation of female receptivity-%%-GO:0007165-&&-signal transduction-%%-GO:0008542-&&-visual learning-%%-GO:0001975-&&-response to amphetamine-%%-GO:0006469-&&-negative regulation of protein kinase activity-%%-GO:0006351-&&-transcription, D…	["KEGG-&-1&-hsa05031-&&-Amphetamine addiction-%%-hsa05030-&&-Cocaine addiction-%%-hsa05034-&&-Alcoholism-%%-hsa04728-&&-Dopaminergic synapse-%%-hsa04024-&&-cAMP signaling pathway"]
VSX2	visual system homeobox 2	gene	Homo sapiens (Human)-&&-9606	["biological_process-&-1&-GO:0050896-&&-response to stimulus-%%-GO:0006355-&&-regulation of transcription, DNA-templated-%%-GO:0007275-&&-multicellular organism development-%%-GO:0006351-&&-transcription, DNA-templated-%%-GO:0007601-&&-visual perception","cellular_component-&-1&-GO:0005634-&&-nucleus","molecular_function-&-1&-GO:0043565-&&-sequence-specific DNA binding"]
IL16	interleukin 16	gene	Homo sapiens (Human)-&&-9606	["biological_process-&-1&-GO:0050930-&&-induction of positive chemotaxis-%%-GO:0006355-&&-regulation of transcription, DNA-templated-%%-GO:0006351-&&-transcription, DNA-templated-%%-GO:0030595-&&-leukocyte chemotaxis-%%-GO:0006955-&&-immune response-%%-GO:0016032-&&-viral process","cellular_component-&-1&-GO:0005615-&&-extracellular space-%%-GO:0005634-&&-nucleus-%%-GO:0005886-&&-plasma membrane-…
NKAP	NFKB activating protein	gene	Homo sapiens (Human)-&&-9606	["biological_process-&-1&-GO:0006351-&&-transcription, DNA-templated-%%-GO:0019827-&&-stem cell population maintenance-%%-GO:0046638-&&-positive regulation of alpha-beta T cell differentiation-%%-GO:0007219-&&-Notch signaling pathway-%%-GO:1903955-&&-positive regulation of protein targeting to mitochondrion-%%-GO:0000122-&&-negative regulation of transcription from RNA polymerase II promoter-%%-G…
ZNF592	zinc finger protein 592	gene	Homo sapiens (Human)-&&-9606	["biological_process-&-1&-GO:0006355-&&-regulation of transcription, DNA-templated-%%-GO:0006351-&&-transcription, DNA-templated","cellular_component-&-1&-GO:0005634-&&-nucleus","molecular_function-&-1&-GO:0046872-&&-metal ion binding-%%-GO:0003677-&&-DNA binding-%%-GO:0005515-&&-protein binding"]
HPS5	HPS5, biogenesis of lysosomal organelles complex 2 subunit 2	gene	Homo sapiens (Human)-&&-9606	["biological_process-&-1&-GO:0043473-&&-pigmentation-%%-GO:0007596-&&-blood coagulation-%%-GO:0006996-&&-organelle organization","cellular_component-&-1&-GO:0031084-&&-BLOC-2 complex"]
SDAD1	SDA1 domain containing 1	gene	Homo sapiens (Human)-&&-9606	["biological_process-&-1&-GO:0000055-&&-ribosomal large subunit export from nucleus-%%-GO:0030036-&&-actin cytoskeleton organization-%%-GO:0015031-&&-protein transport-%%-GO:0042273-&&-ribosomal large subunit biogenesis","cellular_component-&-1&-GO:0005730-&&-nucleolus-%%-GO:0005634-&&-nucleus","molecular_function-&-1&-GO:0003674-&&-molecular_function"]
TCOF1	treacle ribosome biogenesis factor 1	gene	Homo sapiens (Human)-&&-9606	["biological_process-&-1&-GO:0001501-&&-skeletal system development-%%-GO:0006810-&&-transport","cellular_component-&-1&-GO:0005730-&&-nucleolus-%%-GO:0005634-&&-nucleus-%%-GO:0005737-&&-cytoplasm","molecular_function-&-1&-GO:0044822-&&-poly(A) RNA binding-%%-GO:0005215-&&-transporter activity-%%-GO:0005515-&&-protein binding"]	["KEGG-&-1&-hsa03008-&&-Ribosome biogenesis in eukaryotes"]
ARRB2	arrestin beta 2	gene	Homo sapiens (Human)-&&-9606	["biological_process-&-1&-GO:0031623-&&-receptor internalization-%%-GO:0002032-&&-desensitization of G-protein coupled receptor protein signaling pathway by arrestin-%%-GO:0007212-&&-dopamine receptor signaling pathway-%%-GO:0002092-&&-positive regulation of receptor internalization-%%-GO:0032715-&&-negative regulation of interleukin-6 production-%%-GO:0002031-&&-G-protein coupled receptor intern…	["KEGG-&-1&-hsa05032-&&-Morphine addiction-%%-hsa04062-&&-Chemokine signaling pathway-%%-hsa04010-&&-MAPK signaling pathway-%%-hsa04144-&&-Endocytosis-%%-hsa04340-&&-Hedgehog signaling pathway-%%-hsa04740-&&-Olfactory transduction-%%-hsa04728-&&-Dopaminergic synapse"]
ZMYND8	zinc finger MYND-type containing 8	gene	Homo sapiens (Human)-&&-9606	["biological_process-&-1&-GO:1902952-&&-positive regulation of dendritic spine maintenance-%%-GO:0051491-&&-positive regulation of filopodium assembly-%%-GO:1902897-&&-regulation of postsynaptic density protein 95 clustering-%%-GO:0060999-&&-positive regulation of dendritic spine development-%%-GO:0006355-&&-regulation of transcription, DNA-templated-%%-GO:0000122-&&-negative regulation of transc…
BID	BH3 interacting domain death agonist	gene	Homo sapiens (Human)-&&-9606	["biological_process-&-1&-GO:0090200-&&-positive regulation of release of cytochrome c from mitochondria-%%-GO:2001238-&&-positive regulation of extrinsic apoptotic signaling pathway-%%-GO:0006919-&&-activation of cysteine-type endopeptidase activity involved in apoptotic process-%%-GO:0012501-&&-programmed cell death-%%-GO:0034349-&&-glial cell apoptotic process-%%-GO:0032464-&&-positive regulat…	["KEGG-&-1&-hsa04210-&&-Apoptosis-%%-hsa05014-&&-Amyotrophic lateral sclerosis (ALS)-%%-hsa05200-&&-Pathways in cancer-%%-hsa04071-&&-Sphingolipid signaling pathway-%%-hsa04115-&&-p53 signaling pathway-%%-hsa04932-&&-Non-alcoholic fatty liver disease (NAFLD)-%%-hsa05152-&&-Tuberculosis-%%-hsa04650-&&-Natural killer cell mediated cytotoxicity-%%-hsa04215-&&-Apoptosis - multiple species-%%-hsa05010…
DCPS	decapping enzyme, scavenger	gene	Homo sapiens (Human)-&&-9606	["biological_process-&-1&-GO:0043928-&&-exonucleolytic nuclear-transcribed mRNA catabolic process involved in deadenylation-dependent decay-%%-GO:0043069-&&-negative regulation of programmed cell death-%%-GO:0000288-&&-nuclear-transcribed mRNA catabolic process, deadenylation-dependent decay-%%-GO:0036245-&&-cellular response to menadione-%%-GO:0010467-&&-gene expression-%%-GO:0000290-&&-deadenyl…	["KEGG-&-1&-hsa03018-&&-RNA degradation"]
GCFC2	GC-rich sequence DNA-binding factor 2	gene	Homo sapiens (Human)-&&-9606	["biological_process-&-1&-GO:0045892-&&-negative regulation of transcription, DNA-templated-%%-GO:0006351-&&-transcription, DNA-templated-%%-GO:0000245-&&-spliceosomal complex assembly-%%-GO:0000122-&&-negative regulation of transcription from RNA polymerase II promoter-%%-GO:0006355-&&-regulation of transcription, DNA-templated","cellular_component-&-1&-GO:0005730-&&-nucleolus-%%-GO:0071008-&&-U…
KMT2A	lysine methyltransferase 2A	gene	Homo sapiens (Human)-&&-9606	["biological_process-&-1&-GO:0006461-&&-protein complex assembly-%%-GO:0045893-&&-positive regulation of transcription, DNA-templated-%%-GO:0051899-&&-membrane depolarization-%%-GO:0032411-&&-positive regulation of transporter activity-%%-GO:0048172-&&-regulation of short-term neuronal synaptic plasticity-%%-GO:0018026-&&-peptidyl-lysine monomethylation-%%-GO:0032922-&&-circadian regulation of ge…	["KEGG-&-1&-hsa00310-&&-Lysine degradation-%%-hsa05202-&&-Transcriptional misregulation in cancer"]
NCF1	neutrophil cytosolic factor 1	gene	Homo sapiens (Human)-&&-9606	["biological_process-&-1&-GO:0006801-&&-superoxide metabolic process-%%-GO:0042590-&&-antigen processing and presentation of exogenous peptide antigen via MHC class I-%%-GO:0048010-&&-vascular endothelial growth factor receptor signaling pathway-%%-GO:0045454-&&-cell redox homeostasis-%%-GO:0007264-&&-small GTPase mediated signal transduction-%%-GO:0002479-&&-antigen processing and presentation o…	["KEGG-&-1&-hsa04380-&&-Osteoclast differentiation-%%-hsa04145-&&-Phagosome-%%-hsa05140-&&-Leishmaniasis-%%-hsa04666-&&-Fc gamma R-mediated phagocytosis-%%-hsa04062-&&-Chemokine signaling pathway-%%-hsa04670-&&-Leukocyte transendothelial migration"]
RYBP	RING1 and YY1 binding protein	gene	Homo sapiens (Human)-&&-9606	["biological_process-&-1&-GO:0006351-&&-transcription, DNA-templated-%%-GO:0035518-&&-histone H2A monoubiquitination-%%-GO:0007275-&&-multicellular organism development-%%-GO:0000122-&&-negative regulation of transcription from RNA polymerase II promoter-%%-GO:0006915-&&-apoptotic process","cellular_component-&-1&-GO:0005737-&&-cytoplasm-%%-GO:0005654-&&-nucleoplasm-%%-GO:0031519-&&-PcG protein c…
PPP1R8	protein phosphatase 1 regulatory subunit 8	gene	Homo sapiens (Human)-&&-9606	["biological_process-&-1&-GO:0043086-&&-negative regulation of catalytic activity-%%-GO:0006355-&&-regulation of transcription, DNA-templated-%%-GO:0006351-&&-transcription, DNA-templated-%%-GO:0006401-&&-RNA catabolic process-%%-GO:0008283-&&-cell proliferation-%%-GO:0008380-&&-RNA splicing-%%-GO:0006397-&&-mRNA processing-%%-GO:0090501-&&-RNA phosphodiester bond hydrolysis","cellular_component-…
ACACA	acetyl-CoA carboxylase alpha	gene	Homo sapiens (Human)-&&-9606	["biological_process-&-1&-GO:0001894-&&-tissue homeostasis-%%-GO:0051289-&&-protein homotetramerization-%%-GO:0006112-&&-energy reserve metabolic process-%%-GO:0044255-&&-cellular lipid metabolic process-%%-GO:0006853-&&-carnitine shuttle-%%-GO:0006084-&&-acetyl-CoA metabolic process-%%-GO:0035338-&&-long-chain fatty-acyl-CoA biosynthetic process-%%-GO:0006633-&&-fatty acid biosynthetic process-%…	["KEGG-&-1&-hsa01212-&&-Fatty acid metabolism-%%-hsa00620-&&-Pyruvate metabolism-%%-hsa04152-&&-AMPK signaling pathway-%%-hsa01100-&&-Metabolic pathways-%%-hsa04922-&&-Glucagon signaling pathway-%%-hsa04910-&&-Insulin signaling pathway-%%-hsa00640-&&-Propanoate metabolism-%%-hsa00061-&&-Fatty acid biosynthesis"]
PPP1R2	protein phosphatase 1 regulatory inhibitor subunit 2	gene	Homo sapiens (Human)-&&-9606	["biological_process-&-1&-GO:0043086-&&-negative regulation of catalytic activity-%%-GO:0009966-&&-regulation of signal transduction-%%-GO:0005977-&&-glycogen metabolic process-%%-GO:0043666-&&-regulation of phosphoprotein phosphatase activity-%%-GO:0006091-&&-generation of precursor metabolites and energy","cellular_component-&-1&-GO:0000164-&&-protein phosphatase type 1 complex","molecular_func…
NIFK	nucleolar protein interacting with the FHA domain of MKI67	gene	Homo sapiens (Human)-&&-9606	["biological_process-&-1&-GO:0016072-&&-rRNA metabolic process-%%-GO:0009303-&&-rRNA transcription-%%-GO:0006461-&&-protein complex assembly-%%-GO:0010923-&&-negative regulation of phosphatase activity","cellular_component-&-1&-GO:0005730-&&-nucleolus-%%-GO:0005654-&&-nucleoplasm-%%-GO:0000794-&&-condensed nuclear chromosome-%%-GO:0005737-&&-cytoplasm","molecular_function-&-1&-GO:0044822-&&-poly(…
LUC7L2	LUC7-like 2 pre-mRNA splicing factor	gene	Homo sapiens (Human)-&&-9606	["biological_process-&-1&-GO:0006376-&&-mRNA splice site selection","cellular_component-&-1&-GO:0071004-&&-U2-type prespliceosome-%%-GO:0016607-&&-nuclear speck-%%-GO:0005685-&&-U1 snRNP","molecular_function-&-1&-GO:0044822-&&-poly(A) RNA binding-%%-GO:0019899-&&-enzyme binding-%%-GO:0005515-&&-protein binding-%%-GO:0003729-&&-mRNA binding"]
PRNP	prion protein	gene	Homo sapiens (Human)-&&-9606	["biological_process-&-1&-GO:0046686-&&-response to cadmium ion-%%-GO:0046007-&&-negative regulation of activated T cell proliferation-%%-GO:0070885-&&-negative regulation of calcineurin-NFAT signaling cascade-%%-GO:0071280-&&-cellular response to copper ion-%%-GO:0008152-&&-metabolic process-%%-GO:0001933-&&-negative regulation of protein phosphorylation-%%-GO:0032880-&&-regulation of protein lo…	["KEGG-&-1&-hsa05020-&&-Prion diseases"]
TCF7L2	transcription factor 7 like 2	gene	Homo sapiens (Human)-&&-9606	["biological_process-&-1&-GO:0043570-&&-maintenance of DNA repeat elements-%%-GO:2000675-&&-negative regulation of type B pancreatic cell apoptotic process-%%-GO:0006357-&&-regulation of transcription from RNA polymerase II promoter-%%-GO:0043433-&&-negative regulation of sequence-specific DNA binding transcription factor activity-%%-GO:0001568-&&-blood vessel development-%%-GO:0031016-&&-pancrea…	["KEGG-&-1&-hsa04916-&&-Melanogenesis-%%-hsa04520-&&-Adherens junction-%%-hsa05221-&&-Acute myeloid leukemia-%%-hsa05200-&&-Pathways in cancer-%%-hsa05216-&&-Thyroid cancer-%%-hsa05213-&&-Endometrial cancer-%%-hsa05215-&&-Prostate cancer-%%-hsa04310-&&-Wnt signaling pathway-%%-hsa05210-&&-Colorectal cancer-%%-hsa05412-&&-Arrhythmogenic right ventricular cardiomyopathy (ARVC)-%%-hsa05217-&&-Basal …
BCR	breakpoint cluster region	gene	Homo sapiens (Human)-&&-9606	["biological_process-&-1&-GO:0035023-&&-regulation of Rho protein signal transduction-%%-GO:0030036-&&-actin cytoskeleton organization-%%-GO:0018108-&&-peptidyl-tyrosine phosphorylation-%%-GO:0043114-&&-regulation of vascular permeability-%%-GO:0050728-&&-negative regulation of inflammatory response-%%-GO:0007165-&&-signal transduction-%%-GO:0007264-&&-small GTPase mediated signal transduction-%%…	["KEGG-&-1&-hsa05220-&&-Chronic myeloid leukemia-%%-hsa05200-&&-Pathways in cancer"]
ABCA1	ATP binding cassette subfamily A member 1	gene	Homo sapiens (Human)-&&-9606	["biological_process-&-1&-GO:0033700-&&-phospholipid efflux-%%-GO:0007584-&&-response to nutrient-%%-GO:0010875-&&-positive regulation of cholesterol efflux-%%-GO:0098656-&&-anion transmembrane transport-%%-GO:0060155-&&-platelet dense granule organization-%%-GO:0007040-&&-lysosome organization-%%-GO:0033344-&&-cholesterol efflux-%%-GO:0042632-&&-cholesterol homeostasis-%%-GO:0071300-&&-cellular …	["KEGG-&-1&-hsa02010-&&-ABC transporters-%%-hsa04975-&&-Fat digestion and absorption"]
EIF3J	eukaryotic translation initiation factor 3 subunit J	gene	Homo sapiens (Human)-&&-9606	["biological_process-&-1&-GO:0006446-&&-regulation of translational initiation-%%-GO:0006413-&&-translational initiation-%%-GO:0044267-&&-cellular protein metabolic process-%%-GO:0006412-&&-translation-%%-GO:0002181-&&-cytoplasmic translation-%%-GO:0010467-&&-gene expression-%%-GO:0001731-&&-formation of translation preinitiation complex","cellular_component-&-1&-GO:0016282-&&-eukaryotic 43S prei…	["KEGG-&-1&-hsa03013-&&-RNA transport"]
PCGF5	polycomb group ring finger 5	gene	Homo sapiens (Human)-&&-9606	["biological_process-&-1&-GO:0006351-&&-transcription, DNA-templated-%%-GO:0045944-&&-positive regulation of transcription from RNA polymerase II promoter","cellular_component-&-1&-GO:0005730-&&-nucleolus-%%-GO:0005634-&&-nucleus-%%-GO:0005813-&&-centrosome-%%-GO:0031519-&&-PcG protein complex","molecular_function-&-1&-GO:0008270-&&-zinc ion binding-%%-GO:0005515-&&-protein binding"]	["KEGG-&-1&-hsa04550-&&-Signaling pathways regulating pluripotency of stem cells"]
DDX54	DEAD-box helicase 54	gene	Homo sapiens (Human)-&&-9606	["biological_process-&-1&-GO:0010501-&&-RNA secondary structure unwinding-%%-GO:0006355-&&-regulation of transcription, DNA-templated-%%-GO:0030520-&&-intracellular estrogen receptor signaling pathway-%%-GO:0006351-&&-transcription, DNA-templated-%%-GO:0006396-&&-RNA processing-%%-GO:0016070-&&-RNA metabolic process-%%-GO:1903507-&&-negative regulation of nucleic acid-templated transcription","ce…
EIF3F	eukaryotic translation initiation factor 3 subunit F	gene	Homo sapiens (Human)-&&-9606	["biological_process-&-1&-GO:0006413-&&-translational initiation-%%-GO:0016579-&&-protein deubiquitination-%%-GO:0044267-&&-cellular protein metabolic process-%%-GO:0006412-&&-translation-%%-GO:0010467-&&-gene expression-%%-GO:0001731-&&-formation of translation preinitiation complex-%%-GO:0006446-&&-regulation of translational initiation","cellular_component-&-1&-GO:0005852-&&-eukaryotic transla…	["KEGG-&-1&-hsa03013-&&-RNA transport"]
EIF3H	eukaryotic translation initiation factor 3 subunit H	gene	Homo sapiens (Human)-&&-9606	["biological_process-&-1&-GO:0006446-&&-regulation of translational initiation-%%-GO:0006413-&&-translational initiation-%%-GO:0044267-&&-cellular protein metabolic process-%%-GO:0006412-&&-translation-%%-GO:0010467-&&-gene expression-%%-GO:0001731-&&-formation of translation preinitiation complex","cellular_component-&-1&-GO:0016282-&&-eukaryotic 43S preinitiation complex-%%-GO:0005852-&&-eukary…	["KEGG-&-1&-hsa05162-&&-Measles-%%-hsa03013-&&-RNA transport"]
EIF3B	eukaryotic translation initiation factor 3 subunit B	gene	Homo sapiens (Human)-&&-9606	["biological_process-&-1&-GO:0006413-&&-translational initiation-%%-GO:0006446-&&-regulation of translational initiation-%%-GO:0044267-&&-cellular protein metabolic process-%%-GO:0006412-&&-translation-%%-GO:0010467-&&-gene expression-%%-GO:0001731-&&-formation of translation preinitiation complex","cellular_component-&-1&-GO:0016282-&&-eukaryotic 43S preinitiation complex-%%-GO:0005852-&&-eukary…	["KEGG-&-1&-hsa03013-&&-RNA transport"]
PITPNM1	phosphatidylinositol transfer protein membrane associated 1	gene	Homo sapiens (Human)-&&-9606	["biological_process-&-1&-GO:0015914-&&-phospholipid transport-%%-GO:0006629-&&-lipid metabolic process-%%-GO:0007420-&&-brain development-%%-GO:0015031-&&-protein transport-%%-GO:0007602-&&-phototransduction","cellular_component-&-1&-GO:0005789-&&-endoplasmic reticulum membrane-%%-GO:0005811-&&-lipid particle-%%-GO:0030496-&&-midbody-%%-GO:0016020-&&-membrane-%%-GO:0032580-&&-Golgi cisterna memb…
UBE2R2	ubiquitin conjugating enzyme E2 R2	gene	Homo sapiens (Human)-&&-9606	["biological_process-&-1&-GO:0043161-&&-proteasome-mediated ubiquitin-dependent protein catabolic process-%%-GO:0070936-&&-protein K48-linked ubiquitination-%%-GO:0006513-&&-protein monoubiquitination","cellular_component-&-1&-GO:0005737-&&-cytoplasm","molecular_function-&-1&-GO:0005524-&&-ATP binding-%%-GO:0031625-&&-ubiquitin protein ligase binding-%%-GO:0061631-&&-ubiquitin conjugating enzyme …	["KEGG-&-1&-hsa05168-&&-Herpes simplex infection-%%-hsa04120-&&-Ubiquitin mediated proteolysis"]
GTPBP4	GTP binding protein 4	gene	Homo sapiens (Human)-&&-9606	["biological_process-&-1&-GO:0050821-&&-protein stabilization-%%-GO:0030336-&&-negative regulation of cell migration-%%-GO:0001649-&&-osteoblast differentiation-%%-GO:0022408-&&-negative regulation of cell-cell adhesion-%%-GO:0031397-&&-negative regulation of protein ubiquitination-%%-GO:0008285-&&-negative regulation of cell proliferation-%%-GO:0033342-&&-negative regulation of collagen binding-…	["KEGG-&-1&-hsa03008-&&-Ribosome biogenesis in eukaryotes"]
SPP1	secreted phosphoprotein 1	gene	Homo sapiens (Human)-&&-9606	["biological_process-&-1&-GO:0001649-&&-osteoblast differentiation-%%-GO:0031214-&&-biomineral tissue development-%%-GO:0046697-&&-decidualization-%%-GO:0030198-&&-extracellular matrix organization-%%-GO:0033280-&&-response to vitamin D-%%-GO:0045780-&&-positive regulation of bone resorption-%%-GO:0007155-&&-cell adhesion-%%-GO:0022617-&&-extracellular matrix disassembly-%%-GO:0048545-&&-response…	["KEGG-&-1&-hsa04620-&&-Toll-like receptor signaling pathway-%%-hsa04512-&&-ECM-receptor interaction-%%-hsa04151-&&-PI3K-Akt signaling pathway-%%-hsa04510-&&-Focal adhesion"]
MAPK8	mitogen-activated protein kinase 8	gene	Homo sapiens (Human)-&&-9606	["biological_process-&-1&-GO:0051247-&&-positive regulation of protein metabolic process-%%-GO:0006468-&&-protein phosphorylation-%%-GO:0071222-&&-cellular response to lipopolysaccharide-%%-GO:0034162-&&-toll-like receptor 9 signaling pathway-%%-GO:0002755-&&-MyD88-dependent toll-like receptor signaling pathway-%%-GO:0043065-&&-positive regulation of apoptotic process-%%-GO:0007258-&&-JUN phospho…	["KEGG-&-1&-hsa05132-&&-Salmonella infection-%%-hsa04920-&&-Adipocytokine signaling pathway-%%-hsa05164-&&-Influenza A-%%-hsa04210-&&-Apoptosis-%%-hsa04668-&&-TNF signaling pathway-%%-hsa05131-&&-Shigellosis-%%-hsa05142-&&-Chagas disease (American trypanosomiasis)-%%-hsa04621-&&-NOD-like receptor signaling pathway-%%-hsa05160-&&-Hepatitis C-%%-hsa04215-&&-Apoptosis - multiple species-%%-hsa04010-…
TSPYL2	TSPY-like 2	gene	Homo sapiens (Human)-&&-9606	["biological_process-&-1&-GO:0008156-&&-negative regulation of DNA replication-%%-GO:0045786-&&-negative regulation of cell cycle-%%-GO:0030968-&&-endoplasmic reticulum unfolded protein response-%%-GO:0006334-&&-nucleosome assembly-%%-GO:0006355-&&-regulation of transcription, DNA-templated-%%-GO:0006351-&&-transcription, DNA-templated-%%-GO:0044267-&&-cellular protein metabolic process-%%-GO:003…
CCNL1	cyclin L1	gene	Homo sapiens (Human)-&&-9606	["biological_process-&-1&-GO:0006351-&&-transcription, DNA-templated-%%-GO:0045737-&&-positive regulation of cyclin-dependent protein serine/threonine kinase activity-%%-GO:0045944-&&-positive regulation of transcription from RNA polymerase II promoter-%%-GO:1901409-&&-positive regulation of phosphorylation of RNA polymerase II C-terminal domain-%%-GO:0006396-&&-RNA processing","cellular_componen…
SPIB	Spi-B transcription factor	gene	Homo sapiens (Human)-&&-9606	["biological_process-&-1&-GO:0006357-&&-regulation of transcription from RNA polymerase II promoter-%%-GO:0006351-&&-transcription, DNA-templated-%%-GO:0030154-&&-cell differentiation","cellular_component-&-1&-GO:0005634-&&-nucleus-%%-GO:0005737-&&-cytoplasm","molecular_function-&-1&-GO:0043565-&&-sequence-specific DNA binding-%%-GO:0000981-&&-RNA polymerase II transcription factor activity, sequ…
YAF2	YY1 associated factor 2	gene	Homo sapiens (Human)-&&-9606	["biological_process-&-1&-GO:0006351-&&-transcription, DNA-templated-%%-GO:0045893-&&-positive regulation of transcription, DNA-templated-%%-GO:0045892-&&-negative regulation of transcription, DNA-templated","cellular_component-&-1&-GO:0005654-&&-nucleoplasm-%%-GO:0005634-&&-nucleus-%%-GO:0005737-&&-cytoplasm","molecular_function-&-1&-GO:0008270-&&-zinc ion binding-%%-GO:0003714-&&-transcription …
SIRT1	sirtuin 1	gene	Homo sapiens (Human)-&&-9606	["biological_process-&-1&-GO:2000619-&&-negative regulation of histone H4-K16 acetylation-%%-GO:0031393-&&-negative regulation of prostaglandin biosynthetic process-%%-GO:0043433-&&-negative regulation of sequence-specific DNA binding transcription factor activity-%%-GO:0002821-&&-positive regulation of adaptive immune response-%%-GO:0042326-&&-negative regulation of phosphorylation-%%-GO:0034605…	["KEGG-&-1&-hsa05206-&&-MicroRNAs in cancer-%%-hsa05031-&&-Amphetamine addiction-%%-hsa04211-&&-Longevity regulating pathway-%%-hsa04152-&&-AMPK signaling pathway-%%-hsa04213-&&-Longevity regulating pathway - multiple species-%%-hsa04068-&&-FoxO signaling pathway-%%-hsa04922-&&-Glucagon signaling pathway"]
BHLHE40	basic helix-loop-helix family member e40	gene	Homo sapiens (Human)-&&-9606	["biological_process-&-1&-GO:0032922-&&-circadian regulation of gene expression-%%-GO:0043433-&&-negative regulation of sequence-specific DNA binding transcription factor activity-%%-GO:0000122-&&-negative regulation of transcription from RNA polymerase II promoter-%%-GO:0006355-&&-regulation of transcription, DNA-templated-%%-GO:0045892-&&-negative regulation of transcription, DNA-templated-%%-G…	["KEGG-&-1&-hsa04710-&&-Circadian rhythm"]
MED23	mediator complex subunit 23	gene	Homo sapiens (Human)-&&-9606	["biological_process-&-1&-GO:0006357-&&-regulation of transcription from RNA polymerase II promoter-%%-GO:0006355-&&-regulation of transcription, DNA-templated-%%-GO:0006367-&&-transcription initiation from RNA polymerase II promoter-%%-GO:0010467-&&-gene expression","cellular_component-&-1&-GO:0005667-&&-transcription factor complex-%%-GO:0005654-&&-nucleoplasm","molecular_function-&-1&-GO:00037…
POP1	POP1 homolog, ribonuclease P/MRP subunit	gene	Homo sapiens (Human)-&&-9606	["biological_process-&-1&-GO:0008033-&&-tRNA processing-%%-GO:0016078-&&-tRNA catabolic process-%%-GO:0090502-&&-RNA phosphodiester bond hydrolysis, endonucleolytic-%%-GO:0090501-&&-RNA phosphodiester bond hydrolysis-%%-GO:0001682-&&-tRNA 5'-leader removal-%%-GO:0010467-&&-gene expression","cellular_component-&-1&-GO:0005655-&&-nucleolar ribonuclease P complex-%%-GO:0000172-&&-ribonuclease MRP co…	["KEGG-&-1&-hsa03008-&&-Ribosome biogenesis in eukaryotes-%%-hsa03013-&&-RNA transport"]
PNN	pinin, desmosome associated protein	gene	Homo sapiens (Human)-&&-9606	["biological_process-&-1&-GO:0006355-&&-regulation of transcription, DNA-templated-%%-GO:0006351-&&-transcription, DNA-templated-%%-GO:0007155-&&-cell adhesion-%%-GO:0000398-&&-mRNA splicing, via spliceosome","cellular_component-&-1&-GO:0016020-&&-membrane-%%-GO:0030057-&&-desmosome-%%-GO:0016607-&&-nuclear speck-%%-GO:0005911-&&-cell-cell junction-%%-GO:0005886-&&-plasma membrane-%%-GO:0005654-&…	["KEGG-&-1&-hsa03015-&&-mRNA surveillance pathway-%%-hsa03013-&&-RNA transport"]
AQP4	aquaporin 4	gene	Homo sapiens (Human)-&&-9606	["biological_process-&-1&-GO:0071346-&&-cellular response to interferon-gamma-%%-GO:0034220-&&-ion transmembrane transport-%%-GO:0006833-&&-water transport-%%-GO:0015793-&&-glycerol transport-%%-GO:0055085-&&-transmembrane transport-%%-GO:0050891-&&-multicellular organismal water homeostasis-%%-GO:0003091-&&-renal water homeostasis-%%-GO:0006810-&&-transport","cellular_component-&-1&-GO:0016021-&…	["KEGG-&-1&-hsa04962-&&-Vasopressin-regulated water reabsorption-%%-hsa04976-&&-Bile secretion"]
SIRT7	sirtuin 7	gene	Homo sapiens (Human)-&&-9606	["biological_process-&-1&-GO:0007072-&&-positive regulation of transcription involved in exit from mitosis-%%-GO:0000122-&&-negative regulation of transcription from RNA polymerase II promoter-%%-GO:0070933-&&-histone H4 deacetylation-%%-GO:0009303-&&-rRNA transcription-%%-GO:0070932-&&-histone H3 deacetylation","cellular_component-&-1&-GO:0005730-&&-nucleolus-%%-GO:0005737-&&-cytoplasm-%%-GO:000…
CBX4	chromobox 4	gene	Homo sapiens (Human)-&&-9606	["biological_process-&-1&-GO:0044267-&&-cellular protein metabolic process-%%-GO:0016568-&&-chromatin modification-%%-GO:0016925-&&-protein sumoylation-%%-GO:0043687-&&-post-translational protein modification-%%-GO:0045892-&&-negative regulation of transcription, DNA-templated-%%-GO:0000122-&&-negative regulation of transcription from RNA polymerase II promoter-%%-GO:0006351-&&-transcription, DNA…
CDC37	cell division cycle 37	gene	Homo sapiens (Human)-&&-9606	["biological_process-&-1&-GO:0006457-&&-protein folding-%%-GO:0000079-&&-regulation of cyclin-dependent protein serine/threonine kinase activity-%%-GO:0006605-&&-protein targeting-%%-GO:0010608-&&-posttranscriptional regulation of gene expression-%%-GO:0060334-&&-regulation of interferon-gamma-mediated signaling pathway-%%-GO:0060338-&&-regulation of type I interferon-mediated signaling pathway-%…	["KEGG-&-1&-hsa04151-&&-PI3K-Akt signaling pathway"]
SOX2	SRY-box 2	gene	Homo sapiens (Human)-&&-9606	["biological_process-&-1&-GO:0022409-&&-positive regulation of cell-cell adhesion-%%-GO:0001714-&&-endodermal cell fate specification-%%-GO:0001649-&&-osteoblast differentiation-%%-GO:0045665-&&-negative regulation of neuron differentiation-%%-GO:0001654-&&-eye development-%%-GO:0035019-&&-somatic stem cell population maintenance-%%-GO:0097150-&&-neuronal stem cell population maintenance-%%-GO:00…	["KEGG-&-1&-hsa04550-&&-Signaling pathways regulating pluripotency of stem cells-%%-hsa04390-&&-Hippo signaling pathway"]
RNPS1	RNA binding protein with serine-rich domain	gene	Homo sapiens (Human)-&&-9606	["biological_process-&-1&-GO:0000398-&&-mRNA splicing, via spliceosome-%%-GO:0031124-&&-mRNA 3'-end processing-%%-GO:0006366-&&-transcription from RNA polymerase II promoter-%%-GO:0010467-&&-gene expression-%%-GO:0008380-&&-RNA splicing-%%-GO:0000381-&&-regulation of alternative mRNA splicing, via spliceosome-%%-GO:0006406-&&-mRNA export from nucleus-%%-GO:0000184-&&-nuclear-transcribed mRNA cata…	["KEGG-&-1&-hsa03015-&&-mRNA surveillance pathway-%%-hsa03013-&&-RNA transport"]
MED21	mediator complex subunit 21	gene	Homo sapiens (Human)-&&-9606	["biological_process-&-1&-GO:0016567-&&-protein ubiquitination-%%-GO:0006357-&&-regulation of transcription from RNA polymerase II promoter-%%-GO:0001824-&&-blastocyst development-%%-GO:0006351-&&-transcription, DNA-templated-%%-GO:0045944-&&-positive regulation of transcription from RNA polymerase II promoter-%%-GO:0019827-&&-stem cell population maintenance","cellular_component-&-1&-GO:0000151-…
NDE1	nudE neurodevelopment protein 1	gene	Homo sapiens (Human)-&&-9606	["biological_process-&-1&-GO:0001764-&&-neuron migration-%%-GO:0051301-&&-cell division-%%-GO:0007264-&&-small GTPase mediated signal transduction-%%-GO:0007405-&&-neuroblast proliferation-%%-GO:0000132-&&-establishment of mitotic spindle orientation-%%-GO:0007059-&&-chromosome segregation-%%-GO:0016477-&&-cell migration-%%-GO:0047496-&&-vesicle transport along microtubule-%%-GO:0051642-&&-centro…
NCKIPSD	NCK interacting protein with SH3 domain	gene	Homo sapiens (Human)-&&-9606	["biological_process-&-1&-GO:0006607-&&-NLS-bearing protein import into nucleus-%%-GO:0038096-&&-Fc-gamma receptor signaling pathway involved in phagocytosis-%%-GO:0010976-&&-positive regulation of neuron projection development-%%-GO:0007165-&&-signal transduction-%%-GO:0007264-&&-small GTPase mediated signal transduction-%%-GO:0007010-&&-cytoskeleton organization-%%-GO:0045087-&&-innate immune r…
IFI16	interferon gamma inducible protein 16	gene	Homo sapiens (Human)-&&-9606	["biological_process-&-1&-GO:0008283-&&-cell proliferation-%%-GO:0045071-&&-negative regulation of viral genome replication-%%-GO:0071479-&&-cellular response to ionizing radiation-%%-GO:0072332-&&-intrinsic apoptotic signaling pathway by p53 class mediator-%%-GO:0030224-&&-monocyte differentiation-%%-GO:0006954-&&-inflammatory response-%%-GO:0045892-&&-negative regulation of transcription, DNA-t…
ARL6IP4	ADP ribosylation factor like GTPase 6 interacting protein 4	gene	Homo sapiens (Human)-&&-9606	["biological_process-&-1&-GO:0008380-&&-RNA splicing-%%-GO:0006397-&&-mRNA processing","cellular_component-&-1&-GO:0005730-&&-nucleolus-%%-GO:0016607-&&-nuclear speck-%%-GO:0005634-&&-nucleus","molecular_function-&-1&-GO:0044822-&&-poly(A) RNA binding-%%-GO:0005515-&&-protein binding"]
HUWE1	HECT, UBA and WWE domain containing 1, E3 ubiquitin protein ligase	gene	Homo sapiens (Human)-&&-9606	["biological_process-&-1&-GO:0030154-&&-cell differentiation-%%-GO:0000209-&&-protein polyubiquitination-%%-GO:0006513-&&-protein monoubiquitination-%%-GO:1903955-&&-positive regulation of protein targeting to mitochondrion-%%-GO:0042787-&&-protein ubiquitination involved in ubiquitin-dependent protein catabolic process-%%-GO:0006284-&&-base-excision repair-%%-GO:0016574-&&-histone ubiquitination…	["KEGG-&-1&-hsa04120-&&-Ubiquitin mediated proteolysis"]
PLRG1	pleiotropic regulator 1	gene	Homo sapiens (Human)-&&-9606	["biological_process-&-1&-GO:0000398-&&-mRNA splicing, via spliceosome-%%-GO:0010467-&&-gene expression-%%-GO:0034504-&&-protein localization to nucleus-%%-GO:0008380-&&-RNA splicing-%%-GO:1900087-&&-positive regulation of G1/S transition of mitotic cell cycle","cellular_component-&-1&-GO:0005662-&&-DNA replication factor A complex-%%-GO:0005730-&&-nucleolus-%%-GO:0016607-&&-nuclear speck-%%-GO:0…	["KEGG-&-1&-hsa03040-&&-Spliceosome"]
RSRC1	arginine/serine-rich coiled-coil 1	gene	Homo sapiens (Human)-&&-9606	["biological_process-&-1&-GO:0006913-&&-nucleocytoplasmic transport-%%-GO:0046677-&&-response to antibiotic-%%-GO:0008380-&&-RNA splicing-%%-GO:0000380-&&-alternative mRNA splicing, via spliceosome-%%-GO:0000398-&&-mRNA splicing, via spliceosome-%%-GO:0006468-&&-protein phosphorylation","cellular_component-&-1&-GO:0005737-&&-cytoplasm-%%-GO:0005634-&&-nucleus-%%-GO:0016607-&&-nuclear speck","mole…
EMSY	EMSY, BRCA2 interacting transcriptional repressor	gene	Homo sapiens (Human)-&&-9606	["biological_process-&-1&-GO:0006355-&&-regulation of transcription, DNA-templated-%%-GO:0006351-&&-transcription, DNA-templated-%%-GO:0016568-&&-chromatin modification-%%-GO:0006281-&&-DNA repair","cellular_component-&-1&-GO:0005654-&&-nucleoplasm","molecular_function-&-1&-GO:0005515-&&-protein binding"]
SNCA	synuclein alpha	gene	Homo sapiens (Human)-&&-9606	["biological_process-&-1&-GO:0001921-&&-positive regulation of receptor recycling-%%-GO:1903426-&&-regulation of reactive oxygen species biosynthetic process-%%-GO:0034599-&&-cellular response to oxidative stress-%%-GO:0031623-&&-receptor internalization-%%-GO:1903285-&&-positive regulation of hydrogen peroxide catabolic process-%%-GO:0006644-&&-phospholipid metabolic process-%%-GO:0001774-&&-mic…	["KEGG-&-1&-hsa05012-&&-Parkinson's disease-%%-hsa05010-&&-Alzheimer's disease"]
AUTS2	autism susceptibility candidate 2	gene	Homo sapiens (Human)-&&-9606	["biological_process-&-1&-GO:0045944-&&-positive regulation of transcription from RNA polymerase II promoter-%%-GO:0051571-&&-positive regulation of histone H3-K4 methylation-%%-GO:0060013-&&-righting reflex-%%-GO:0098582-&&-innate vocalization behavior-%%-GO:0008150-&&-biological_process-%%-GO:2000620-&&-positive regulation of histone H4-K16 acetylation","cellular_component-&-1&-GO:0005575-&&-ce…
KLF1	el-like factor 1 (erythroid)	gene	Homo sapiens (Human)-&&-9606	["biological_process-&-1&-GO:0030218-&&-erythrocyte differentiation-%%-GO:0006351-&&-transcription, DNA-templated-%%-GO:0006355-&&-regulation of transcription, DNA-templated-%%-GO:1901653-&&-cellular response to peptide-%%-GO:0045893-&&-positive regulation of transcription, DNA-templated","cellular_component-&-1&-GO:0000790-&&-nuclear chromatin-%%-GO:0005634-&&-nucleus","molecular_function-&-1&-G…
SYNM	synemin	gene	Homo sapiens (Human)-&&-9606	["biological_process-&-1&-GO:0045104-&&-intermediate filament cytoskeleton organization","cellular_component-&-1&-GO:0060053-&&-neurofilament cytoskeleton-%%-GO:0005882-&&-intermediate filament-%%-GO:0016020-&&-membrane-%%-GO:0005912-&&-adherens junction-%%-GO:0043034-&&-costamere","molecular_function-&-1&-GO:0008307-&&-structural constituent of muscle-%%-GO:0017166-&&-vinculin binding-%%-GO:0019…
SUPT5H	SPT5 homolog, DSIF elongation factor subunit	gene	Homo sapiens (Human)-&&-9606	["biological_process-&-1&-GO:1900364-&&-negative regulation of mRNA polyadenylation-%%-GO:0045944-&&-positive regulation of transcription from RNA polymerase II promoter-%%-GO:0032786-&&-positive regulation of DNA-templated transcription, elongation-%%-GO:0039692-&&-single stranded viral RNA replication via double stranded DNA intermediate-%%-GO:0050434-&&-positive regulation of viral transcripti…
ZNF670	zinc finger protein 670	gene	Homo sapiens (Human)-&&-9606	["biological_process-&-1&-GO:0006355-&&-regulation of transcription, DNA-templated-%%-GO:0006351-&&-transcription, DNA-templated","cellular_component-&-1&-GO:0005634-&&-nucleus","molecular_function-&-1&-GO:0046872-&&-metal ion binding-%%-GO:0003677-&&-DNA binding-%%-GO:0005515-&&-protein binding"]
SNX6	sorting nexin 6	gene	Homo sapiens (Human)-&&-9606	["biological_process-&-1&-GO:0006897-&&-endocytosis-%%-GO:0030512-&&-negative regulation of transforming growth factor beta receptor signaling pathway-%%-GO:0042147-&&-retrograde transport, endosome to Golgi-%%-GO:0006886-&&-intracellular protein transport-%%-GO:0007175-&&-negative regulation of epidermal growth factor-activated receptor activity-%%-GO:0016050-&&-vesicle organization-%%-GO:190359…	["KEGG-&-1&-hsa04144-&&-Endocytosis"]
HIRIP3	HIRA interacting protein 3	gene	Homo sapiens (Human)-&&-9606	["biological_process-&-1&-GO:0006333-&&-chromatin assembly or disassembly","cellular_component-&-1&-GO:0005730-&&-nucleolus-%%-GO:0005634-&&-nucleus","molecular_function-&-1&-GO:0005515-&&-protein binding"]
MED20	mediator complex subunit 20	gene	Homo sapiens (Human)-&&-9606	["biological_process-&-1&-GO:0016567-&&-protein ubiquitination-%%-GO:0006357-&&-regulation of transcription from RNA polymerase II promoter-%%-GO:0006367-&&-transcription initiation from RNA polymerase II promoter-%%-GO:0006366-&&-transcription from RNA polymerase II promoter-%%-GO:0010467-&&-gene expression-%%-GO:0006351-&&-transcription, DNA-templated","cellular_component-&-1&-GO:0016592-&&-med…
RPA2	replication protein A2	gene	Homo sapiens (Human)-&&-9606	["biological_process-&-1&-GO:0000724-&&-double-strand break repair via homologous recombination-%%-GO:0000722-&&-telomere maintenance via recombination-%%-GO:0032201-&&-telomere maintenance via semi-conservative replication-%%-GO:0006298-&&-mismatch repair-%%-GO:0034605-&&-cellular response to heat-%%-GO:0000723-&&-telomere maintenance-%%-GO:0006289-&&-nucleotide-excision repair-%%-GO:0006260-&&-…	["KEGG-&-1&-hsa03420-&&-Nucleotide excision repair-%%-hsa03440-&&-Homologous recombination-%%-hsa03030-&&-DNA replication-%%-hsa03460-&&-Fanconi anemia pathway-%%-hsa03430-&&-Mismatch repair"]
ADH1A	alcohol dehydrogenase 1A (class I), alpha polypeptide	gene	Homo sapiens (Human)-&&-9606	["biological_process-&-1&-GO:0006069-&&-ethanol oxidation-%%-GO:0006805-&&-xenobiotic metabolic process-%%-GO:0017144-&&-drug metabolic process-%%-GO:0044281-&&-small molecule metabolic process-%%-GO:0006066-&&-alcohol metabolic process","cellular_component-&-1&-GO:0005829-&&-cytosol","molecular_function-&-1&-GO:0008270-&&-zinc ion binding-%%-GO:0004022-&&-alcohol dehydrogenase (NAD) activity-%%-…	["KEGG-&-1&-hsa05204-&&-Chemical carcinogenesis-%%-hsa00830-&&-Retinol metabolism-%%-hsa00980-&&-Metabolism of xenobiotics by cytochrome P450-%%-hsa00350-&&-Tyrosine metabolism-%%-hsa00982-&&-Drug metabolism - cytochrome P450-%%-hsa00071-&&-Fatty acid degradation-%%-hsa01100-&&-Metabolic pathways-%%-hsa00010-&&-Glycolysis / Gluconeogenesis"]
RPA1	replication protein A1	gene	Homo sapiens (Human)-&&-9606	["biological_process-&-1&-GO:0000724-&&-double-strand break repair via homologous recombination-%%-GO:0000722-&&-telomere maintenance via recombination-%%-GO:0032201-&&-telomere maintenance via semi-conservative replication-%%-GO:0006298-&&-mismatch repair-%%-GO:0034605-&&-cellular response to heat-%%-GO:0000723-&&-telomere maintenance-%%-GO:0006284-&&-base-excision repair-%%-GO:0006281-&&-DNA re…	["KEGG-&-1&-hsa03420-&&-Nucleotide excision repair-%%-hsa03440-&&-Homologous recombination-%%-hsa03030-&&-DNA replication-%%-hsa03460-&&-Fanconi anemia pathway-%%-hsa03430-&&-Mismatch repair"]
CABP1	calcium binding protein 1	gene	Homo sapiens (Human)-&&-9606	["biological_process-&-1&-GO:0042308-&&-negative regulation of protein import into nucleus-%%-GO:0043086-&&-negative regulation of catalytic activity","cellular_component-&-1&-GO:0005856-&&-cytoskeleton-%%-GO:0014069-&&-postsynaptic density-%%-GO:0005938-&&-cell cortex-%%-GO:0030054-&&-cell junction-%%-GO:0000139-&&-Golgi membrane-%%-GO:0048471-&&-perinuclear region of cytoplasm-%%-GO:0005615-&&-…
RPA3	replication protein A3	gene	Homo sapiens (Human)-&&-9606	["biological_process-&-1&-GO:0000724-&&-double-strand break repair via homologous recombination-%%-GO:0000722-&&-telomere maintenance via recombination-%%-GO:0006298-&&-mismatch repair-%%-GO:0032201-&&-telomere maintenance via semi-conservative replication-%%-GO:0070987-&&-error-free translesion synthesis-%%-GO:0006271-&&-DNA strand elongation involved in DNA replication-%%-GO:0036297-&&-interstr…	["KEGG-&-1&-hsa03420-&&-Nucleotide excision repair-%%-hsa03030-&&-DNA replication-%%-hsa03440-&&-Homologous recombination-%%-hsa03460-&&-Fanconi anemia pathway-%%-hsa03430-&&-Mismatch repair"]
STX1A	syntaxin 1A	gene	Homo sapiens (Human)-&&-9606	["biological_process-&-1&-GO:0006112-&&-energy reserve metabolic process-%%-GO:0010807-&&-regulation of synaptic vesicle priming-%%-GO:0031629-&&-synaptic vesicle fusion to presynaptic active zone membrane-%%-GO:0016081-&&-synaptic vesicle docking-%%-GO:0014047-&&-glutamate secretion-%%-GO:0007268-&&-synaptic transmission-%%-GO:0007269-&&-neurotransmitter secretion-%%-GO:0045956-&&-positive regul…	["KEGG-&-1&-hsa04130-&&-SNARE interactions in vesicular transport-%%-hsa05031-&&-Amphetamine addiction-%%-hsa04721-&&-Synaptic vesicle cycle-%%-hsa04911-&&-Insulin secretion"]
CAV1	caveolin 1	gene	Homo sapiens (Human)-&&-9606	["biological_process-&-1&-GO:0033344-&&-cholesterol efflux-%%-GO:0046426-&&-negative regulation of JAK-STAT cascade-%%-GO:0007584-&&-response to nutrient-%%-GO:0031623-&&-receptor internalization-%%-GO:0034141-&&-positive regulation of toll-like receptor 3 signaling pathway-%%-GO:0009617-&&-response to bacterium-%%-GO:0050999-&&-regulation of nitric-oxide synthase activity-%%-GO:0071375-&&-cellul…	["KEGG-&-1&-hsa05100-&&-Bacterial invasion of epithelial cells-%%-hsa04510-&&-Focal adhesion-%%-hsa04144-&&-Endocytosis-%%-hsa05205-&&-Proteoglycans in cancer-%%-hsa05416-&&-Viral myocarditis"]
DEC1	deleted in esophageal cancer 1	gene	Homo sapiens (Human)-&&-9606	["biological_process-&-1&-GO:0008285-&&-negative regulation of cell proliferation"]
NOP2	NOP2 nucleolar protein	gene	Homo sapiens (Human)-&&-9606	["biological_process-&-1&-GO:0006364-&&-rRNA processing-%%-GO:0008284-&&-positive regulation of cell proliferation-%%-GO:0032259-&&-methylation","cellular_component-&-1&-GO:0005730-&&-nucleolus","molecular_function-&-1&-GO:0044822-&&-poly(A) RNA binding-%%-GO:0008757-&&-S-adenosylmethionine-dependent methyltransferase activity-%%-GO:0005515-&&-protein binding"]
CASQ2	calsequestrin 2	gene	Homo sapiens (Human)-&&-9606	["biological_process-&-1&-GO:0002027-&&-regulation of heart rate-%%-GO:0060315-&&-negative regulation of ryanodine-sensitive calcium-release channel activity-%%-GO:0055085-&&-transmembrane transport-%%-GO:1901017-&&-negative regulation of potassium ion transmembrane transporter activity-%%-GO:0005513-&&-detection of calcium ion-%%-GO:0061337-&&-cardiac conduction-%%-GO:0010649-&&-regulation of ce…
DEK	DEK proto-oncogene	gene	Homo sapiens (Human)-&&-9606	["biological_process-&-1&-GO:0006357-&&-regulation of transcription from RNA polymerase II promoter-%%-GO:0045815-&&-positive regulation of gene expression, epigenetic-%%-GO:0019079-&&-viral genome replication-%%-GO:0007165-&&-signal transduction-%%-GO:0016568-&&-chromatin modification-%%-GO:2000779-&&-regulation of double-strand break repair-%%-GO:0006366-&&-transcription from RNA polymerase II …
HDAC6	histone deacetylase 6	gene	Homo sapiens (Human)-&&-9606	["biological_process-&-1&-GO:0070845-&&-polyubiquitinated misfolded protein transport-%%-GO:0070201-&&-regulation of establishment of protein localization-%%-GO:0045892-&&-negative regulation of transcription, DNA-templated-%%-GO:0016575-&&-histone deacetylation-%%-GO:0031647-&&-regulation of protein stability-%%-GO:0034605-&&-cellular response to heat-%%-GO:0045861-&&-negative regulation of prot…	["KEGG-&-1&-hsa05203-&&-Viral carcinogenesis-%%-hsa05034-&&-Alcoholism"]
RELA	v-rel avian reticuloendotheliosis viral oncogene homolog A	gene	Homo sapiens (Human)-&&-9606	["biological_process-&-1&-GO:0070555-&&-response to interleukin-1-%%-GO:0043278-&&-response to morphine-%%-GO:0045944-&&-positive regulation of transcription from RNA polymerase II promoter-%%-GO:0034162-&&-toll-like receptor 9 signaling pathway-%%-GO:0002755-&&-MyD88-dependent toll-like receptor signaling pathway-%%-GO:0032570-&&-response to progesterone-%%-GO:0043066-&&-negative regulation of a…	["KEGG-&-1&-hsa04920-&&-Adipocytokine signaling pathway-%%-hsa04660-&&-T cell receptor signaling pathway-%%-hsa05140-&&-Leishmaniasis-%%-hsa05131-&&-Shigellosis-%%-hsa05160-&&-Hepatitis C-%%-hsa05215-&&-Prostate cancer-%%-hsa04010-&&-MAPK signaling pathway-%%-hsa04622-&&-RIG-I-like receptor signaling pathway-%%-hsa05222-&&-Small cell lung cancer-%%-hsa05200-&&-Pathways in cancer-%%-hsa05161-&&-He…
HSP90AA1	heat shock protein 90kDa alpha family class A member 1	gene	Homo sapiens (Human)-&&-9606	["biological_process-&-1&-GO:0051131-&&-chaperone-mediated protein complex assembly-%%-GO:0010659-&&-cardiac muscle cell apoptotic process-%%-GO:0038096-&&-Fc-gamma receptor signaling pathway involved in phagocytosis-%%-GO:0046209-&&-nitric oxide metabolic process-%%-GO:0031396-&&-regulation of protein ubiquitination-%%-GO:0034605-&&-cellular response to heat-%%-GO:0045793-&&-positive regulation …	["KEGG-&-1&-hsa04915-&&-Estrogen signaling pathway-%%-hsa04914-&&-Progesterone-mediated oocyte maturation-%%-hsa04141-&&-Protein processing in endoplasmic reticulum-%%-hsa05200-&&-Pathways in cancer-%%-hsa04621-&&-NOD-like receptor signaling pathway-%%-hsa04151-&&-PI3K-Akt signaling pathway-%%-hsa05215-&&-Prostate cancer-%%-hsa04612-&&-Antigen processing and presentation"]
NKTR	natural killer cell triggering receptor	gene	Homo sapiens (Human)-&&-9606	["biological_process-&-1&-GO:0000413-&&-protein peptidyl-prolyl isomerization-%%-GO:0006457-&&-protein folding","cellular_component-&-1&-GO:0016020-&&-membrane","molecular_function-&-1&-GO:0016018-&&-cyclosporin A binding-%%-GO:0003755-&&-peptidyl-prolyl cis-trans isomerase activity"]
ZNHIT3	zinc finger HIT-type containing 3	gene	Homo sapiens (Human)-&&-9606	["biological_process-&-1&-GO:0006355-&&-regulation of transcription, DNA-templated","cellular_component-&-1&-GO:0005622-&&-intracellular","molecular_function-&-1&-GO:0046872-&&-metal ion binding-%%-GO:0046966-&&-thyroid hormone receptor binding-%%-GO:0005515-&&-protein binding"]
MED6	mediator complex subunit 6	gene	Homo sapiens (Human)-&&-9606	["biological_process-&-1&-GO:0006357-&&-regulation of transcription from RNA polymerase II promoter-%%-GO:0006367-&&-transcription initiation from RNA polymerase II promoter-%%-GO:0045944-&&-positive regulation of transcription from RNA polymerase II promoter-%%-GO:0051123-&&-RNA polymerase II transcriptional preinitiation complex assembly-%%-GO:0010467-&&-gene expression","cellular_component-&-1…
NCL	nucleolin	gene	Homo sapiens (Human)-&&-9606	["biological_process-&-1&-GO:0097421-&&-liver regeneration-%%-GO:0045944-&&-positive regulation of transcription from RNA polymerase II promoter-%%-GO:0071222-&&-cellular response to lipopolysaccharide-%%-GO:0006897-&&-endocytosis-%%-GO:0001525-&&-angiogenesis-%%-GO:0032760-&&-positive regulation of tumor necrosis factor production-%%-GO:0043066-&&-negative regulation of apoptotic process-%%-GO:1…	["KEGG-&-1&-hsa05130-&&-Pathogenic Escherichia coli infection"]
HEXIM1	hexamethylene bis-acetamide inducible 1	gene	Homo sapiens (Human)-&&-9606	["biological_process-&-1&-GO:0006351-&&-transcription, DNA-templated-%%-GO:0045736-&&-negative regulation of cyclin-dependent protein serine/threonine kinase activity-%%-GO:0000122-&&-negative regulation of transcription from RNA polymerase II promoter-%%-GO:0007507-&&-heart development-%%-GO:1901798-&&-positive regulation of signal transduction by p53 class mediator-%%-GO:0045892-&&-negative reg…
RBM10	RNA binding motif protein 10	gene	Homo sapiens (Human)-&&-9606	["biological_process-&-1&-GO:0042981-&&-regulation of apoptotic process-%%-GO:0000381-&&-regulation of alternative mRNA splicing, via spliceosome-%%-GO:0008380-&&-RNA splicing-%%-GO:0006397-&&-mRNA processing-%%-GO:0008150-&&-biological_process","cellular_component-&-1&-GO:0005654-&&-nucleoplasm-%%-GO:0005634-&&-nucleus","molecular_function-&-1&-GO:0044822-&&-poly(A) RNA binding-%%-GO:0032403-&&-…

## Sheet: CSNK2B interactors
#Interactors of CSNK2B retrieved from Sysbiomics using BisoGenet plugin of Cytoscape
Gene name	Protein name	Type	Organism	GO annotations	KEGG PATHWAYS
CSNK2B	casein kinase 2 beta	gene	Homo sapiens (Human)-&&-9606	biological_process-&-1&-GO:0032927-&&-positive regulation of activin receptor signaling pathway-%%-GO:0061154-&&-endothelial tube morphogenesis-%%-GO:0007411-&&-axon guidance-%%-GO:0010862-&&-positive regulation of pathway-restricted SMAD protein phosphorylation-%%-GO:0043623-&&-cellular protein complex assembly-%%-GO:0051101-&&-regulation of DNA binding-%%-GO:0007165-&&-signal transduction-%%-GO…	KEGG-&-1&-hsa04520-&&-Adherens junction-%%-hsa03008-&&-Ribosome biogenesis in eukaryotes-%%-hsa04064-&&-NF-kappa B signaling pathway-%%-hsa05162-&&-Measles-%%-hsa05168-&&-Herpes simplex infection-%%-hsa05169-&&-Epstein-Barr virus infection-%%-hsa04530-&&-Tight junction-%%-hsa04310-&&-Wnt signaling pathway
CDK11A	cyclin-dependent kinase 11A	gene	Homo sapiens (Human)-&&-9606	biological_process-&-1&-GO:0001558-&&-regulation of cell growth-%%-GO:0051726-&&-regulation of cell cycle-%%-GO:0006915-&&-apoptotic process-%%-GO:0006468-&&-protein phosphorylation-%%-GO:0007067-&&-mitotic nuclear division-%%-GO:0006355-&&-regulation of transcription, DNA-templated-%%-GO:0050684-&&-regulation of mRNA processing|cellular_component-&-1&-GO:0005634-&&-nucleus-%%-GO:0005737-&&-cytop…
CSNK2A2	casein kinase 2 alpha 2	gene	Homo sapiens (Human)-&&-9606	biological_process-&-1&-GO:0007411-&&-axon guidance-%%-GO:0006355-&&-regulation of transcription, DNA-templated-%%-GO:0006351-&&-transcription, DNA-templated-%%-GO:1903955-&&-positive regulation of protein targeting to mitochondrion-%%-GO:0016055-&&-Wnt signaling pathway-%%-GO:0006915-&&-apoptotic process-%%-GO:0071174-&&-mitotic spindle checkpoint-%%-GO:0000278-&&-mitotic cell cycle-%%-GO:000646…	KEGG-&-1&-hsa04520-&&-Adherens junction-%%-hsa03008-&&-Ribosome biogenesis in eukaryotes-%%-hsa04064-&&-NF-kappa B signaling pathway-%%-hsa05162-&&-Measles-%%-hsa05168-&&-Herpes simplex infection-%%-hsa05169-&&-Epstein-Barr virus infection-%%-hsa04310-&&-Wnt signaling pathway-%%-hsa04530-&&-Tight junction
CSNK1E	casein kinase 1 epsilon	gene	Homo sapiens (Human)-&&-9606	biological_process-&-1&-GO:0042752-&&-regulation of circadian rhythm-%%-GO:0006468-&&-protein phosphorylation-%%-GO:0032436-&&-positive regulation of proteasomal ubiquitin-dependent protein catabolic process-%%-GO:0034613-&&-cellular protein localization-%%-GO:0018105-&&-peptidyl-serine phosphorylation-%%-GO:1903827-&&-regulation of cellular protein localization-%%-GO:0007165-&&-signal transducti…	KEGG-&-1&-hsa04392-&&-Hippo signaling pathway -multiple species-%%-hsa04710-&&-Circadian rhythm-%%-hsa04340-&&-Hedgehog signaling pathway-%%-hsa04310-&&-Wnt signaling pathway-%%-hsa04068-&&-FoxO signaling pathway-%%-hsa04390-&&-Hippo signaling pathway
SIMC1	SUMO interacting motifs containing 1	gene	Homo sapiens (Human)-&&-9606	molecular_function-&-1&-GO:0032184-&&-SUMO polymer binding
CSNK2A1	casein kinase 2 alpha 1	gene	Homo sapiens (Human)-&&-9606	biological_process-&-1&-GO:0030177-&&-positive regulation of Wnt signaling pathway-%%-GO:0007411-&&-axon guidance-%%-GO:0050790-&&-regulation of catalytic activity-%%-GO:0046777-&&-protein autophosphorylation-%%-GO:0006355-&&-regulation of transcription, DNA-templated-%%-GO:0043154-&&-negative regulation of cysteine-type endopeptidase activity involved in apoptotic process-%%-GO:0045732-&&-positi…	KEGG-&-1&-hsa04520-&&-Adherens junction-%%-hsa03008-&&-Ribosome biogenesis in eukaryotes-%%-hsa04064-&&-NF-kappa B signaling pathway-%%-hsa05162-&&-Measles-%%-hsa05168-&&-Herpes simplex infection-%%-hsa05169-&&-Epstein-Barr virus infection-%%-hsa04310-&&-Wnt signaling pathway-%%-hsa04530-&&-Tight junction
VRK3	vaccinia related kinase 3	gene	Homo sapiens (Human)-&&-9606	biological_process-&-1&-GO:0018105-&&-peptidyl-serine phosphorylation-%%-GO:0032516-&&-positive regulation of phosphoprotein phosphatase activity-%%-GO:0070373-&&-negative regulation of ERK1 and ERK2 cascade|cellular_component-&-1&-GO:0005634-&&-nucleus|molecular_function-&-1&-GO:0005524-&&-ATP binding-%%-GO:0004674-&&-protein serine/threonine kinase activity-%%-GO:0019903-&&-protein phosphatase …
NAP1L1	nucleosome assembly protein 1 like 1	gene	Homo sapiens (Human)-&&-9606	biological_process-&-1&-GO:0008284-&&-positive regulation of cell proliferation-%%-GO:0006334-&&-nucleosome assembly-%%-GO:0006260-&&-DNA replication|cellular_component-&-1&-GO:0016020-&&-membrane-%%-GO:0042470-&&-melanosome-%%-GO:0005634-&&-nucleus|molecular_function-&-1&-GO:0044822-&&-poly(A) RNA binding-%%-GO:0005515-&&-protein binding
NFKBIA	NFKB inhibitor alpha	gene	Homo sapiens (Human)-&&-9606	biological_process-&-1&-GO:0043392-&&-negative regulation of DNA binding-%%-GO:0070431-&&-nucleotide-binding oligomerization domain containing 2 signaling pathway-%%-GO:0010875-&&-positive regulation of cholesterol efflux-%%-GO:0071407-&&-cellular response to organic cyclic compound-%%-GO:0045746-&&-negative regulation of Notch signaling pathway-%%-GO:0070417-&&-cellular response to cold-%%-GO:00…	KEGG-&-1&-hsa04920-&&-Adipocytokine signaling pathway-%%-hsa05164-&&-Influenza A-%%-hsa04210-&&-Apoptosis-%%-hsa04668-&&-TNF signaling pathway-%%-hsa04660-&&-T cell receptor signaling pathway-%%-hsa05220-&&-Chronic myeloid leukemia-%%-hsa04064-&&-NF-kappa B signaling pathway-%%-hsa05140-&&-Leishmaniasis-%%-hsa05131-&&-Shigellosis-%%-hsa05142-&&-Chagas disease (American trypanosomiasis)-%%-hsa0516…
CSN2	casein beta	gene	Homo sapiens (Human)-&&-9606	biological_process-&-1&-GO:0043086-&&-negative regulation of catalytic activity-%%-GO:0007595-&&-lactation-%%-GO:0006816-&&-calcium ion transport-%%-GO:1903488-&&-negative regulation of lactation|cellular_component-&-1&-GO:0005576-&&-extracellular region-%%-GO:0005615-&&-extracellular space|molecular_function-&-1&-GO:0005215-&&-transporter activity-%%-GO:0004857-&&-enzyme inhibitor activity-%%-GO…	KEGG-&-1&-hsa04917-&&-Prolactin signaling pathway
FKBP3	FK506 binding protein 3	gene	Homo sapiens (Human)-&&-9606	biological_process-&-1&-GO:0000413-&&-protein peptidyl-prolyl isomerization-%%-GO:0061077-&&-chaperone-mediated protein folding|cellular_component-&-1&-GO:0005789-&&-endoplasmic reticulum membrane-%%-GO:0005634-&&-nucleus|molecular_function-&-1&-GO:0044822-&&-poly(A) RNA binding-%%-GO:0004872-&&-receptor activity-%%-GO:0003755-&&-peptidyl-prolyl cis-trans isomerase activity-%%-GO:0005528-&&-FK506…
CALM3	calmodulin 3 (phosphorylase kinase, delta)	gene	Homo sapiens (Human)-&&-9606	biological_process-&-1&-GO:0043647-&&-inositol phosphate metabolic process-%%-GO:0007202-&&-activation of phospholipase C activity-%%-GO:0055117-&&-regulation of cardiac muscle contraction-%%-GO:0046209-&&-nitric oxide metabolic process-%%-GO:0022400-&&-regulation of rhodopsin mediated signaling pathway-%%-GO:0007264-&&-small GTPase mediated signal transduction-%%-GO:0008543-&&-fibroblast growth …	KEGG-&-1&-hsa04070-&&-Phosphatidylinositol signaling system-%%-hsa04925-&&-Aldosterone synthesis and secretion-%%-hsa04970-&&-Salivary secretion-%%-hsa04261-&&-Adrenergic signaling in cardiomyocytes-%%-hsa04912-&&-GnRH signaling pathway-%%-hsa04024-&&-cAMP signaling pathway-%%-hsa04915-&&-Estrogen signaling pathway-%%-hsa04750-&&-Inflammatory mediator regulation of TRP channels-%%-hsa04924-&&-Ren…
CALM1	calmodulin 1 (phosphorylase kinase, delta)	gene	Homo sapiens (Human)-&&-9606	biological_process-&-1&-GO:0043647-&&-inositol phosphate metabolic process-%%-GO:0007202-&&-activation of phospholipase C activity-%%-GO:0055117-&&-regulation of cardiac muscle contraction-%%-GO:0046209-&&-nitric oxide metabolic process-%%-GO:0022400-&&-regulation of rhodopsin mediated signaling pathway-%%-GO:0007264-&&-small GTPase mediated signal transduction-%%-GO:0008543-&&-fibroblast growth …	KEGG-&-1&-hsa04070-&&-Phosphatidylinositol signaling system-%%-hsa04925-&&-Aldosterone synthesis and secretion-%%-hsa04970-&&-Salivary secretion-%%-hsa04261-&&-Adrenergic signaling in cardiomyocytes-%%-hsa04912-&&-GnRH signaling pathway-%%-hsa04024-&&-cAMP signaling pathway-%%-hsa04915-&&-Estrogen signaling pathway-%%-hsa04750-&&-Inflammatory mediator regulation of TRP channels-%%-hsa04924-&&-Ren…
VSX1	visual system homeobox 1	gene	Homo sapiens (Human)-&&-9606	biological_process-&-1&-GO:0050896-&&-response to stimulus-%%-GO:0006355-&&-regulation of transcription, DNA-templated-%%-GO:0006351-&&-transcription, DNA-templated-%%-GO:0042551-&&-neuron maturation-%%-GO:0060040-&&-retinal bipolar neuron differentiation-%%-GO:0007601-&&-visual perception|cellular_component-&-1&-GO:0005575-&&-cellular_component-%%-GO:0005634-&&-nucleus|molecular_function-&-1&-GO…
CALM2	calmodulin 2 (phosphorylase kinase, delta)	gene	Homo sapiens (Human)-&&-9606	biological_process-&-1&-GO:0043647-&&-inositol phosphate metabolic process-%%-GO:0007202-&&-activation of phospholipase C activity-%%-GO:0055117-&&-regulation of cardiac muscle contraction-%%-GO:0046209-&&-nitric oxide metabolic process-%%-GO:0022400-&&-regulation of rhodopsin mediated signaling pathway-%%-GO:0007264-&&-small GTPase mediated signal transduction-%%-GO:0008543-&&-fibroblast growth …	KEGG-&-1&-hsa04070-&&-Phosphatidylinositol signaling system-%%-hsa04925-&&-Aldosterone synthesis and secretion-%%-hsa04970-&&-Salivary secretion-%%-hsa04261-&&-Adrenergic signaling in cardiomyocytes-%%-hsa04912-&&-GnRH signaling pathway-%%-hsa04024-&&-cAMP signaling pathway-%%-hsa04915-&&-Estrogen signaling pathway-%%-hsa04750-&&-Inflammatory mediator regulation of TRP channels-%%-hsa04924-&&-Ren…
CSN1S1	casein alpha s1	gene	Homo sapiens (Human)-&&-9606	biological_process-&-1&-GO:0055085-&&-transmembrane transport|cellular_component-&-1&-GO:0005576-&&-extracellular region-%%-GO:0005615-&&-extracellular space|molecular_function-&-1&-GO:0005215-&&-transporter activity
LEPR	leptin receptor	gene	Homo sapiens (Human)-&&-9606	biological_process-&-1&-GO:0001525-&&-angiogenesis-%%-GO:0010507-&&-negative regulation of autophagy-%%-GO:0097009-&&-energy homeostasis-%%-GO:0060259-&&-regulation of feeding behavior-%%-GO:0006112-&&-energy reserve metabolic process-%%-GO:0019953-&&-sexual reproduction-%%-GO:0051346-&&-negative regulation of hydrolase activity-%%-GO:2000505-&&-regulation of energy homeostasis-%%-GO:0033210-&&-l…	KEGG-&-1&-hsa04920-&&-Adipocytokine signaling pathway-%%-hsa04630-&&-Jak-STAT signaling pathway-%%-hsa04080-&&-Neuroactive ligand-receptor interaction-%%-hsa04060-&&-Cytokine-cytokine receptor interaction-%%-hsa04932-&&-Non-alcoholic fatty liver disease (NAFLD)-%%-hsa04152-&&-AMPK signaling pathway
NRBP1	nuclear receptor binding protein 1	gene	Homo sapiens (Human)-&&-9606	biological_process-&-1&-GO:0006888-&&-ER to Golgi vesicle-mediated transport-%%-GO:0006367-&&-transcription initiation from RNA polymerase II promoter-%%-GO:0010467-&&-gene expression-%%-GO:0006468-&&-protein phosphorylation|cellular_component-&-1&-GO:0005938-&&-cell cortex-%%-GO:0016020-&&-membrane-%%-GO:0012505-&&-endomembrane system-%%-GO:0048471-&&-perinuclear region of cytoplasm-%%-GO:003002…
SHANK3	SH3 and multiple ankyrin repeat domains 3	gene	Homo sapiens (Human)-&&-9606	biological_process-&-1&-GO:0021773-&&-striatal medium spiny neuron differentiation-%%-GO:0007416-&&-synapse assembly-%%-GO:0007612-&&-learning-%%-GO:0097107-&&-postsynaptic density assembly-%%-GO:0035176-&&-social behavior-%%-GO:0045794-&&-negative regulation of cell volume-%%-GO:0071625-&&-vocalization behavior-%%-GO:1900451-&&-positive regulation of glutamate receptor signaling pathway-%%-GO:00…	KEGG-&-1&-hsa04724-&&-Glutamatergic synapse
BRD2	bromodomain containing 2	gene	Homo sapiens (Human)-&&-9606	biological_process-&-1&-GO:0006351-&&-transcription, DNA-templated-%%-GO:0006357-&&-regulation of transcription from RNA polymerase II promoter-%%-GO:0006334-&&-nucleosome assembly-%%-GO:0007283-&&-spermatogenesis-%%-GO:0016568-&&-chromatin modification|cellular_component-&-1&-GO:0005737-&&-cytoplasm-%%-GO:0005634-&&-nucleus|molecular_function-&-1&-GO:0070577-&&-lysine-acetylated histone binding-…
GH1	growth hormone 1	gene	Homo sapiens (Human)-&&-9606	biological_process-&-1&-GO:0046427-&&-positive regulation of JAK-STAT cascade-%%-GO:0060396-&&-growth hormone receptor signaling pathway-%%-GO:0042523-&&-positive regulation of tyrosine phosphorylation of Stat5 protein-%%-GO:0040018-&&-positive regulation of multicellular organism growth-%%-GO:0060397-&&-JAK-STAT cascade involved in growth hormone signaling pathway-%%-GO:0032355-&&-response to es…	KEGG-&-1&-hsa04630-&&-Jak-STAT signaling pathway-%%-hsa04080-&&-Neuroactive ligand-receptor interaction-%%-hsa04060-&&-Cytokine-cytokine receptor interaction-%%-hsa04151-&&-PI3K-Akt signaling pathway
COMMD3-BMI1	COMMD3-BMI1 readthrough	gene	Homo sapiens (Human)-&&-9606		KEGG-&-1&-hsa05206-&&-MicroRNAs in cancer-%%-hsa04550-&&-Signaling pathways regulating pluripotency of stem cells-%%-hsa05202-&&-Transcriptional misregulation in cancer
PIP4K2C	phosphatidylinositol-5-phosphate 4-kinase type 2 gamma	gene	Homo sapiens (Human)-&&-9606	biological_process-&-1&-GO:0046854-&&-phosphatidylinositol phosphorylation-%%-GO:2000786-&&-positive regulation of autophagosome assembly-%%-GO:0010506-&&-regulation of autophagy-%%-GO:0006661-&&-phosphatidylinositol biosynthetic process-%%-GO:0044281-&&-small molecule metabolic process-%%-GO:0006644-&&-phospholipid metabolic process|cellular_component-&-1&-GO:0005776-&&-autophagosome-%%-GO:00057…	KEGG-&-1&-hsa04070-&&-Phosphatidylinositol signaling system-%%-hsa00562-&&-Inositol phosphate metabolism-%%-hsa04810-&&-Regulation of actin cytoskeleton
RNF2	ring finger protein 2	gene	Homo sapiens (Human)-&&-9606	biological_process-&-1&-GO:0001702-&&-gastrulation with mouth forming second-%%-GO:0021510-&&-spinal cord development-%%-GO:0044267-&&-cellular protein metabolic process-%%-GO:0009948-&&-anterior/posterior axis specification-%%-GO:0007281-&&-germ cell development-%%-GO:0043687-&&-post-translational protein modification-%%-GO:0043433-&&-negative regulation of sequence-specific DNA binding transcri…
ACTB	actin, beta	gene	Homo sapiens (Human)-&&-9606	biological_process-&-1&-GO:0034332-&&-adherens junction organization-%%-GO:0001895-&&-retina homeostasis-%%-GO:0038096-&&-Fc-gamma receptor signaling pathway involved in phagocytosis-%%-GO:0007264-&&-small GTPase mediated signal transduction-%%-GO:0061024-&&-membrane organization-%%-GO:0007596-&&-blood coagulation-%%-GO:0070527-&&-platelet aggregation-%%-GO:0006325-&&-chromatin organization-%%-GO…	KEGG-&-1&-hsa05132-&&-Salmonella infection-%%-hsa05164-&&-Influenza A-%%-hsa04210-&&-Apoptosis-%%-hsa04015-&&-Rap1 signaling pathway-%%-hsa04520-&&-Adherens junction-%%-hsa05131-&&-Shigellosis-%%-hsa05100-&&-Bacterial invasion of epithelial cells-%%-hsa05414-&&-Dilated cardiomyopathy-%%-hsa04810-&&-Regulation of actin cytoskeleton-%%-hsa05205-&&-Proteoglycans in cancer-%%-hsa05110-&&-Vibrio chole…
MAPK14	mitogen-activated protein kinase 14	gene	Homo sapiens (Human)-&&-9606	biological_process-&-1&-GO:0000902-&&-cell morphogenesis-%%-GO:0006006-&&-glucose metabolic process-%%-GO:0006357-&&-regulation of transcription from RNA polymerase II promoter-%%-GO:0045648-&&-positive regulation of erythrocyte differentiation-%%-GO:0071222-&&-cellular response to lipopolysaccharide-%%-GO:0034162-&&-toll-like receptor 9 signaling pathway-%%-GO:0042692-&&-muscle cell differentiat…	KEGG-&-1&-hsa05132-&&-Salmonella infection-%%-hsa05164-&&-Influenza A-%%-hsa04668-&&-TNF signaling pathway-%%-hsa04660-&&-T cell receptor signaling pathway-%%-hsa05140-&&-Leishmaniasis-%%-hsa04550-&&-Signaling pathways regulating pluripotency of stem cells-%%-hsa05131-&&-Shigellosis-%%-hsa05142-&&-Chagas disease (American trypanosomiasis)-%%-hsa05160-&&-Hepatitis C-%%-hsa04621-&&-NOD-like recepto…
LCK	LCK proto-oncogene, Src family tyrosine kinase	gene	Homo sapiens (Human)-&&-9606	biological_process-&-1&-GO:0050853-&&-B cell receptor signaling pathway-%%-GO:0038083-&&-peptidyl-tyrosine autophosphorylation-%%-GO:0008543-&&-fibroblast growth factor receptor signaling pathway-%%-GO:0007596-&&-blood coagulation-%%-GO:0042493-&&-response to drug-%%-GO:0030217-&&-T cell differentiation-%%-GO:0007173-&&-epidermal growth factor receptor signaling pathway-%%-GO:0038095-&&-Fc-epsilo…	KEGG-&-1&-hsa05340-&&-Primary immunodeficiency-%%-hsa04380-&&-Osteoclast differentiation-%%-hsa04660-&&-T cell receptor signaling pathway-%%-hsa04064-&&-NF-kappa B signaling pathway-%%-hsa05166-&&-HTLV-I infection-%%-hsa04650-&&-Natural killer cell mediated cytotoxicity
MGEA5	meningioma expressed antigen 5 (hyaluronidase)	gene	Homo sapiens (Human)-&&-9606	biological_process-&-1&-GO:0006517-&&-protein deglycosylation-%%-GO:0006516-&&-glycoprotein catabolic process-%%-GO:0006044-&&-N-acetylglucosamine metabolic process|cellular_component-&-1&-GO:0016020-&&-membrane-%%-GO:0005634-&&-nucleus-%%-GO:0005829-&&-cytosol|molecular_function-&-1&-GO:0016231-&&-beta-N-acetylglucosaminidase activity-%%-GO:0004415-&&-hyalurononglucosaminidase activity	KEGG-&-1&-hsa04931-&&-Insulin resistance
ZNHIT1	zinc finger HIT-type containing 1	gene	Homo sapiens (Human)-&&-9606	biological_process-&-1&-GO:0031063-&&-regulation of histone deacetylation-%%-GO:0043486-&&-histone exchange|cellular_component-&-1&-GO:0000812-&&-Swr1 complex-%%-GO:0005634-&&-nucleus|molecular_function-&-1&-GO:0046872-&&-metal ion binding-%%-GO:0042826-&&-histone deacetylase binding-%%-GO:0005515-&&-protein binding-%%-GO:0031491-&&-nucleosome binding
WEE1	WEE1 G2 checkpoint kinase	gene	Homo sapiens (Human)-&&-9606	biological_process-&-1&-GO:0007067-&&-mitotic nuclear division-%%-GO:0051726-&&-regulation of cell cycle-%%-GO:0018108-&&-peptidyl-tyrosine phosphorylation-%%-GO:0051301-&&-cell division-%%-GO:0000086-&&-G2/M transition of mitotic cell cycle-%%-GO:0048812-&&-neuron projection morphogenesis-%%-GO:0000082-&&-G1/S transition of mitotic cell cycle-%%-GO:0000226-&&-microtubule cytoskeleton organizatio…	KEGG-&-1&-hsa04110-&&-Cell cycle
MAPKAPK2	mitogen-activated protein kinase-activated protein kinase 2	gene	Homo sapiens (Human)-&&-9606	biological_process-&-1&-GO:0043488-&&-regulation of mRNA stability-%%-GO:0006954-&&-inflammatory response-%%-GO:0048010-&&-vascular endothelial growth factor receptor signaling pathway-%%-GO:0034605-&&-cellular response to heat-%%-GO:0070935-&&-3'-UTR-mediated mRNA stabilization-%%-GO:0006691-&&-leukotriene metabolic process-%%-GO:0034162-&&-toll-like receptor 9 signaling pathway-%%-GO:0002755-&&…	KEGG-&-1&-hsa05203-&&-Viral carcinogenesis-%%-hsa04370-&&-VEGF signaling pathway-%%-hsa04722-&&-Neurotrophin signaling pathway-%%-hsa04010-&&-MAPK signaling pathway
CACNA1A	calcium voltage-gated channel subunit alpha1 A	gene	Homo sapiens (Human)-&&-9606	biological_process-&-1&-GO:0030644-&&-cellular chloride ion homeostasis-%%-GO:0006112-&&-energy reserve metabolic process-%%-GO:0050883-&&-musculoskeletal movement, spinal reflex action-%%-GO:0006006-&&-glucose metabolic process-%%-GO:0007274-&&-neuromuscular synaptic transmission-%%-GO:0021750-&&-vestibular nucleus development-%%-GO:0042133-&&-neurotransmitter metabolic process-%%-GO:0021590-&&-…	KEGG-&-1&-hsa04725-&&-Cholinergic synapse-%%-hsa04723-&&-Retrograde endocannabinoid signaling-%%-hsa04727-&&-GABAergic synapse-%%-hsa04010-&&-MAPK signaling pathway-%%-hsa04721-&&-Synaptic vesicle cycle-%%-hsa04730-&&-Long-term depression-%%-hsa04728-&&-Dopaminergic synapse-%%-hsa04930-&&-Type II diabetes mellitus-%%-hsa05032-&&-Morphine addiction-%%-hsa04020-&&-Calcium signaling pathway-%%-hsa04…
COIL	coilin	gene	Homo sapiens (Human)-&&-9606	cellular_component-&-1&-GO:0016020-&&-membrane-%%-GO:0005730-&&-nucleolus-%%-GO:0005654-&&-nucleoplasm-%%-GO:0015030-&&-Cajal body-%%-GO:0005634-&&-nucleus|molecular_function-&-1&-GO:0008022-&&-protein C-terminus binding-%%-GO:0005515-&&-protein binding-%%-GO:0042802-&&-identical protein binding
BCCIP	BRCA2 and CDKN1A interacting protein	gene	Homo sapiens (Human)-&&-9606	biological_process-&-1&-GO:0007049-&&-cell cycle-%%-GO:0000079-&&-regulation of cyclin-dependent protein serine/threonine kinase activity-%%-GO:0006281-&&-DNA repair-%%-GO:0061101-&&-neuroendocrine cell differentiation|cellular_component-&-1&-GO:0019908-&&-nuclear cyclin-dependent protein kinase holoenzyme complex-%%-GO:0005634-&&-nucleus|molecular_function-&-1&-GO:0044822-&&-poly(A) RNA binding-…
TCTEX1D2	Tctex1 domain containing 2	gene	Homo sapiens (Human)-&&-9606	molecular_function-&-1&-GO:0005515-&&-protein binding
COL4A2	collagen type IV alpha 2	gene	Homo sapiens (Human)-&&-9606	biological_process-&-1&-GO:0007411-&&-axon guidance-%%-GO:0071560-&&-cellular response to transforming growth factor beta stimulus-%%-GO:0006351-&&-transcription, DNA-templated-%%-GO:0030198-&&-extracellular matrix organization-%%-GO:0006898-&&-receptor-mediated endocytosis-%%-GO:0030574-&&-collagen catabolic process-%%-GO:0035987-&&-endodermal cell differentiation-%%-GO:0001525-&&-angiogenesis-%…	KEGG-&-1&-hsa04974-&&-Protein digestion and absorption-%%-hsa05222-&&-Small cell lung cancer-%%-hsa04933-&&-AGE-RAGE signaling pathway in diabetic complications-%%-hsa04512-&&-ECM-receptor interaction-%%-hsa05200-&&-Pathways in cancer-%%-hsa05146-&&-Amoebiasis-%%-hsa04151-&&-PI3K-Akt signaling pathway-%%-hsa04510-&&-Focal adhesion
RPS6KA5	ribosomal protein S6 kinase A5	gene	Homo sapiens (Human)-&&-9606	biological_process-&-1&-GO:0043988-&&-histone H3-S28 phosphorylation-%%-GO:0006355-&&-regulation of transcription, DNA-templated-%%-GO:0016572-&&-histone phosphorylation-%%-GO:0006954-&&-inflammatory response-%%-GO:0045892-&&-negative regulation of transcription, DNA-templated-%%-GO:0045944-&&-positive regulation of transcription from RNA polymerase II promoter-%%-GO:0035066-&&-positive regulatio…	KEGG-&-1&-hsa05206-&&-MicroRNAs in cancer-%%-hsa05219-&&-Bladder cancer-%%-hsa04668-&&-TNF signaling pathway-%%-hsa04722-&&-Neurotrophin signaling pathway-%%-hsa04010-&&-MAPK signaling pathway-%%-hsa04261-&&-Adrenergic signaling in cardiomyocytes-%%-hsa04713-&&-Circadian entrainment
FGB	fibrinogen beta chain	gene	Homo sapiens (Human)-&&-9606	biological_process-&-1&-GO:1900026-&&-positive regulation of substrate adhesion-dependent cell spreading-%%-GO:0042730-&&-fibrinolysis-%%-GO:0034116-&&-positive regulation of heterotypic cell-cell adhesion-%%-GO:0043152-&&-induction of bacterial agglutination-%%-GO:0030198-&&-extracellular matrix organization-%%-GO:1902042-&&-negative regulation of extrinsic apoptotic signaling pathway via death …	KEGG-&-1&-hsa04610-&&-Complement and coagulation cascades-%%-hsa04611-&&-Platelet activation
CRY1	cryptochrome circadian clock 1	gene	Homo sapiens (Human)-&&-9606	biological_process-&-1&-GO:0009785-&&-blue light signaling pathway-%%-GO:0045744-&&-negative regulation of G-protein coupled receptor protein signaling pathway-%%-GO:0045892-&&-negative regulation of transcription, DNA-templated-%%-GO:2000850-&&-negative regulation of glucocorticoid secretion-%%-GO:0033762-&&-response to glucagon-%%-GO:0032922-&&-circadian regulation of gene expression-%%-GO:0043…	KEGG-&-1&-hsa04710-&&-Circadian rhythm
FGF2	fibroblast growth factor 2	gene	Homo sapiens (Human)-&&-9606	biological_process-&-1&-GO:0061045-&&-negative regulation of wound healing-%%-GO:0043552-&&-positive regulation of phosphatidylinositol 3-kinase activity-%%-GO:0010863-&&-positive regulation of phospholipase C activity-%%-GO:1903672-&&-positive regulation of sprouting angiogenesis-%%-GO:0008284-&&-positive regulation of cell proliferation-%%-GO:0030198-&&-extracellular matrix organization-%%-GO:0…	KEGG-&-1&-hsa04014-&&-Ras signaling pathway-%%-hsa04015-&&-Rap1 signaling pathway-%%-hsa05200-&&-Pathways in cancer-%%-hsa05218-&&-Melanoma-%%-hsa04550-&&-Signaling pathways regulating pluripotency of stem cells-%%-hsa04810-&&-Regulation of actin cytoskeleton-%%-hsa04151-&&-PI3K-Akt signaling pathway-%%-hsa04010-&&-MAPK signaling pathway-%%-hsa05205-&&-Proteoglycans in cancer
RAD51	RAD51 recombinase	gene	Homo sapiens (Human)-&&-9606	biological_process-&-1&-GO:0000724-&&-double-strand break repair via homologous recombination-%%-GO:0006974-&&-cellular response to DNA damage stimulus-%%-GO:0072719-&&-cellular response to cisplatin-%%-GO:0070192-&&-chromosome organization involved in meiotic cell cycle-%%-GO:0071479-&&-cellular response to ionizing radiation-%%-GO:0010833-&&-telomere maintenance via telomere lengthening-%%-GO:0…	KEGG-&-1&-hsa05200-&&-Pathways in cancer-%%-hsa03440-&&-Homologous recombination-%%-hsa03460-&&-Fanconi anemia pathway-%%-hsa05212-&&-Pancreatic cancer
FGF1	fibroblast growth factor 1	gene	Homo sapiens (Human)-&&-9606	biological_process-&-1&-GO:0008286-&&-insulin receptor signaling pathway-%%-GO:0001759-&&-organ induction-%%-GO:0008284-&&-positive regulation of cell proliferation-%%-GO:0034605-&&-cellular response to heat-%%-GO:0045766-&&-positive regulation of angiogenesis-%%-GO:0007264-&&-small GTPase mediated signal transduction-%%-GO:0008543-&&-fibroblast growth factor receptor signaling pathway-%%-GO:0030…	KEGG-&-1&-hsa04014-&&-Ras signaling pathway-%%-hsa04015-&&-Rap1 signaling pathway-%%-hsa05200-&&-Pathways in cancer-%%-hsa05218-&&-Melanoma-%%-hsa04810-&&-Regulation of actin cytoskeleton-%%-hsa04151-&&-PI3K-Akt signaling pathway-%%-hsa04010-&&-MAPK signaling pathway-%%-hsa04390-&&-Hippo signaling pathway
GCH1	GTP cyclohydrolase 1	gene	Homo sapiens (Human)-&&-9606	biological_process-&-1&-GO:0034612-&&-response to tumor necrosis factor-%%-GO:0045776-&&-negative regulation of blood pressure-%%-GO:0046209-&&-nitric oxide metabolic process-%%-GO:0035998-&&-7,8-dihydroneopterin 3'-triphosphate biosynthetic process-%%-GO:0006729-&&-tetrahydrobiopterin biosynthetic process-%%-GO:0034341-&&-response to interferon-gamma-%%-GO:0042311-&&-vasodilation-%%-GO:0046654-&…	KEGG-&-1&-hsa00790-&&-Folate biosynthesis-%%-hsa01100-&&-Metabolic pathways
PACS1	phosphofurin acidic cluster sorting protein 1	gene	Homo sapiens (Human)-&&-9606	biological_process-&-1&-GO:0072661-&&-protein targeting to plasma membrane-%%-GO:0032092-&&-positive regulation of protein binding-%%-GO:0050690-&&-regulation of defense response to virus by virus-%%-GO:0016032-&&-viral process-%%-GO:0000042-&&-protein targeting to Golgi|cellular_component-&-1&-GO:0030137-&&-COPI-coated vesicle-%%-GO:0048471-&&-perinuclear region of cytoplasm-%%-GO:0005829-&&-cyt…
GNB5	G protein subunit beta 5	gene	Homo sapiens (Human)-&&-9606	biological_process-&-1&-GO:0007165-&&-signal transduction-%%-GO:0016056-&&-rhodopsin mediated signaling pathway-%%-GO:1901386-&&-negative regulation of voltage-gated calcium channel activity-%%-GO:0022400-&&-regulation of rhodopsin mediated signaling pathway-%%-GO:0007603-&&-phototransduction, visible light-%%-GO:0043547-&&-positive regulation of GTPase activity|cellular_component-&-1&-GO:0043209…	KEGG-&-1&-hsa04725-&&-Cholinergic synapse-%%-hsa04723-&&-Retrograde endocannabinoid signaling-%%-hsa04727-&&-GABAergic synapse-%%-hsa05034-&&-Alcoholism-%%-hsa04728-&&-Dopaminergic synapse-%%-hsa05032-&&-Morphine addiction-%%-hsa04014-&&-Ras signaling pathway-%%-hsa05200-&&-Pathways in cancer-%%-hsa04724-&&-Glutamatergic synapse-%%-hsa04062-&&-Chemokine signaling pathway-%%-hsa04151-&&-PI3K-Akt s…
MCRS1	microspherule protein 1	gene	Homo sapiens (Human)-&&-9606	biological_process-&-1&-GO:0006355-&&-regulation of transcription, DNA-templated-%%-GO:0043984-&&-histone H4-K16 acetylation-%%-GO:0043981-&&-histone H4-K5 acetylation-%%-GO:0006464-&&-cellular protein modification process-%%-GO:0051974-&&-negative regulation of telomerase activity-%%-GO:0006310-&&-DNA recombination-%%-GO:0006351-&&-transcription, DNA-templated-%%-GO:1904357-&&-negative regulatio…	KEGG-&-1&-hsa05168-&&-Herpes simplex infection
GBP2	guanylate binding protein 2	gene	Homo sapiens (Human)-&&-9606	biological_process-&-1&-GO:0060333-&&-interferon-gamma-mediated signaling pathway-%%-GO:0008152-&&-metabolic process-%%-GO:0019221-&&-cytokine-mediated signaling pathway-%%-GO:0006955-&&-immune response-%%-GO:0060337-&&-type I interferon signaling pathway|cellular_component-&-1&-GO:0000139-&&-Golgi membrane-%%-GO:0048471-&&-perinuclear region of cytoplasm-%%-GO:0005829-&&-cytosol|molecular_functi…
EIF5	eukaryotic translation initiation factor 5	gene	Homo sapiens (Human)-&&-9606	biological_process-&-1&-GO:0006413-&&-translational initiation-%%-GO:0006446-&&-regulation of translational initiation-%%-GO:0044267-&&-cellular protein metabolic process-%%-GO:0006412-&&-translation-%%-GO:0010467-&&-gene expression|cellular_component-&-1&-GO:0005829-&&-cytosol-%%-GO:0005634-&&-nucleus-%%-GO:0005886-&&-plasma membrane-%%-GO:0005737-&&-cytoplasm|molecular_function-&-1&-GO:0044822-…	KEGG-&-1&-hsa03013-&&-RNA transport
PITPNA	phosphatidylinositol transfer protein alpha	gene	Homo sapiens (Human)-&&-9606	biological_process-&-1&-GO:0007411-&&-axon guidance-%%-GO:0015914-&&-phospholipid transport-%%-GO:0006629-&&-lipid metabolic process-%%-GO:0007601-&&-visual perception|cellular_component-&-1&-GO:0043209-&&-myelin sheath-%%-GO:0005737-&&-cytoplasm-%%-GO:0070062-&&-extracellular exosome|molecular_function-&-1&-GO:0008526-&&-phosphatidylinositol transporter activity-%%-GO:0008525-&&-phosphatidylchol…
PIP4K2A	phosphatidylinositol-5-phosphate 4-kinase type 2 alpha	gene	Homo sapiens (Human)-&&-9606	biological_process-&-1&-GO:0046854-&&-phosphatidylinositol phosphorylation-%%-GO:2000786-&&-positive regulation of autophagosome assembly-%%-GO:0010506-&&-regulation of autophagy-%%-GO:0006661-&&-phosphatidylinositol biosynthetic process-%%-GO:0035855-&&-megakaryocyte development-%%-GO:0044281-&&-small molecule metabolic process-%%-GO:0006644-&&-phospholipid metabolic process|cellular_component-&…	KEGG-&-1&-hsa04070-&&-Phosphatidylinositol signaling system-%%-hsa00562-&&-Inositol phosphate metabolism-%%-hsa04810-&&-Regulation of actin cytoskeleton
CDK2AP1	cyclin-dependent kinase 2 associated protein 1	gene	Homo sapiens (Human)-&&-9606	biological_process-&-1&-GO:0001934-&&-positive regulation of protein phosphorylation-%%-GO:0007049-&&-cell cycle-%%-GO:0006261-&&-DNA-dependent DNA replication|cellular_component-&-1&-GO:0005634-&&-nucleus-%%-GO:0048471-&&-perinuclear region of cytoplasm|molecular_function-&-1&-GO:0070182-&&-DNA polymerase binding-%%-GO:0005515-&&-protein binding
PIN1	peptidylprolyl cis/trans isomerase, NIMA-interacting 1	gene	Homo sapiens (Human)-&&-9606	biological_process-&-1&-GO:0030512-&&-negative regulation of transforming growth factor beta receptor signaling pathway-%%-GO:1900180-&&-regulation of protein localization to nucleus-%%-GO:0035307-&&-positive regulation of protein dephosphorylation-%%-GO:0051443-&&-positive regulation of ubiquitin-protein transferase activity-%%-GO:0043525-&&-positive regulation of neuron apoptotic process-%%-GO:…	KEGG-&-1&-hsa04622-&&-RIG-I-like receptor signaling pathway
CIC	capicua transcriptional repressor	gene	Homo sapiens (Human)-&&-9606	biological_process-&-1&-GO:0048286-&&-lung alveolus development-%%-GO:0000122-&&-negative regulation of transcription from RNA polymerase II promoter-%%-GO:0006351-&&-transcription, DNA-templated|cellular_component-&-1&-GO:0005634-&&-nucleus|molecular_function-&-1&-GO:0003682-&&-chromatin binding-%%-GO:0003677-&&-DNA binding-%%-GO:0005515-&&-protein binding
RNF126	ring finger protein 126	gene	Homo sapiens (Human)-&&-9606	biological_process-&-1&-GO:0042059-&&-negative regulation of epidermal growth factor receptor signaling pathway-%%-GO:0042787-&&-protein ubiquitination involved in ubiquitin-dependent protein catabolic process-%%-GO:0000209-&&-protein polyubiquitination-%%-GO:0070534-&&-protein K63-linked ubiquitination-%%-GO:0043161-&&-proteasome-mediated ubiquitin-dependent protein catabolic process-%%-GO:00065…
MAGEB2	MAGE family member B2	gene	Homo sapiens (Human)-&&-9606	molecular_function-&-1&-GO:0005515-&&-protein binding
VCAM1	vascular cell adhesion molecule 1	gene	Homo sapiens (Human)-&&-9606	biological_process-&-1&-GO:0007584-&&-response to nutrient-%%-GO:0045471-&&-response to ethanol-%%-GO:0071356-&&-cellular response to tumor necrosis factor-%%-GO:0022614-&&-membrane to membrane docking-%%-GO:0030198-&&-extracellular matrix organization-%%-GO:0007159-&&-leukocyte cell-cell adhesion-%%-GO:0007157-&&-heterophilic cell-cell adhesion via plasma membrane cell adhesion molecules-%%-GO:0…	KEGG-&-1&-hsa04668-&&-TNF signaling pathway-%%-hsa04933-&&-AGE-RAGE signaling pathway in diabetic complications-%%-hsa04064-&&-NF-kappa B signaling pathway-%%-hsa04514-&&-Cell adhesion molecules (CAMs)-%%-hsa05166-&&-HTLV-I infection-%%-hsa05144-&&-Malaria-%%-hsa05143-&&-African trypanosomiasis-%%-hsa04670-&&-Leukocyte transendothelial migration
RNF11	ring finger protein 11	gene	Homo sapiens (Human)-&&-9606	biological_process-&-1&-GO:0042787-&&-protein ubiquitination involved in ubiquitin-dependent protein catabolic process-%%-GO:0051865-&&-protein autoubiquitination|cellular_component-&-1&-GO:0005769-&&-early endosome-%%-GO:0000151-&&-ubiquitin ligase complex-%%-GO:0055037-&&-recycling endosome-%%-GO:0005634-&&-nucleus-%%-GO:0070062-&&-extracellular exosome|molecular_function-&-1&-GO:0008270-&&-zin…
VDAC1	voltage dependent anion channel 1	gene	Homo sapiens (Human)-&&-9606	biological_process-&-1&-GO:1903959-&&-regulation of anion transmembrane transport-%%-GO:0098656-&&-anion transmembrane transport-%%-GO:2000378-&&-negative regulation of reactive oxygen species metabolic process-%%-GO:0006820-&&-anion transport-%%-GO:1903146-&&-regulation of mitophagy-%%-GO:0007612-&&-learning-%%-GO:0016236-&&-macroautophagy-%%-GO:0006851-&&-mitochondrial calcium ion transport-%%-…	KEGG-&-1&-hsa05164-&&-Influenza A-%%-hsa04020-&&-Calcium signaling pathway-%%-hsa05166-&&-HTLV-I infection-%%-hsa05012-&&-Parkinson's disease-%%-hsa04022-&&-cGMP-PKG signaling pathway-%%-hsa05016-&&-Huntington's disease
VCP	valosin containing protein	gene	Homo sapiens (Human)-&&-9606	biological_process-&-1&-GO:0030433-&&-ER-associated ubiquitin-dependent protein catabolic process-%%-GO:0031334-&&-positive regulation of protein complex assembly-%%-GO:0032436-&&-positive regulation of proteasomal ubiquitin-dependent protein catabolic process-%%-GO:0030970-&&-retrograde protein transport, ER to cytosol-%%-GO:0034605-&&-cellular response to heat-%%-GO:1903007-&&-positive regulati…	KEGG-&-1&-hsa04141-&&-Protein processing in endoplasmic reticulum-%%-hsa05134-&&-Legionellosis
EPB41L3	embrane protein band 4.1 like 3	gene	Homo sapiens (Human)-&&-9606	biological_process-&-1&-GO:0043217-&&-myelin maintenance-%%-GO:0002175-&&-protein localization to paranode region of axon-%%-GO:0030865-&&-cortical cytoskeleton organization-%%-GO:0030866-&&-cortical actin cytoskeleton organization-%%-GO:0071205-&&-protein localization to juxtaparanode region of axon-%%-GO:0072659-&&-protein localization to plasma membrane-%%-GO:0006915-&&-apoptotic process-%%-GO…	KEGG-&-1&-hsa04530-&&-Tight junction
CUL7	cullin 7	gene	Homo sapiens (Human)-&&-9606	biological_process-&-1&-GO:0000226-&&-microtubule cytoskeleton organization-%%-GO:0030968-&&-endoplasmic reticulum unfolded protein response-%%-GO:0006511-&&-ubiquitin-dependent protein catabolic process-%%-GO:0044267-&&-cellular protein metabolic process-%%-GO:0036498-&&-IRE1-mediated unfolded protein response-%%-GO:0000281-&&-mitotic cytokinesis-%%-GO:0050775-&&-positive regulation of dendrite …	KEGG-&-1&-hsa04120-&&-Ubiquitin mediated proteolysis
MEPCE	methylphosphate capping enzyme	gene	Homo sapiens (Human)-&&-9606	biological_process-&-1&-GO:1900087-&&-positive regulation of G1/S transition of mitotic cell cycle-%%-GO:0035562-&&-negative regulation of chromatin binding-%%-GO:0040031-&&-snRNA modification-%%-GO:0000122-&&-negative regulation of transcription from RNA polymerase II promoter-%%-GO:0016073-&&-snRNA metabolic process-%%-GO:0001510-&&-RNA methylation|molecular_function-&-1&-GO:0044822-&&-poly(A) …
PCGF3	polycomb group ring finger 3	gene	Homo sapiens (Human)-&&-9606	biological_process-&-1&-GO:0006355-&&-regulation of transcription, DNA-templated-%%-GO:0006351-&&-transcription, DNA-templated|cellular_component-&-1&-GO:0005634-&&-nucleus-%%-GO:0031519-&&-PcG protein complex|molecular_function-&-1&-GO:0008270-&&-zinc ion binding-%%-GO:0005515-&&-protein binding	KEGG-&-1&-hsa04550-&&-Signaling pathways regulating pluripotency of stem cells
KDM6B	lysine demethylase 6B	gene	Homo sapiens (Human)-&&-9606	biological_process-&-1&-GO:0070301-&&-cellular response to hydrogen peroxide-%%-GO:0060992-&&-response to fungicide-%%-GO:0048333-&&-mesodermal cell differentiation-%%-GO:0006325-&&-chromatin organization-%%-GO:0002437-&&-inflammatory response to antigenic stimulus-%%-GO:0071557-&&-histone H3-K27 demethylation-%%-GO:0014823-&&-response to activity-%%-GO:0021766-&&-hippocampus development-%%-GO:00…
GAMT	guanidinoacetate N-methyltransferase	gene	Homo sapiens (Human)-&&-9606	biological_process-&-1&-GO:0009887-&&-organ morphogenesis-%%-GO:0006936-&&-muscle contraction-%%-GO:0006595-&&-polyamine metabolic process-%%-GO:0006601-&&-creatine biosynthetic process-%%-GO:0007283-&&-spermatogenesis-%%-GO:0040014-&&-regulation of multicellular organism growth-%%-GO:0044281-&&-small molecule metabolic process-%%-GO:0032259-&&-methylation-%%-GO:0006600-&&-creatine metabolic proc…	KEGG-&-1&-hsa01100-&&-Metabolic pathways-%%-hsa00260-&&-Glycine, serine and threonine metabolism-%%-hsa00330-&&-Arginine and proline metabolism
DENND5A	DENN domain containing 5A	gene	Homo sapiens (Human)-&&-9606	biological_process-&-1&-GO:0042147-&&-retrograde transport, endosome to Golgi-%%-GO:0050982-&&-detection of mechanical stimulus-%%-GO:0043547-&&-positive regulation of GTPase activity-%%-GO:0070588-&&-calcium ion transmembrane transport|cellular_component-&-1&-GO:0005802-&&-trans-Golgi network-%%-GO:0030904-&&-retromer complex|molecular_function-&-1&-GO:0017112-&&-Rab guanyl-nucleotide exchange f…
TSEN54	tRNA splicing endonuclease subunit 54	gene	Homo sapiens (Human)-&&-9606	biological_process-&-1&-GO:0090502-&&-RNA phosphodiester bond hydrolysis, endonucleolytic-%%-GO:0008033-&&-tRNA processing-%%-GO:0006388-&&-tRNA splicing, via endonucleolytic cleavage and ligation-%%-GO:0090501-&&-RNA phosphodiester bond hydrolysis-%%-GO:0006397-&&-mRNA processing-%%-GO:0000379-&&-tRNA-type intron splice site recognition and cleavage-%%-GO:0010467-&&-gene expression|cellular_comp…
PRPF38A	pre-mRNA processing factor 38A	gene	Homo sapiens (Human)-&&-9606	biological_process-&-1&-GO:0008380-&&-RNA splicing-%%-GO:0006397-&&-mRNA processing|cellular_component-&-1&-GO:0031965-&&-nuclear membrane-%%-GO:0005634-&&-nucleus-%%-GO:0071011-&&-precatalytic spliceosome|molecular_function-&-1&-GO:0044822-&&-poly(A) RNA binding-%%-GO:0005515-&&-protein binding	KEGG-&-1&-hsa03040-&&-Spliceosome
PDS5A	PDS5 cohesin associated factor A	gene	Homo sapiens (Human)-&&-9606	biological_process-&-1&-GO:0007064-&&-mitotic sister chromatid cohesion-%%-GO:0051301-&&-cell division-%%-GO:0008156-&&-negative regulation of DNA replication-%%-GO:0000278-&&-mitotic cell cycle|cellular_component-&-1&-GO:0000775-&&-chromosome, centromeric region-%%-GO:0000785-&&-chromatin-%%-GO:0005694-&&-chromosome-%%-GO:0005654-&&-nucleoplasm-%%-GO:0005886-&&-plasma membrane-%%-GO:0005829-&&-c…
ANKRD28	ankyrin repeat domain 28	gene	Homo sapiens (Human)-&&-9606	biological_process-&-1&-GO:0018279-&&-protein N-linked glycosylation via asparagine-%%-GO:0061024-&&-membrane organization-%%-GO:0006888-&&-ER to Golgi vesicle-mediated transport-%%-GO:0044267-&&-cellular protein metabolic process-%%-GO:0043687-&&-post-translational protein modification-%%-GO:0048208-&&-COPII vesicle coating|cellular_component-&-1&-GO:0000139-&&-Golgi membrane-%%-GO:0005654-&&-nu…
MTIF2	mitochondrial translational initiation factor 2	gene	Homo sapiens (Human)-&&-9606	biological_process-&-1&-GO:0070124-&&-mitochondrial translational initiation-%%-GO:0006446-&&-regulation of translational initiation-%%-GO:0006996-&&-organelle organization-%%-GO:0032543-&&-mitochondrial translation-%%-GO:0032790-&&-ribosome disassembly|cellular_component-&-1&-GO:0005739-&&-mitochondrion-%%-GO:0005654-&&-nucleoplasm|molecular_function-&-1&-GO:0003924-&&-GTPase activity-%%-GO:0044…
TRIB3	tribbles pseudokinase 3	gene	Homo sapiens (Human)-&&-9606	biological_process-&-1&-GO:0008286-&&-insulin receptor signaling pathway-%%-GO:0043405-&&-regulation of MAP kinase activity-%%-GO:0070059-&&-intrinsic apoptotic signaling pathway in response to endoplasmic reticulum stress-%%-GO:0008543-&&-fibroblast growth factor receptor signaling pathway-%%-GO:0010827-&&-regulation of glucose transport-%%-GO:0051443-&&-positive regulation of ubiquitin-protein …	KEGG-&-1&-hsa04931-&&-Insulin resistance
PHC2	polyhomeotic homolog 2	gene	Homo sapiens (Human)-&&-9606	biological_process-&-1&-GO:0007275-&&-multicellular organism development-%%-GO:0044267-&&-cellular protein metabolic process-%%-GO:0007283-&&-spermatogenesis-%%-GO:0016925-&&-protein sumoylation-%%-GO:0043687-&&-post-translational protein modification|cellular_component-&-1&-GO:0035102-&&-PRC1 complex-%%-GO:0005654-&&-nucleoplasm-%%-GO:0000792-&&-heterochromatin-%%-GO:0005634-&&-nucleus-%%-GO:003…
PTPRK	protein tyrosine phosphatase, receptor type K	gene	Homo sapiens (Human)-&&-9606	biological_process-&-1&-GO:0030336-&&-negative regulation of cell migration-%%-GO:0035335-&&-peptidyl-tyrosine dephosphorylation-%%-GO:0010839-&&-negative regulation of keratinocyte proliferation-%%-GO:0007155-&&-cell adhesion-%%-GO:0034394-&&-protein localization to cell surface-%%-GO:0034644-&&-cellular response to UV-%%-GO:0031175-&&-neuron projection development-%%-GO:0048041-&&-focal adhesio…
LYN	LYN proto-oncogene, Src family tyrosine kinase	gene	Homo sapiens (Human)-&&-9606	biological_process-&-1&-GO:0038096-&&-Fc-gamma receptor signaling pathway involved in phagocytosis-%%-GO:0050855-&&-regulation of B cell receptor signaling pathway-%%-GO:0060369-&&-positive regulation of Fc receptor mediated stimulatory signaling pathway-%%-GO:0002576-&&-platelet degranulation-%%-GO:0031175-&&-neuron projection development-%%-GO:0001932-&&-regulation of protein phosphorylation-%%…	KEGG-&-1&-hsa05120-&&-Epithelial cell signaling in Helicobacter pylori infection-%%-hsa05203-&&-Viral carcinogenesis-%%-hsa04064-&&-NF-kappa B signaling pathway-%%-hsa04664-&&-Fc epsilon RI signaling pathway-%%-hsa05169-&&-Epstein-Barr virus infection-%%-hsa04062-&&-Chemokine signaling pathway-%%-hsa04666-&&-Fc gamma R-mediated phagocytosis-%%-hsa04730-&&-Long-term depression-%%-hsa04611-&&-Plate…
AP2M1	adaptor related protein complex 2 mu 1 subunit	gene	Homo sapiens (Human)-&&-9606	biological_process-&-1&-GO:0007411-&&-axon guidance-%%-GO:0048013-&&-ephrin receptor signaling pathway-%%-GO:0006886-&&-intracellular protein transport-%%-GO:0019886-&&-antigen processing and presentation of exogenous peptide antigen via MHC class II-%%-GO:0016032-&&-viral process-%%-GO:0042059-&&-negative regulation of epidermal growth factor receptor signaling pathway-%%-GO:0072583-&&-clathrin-…	KEGG-&-1&-hsa04961-&&-Endocrine and other factor-regulated calcium reabsorption-%%-hsa04144-&&-Endocytosis-%%-hsa04721-&&-Synaptic vesicle cycle-%%-hsa05016-&&-Huntington's disease
ERCC8	excision repair cross-complementation group 8	gene	Homo sapiens (Human)-&&-9606	biological_process-&-1&-GO:0006283-&&-transcription-coupled nucleotide-excision repair-%%-GO:0006974-&&-cellular response to DNA damage stimulus-%%-GO:0009411-&&-response to UV-%%-GO:0006289-&&-nucleotide-excision repair-%%-GO:0006281-&&-DNA repair-%%-GO:0006979-&&-response to oxidative stress-%%-GO:0045739-&&-positive regulation of DNA repair-%%-GO:0010165-&&-response to X-ray-%%-GO:0043161-&&-p…	KEGG-&-1&-hsa03420-&&-Nucleotide excision repair-%%-hsa04120-&&-Ubiquitin mediated proteolysis
CBX2	chromobox 2	gene	Homo sapiens (Human)-&&-9606	biological_process-&-1&-GO:0030154-&&-cell differentiation-%%-GO:0006351-&&-transcription, DNA-templated-%%-GO:0044267-&&-cellular protein metabolic process-%%-GO:0016568-&&-chromatin modification-%%-GO:0016925-&&-protein sumoylation-%%-GO:0043687-&&-post-translational protein modification-%%-GO:0045137-&&-development of primary sexual characteristics-%%-GO:0000122-&&-negative regulation of trans…
EIF1B	eukaryotic translation initiation factor 1B	gene	Homo sapiens (Human)-&&-9606	biological_process-&-1&-GO:0006413-&&-translational initiation-%%-GO:0006446-&&-regulation of translational initiation|cellular_component-&-1&-GO:0005575-&&-cellular_component|molecular_function-&-1&-GO:0044822-&&-poly(A) RNA binding-%%-GO:0003743-&&-translation initiation factor activity	KEGG-&-1&-hsa03013-&&-RNA transport
KIF5C	kinesin family member 5C	gene	Homo sapiens (Human)-&&-9606	biological_process-&-1&-GO:0030705-&&-cytoskeleton-dependent intracellular transport-%%-GO:0007018-&&-microtubule-based movement-%%-GO:0051028-&&-mRNA transport-%%-GO:0008104-&&-protein localization-%%-GO:0008152-&&-metabolic process-%%-GO:0008045-&&-motor neuron axon guidance-%%-GO:0006996-&&-organelle organization-%%-GO:0007411-&&-axon guidance|cellular_component-&-1&-GO:0005871-&&-kinesin comp…	KEGG-&-1&-hsa04144-&&-Endocytosis-%%-hsa04728-&&-Dopaminergic synapse
RASSF10	Ras association domain family member 10	gene	Homo sapiens (Human)-&&-9606	biological_process-&-1&-GO:0007165-&&-signal transduction|cellular_component-&-1&-GO:0000922-&&-spindle pole-%%-GO:0005815-&&-microtubule organizing center-%%-GO:0005829-&&-cytosol
GADD45GIP1	GADD45G interacting protein 1	gene	Homo sapiens (Human)-&&-9606	biological_process-&-1&-GO:0008284-&&-positive regulation of cell proliferation-%%-GO:1903862-&&-positive regulation of oxidative phosphorylation-%%-GO:0070124-&&-mitochondrial translational initiation-%%-GO:0071850-&&-mitotic cell cycle arrest-%%-GO:0070125-&&-mitochondrial translational elongation-%%-GO:0006996-&&-organelle organization-%%-GO:0016032-&&-viral process-%%-GO:0070126-&&-mitochondr…
SHMT2	serine hydroxymethyltransferase 2	gene	Homo sapiens (Human)-&&-9606	biological_process-&-1&-GO:0070536-&&-protein K63-linked deubiquitination-%%-GO:0006730-&&-one-carbon metabolic process-%%-GO:0046655-&&-folic acid metabolic process-%%-GO:0006544-&&-glycine metabolic process-%%-GO:0051289-&&-protein homotetramerization-%%-GO:0008284-&&-positive regulation of cell proliferation-%%-GO:0006563-&&-L-serine metabolic process-%%-GO:0035999-&&-tetrahydrofolate intercon…	KEGG-&-1&-hsa00460-&&-Cyanoamino acid metabolism-%%-hsa01230-&&-Biosynthesis of amino acids-%%-hsa00630-&&-Glyoxylate and dicarboxylate metabolism-%%-hsa01200-&&-Carbon metabolism-%%-hsa01100-&&-Metabolic pathways-%%-hsa00670-&&-One carbon pool by folate-%%-hsa00260-&&-Glycine, serine and threonine metabolism
UBE2I	ubiquitin conjugating enzyme E2 I	gene	Homo sapiens (Human)-&&-9606	biological_process-&-1&-GO:0007067-&&-mitotic nuclear division-%%-GO:0006511-&&-ubiquitin-dependent protein catabolic process-%%-GO:1903755-&&-positive regulation of SUMO transferase activity-%%-GO:0006464-&&-cellular protein modification process-%%-GO:0043687-&&-post-translational protein modification-%%-GO:0045892-&&-negative regulation of transcription, DNA-templated-%%-GO:0043123-&&-positive …	KEGG-&-1&-hsa05206-&&-MicroRNAs in cancer-%%-hsa04064-&&-NF-kappa B signaling pathway-%%-hsa04120-&&-Ubiquitin mediated proteolysis-%%-hsa03013-&&-RNA transport
CHRNA4	cholinergic receptor nicotinic alpha 4 subunit	gene	Homo sapiens (Human)-&&-9606	biological_process-&-1&-GO:0060080-&&-inhibitory postsynaptic potential-%%-GO:0007626-&&-locomotory behavior-%%-GO:0098655-&&-cation transmembrane transport-%%-GO:0007274-&&-neuromuscular synaptic transmission-%%-GO:0042113-&&-B cell activation-%%-GO:0019233-&&-sensory perception of pain-%%-GO:0034220-&&-ion transmembrane transport-%%-GO:0007165-&&-signal transduction-%%-GO:0035095-&&-behavioral …	KEGG-&-1&-hsa04725-&&-Cholinergic synapse-%%-hsa04080-&&-Neuroactive ligand-receptor interaction-%%-hsa05033-&&-Nicotine addiction
SHMT1	serine hydroxymethyltransferase 1	gene	Homo sapiens (Human)-&&-9606	biological_process-&-1&-GO:0009083-&&-branched-chain amino acid catabolic process-%%-GO:0046655-&&-folic acid metabolic process-%%-GO:0051289-&&-protein homotetramerization-%%-GO:1904482-&&-cellular response to tetrahydrofolate-%%-GO:0006231-&&-dTMP biosynthetic process-%%-GO:0006565-&&-L-serine catabolic process-%%-GO:0034641-&&-cellular nitrogen compound metabolic process-%%-GO:0035999-&&-tetra…	KEGG-&-1&-hsa00460-&&-Cyanoamino acid metabolism-%%-hsa01230-&&-Biosynthesis of amino acids-%%-hsa00630-&&-Glyoxylate and dicarboxylate metabolism-%%-hsa01200-&&-Carbon metabolism-%%-hsa01100-&&-Metabolic pathways-%%-hsa00670-&&-One carbon pool by folate-%%-hsa00260-&&-Glycine, serine and threonine metabolism
EZH2	enhancer of zeste 2 polycomb repressive complex 2 subunit	gene	Homo sapiens (Human)-&&-9606	biological_process-&-1&-GO:0014834-&&-skeletal muscle satellite cell maintenance involved in skeletal muscle regeneration-%%-GO:0042752-&&-regulation of circadian rhythm-%%-GO:0051154-&&-negative regulation of striated muscle cell differentiation-%%-GO:0045605-&&-negative regulation of epidermal cell differentiation-%%-GO:0070314-&&-G1 to G0 transition-%%-GO:0043547-&&-positive regulation of GTPa…	KEGG-&-1&-hsa05206-&&-MicroRNAs in cancer
PFKFB4	6-phosphofructo-2-kinase/fructose-2,6-biphosphatase 4	gene	Homo sapiens (Human)-&&-9606	biological_process-&-1&-GO:0006003-&&-fructose 2,6-bisphosphate metabolic process-%%-GO:0061621-&&-canonical glycolysis-%%-GO:0046835-&&-carbohydrate phosphorylation-%%-GO:0005975-&&-carbohydrate metabolic process-%%-GO:0006000-&&-fructose metabolic process-%%-GO:0006006-&&-glucose metabolic process-%%-GO:0044281-&&-small molecule metabolic process-%%-GO:0016311-&&-dephosphorylation|cellular_comp…	KEGG-&-1&-hsa04152-&&-AMPK signaling pathway-%%-hsa00051-&&-Fructose and mannose metabolism
LYST	lysosomal trafficking regulator	gene	Homo sapiens (Human)-&&-9606	biological_process-&-1&-GO:0042742-&&-defense response to bacterium-%%-GO:0015031-&&-protein transport-%%-GO:0032438-&&-melanosome organization-%%-GO:0033364-&&-mast cell secretory granule organization-%%-GO:0042832-&&-defense response to protozoan-%%-GO:0051607-&&-defense response to virus-%%-GO:0042267-&&-natural killer cell mediated cytotoxicity-%%-GO:0030595-&&-leukocyte chemotaxis-%%-GO:0032…
ITSN1	intersectin 1	gene	Homo sapiens (Human)-&&-9606	biological_process-&-1&-GO:0007411-&&-axon guidance-%%-GO:0051056-&&-regulation of small GTPase mediated signal transduction-%%-GO:0035023-&&-regulation of Rho protein signal transduction-%%-GO:0048013-&&-ephrin receptor signaling pathway-%%-GO:0007264-&&-small GTPase mediated signal transduction-%%-GO:0043547-&&-positive regulation of GTPase activity-%%-GO:0042327-&&-positive regulation of phosp…
CDK16	cyclin-dependent kinase 16	gene	Homo sapiens (Human)-&&-9606	biological_process-&-1&-GO:0031175-&&-neuron projection development-%%-GO:0061178-&&-regulation of insulin secretion involved in cellular response to glucose stimulus-%%-GO:0030252-&&-growth hormone secretion-%%-GO:0051726-&&-regulation of cell cycle-%%-GO:0006887-&&-exocytosis-%%-GO:0007283-&&-spermatogenesis-%%-GO:0006468-&&-protein phosphorylation|cellular_component-&-1&-GO:0008021-&&-synaptic…
XPO1	exportin 1	gene	Homo sapiens (Human)-&&-9606	biological_process-&-1&-GO:0030512-&&-negative regulation of transforming growth factor beta receptor signaling pathway-%%-GO:0043488-&&-regulation of mRNA stability-%%-GO:0000055-&&-ribosomal large subunit export from nucleus-%%-GO:0000056-&&-ribosomal small subunit export from nucleus-%%-GO:0007179-&&-transforming growth factor beta receptor signaling pathway-%%-GO:0007264-&&-small GTPase media…	KEGG-&-1&-hsa05164-&&-Influenza A-%%-hsa03008-&&-Ribosome biogenesis in eukaryotes-%%-hsa05166-&&-HTLV-I infection-%%-hsa05169-&&-Epstein-Barr virus infection-%%-hsa03013-&&-RNA transport
CENPB	centromere protein B	gene	Homo sapiens (Human)-&&-9606	cellular_component-&-1&-GO:0005694-&&-chromosome-%%-GO:0000775-&&-chromosome, centromeric region-%%-GO:0005634-&&-nucleus|molecular_function-&-1&-GO:0043565-&&-sequence-specific DNA binding-%%-GO:0019237-&&-centromeric DNA binding-%%-GO:0003696-&&-satellite DNA binding-%%-GO:0003682-&&-chromatin binding
DUX1	double homeobox 1	gene	Homo sapiens (Human)-&&-9606	biological_process-&-1&-GO:0006355-&&-regulation of transcription, DNA-templated-%%-GO:0006366-&&-transcription from RNA polymerase II promoter|cellular_component-&-1&-GO:0005634-&&-nucleus|molecular_function-&-1&-GO:0043565-&&-sequence-specific DNA binding
C9orf114	chromosome 9 open reading frame 114	gene	Homo sapiens (Human)-&&-9606	biological_process-&-1&-GO:0007049-&&-cell cycle-%%-GO:0051301-&&-cell division-%%-GO:0008150-&&-biological_process-%%-GO:0032259-&&-methylation|cellular_component-&-1&-GO:0005575-&&-cellular_component-%%-GO:0000777-&&-condensed chromosome kinetochore|molecular_function-&-1&-GO:0044822-&&-poly(A) RNA binding-%%-GO:0008168-&&-methyltransferase activity
[truncated: 191 more rows]

## Sheet: Interactors intersection
Unique and Intersection datasets
Unique			Intersection			All
CSNK2A1	CSNK2A2	CSNK2B	CSNK2A1|CSNK2A2	CSNK2A1|CSNK2B	CSNK2A2|CSNK2B	CSNK2A1|CSNK2A2|CSNK2B
CALU	CSNK2A2	CSNK1E	NAP1L4	NAP1L1	FKBP3	CDK11A
SMARCC2	CCNL2	SIMC1	RNF111	COMMD3-BMI1	COIL	CALM3
LRRC59	SMURF1	VRK3	WAS	WEE1	MEPCE	CALM1
RBBP4	CSN3	NFKBIA	MYCN	GCH1	CDK16	VSX1
[truncated: 241 more rows]
