# Supplementary material for: Protein Kinase CK2: Intricate Relationships within Regulatory Cellular Networks
Source: Pharmaceuticals (Basel). 2017 Mar 5;10(1):27. doi: 10.3390/ph10010027 (PMC5374431; doi:10.3390/ph10010027)
Supplement: Supplementary file 1 [file pharmaceuticals-10-00027-s001.zip › Supplementary Files/Table S5.xlsx]

## Sheet: Content
Supplementary Table S5
#	Sheet	Description
1	GO cellular component	Cellular components retrieved using GoPubmed text mining tool for the query: "Casein Kinase II"[mesh]*
2	GO biological process	Biological processes retrieved using GoPubmed text mining tool for the query: "Casein Kinase II"[mesh]*
3	GO molecular function	Molecular functions retrieved using GoPubmed text mining tool for the query: "Casein Kinase II"[mesh]*
4	CK2 complex	CORUM database information extracted for CSNK2A1, CSNK2A2, CSNK2B
		The number of papers identified for each instance may vary if the query is refined. These results only exemplify the existence of CK2 literature related to the specified annotations based on the query performed.
Resources
http://www.gopubmed.com/web/gopubmed/
http://mips.helmholtz-muenchen.de/corum/#

## Sheet: GO cellular component
#Association network of CK2 and GO cellular components, literature mining with GoPubMed
cellular component	type of interaction	kinase	# of papers	type
cell	cc	CK2	414	localization
cell part	cc	CK2	414	localization
intracellular	cc	CK2	343	localization
intracellular part	cc	CK2	315	localization
organelle	cc	CK2	230	localization
intracellular organelle	cc	CK2	227	localization
cytoplasm	cc	CK2	175	localization
intracellular organelle part	cc	CK2	153	localization
organelle part	cc	CK2	153	localization
macromolecular complex	cc	CK2	152	complex
intracellular membrane-bounded organelle	cc	CK2	145	localization
membrane-bounded organelle	cc	CK2	145	localization
cytoplasmic part	cc	CK2	133	localization
protein complex	cc	CK2	125	complex
membrane	cc	CK2	124	localization
membrane	cc	CK2	124	localization
intracellular non-membrane-bounded organelle	cc	CK2	99	localization
non-membrane-bounded organelle	cc	CK2	99	localization
nucleus	cc	CK2	80	localization
nuclear part	cc	CK2	70	localization
chromosome	cc	CK2	61	localization
plasma membrane	cc	CK2	61	localization
extracellular region	cc	CK2	60	localization
membrane part	cc	CK2	59	localization
extracellular region part	cc	CK2	46	localization
chromosomal part	cc	CK2	39	localization
membrane-enclosed lumen	cc	CK2	39	localization
organelle lumen	cc	CK2	39	localization
cytosol	cc	CK2	38	localization
cytoskeleton	cc	CK2	31	localization
endoplasmic reticulum	cc	CK2	29	localization
nuclear lumen	cc	CK2	29	localization
plasma membrane part	cc	CK2	29	localization
cytoskeletal part	cc	CK2	26	localization
organelle membrane	cc	CK2	25	localization
extracellular matrix	cc	CK2	23	localization
integral to membrane	cc	CK2	23	localization
intrinsic to membrane	cc	CK2	23	localization
cell fraction	cc	CK2	22	localization
ribonucleoprotein complex	cc	CK2	21	complex
ribonucleoprotein complex	cc	CK2	21	complex
virion	cc	CK2	21	localization
endomembrane system	cc	CK2	20	localization
Golgi apparatus	cc	CK2	18	localization
cell projection	cc	CK2	18	localization
cell surface	cc	CK2	18	localization
extracellular matrix part	cc	CK2	17	localization
insoluble fraction	cc	CK2	14	localization
mitochondrion	cc	CK2	14	localization
virion part	cc	CK2	14	localization
cell junction	cc	CK2	13	localization
extraorganismal space	cc	CK2	13	localization
vesicle	cc	CK2	13	localization
endoplasmic reticulum part	cc	CK2	12	localization
host cell	cc	CK2	12	localization
cAMP-dependent protein kinase complex	cc	CK2	11	complex
endoplasmic reticulum membrane	cc	CK2	11	localization
nuclear envelope-endoplasmic reticulum network	cc	CK2	11	localization
transcription factor complex	cc	CK2	10	complex
collagen	cc	CK2	10	localization
cytoplasmic membrane-bounded vesicle	cc	CK2	10	localization
cytoplasmic vesicle	cc	CK2	10	localization
neuron projection	cc	CK2	10	localization
intercellular junction	cc	CK2	9	localization
protein-DNA complex	cc	CK2	8	complex
ribosome	cc	CK2	8	complex
Golgi apparatus part	cc	CK2	8	localization
cytosolic part	cc	CK2	8	localization
endosome	cc	CK2	8	localization
extracellular space	cc	CK2	8	localization
heterogeneous nuclear ribonucleoprotein complex	cc	CK2	7	complex
receptor complex	cc	CK2	7	complex
ubiquitin ligase complex	cc	CK2	7	complex
adherens junction	cc	CK2	7	localization
endoplasmic reticulum lumen	cc	CK2	7	localization
envelope	cc	CK2	7	localization
organelle envelope	cc	CK2	7	localization
nuclear ubiquitin ligase complex	cc	CK2	6	complex
inclusion body	cc	CK2	6	localization
microtubule organizing center	cc	CK2	6	localization
mitochondrial part	cc	CK2	6	localization
nucleosome	cc	CK2	6	localization
synapse	cc	CK2	6	localization
DNA-dependent protein kinase complex	cc	CK2	5	complex
apical junction complex	cc	CK2	5	complex
fibrinogen complex	cc	CK2	5	complex
apicolateral plasma membrane	cc	CK2	5	localization
fibril	cc	CK2	5	localization
filamentous actin	cc	CK2	5	localization
nuclear inclusion body	cc	CK2	5	localization
rough endoplasmic reticulum membrane	cc	CK2	5	localization
sarcoplasmic reticulum membrane	cc	CK2	5	localization
sarcoplasm	cc	CK2	5	localization
viral envelope	cc	CK2	5	localization
RNA polymerase complex	cc	CK2	4	complex
chromatin remodeling complex	cc	CK2	4	complex
proteasome complex	cc	CK2	4	complex
Golgi membrane	cc	CK2	4	localization
basolateral plasma membrane	cc	CK2	4	localization
cell-substrate adherens junction	cc	CK2	4	localization
cell-substrate junction	cc	CK2	4	localization
cell cortex	cc	CK2	4	localization
cell cortex part	cc	CK2	4	localization
cell projection part	cc	CK2	4	localization
centrosome	cc	CK2	4	localization
endosomal part	cc	CK2	4	localization
endosome membrane	cc	CK2	4	localization
focal adhesion	cc	CK2	4	localization
immunological synapse	cc	CK2	4	localization
integral to plasma membrane	cc	CK2	4	localization
intrinsic to plasma membrane	cc	CK2	4	localization
outer membrane	cc	CK2	4	localization
viral genome	cc	CK2	4	localization
PCNA complex	cc	CK2	3	complex
chromatin assembly complex	cc	CK2	3	complex
follicle-stimulating hormone complex	cc	CK2	3	complex
ion channel complex	cc	CK2	3	complex
protein serine/threonine phosphatase complex	cc	CK2	3	complex
DNA-directed RNA polymerase II, holoenzyme	cc	CK2	3	localization
cell soma	cc	CK2	3	localization
contractile fiber	cc	CK2	3	localization
external encapsulating structure	cc	CK2	3	localization
intercalated disc	cc	CK2	3	localization
membrane raft	cc	CK2	3	localization
mitochondrial lumen	cc	CK2	3	localization
mitochondrial membrane	cc	CK2	3	localization
nuclear envelope	cc	CK2	3	localization
nuclear membrane	cc	CK2	3	localization
periplasmic space	cc	CK2	3	localization
pre-autophagosomal structure	cc	CK2	3	localization
signalosome	cc	CK2	3	localization
soluble fraction	cc	CK2	3	localization
vacuole	cc	CK2	3	localization
viral capsid	cc	CK2	3	localization
yolk granule	cc	CK2	3	localization
ARC complex	cc	CK2	2	complex
B cell receptor complex	cc	CK2	2	complex
DNA-directed RNA polymerase II, core complex	cc	CK2	2	complex
DNA-directed RNA polymerase complex	cc	CK2	2	complex
DNA polymerase complex	cc	CK2	2	complex
DNA replication factor C complex	cc	CK2	2	complex
RNAi effector complex	cc	CK2	2	complex
SAGA complex	cc	CK2	2	complex
TRAIL death-inducing signaling complex	cc	CK2	2	complex
T cell receptor complex	cc	CK2	2	complex
beta-catenin destruction complex	cc	CK2	2	complex
core-binding factor complex	cc	CK2	2	complex
cytochrome bc(1) complex	cc	CK2	2	complex
cytoplasmic chromosome	cc	CK2	2	complex
death-inducing signaling complex	cc	CK2	2	complex
endoplasmic reticulum chaperone complex	cc	CK2	2	complex
exomer complex	cc	CK2	2	complex
histone acetyltransferase complex	cc	CK2	2	complex
hydrogen:potassium-exchanging ATPase complex	cc	CK2	2	complex
immunoglobulin complex	cc	CK2	2	complex
nascent polypeptide-associated complex	cc	CK2	2	complex
nuclear DNA-directed RNA polymerase complex	cc	CK2	2	complex
proteasome accessory complex	cc	CK2	2	complex
proteasome core complex	cc	CK2	2	complex
translocon complex	cc	CK2	2	complex
aryl hydrocarbon receptor complex	cc	CK2	2	complex
T-tubule	cc	CK2	2	localization
basal body	cc	CK2	2	localization
caveola	cc	CK2	2	localization
cell division site	cc	CK2	2	localization
cell division site part	cc	CK2	2	localization
cell projection membrane	cc	CK2	2	localization
cell wall	cc	CK2	2	localization
contractile ring	cc	CK2	2	localization
fimbrium	cc	CK2	2	localization
growth cone	cc	CK2	2	localization
leading edge	cc	CK2	2	localization
leading edge membrane	cc	CK2	2	localization
neuron projection membrane	cc	CK2	2	localization
nuclear membrane part	cc	CK2	2	localization
perinuclear region of cytoplasm	cc	CK2	2	localization
postsynaptic membrane	cc	CK2	2	localization
protein body	cc	CK2	2	localization
rhabdomere	cc	CK2	2	localization
ribosomal subunit	cc	CK2	2	localization
sarcolemma	cc	CK2	2	localization
site of polarized growth	cc	CK2	2	localization
synapse part	cc	CK2	2	localization
tight junction	cc	CK2	2	localization
viral tegument	cc	CK2	2	localization
zonula adherens	cc	CK2	2	localization
AMP-activated protein kinase complex	cc	CK2	1	complex
ATP-sensitive potassium channel complex	cc	CK2	1	complex
CAF-1 complex	cc	CK2	1	complex
ESCRT III complex	cc	CK2	1	complex
ESCRT II complex	cc	CK2	1	complex
ESCRT I complex	cc	CK2	1	complex
GCH1 complex	cc	CK2	1	complex
Hedgehog signaling complex	cc	CK2	1	complex
I-kappaB/NF-kappaB complex	cc	CK2	1	complex
SNARE complex	cc	CK2	1	complex
Sec62/Sec63 complex	cc	CK2	1	complex
aggresome	cc	CK2	1	complex
alpha-beta T cell receptor complex	cc	CK2	1	complex
calcineurin complex	cc	CK2	1	complex
chloride channel complex	cc	CK2	1	complex
cullin-RING ubiquitin ligase complex	cc	CK2	1	complex
cytosolic aryl hydrocarbon receptor complex	cc	CK2	1	complex
endoplasmic reticulum Sec complex	cc	CK2	1	complex
gamma-delta T cell receptor complex	cc	CK2	1	complex
insulin-like growth factor binding protein complex	cc	CK2	1	complex
insulin control element activator complex	cc	CK2	1	complex
large ribosomal subunit	cc	CK2	1	complex
methylosome	cc	CK2	1	complex
methyltransferase complex	cc	CK2	1	complex
nicotinic acetylcholine-gated receptor-channel complex	cc	CK2	1	complex
nuclear aryl hydrocarbon receptor complex	cc	CK2	1	complex
pre-replicative complex	cc	CK2	1	complex
protein kinase CK2 complex	cc	CK2	1	complex
retromer complex	cc	CK2	1	complex
small ribosomal subunit	cc	CK2	1	complex
spliceosome	cc	CK2	1	complex
subapical complex	cc	CK2	1	complex
transcription factor TFIID complex	cc	CK2	1	complex
transcription factor TFIIF complex	cc	CK2	1	complex
type I protein secretion system complex	cc	CK2	1	complex
ubiquitin conjugating enzyme complex	cc	CK2	1	complex
pore complex	cc	CK2	1	complex
protein-lipid complex	cc	CK2	1	complex
basal lamina	cc	CK2	1	localization
basement membrane	cc	CK2	1	localization
bleb	cc	CK2	1	localization
chorion	cc	CK2	1	localization
cilium	cc	CK2	1	localization
coated pit	cc	CK2	1	localization
collagen and cuticulin-based cuticle extracellular matrix part	cc	CK2	1	localization
cytoplasmic vesicle part	cc	CK2	1	localization
dendritic spine	cc	CK2	1	localization
excitatory synapse	cc	CK2	1	localization
external encapsulating structure part	cc	CK2	1	localization
extrachromosomal DNA	cc	CK2	1	localization
glycoprotein network	cc	CK2	1	localization
host cell part	cc	CK2	1	localization
kinetochore	cc	CK2	1	localization
microbody	cc	CK2	1	localization
middle lamella-containing extracellular matrix	cc	CK2	1	localization
mitochondrial chromosome	cc	CK2	1	localization
mitochondrial intermembrane space	cc	CK2	1	localization
mitochondrial nucleoid	cc	CK2	1	localization
muscle tendon junction	cc	CK2	1	localization
neuromuscular junction	cc	CK2	1	localization
nuclear nucleosome	cc	CK2	1	localization
nuclear outer membrane	cc	CK2	1	localization
nuclear pore	cc	CK2	1	localization
nucleoid	cc	CK2	1	localization
nucleolus	cc	CK2	1	localization
organelle envelope lumen	cc	CK2	1	localization
organelle inner membrane	cc	CK2	1	localization
organelle outer membrane	cc	CK2	1	localization
organelle subcompartment	cc	CK2	1	localization
plasma lipoprotein particle	cc	CK2	1	localization
plastid	cc	CK2	1	localization
plastid intermembrane space	cc	CK2	1	localization
plastid part	cc	CK2	1	localization
proteasome regulatory particle	cc	CK2	1	localization
pseudopodium	cc	CK2	1	localization
triglyceride-rich lipoprotein particle	cc	CK2	1	localization
vesicle membrane	cc	CK2	1	localization
viral nucleocapsid	cc	CK2	1	localization
viral scaffold	cc	CK2	1	localization

## Sheet: GO biological process
#Association network of CK2 and GO biological processes, literature mining with GoPubMed
biological process	type of interaction	kinase		# of papers
cellular process	bp	CK2		962
cellular metabolic process	bp	CK2		781
phosphorus metabolic process	bp	CK2		633
biological regulation	bp	CK2		561
regulation of biological process	bp	CK2		478
regulation of cellular process	bp	CK2		432
developmental process	bp	CK2		309
positive regulation of biological process	bp	CK2		241
macromolecule metabolic process	bp	CK2		236
regulation of molecular function	bp	CK2		236
negative regulation of biological process	bp	CK2		217
multicellular organismal process	bp	CK2		213
cell communication	bp	CK2		209
regulation of metabolic process	bp	CK2		204
regulation of catalytic activity	bp	CK2		203
localization	bp	CK2		183
cell death	bp	CK2		161
death	bp	CK2		161
response to stimulus	bp	CK2		151
biosynthetic process	bp	CK2		150
cellular macromolecule metabolic process	bp	CK2		150
multicellular organismal development	bp	CK2		138
anatomical structure development	bp	CK2		131
programmed cell death	bp	CK2		129
cellular component organization and biogenesis	bp	CK2		125
regulation of biological quality	bp	CK2		123
system development	bp	CK2		114
multi-organism process	bp	CK2		113
nucleobase, nucleoside, nucleotide and nucleic acid metabolic process	bp	CK2		108
establishment of localization	bp	CK2		107
regulation of developmental process	bp	CK2		101
cellular biosynthetic process	bp	CK2		99
gene expression	bp	CK2		97
catabolic process	bp	CK2		93
organ development	bp	CK2		91
transport	bp	CK2		89
cellular developmental process	bp	CK2		85
response to stress	bp	CK2		83
reproduction	bp	CK2		75
cell cycle	bp	CK2		73
immune system process	bp	CK2		71
reproductive process	bp	CK2		66
viral reproduction	bp	CK2		64
response to chemical stimulus	bp	CK2		62
regulation of binding	bp	CK2		58
anatomical structure morphogenesis	bp	CK2		55
interspecies interaction between organisms	bp	CK2		53
cell proliferation	bp	CK2		50
cellular localization	bp	CK2		49
macromolecular complex subunit organization	bp	CK2		49
viral reproductive process	bp	CK2		49
cell development	bp	CK2		48
cellular catabolic process	bp	CK2		47
macromolecular complex assembly	bp	CK2		46
system process	bp	CK2		46
cell cycle process	bp	CK2		44
regulation of growth	bp	CK2		40
viral infectious cycle	bp	CK2		40
establishment of localization in cell	bp	CK2		39
organic acid metabolic process	bp	CK2		39
genetic transfer	bp	CK2		38
cellular macromolecular complex subunit organization	bp	CK2		37
cellular macromolecular complex assembly	bp	CK2		34
growth	bp	CK2		34
regulation of localization	bp	CK2		34
cell growth	bp	CK2		33
immune response	bp	CK2		33
cytokine production	bp	CK2		31
macromolecule localization	bp	CK2		31
cell activation	bp	CK2		30
cytolysis	bp	CK2		30
secretion	bp	CK2		30
organ morphogenesis	bp	CK2		28
response to biotic stimulus	bp	CK2		28
developmental maturation	bp	CK2		27
nervous system development	bp	CK2		27
vesicle-mediated transport	bp	CK2		27
one-carbon compound metabolic process	bp	CK2		26
response to external stimulus	bp	CK2		26
viral genome expression	bp	CK2		26
leukocyte activation	bp	CK2		25
tissue development	bp	CK2		24
protein complex assembly	bp	CK2		23
immune system development	bp	CK2		22
intracellular transport	bp	CK2		22
localization of cell	bp	CK2		22
response to DNA damage stimulus	bp	CK2		22
viral transcription	bp	CK2		22
cell motion	bp	CK2		21
defense response	bp	CK2		21
establishment of protein localization	bp	CK2		20
lymphocyte activation	bp	CK2		20
regulation of response to stimulus	bp	CK2		20
biological adhesion	bp	CK2		19
cellular lipid metabolic process	bp	CK2		19
cell adhesion	bp	CK2		19
cell motility	bp	CK2		19
hemopoietic or lymphoid organ development	bp	CK2		19
locomotion	bp	CK2		19
protein transport	bp	CK2		19
cellular nitrogen compound metabolic process	bp	CK2		18
cellular response to stimulus	bp	CK2		18
cytokine biosynthetic process	bp	CK2		18
heart development	bp	CK2		18
nitrogen compound metabolic process	bp	CK2		18
regulation of immune system process	bp	CK2		18
cell killing	bp	CK2		17
regulation of multicellular organismal process	bp	CK2		17
anatomical structure formation	bp	CK2		16
cellular amino acid and derivative metabolic process	bp	CK2		16
central nervous system development	bp	CK2		16
neurological system process	bp	CK2		16
response to other organism	bp	CK2		16
cell migration	bp	CK2		15
detection of stimulus	bp	CK2		15
aging	bp	CK2		14
cellular homeostasis	bp	CK2		14
cell division	bp	CK2		14
circulatory system process	bp	CK2		14
embryonic development	bp	CK2		14
hair cycle	bp	CK2		14
immune effector process	bp	CK2		14
molting cycle	bp	CK2		14
molting cycle process	bp	CK2		14
muscle system process	bp	CK2		14
ribonucleoprotein complex assembly	bp	CK2		14
secretion by cell	bp	CK2		14
sexual reproduction	bp	CK2		14
(delayed) early viral mRNA transcription	bp	CK2		14
innate immune response	bp	CK2		13
neurogenesis	bp	CK2		13
response to wounding	bp	CK2		13
cellular protein complex assembly	bp	CK2		12
leukocyte homeostasis	bp	CK2		12
response to protein stimulus	bp	CK2		12
tumor necrosis factor production	bp	CK2		12
viral genome replication	bp	CK2		12
cellular alcohol metabolic process	bp	CK2		11
cellular response to unfolded protein	bp	CK2		11
gamete generation	bp	CK2		11
organic acid transport	bp	CK2		11
regulation of body fluid levels	bp	CK2		11
response to endogenous stimulus	bp	CK2		11
response to unfolded protein	bp	CK2		11
rhythmic process	bp	CK2		11
cellular response to stress	bp	CK2		10
circadian rhythm	bp	CK2		10
gut development	bp	CK2		10
response to abiotic stimulus	bp	CK2		10
response to hormone stimulus	bp	CK2		10
vasculature development	bp	CK2		10
behavior	bp	CK2		9
circadian regulation of gene expression	bp	CK2		9
generation of precursor metabolites and energy	bp	CK2		9
hormone metabolic process	bp	CK2		9
macromolecular complex disassembly	bp	CK2		9
maintenance of location	bp	CK2		9
regulation of receptor activity	bp	CK2		9
response to oxidative stress	bp	CK2		9
body fluid secretion	bp	CK2		8
cellular carbohydrate metabolic process	bp	CK2		8
cellular macromolecular complex disassembly	bp	CK2		8
cell recognition	bp	CK2		8
generation of a signal involved in cell-cell signaling	bp	CK2		8
leukocyte mediated immunity	bp	CK2		8
protein-DNA complex assembly	bp	CK2		8
regulation of multi-organism process	bp	CK2		8
response to drug	bp	CK2		8
viral assembly, maturation, egress, and release	bp	CK2		8
amine transport	bp	CK2		7
brain development	bp	CK2		7
cellular aromatic compound metabolic process	bp	CK2		7
cell aging	bp	CK2		7
cell maturation	bp	CK2		7
gametophyte development	bp	CK2		7
hormone secretion	bp	CK2		7
intracellular protein transport	bp	CK2		7
lipid transport	bp	CK2		7
lymphocyte homeostasis	bp	CK2		7
microgametogenesis	bp	CK2		7
protein oligomerization	bp	CK2		7
regulation of secretion	bp	CK2		7
regulation of viral reproduction	bp	CK2		7
response to extracellular stimulus	bp	CK2		7
virus-host interaction	bp	CK2		7
adaptive immune response	bp	CK2		6
adaptive immune response based on somatic recombination of immune receptors built from immunoglobulin superfamily domains	bp	CK2		6
coagulation	bp	CK2		6
detection of activity	bp	CK2		6
detection of chemical stimulus	bp	CK2		6
ion transport	bp	CK2		6
oxidation reduction	bp	CK2		6
reproductive developmental process	bp	CK2		6
response to activity	bp	CK2		6
syncytium formation	bp	CK2		6
T cell mediated immunity	bp	CK2		5
female pregnancy	bp	CK2		5
heterocycle metabolic process	bp	CK2		5
interferon-gamma production	bp	CK2		5
locomotory behavior	bp	CK2		5
multicellular organismal homeostasis	bp	CK2		5
myeloid cell homeostasis	bp	CK2		5
myeloid leukocyte activation	bp	CK2		5
production of molecular mediator of immune response	bp	CK2		5
protein complex disassembly	bp	CK2		5
protein import	bp	CK2		5
protein secretion	bp	CK2		5
renal system process	bp	CK2		5
response to cytokine stimulus	bp	CK2		5
response to inorganic substance	bp	CK2		5
sulfur metabolic process	bp	CK2		5
tissue homeostasis	bp	CK2		5
tube development	bp	CK2		5
virus assembly	bp	CK2		5
antigen processing and presentation	bp	CK2		4
carbohydrate transport	bp	CK2		4
chemotaxis	bp	CK2		4
defense response, incompatible interaction	bp	CK2		4
detection of biotic stimulus	bp	CK2		4
detection of muscle activity involved in regulation of muscle adaptation	bp	CK2		4
digestion	bp	CK2		4
evasion of host defenses by virus	bp	CK2		4
oxygen and reactive oxygen species metabolic process	bp	CK2		4
plant-type hypersensitive response	bp	CK2		4
regulation of circadian rhythm	bp	CK2		4
response to heat	bp	CK2		4
response to muscle activity	bp	CK2		4
response to muscle activity involved in regulation of muscle adaptation	bp	CK2		4
response to nutrient	bp	CK2		4
response to osmotic stress	bp	CK2		4
response to radiation	bp	CK2		4
response to stimulus involved in regulation of muscle adaptation	bp	CK2		4
response to temperature stimulus	bp	CK2		4
somatic diversification of immune receptors	bp	CK2		4
somatic diversification of immunoglobulins	bp	CK2		4
suppression by virus of MHC class I cell surface presentation in host	bp	CK2		4
suppression by virus of host intracellular antiviral response	bp	CK2		4
taxis	bp	CK2		4
tissue remodeling	bp	CK2		4
transforming growth factor-beta1 production	bp	CK2		4
viral protein biosynthetic process	bp	CK2		4
vitamin metabolic process	bp	CK2		4
activation of immune response	bp	CK2		3
blood coagulation	bp	CK2		3
bone remodeling	bp	CK2		3
cellular response to extracellular stimulus	bp	CK2		3
cell-cell adhesion	bp	CK2		3
cell-cell junction assembly	bp	CK2		3
drug transport	bp	CK2		3
establishment of organelle localization	bp	CK2		3
fertilization	bp	CK2		3
gland development	bp	CK2		3
hemostasis	bp	CK2		3
immediate early viral mRNA transcription	bp	CK2		3
immune response-activating signal transduction	bp	CK2		3
learning or memory	bp	CK2		3
neurotransmitter transport	bp	CK2		3
pattern specification process	bp	CK2		3
peptide metabolic process	bp	CK2		3
peptide transport	bp	CK2		3
response to acid	bp	CK2		3
response to organic substance	bp	CK2		3
secondary metabolic process	bp	CK2		3
stem cell maintenance	bp	CK2		3
transmembrane transport	bp	CK2		3
vascular endothelial growth factor production	bp	CK2		3
ER overload response	bp	CK2		2
actin polymerization or depolymerization	bp	CK2		2
activation of innate immune response	bp	CK2		2
astrocyte cell migration	bp	CK2		2
bone resorption	bp	CK2		2
cellular response to UV	bp	CK2		2
chaperone-mediated protein complex assembly	bp	CK2		2
cofactor metabolic process	bp	CK2		2
defense response to virus	bp	CK2		2
development of primary sexual characteristics	bp	CK2		2
endothelial cell migration	bp	CK2		2
establishment of nucleus localization	bp	CK2		2
excretion	bp	CK2		2
female sex determination	bp	CK2		2
glial cell migration	bp	CK2		2
glycerol ether metabolic process	bp	CK2		2
gonad development	bp	CK2		2
interleukin-1 production	bp	CK2		2
killing by symbiont of host cells	bp	CK2		2
killing of cells in other organism during symbiotic interaction	bp	CK2		2
killing of cells of another organism	bp	CK2		2
leukocyte degranulation	bp	CK2		2
leukocyte mediated cytotoxicity	bp	CK2		2
multicellular organism reproduction	bp	CK2		2
neural tube development	bp	CK2		2
neuron migration	bp	CK2		2
neurotransmitter metabolic process	bp	CK2		2
nucleobase, nucleoside, nucleotide and nucleic acid transport	bp	CK2		2
peptide secretion	bp	CK2		2
pigment metabolic process	bp	CK2		2
platelet activation	bp	CK2		2
pollination	bp	CK2		2
post-embryonic development	bp	CK2		2
production	bp	CK2		2
release of virus from host	bp	CK2		2
reproductive process in a multicellular organism	bp	CK2		2
respiratory gaseous exchange	bp	CK2		2
response to starvation	bp	CK2		2
skeletal development	bp	CK2		2
somatic diversification of immune receptors via alternate splicing	bp	CK2		2
somatic diversification of immune receptors via germline recombination within a single locus	bp	CK2		2
tolerance induction	bp	CK2		2
transformation of host cell by virus	bp	CK2		2
transmission of virus	bp	CK2		2
viral transmission by vector	bp	CK2		2
virus maturation	bp	CK2		2
B cell mediated immunity	bp	CK2		1
DNA damage response, detection of DNA damage	bp	CK2		1
RNA transport	bp	CK2		1
TRAIL production	bp	CK2		1
T cell mediated cytotoxicity	bp	CK2		1
acid secretion	bp	CK2		1
acute inflammatory response to antigenic stimulus	bp	CK2		1
adhesion to host	bp	CK2		1
adhesion to other organism during symbiotic interaction	bp	CK2		1
age-dependent general metabolic decline	bp	CK2		1
anterior neuropore closure	bp	CK2		1
appendage development	bp	CK2		1
asexual reproduction	bp	CK2		1
autonomic nervous system development	bp	CK2		1
axon guidance	bp	CK2		1
behavioral response to pain	bp	CK2		1
biofilm formation	bp	CK2		1
cellular metabolic compound salvage	bp	CK2		1
cell budding	bp	CK2		1
cell wall metabolic process	bp	CK2		1
chemokine production	bp	CK2		1
cuticle development	bp	CK2		1
cytolysis by symbiont of host cells	bp	CK2		1
cytolysis of cells in other organism during symbiotic interaction	bp	CK2		1
cytolysis of cells of another organism	bp	CK2		1
cytotoxic T cell degranulation	bp	CK2		1
detection of abiotic stimulus	bp	CK2		1
detection of external stimulus	bp	CK2		1
detection of stimulus involved in sensory perception	bp	CK2		1
developmental growth	bp	CK2		1
dorsal trunk growth, open tracheal system	bp	CK2		1
endocrine system development	bp	CK2		1
epithelial cell migration	bp	CK2		1
establishment of RNA localization	bp	CK2		1
establishment of mitochondrion localization	bp	CK2		1
estrous cycle phase	bp	CK2		1
exocrine system development	bp	CK2		1
feeding behavior	bp	CK2		1
female sex differentiation	bp	CK2		1
hemolysis by organism of red blood cells in other organism during symbiotic interaction	bp	CK2		1
heterophilic cell adhesion	bp	CK2		1
heterotypic cell-cell adhesion	bp	CK2		1
homeostasis of number of cells in a free-living population	bp	CK2		1
humoral immune response	bp	CK2		1
hydrogen transport	bp	CK2		1
hypersensitivity	bp	CK2		1
immortalization of host cell by virus	bp	CK2		1
inflammatory response to antigenic stimulus	bp	CK2		1
intercellular transport	bp	CK2		1
interleukin-2 production	bp	CK2		1
interleukin-6 production	bp	CK2		1
interleukin-12 production	bp	CK2		1
interleukin-18 production	bp	CK2		1
lactation	bp	CK2		1
lamina terminalis formation	bp	CK2		1
larval behavior	bp	CK2		1
larval feeding behavior	bp	CK2		1
larval locomotory behavior	bp	CK2		1
late viral mRNA transcription	bp	CK2		1
limbic system development	bp	CK2		1
luteinization	bp	CK2		1
lysogeny	bp	CK2		1
mRNA transport	bp	CK2		1
male sex differentiation	bp	CK2		1
modification by virus of host cellular process	bp	CK2		1
modification by virus of host cell cycle regulation	bp	CK2		1
mucosal immune response	bp	CK2		1
mucosal tolerance induction	bp	CK2		1
multicellular organismal response to stress	bp	CK2		1
multicellular organism growth	bp	CK2		1
natural killer cell mediated cytotoxicity	bp	CK2		1
natural killer cell mediated immunity	bp	CK2		1
neural tube closure	bp	CK2		1
neuropore closure	bp	CK2		1
open tracheal system development	bp	CK2		1
organ or tissue specific immune response	bp	CK2		1
ovulation cycle	bp	CK2		1
ovulation cycle process	bp	CK2		1
pancreas development	bp	CK2		1
peripheral nervous system development	bp	CK2		1
positive regulation by symbiont of host programmed cell death	bp	CK2		1
regulation of anti-apoptosis	bp	CK2		1
regulation of cell killing	bp	CK2		1
regulation of fibrinolysis	bp	CK2		1
regulation of homeostatic process	bp	CK2		1
reproduction of a single-celled organism	bp	CK2		1
response to fluid shear stress	bp	CK2		1
response to herbicide	bp	CK2		1
response to hyperoxia	bp	CK2		1
response to hypoxia	bp	CK2		1
response to inactivity	bp	CK2		1
response to interferon-gamma	bp	CK2		1
response to misfolded protein	bp	CK2		1
response to molecule of bacterial origin	bp	CK2		1
response to organic nitrogen	bp	CK2		1
response to pain	bp	CK2		1
response to redox state	bp	CK2		1
response to salicylic acid stimulus	bp	CK2		1
response to toxin	bp	CK2		1
response to xenobiotic stimulus	bp	CK2		1
root development	bp	CK2		1
root system development	bp	CK2		1
rosetting	bp	CK2		1
secretion by tissue	bp	CK2		1
sensory organ development	bp	CK2		1
sensory system development	bp	CK2		1
shoot development	bp	CK2		1
shoot system development	bp	CK2		1
somatic diversification of T cell receptor genes	bp	CK2		1
startle response	bp	CK2		1
suppression by virus of host cell cycle arrest	bp	CK2		1
tissue death	bp	CK2		1
tolerance induction dependent upon immune response	bp	CK2		1
tolerance induction in gut-associated lymphoid tissue	bp	CK2		1
tolerance induction in mucosal-associated lymphoid tissue	bp	CK2		1
tolerance induction to nonself antigen	bp	CK2		1
transferrin transport	bp	CK2		1
type I interferon production	bp	CK2		1
pigmentation0	bp	CK2

## Sheet: GO molecular function
#Association network of CK2 and GO molecular function, literature mining with GoPubMed
molecular function	type of interaction	kinase	# of papers
molecular function	mf	CK2	1557
catalytic activity	mf	CK2	918
binding	mf	CK2	827
protein binding	mf	CK2	536
transferase activity	mf	CK2	504
enzyme regulator activity	mf	CK2	485
transferase activity, transferring phosphorus-containing groups	mf	CK2	442
kinase regulator activity	mf	CK2	425
protein kinase regulator activity	mf	CK2	398
protein kinase CK2 regulator activity	mf	CK2	373
hydrolase activity	mf	CK2	295
receptor binding	mf	CK2	232
molecular transducer activity	mf	CK2	205
signal transducer activity	mf	CK2	205
hydrolase activity, acting on ester bonds	mf	CK2	200
nucleic acid binding	mf	CK2	169
antigen binding	mf	CK2	156
oxidoreductase activity	mf	CK2	143
DNA binding	mf	CK2	135
receptor activity	mf	CK2	130
transporter activity	mf	CK2	103
cytokine activity	mf	CK2	102
enzyme activator activity	mf	CK2	99
receptor signaling protein activity	mf	CK2	96
transmembrane transporter activity	mf	CK2	84
transmembrane receptor activity	mf	CK2	81
substrate-specific transporter activity	mf	CK2	71
substrate-specific transmembrane transporter activity	mf	CK2	53
transcription regulator activity	mf	CK2	51
ATPase activator activity	mf	CK2	50
ATPase activator activity	mf	CK2	50
creatine kinase activity	mf	CK2	49
RNA binding	mf	CK2	48
enzyme binding	mf	CK2	48
ligase activity	mf	CK2	47
hydrolase activity, acting on acid anhydrides	mf	CK2	42
protein kinase C activity	mf	CK2	42
active transmembrane transporter activity	mf	CK2	41
isomerase activity	mf	CK2	41
growth factor activity	mf	CK2	39
kinase activator activity	mf	CK2	39
kinase activator activity	mf	CK2	39
passive transmembrane transporter activity	mf	CK2	38
1-phosphatidylinositol-3-kinase activity	mf	CK2	37
protein tag	mf	CK2	36
phosphatidylinositol-3,4-bisphosphate 3-phosphatase activity	mf	CK2	36
protein tag	mf	CK2	36
ligase activity, forming carbon-nitrogen bonds	mf	CK2	34
peptidase activity	mf	CK2	34
cytoskeletal protein binding	mf	CK2	33
transferase activity, transferring nitrogenous groups	mf	CK2	33
DNA topoisomerase activity	mf	CK2	31
DNA topoisomerase (ATP-hydrolyzing) activity	mf	CK2	31
kinase binding	mf	CK2	31
transferase activity, transferring acyl groups	mf	CK2	31
DNA topoisomerase (ATP-hydrolyzing) activity	mf	CK2	31
acid-amino acid ligase activity	mf	CK2	30
DNA topoisomerase type I activity	mf	CK2	29
electron carrier activity	mf	CK2	28
electron transporter, transferring electrons from CoQH2-cytochrome c reductase complex and cytochrome c oxidase complex activity	mf	CK2	28
electron transporter, transferring electrons within CoQH2-cytochrome c reductase complex activity	mf	CK2	28
electron transporter, transferring electrons within cytochrome b6/f complex of photosystem II activity	mf	CK2	28
electron transporter, transferring electrons within cytochrome c oxidase complex activity	mf	CK2	28
electron transporter, transferring electrons within the cyclic electron transport pathway of photosynthesis activity	mf	CK2	28
electron transporter, transferring electrons within the noncyclic electron transport pathway of photosynthesis activity	mf	CK2	28
lyase activity	mf	CK2	28
enzyme inhibitor activity	mf	CK2	27
transcription factor binding	mf	CK2	27
identical protein binding	mf	CK2	25
oxidoreductase activity, acting on CH-OH group of donors	mf	CK2	25
oxidoreductase activity, acting on the CH-NH2 group of donors	mf	CK2	25
transmembrane receptor protein kinase activity	mf	CK2	25
base pairing	mf	CK2	24
base pairing with RNA	mf	CK2	24
cyclin-dependent protein kinase regulator activity	mf	CK2	24
nucleotide binding	mf	CK2	24
G-protein coupled receptor activity	mf	CK2	23
epidermal growth factor receptor binding	mf	CK2	23
transferase activity, transferring glycosyl groups	mf	CK2	22
monooxygenase activity	mf	CK2	21
transcription factor activity	mf	CK2	21
oxidoreductase activity, acting on paired donors, with incorporation or reduction of molecular oxygen	mf	CK2	20
protein domain specific binding	mf	CK2	19
site-specific telomere resolvase activity	mf	CK2	18
amine binding	mf	CK2	17
heat shock protein binding	mf	CK2	17
peptide binding	mf	CK2	17
structure-specific DNA binding	mf	CK2	17
transcription repressor activity	mf	CK2	17
amino acid binding	mf	CK2	16
growth factor binding	mf	CK2	16
kinase inhibitor activity	mf	CK2	16
protein dimerization activity	mf	CK2	16
purine nucleotide binding	mf	CK2	16
transcription activator activity	mf	CK2	16
hydrolase activity, acting on glycosyl bonds	mf	CK2	15
oxidoreductase activity, acting on the CH-CH group of donors	mf	CK2	15
protein homodimerization activity	mf	CK2	15
ion binding	mf	CK2	14
protein anchor	mf	CK2	14
ribonucleotide binding	mf	CK2	14
structural molecule activity	mf	CK2	14
antioxidant activity	mf	CK2	13
insulin-like growth factor receptor binding	mf	CK2	13
lipid binding	mf	CK2	13
molecular adaptor activity	mf	CK2	13
motor activity	mf	CK2	13
myosin binding	mf	CK2	13
oxidoreductase activity, acting on single donors with incorporation of molecular oxygen	mf	CK2	13
rRNA binding	mf	CK2	13
structural constituent of ribosome	mf	CK2	13
triplet codon-amino acid adaptor activity	mf	CK2	13
calmodulin binding	mf	CK2	12
carbon-oxygen lyase activity	mf	CK2	12
glutamate receptor activity	mf	CK2	12
hydrolase activity, acting on carbon-nitrogen (but not peptide) bonds	mf	CK2	12
lipid transporter activity	mf	CK2	12
metal ion binding	mf	CK2	12
microtubule motor activity	mf	CK2	12
oxidoreductase activity, acting on NADH or NADPH	mf	CK2	12
G-protein-coupled receptor binding	mf	CK2	11
carbohydrate binding	mf	CK2	11
drug transporter activity	mf	CK2	11
hormone activity	mf	CK2	11
hormone receptor binding	mf	CK2	11
oxidoreductase activity, acting on the aldehyde or oxo group of donors	mf	CK2	11
tRNA binding	mf	CK2	11
base pairing with DNA	mf	CK2	10
neurexin binding	mf	CK2	10
sequence-specific DNA binding	mf	CK2	10
actin homodimerization activity	mf	CK2	9
carbon-carbon lyase activity	mf	CK2	9
cytokine binding	mf	CK2	9
damaged DNA binding	mf	CK2	9
glycoprotein binding	mf	CK2	9
hormone binding	mf	CK2	9
oxidoreductase activity, acting on peroxide as acceptor	mf	CK2	9
oxidoreductase activity, acting on superoxide radicals as acceptor	mf	CK2	9
peptide receptor activity	mf	CK2	9
peroxidase activity	mf	CK2	9
protein N-terminus binding	mf	CK2	9
protein kinase inhibitor activity	mf	CK2	9
protein serine/threonine kinase inhibitor activity	mf	CK2	9
transcription cofactor activity	mf	CK2	9
unfolded protein binding	mf	CK2	9
GTPase regulator activity	mf	CK2	8
calmodulin inhibitor activity	mf	CK2	8
caspase regulator activity	mf	CK2	8
catalase activity	mf	CK2	8
cation binding	mf	CK2	8
chaperone binding	mf	CK2	8
dioxygenase activity	mf	CK2	8
heparan sulfate proteoglycan binding	mf	CK2	8
insulin-like growth factor binding	mf	CK2	8
peptide receptor activity, G-protein coupled	mf	CK2	8
phosphatase regulator activity	mf	CK2	8
phosphoprotein binding	mf	CK2	8
protein phosphorylated amino acid binding	mf	CK2	8
proteoglycan binding	mf	CK2	8
small protein activating enzyme activity	mf	CK2	8
toxin receptor binding	mf	CK2	8
transferase activity, transferring one-carbon groups	mf	CK2	8
ubiquitin activating enzyme activity	mf	CK2	8
apoptotic protease activator activity	mf	CK2	7
cAMP-dependent protein kinase regulator activity	mf	CK2	7
caspase activator activity	mf	CK2	7
multidrug transporter activity	mf	CK2	7
protease activator activity	mf	CK2	7
protease inhibitor activity	mf	CK2	7
siRNA binding	mf	CK2	7
xenobiotic-transporting ATPase activity	mf	CK2	7
xenobiotic transporter activity	mf	CK2	7
PDZ domain binding	mf	CK2	6
actin binding	mf	CK2	6
carbon-oxygen lyase activity, acting on polysaccharides	mf	CK2	6
carboxy-lyase activity	mf	CK2	6
intramolecular oxidoreductase activity	mf	CK2	6
neurotransmitter binding	mf	CK2	6
oxidoreductase activity, acting on the CH-NH group of donors	mf	CK2	6
oxygen binding	mf	CK2	6
phosphatase binding	mf	CK2	6
protein transporter activity	mf	CK2	6
sugar binding	mf	CK2	6
transcription coactivator activity	mf	CK2	6
transferase activity, transferring sulfur-containing groups	mf	CK2	6
transforming growth factor beta receptor binding	mf	CK2	6
tubulin binding	mf	CK2	6
MHC protein binding	mf	CK2	5
NF-kappaB binding	mf	CK2	5
SNARE binding	mf	CK2	5
alcohol binding	mf	CK2	5
aminoacyl-tRNA ligase activity	mf	CK2	5
apolipoprotein E binding	mf	CK2	5
apolipoprotein binding	mf	CK2	5
cyclin-dependent protein kinase inhibitor activity	mf	CK2	5
cytokinin receptor activity	mf	CK2	5
endopeptidase inhibitor activity	mf	CK2	5
energy transducer activity	mf	CK2	5
glycosaminoglycan binding	mf	CK2	5
hematopoietin/interferon-class (D200-domain) cytokine receptor activity	mf	CK2	5
heparin binding	mf	CK2	5
ligase activity, forming aminoacyl-tRNA and related compounds	mf	CK2	5
ligase activity, forming carbon-oxygen bonds	mf	CK2	5
light transducer activity	mf	CK2	5
neurotransmitter receptor activity	mf	CK2	5
oxidoreductase activity, oxidizing metal ions	mf	CK2	5
pattern binding	mf	CK2	5
phosphoserine binding	mf	CK2	5
polysaccharide binding	mf	CK2	5
protein complex binding	mf	CK2	5
protein phosphatase regulator activity	mf	CK2	5
protein transmembrane transporter activity	mf	CK2	5
steroid binding	mf	CK2	5
suramin binding	mf	CK2	5
GTPase activating protein binding	mf	CK2	4
GTPase activator activity	mf	CK2	4
SH3 domain binding	mf	CK2	4
apolipoprotein E receptor activity	mf	CK2	4
apolipoprotein receptor activity	mf	CK2	4
auxiliary transport protein activity	mf	CK2	4
cAMP-dependent protein kinase inhibitor activity	mf	CK2	4
cyclase activity	mf	CK2	4
deacetylase activity	mf	CK2	4
hydro-lyase activity	mf	CK2	4
inositol hexakisphosphate binding	mf	CK2	4
lead ion binding	mf	CK2	4
lipoprotein binding	mf	CK2	4
lipoprotein receptor activity	mf	CK2	4
nucleobase binding	mf	CK2	4
oxidoreductase activity, acting on diphenols and related substances as donors	mf	CK2	4
oxidoreductase activity, acting on heme group of donors	mf	CK2	4
oxygen transporter activity	mf	CK2	4
peptide hormone binding	mf	CK2	4
phosphoinositide binding	mf	CK2	4
phospholipid binding	mf	CK2	4
phosphorus-oxygen lyase activity	mf	CK2	4
protein channel activity	mf	CK2	4
ribonucleoprotein binding	mf	CK2	4
spectrin binding	mf	CK2	4
syndecan binding	mf	CK2	4
transferase activity, transferring alkyl or aryl (other than methyl) groups	mf	CK2	4
transforming growth factor beta binding	mf	CK2	4
4-amino-4-deoxychorismate lyase activity	mf	CK2	3
AU-rich element binding	mf	CK2	3
GTPase binding	mf	CK2	3
U-plasminogen activator receptor activity	mf	CK2	3
adiponectin binding	mf	CK2	3
cAMP response element binding protein binding	mf	CK2	3
channel regulator activity	mf	CK2	3
chaperone regulator activity	mf	CK2	3
cofactor binding	mf	CK2	3
deaminase activity	mf	CK2	3
denatured protein binding	mf	CK2	3
guanyl-nucleotide exchange factor activity	mf	CK2	3
heme-copper terminal oxidase activity	mf	CK2	3
integrase activity	mf	CK2	3
intramolecular oxidoreductase activity, transposing C=C bonds	mf	CK2	3
ligase activity, forming carbon-sulfur bonds	mf	CK2	3
ligase activity, forming phosphoric ester bonds	mf	CK2	3
low-density lipoprotein binding	mf	CK2	3
low-density lipoprotein receptor binding	mf	CK2	3
mRNA binding	mf	CK2	3
misfolded protein binding	mf	CK2	3
nucleotide receptor activity	mf	CK2	3
oxo-acid-lyase activity	mf	CK2	3
phosphatase activator activity	mf	CK2	3
protease binding	mf	CK2	3
protein binding, bridging	mf	CK2	3
purine binding	mf	CK2	3
scavenger receptor activity	mf	CK2	3
scavenger receptor binding	mf	CK2	3
small conjugating protein binding	mf	CK2	3
transcription activator binding	mf	CK2	3
transcription corepressor activity	mf	CK2	3
translation initiation factor binding	mf	CK2	3
vitamin binding	mf	CK2	3
insulin receptor substrate binding	mf	CK2	3
AMP deaminase activity	mf	CK2	2
BH domain binding	mf	CK2	2
CoA-ligase activity	mf	CK2	2
CoA carboxylase activity	mf	CK2	2
DNA-(apurinic or apyrimidinic site) lyase activity	mf	CK2	2
DNA demethylase activity	mf	CK2	2
DNA ligase activity	mf	CK2	2
GPI anchor binding	mf	CK2	2
PTB domain binding	mf	CK2	2
SAM domain binding	mf	CK2	2
SNAP receptor activity	mf	CK2	2
TAP binding	mf	CK2	2
Tat protein binding	mf	CK2	2
acetyl-CoA carboxylase activity	mf	CK2	2
acid-thiol ligase activity	mf	CK2	2
adenylate cyclase activity	mf	CK2	2
alpha-catenin binding	mf	CK2	2
aryl hydrocarbon receptor activity	mf	CK2	2
aryl hydrocarbon receptor binding	mf	CK2	2
bHLH transcription factor binding	mf	CK2	2
carboxylic acid binding	mf	CK2	2
channel localizer activity	mf	CK2	2
chaperone activator activity	mf	CK2	2
coenzyme binding	mf	CK2	2
cyclin-dependent protein kinase activating kinase activity	mf	CK2	2
demethylase activity	mf	CK2	2
dopamine binding	mf	CK2	2
dopamine receptor activity	mf	CK2	2
drug binding	mf	CK2	2
epsilon hydroxylase activity	mf	CK2	2
fatty acid binding	mf	CK2	2
granulocyte colony-stimulating factor binding	mf	CK2	2
guanylate cyclase activity	mf	CK2	2
heme binding	mf	CK2	2
histone demethylase activity	mf	CK2	2
inositol-3-phosphate synthase activity	mf	CK2	2
interferon binding	mf	CK2	2
intramolecular lyase activity	mf	CK2	2
isoprenoid binding	mf	CK2	2
ligase activity, forming carbon-carbon bonds	mf	CK2	2
lipoate-protein ligase activity	mf	CK2	2
magnesium ion binding	mf	CK2	2
metal chelating activity	mf	CK2	2
neuropeptide binding	mf	CK2	2
neuropeptide receptor activity	mf	CK2	2
neurotrophin binding	mf	CK2	2
p53 binding	mf	CK2	2
phosphatase inhibitor activity	mf	CK2	2
poly-glutamine tract binding	mf	CK2	2
protein binding	mf	CK2	2
protein kinase activator activity	mf	CK2	2
retinoid binding	mf	CK2	2
retinol binding	mf	CK2	2
ribosome binding	mf	CK2	2
semaphorin receptor binding	mf	CK2	2
sigma factor activity	mf	CK2	2
signal recognition particle binding	mf	CK2	2
signal sequence binding	mf	CK2	2
site-specific recombinase activity	mf	CK2	2
soluble NSF attachment protein activity	mf	CK2	2
steroid dehydrogenase activity	mf	CK2	2
sterol binding	mf	CK2	2
sterol sensor activity	mf	CK2	2
sulfonylurea receptor activity	mf	CK2	2
sulfonylurea receptor binding	mf	CK2	2
tau protein binding	mf	CK2	2
tetrapyrrole binding	mf	CK2	2
transcription initiation factor activity	mf	CK2	2
transition metal ion binding	mf	CK2	2
water transporter activity	mf	CK2	2
ALP binding	mf	CK2	1
ATPase binding	mf	CK2	1
Atg8 ligase activity	mf	CK2	1
CD4 receptor binding	mf	CK2	1
DNA/RNA helicase activity	mf	CK2	1
DNA bending activity	mf	CK2	1
DNA polymerase processivity factor activity	mf	CK2	1
DNA topoisomerase I binding	mf	CK2	1
FAD binding	mf	CK2	1
GTPase inhibitor activity	mf	CK2	1
GTP-dependent protein binding	mf	CK2	1
GTP cyclohydrolase I binding	mf	CK2	1
IgE binding	mf	CK2	1
LIM domain binding	mf	CK2	1
NADP binding	mf	CK2	1
N-formyl peptide receptor activity	mf	CK2	1
PH domain binding	mf	CK2	1
P-P-bond-hydrolysis-driven protein transmembrane transporter activity	mf	CK2	1
RNA cap binding	mf	CK2	1
RNA ligase activity	mf	CK2	1
TATA-binding protein binding	mf	CK2	1
TPR domain binding	mf	CK2	1
TRAIL binding	mf	CK2	1
Toll binding	mf	CK2	1
X11-like protein binding	mf	CK2	1
abscisic acid binding activity	mf	CK2	1
acrosin binding	mf	CK2	1
actinin binding	mf	CK2	1
acyl-CoA binding	mf	CK2	1
adrenocorticotropin receptor activity	mf	CK2	1
aldehyde-lyase activity	mf	CK2	1
alkali metal ion binding	mf	CK2	1
amide transporter activity	mf	CK2	1
angiotensin-converting enzyme inhibitor activity	mf	CK2	1
angiotensin receptor activity	mf	CK2	1
anion binding	mf	CK2	1
antibiotic transporter activity	mf	CK2	1
apelin receptor activity	mf	CK2	1
aspartate-tRNA ligase activity	mf	CK2	1
benzodiazepine receptor activity	mf	CK2	1
benzodiazepine receptor binding	mf	CK2	1
beta-catenin binding	mf	CK2	1
bile acid binding	mf	CK2	1
binding	mf	CK2	1
calcium oxalate binding	mf	CK2	1
cell surface binding	mf	CK2	1
chromatin binding	mf	CK2	1
cobalamin binding	mf	CK2	1
complement binding	mf	CK2	1
cyclin binding	mf	CK2	1
cyclo-ligase activity	mf	CK2	1
cystic fibrosis transmembrane conductance regulator binding	mf	CK2	1
cytochrome-c peroxidase activity	mf	CK2	1
cytosine deaminase activity	mf	CK2	1
death receptor activity	mf	CK2	1
double-stranded RNA binding	mf	CK2	1
dynein binding	mf	CK2	1
endothelin receptor activity	mf	CK2	1
extracellular matrix structural constituent	mf	CK2	1
fatty-acid ligase activity	mf	CK2	1
fibroblast growth factor binding	mf	CK2	1
glutamate receptor binding	mf	CK2	1
haptoglobin binding	mf	CK2	1
helicase activity	mf	CK2	1
hexon binding	mf	CK2	1
histamine binding	mf	CK2	1
hydrolase activity, acting on ether bonds	mf	CK2	1
immunoglobulin binding	mf	CK2	1
immunoglobulin receptor activity	mf	CK2	1
inositol 1,3,4,5 tetrakisphosphate binding	mf	CK2	1
insulin receptor binding	mf	CK2	1
integrin binding	mf	CK2	1
intercellular adhesion molecule-3 receptor binding	mf	CK2	1
interferon receptor activity	mf	CK2	1
interleukin binding	mf	CK2	1
interleukin receptor activity	mf	CK2	1
intramolecular oxidoreductase activity, interconverting aldoses and ketoses	mf	CK2	1
intramolecular oxidoreductase activity, interconverting keto- and enol-groups	mf	CK2	1
intramolecular oxidoreductase activity, transposing S-S bonds	mf	CK2	1
intramolecular transferase activity, phosphotransferases	mf	CK2	1
intramolecular transferase activity	mf	CK2	1
ligand-dependent nuclear receptor activity	mf	CK2	1
lipase activator activity	mf	CK2	1
lipase inhibitor activity	mf	CK2	1
melanocortin receptor activity	mf	CK2	1
methionine-tRNA ligase activity	mf	CK2	1
miRNA binding	mf	CK2	1
monocarboxylic acid binding	mf	CK2	1
nebulette binding	mf	CK2	1
neurotrophin receptor activity	mf	CK2	1
nitric-oxide synthase regulator activity	mf	CK2	1
nucleoside binding	mf	CK2	1
nutrient reservoir activity	mf	CK2	1
opioid receptor activity	mf	CK2	1
oxidoreductase activity, acting on CH or CH2 groups	mf	CK2	1
oxidoreductase activity, acting on other nitrogenous compounds as donors	mf	CK2	1
oxidoreductase activity, acting on sulfur group of donors	mf	CK2	1
oxygen sensor activity	mf	CK2	1
pattern recognition receptor activity	mf	CK2	1
peroxisome proliferator activated receptor binding	mf	CK2	1
phorbol ester receptor activity	mf	CK2	1
phosphatidylinositol 3-phosphate binding	mf	CK2	1
phosphatidylinositol binding	mf	CK2	1
phosphoglucomutase activity	mf	CK2	1
phospholipase inhibitor activity	mf	CK2	1
phosphorylase kinase regulator activity	mf	CK2	1
phosphothreonine binding	mf	CK2	1
phosphotyrosine binding	mf	CK2	1
phthalate binding	mf	CK2	1
polyketide synthase activity	mf	CK2	1
prostaglandin-E synthase activity	mf	CK2	1
proteasome activator activity	mf	CK2	1
proteinase activated receptor activity	mf	CK2	1
protein complex scaffold	mf	CK2	1
protein heterodimerization activity	mf	CK2	1
protein kinase A binding	mf	CK2	1
protein regulator activity	mf	CK2	1
pyrimidine binding	mf	CK2	1
receptor antagonist activity	mf	CK2	1
semaphorin receptor activity	mf	CK2	1
single-stranded RNA binding	mf	CK2	1
small GTPase regulator activity	mf	CK2	1
smoothened binding	mf	CK2	1
snRNA binding	mf	CK2	1
sulfate binding	mf	CK2	1
syntaxin-1 binding	mf	CK2	1
syntaxin binding	mf	CK2	1
thiocyanate isomerase activity	mf	CK2	1
threonine-tRNA ligase activity	mf	CK2	1
thyroid hormone receptor binding	mf	CK2	1
toxin transporter activity	mf	CK2	1
transferrin transmembrane transporter activity	mf	CK2	1
translation regulator activity	mf	CK2	1
translation repressor activity	mf	CK2	1
transposase activity	mf	CK2	1
troponin I binding	mf	CK2	1
type I interferon binding	mf	CK2	1
tyrosine-based site-specific recombinase activity	mf	CK2	1
ubiquitin conjugating enzyme binding	mf	CK2	1
valine-tRNA ligase activity	mf	CK2	1
very-low-density lipoprotein binding	mf	CK2	1
metal cluster binding	mf	CK2	1

## Sheet: CK2 complexes
#CORUM database biological complex data for CSNK2A1
ComplexID	ComplexName	Organism	Synonyms	Cell line	subunits(UniProt IDs)	subunits(Entrez IDs)	Protein complex purification method	GO ID	GO description	FunCat ID	FunCat description	Disease comment	Subunits comment	PubMed ID	SWISSPROT organism	subunits(Gene name)	Complex comment	subunits(Protein name)
454	MKP3-CK2alpha complex	Mouse	None	None	Q60737;Q9DBB1	12995;67603	MI:0019- coimmunoprecipitation; MI:0018- two hybrid	GO:0030234;GO:0050790;GO:0035556;GO:0030182;GO:0007420	enzyme regulator activity;regulation of catalytic activity;intracellular signal transduction;neuron differentiation;brain development	18.02.01;30.01;30.01.05.01;43.03.13;47.03.01.01.01	enzymatic activity regulation / enzyme regulator;cellular signalling;protein kinase;neuron;brain	None	None	15284227	Mus musculus;Mus musculus	Csnk2a1;Dusp6	This complex can include ERK2 protein. CK2 can selectively phosphorylate MKP3, suggesting cross-regulation between CK2alpha and MKP3, as well as a modulation of ERK2-MAPK signaling by CK2alpha via MKP3.	Casein kinase II subunit alpha;Dual specificity protein phosphatase 6
938	FACT complex, UV-activated	Human	p53 Ser-392 kinase complex	None	P19784;P67870;P68400;Q08945;Q9Y5B9	1459;1460;1457;6749;11198	MI:0071- molecular sieving	GO:0006794;GO:0006796;GO:0006468;GO:0006470;GO:0046777;GO:0005515;GO:0051098;GO:0050789;GO:0006974;GO:0009314;GO:0005634	phosphorus utilization;phosphate-containing compound metabolic process;protein phosphorylation;protein dephosphorylation;protein autophosphorylation;protein binding;regulation of binding;regulation of biological process;cellular response to DNA damage stimulus;response to radiation;nucleus	01.04;14.07.03;16.01;18.01.07;18.01;18.02;18.02.10;32.01.09;32.01.13;70.10	phosphate metabolism;modification by phosphorylation, dephosphorylation, autophosphorylation;protein binding;regulation by binding / dissociation;regulation by ;regulation of protein activity;regulation of channel activity;DNA damage response;electromagnetic waves stress response (e.g. UV, X-ray);nucleus	None	None	11239457	Homo sapiens;Homo sapiens;Homo sapiens;Homo sapiens;Homo sapiens	CSNK2A2;CSNK2B;CSNK2A1;SSRP1;SUPT16H	In vitro studies show that FACT alters the specificity of CK2 in the complex such that it selectively phosphorylates p53. Phosphorylation by the kinase complex enhances p53 activity.	Casein kinase II subunit alpha'''', ;Casein kinase II subunit beta;Casein kinase II subunit alpha;FACT complex subunit SSRP1;FACT complex subunit SPT16
2719	Casein kinase II-HMG1 complex	Human	FCP1-specific kinase complex	None	P09429;P19784;P67870;P68400	3146;1459;1460;1457	MI:0029- cosedimentation through density gradients	GO:0006794;GO:0006796;GO:0006468;GO:0006470;GO:0046777;GO:0006464;GO:0030234;GO:0050790	phosphorus utilization;phosphate-containing compound metabolic process;protein phosphorylation;protein dephosphorylation;protein autophosphorylation;cellular protein modification process;enzyme regulator activity;regulation of catalytic activity	01.04;14.07.03;14;14.07;18.01.01;18.02.01	phosphate metabolism;modification by phosphorylation, dephosphorylation, autophosphorylation;PROTEIN FATE (folding, modification, destination);protein modification;regulation by modification;enzymatic activity regulation / enzyme regulator	None	None	12591939	Homo sapiens;Homo sapiens;Homo sapiens;Homo sapiens	HMGB1;CSNK2A2;CSNK2B;CSNK2A1	CK2 is comprised of the subunits CK2alpha , CK2alpha ', and CK2beta , and the differences in FCP1 kinase activity among the elution fractions reflect a dose-dependent effect related to the amount of CK2 present but do not depend on the presence of HMG1.	High mobility group protein B1;Casein kinase II subunit alpha'''', ;Casein kinase II subunit beta;Casein kinase II subunit alpha
2720	Casein kinase II complex	Human	CK2 complex; FCP1-specific kinase complex	None	P19784;P67870;P68400	1459;1460;1457	MI:0029- cosedimentation through density gradients	GO:0006794;GO:0006796;GO:0006468;GO:0006470;GO:0046777;GO:0006464;GO:0030234;GO:0050790	phosphorus utilization;phosphate-containing compound metabolic process;protein phosphorylation;protein dephosphorylation;protein autophosphorylation;cellular protein modification process;enzyme regulator activity;regulation of catalytic activity	01.04;14.07.03;14;14.07;18.01.01;18.02.01	phosphate metabolism;modification by phosphorylation, dephosphorylation, autophosphorylation;PROTEIN FATE (folding, modification, destination);protein modification;regulation by modification;enzymatic activity regulation / enzyme regulator	None	None	12591939	Homo sapiens;Homo sapiens;Homo sapiens	CSNK2A2;CSNK2B;CSNK2A1	CK2 phosphorylates FCP1 and RAP74.	Casein kinase II subunit alpha'''', ;Casein kinase II subunit beta;Casein kinase II subunit alpha
5216	Casein kinase II (beta-dimer, alpha-dimer)	Bovine	None	None	P67868;P68399	539235;282419	MI:0019- coimmunoprecipitation	GO:0006468;GO:0006470;GO:0046777;GO:0016055	protein phosphorylation;protein dephosphorylation;protein autophosphorylation;Wnt signaling pathway	14.07.03;30.05.02.20	modification by phosphorylation, dephosphorylation, autophosphorylation;Wnt signalling pathway	None	None	7768894	Bos taurus;Bos taurus	CSNK2B;CSNK2A1	None	Casein kinase II subunit beta;Casein kinase II subunit alpha
5218	Casein kinase II (beta-dimer, alpha, alpha')	Bovine	None	None	P20427;P67868;P68399	282420;539235;282419	MI:0019- coimmunoprecipitation	GO:0006468;GO:0006470;GO:0046777;GO:0016055	protein phosphorylation;protein dephosphorylation;protein autophosphorylation;Wnt signaling pathway	14.07.03;30.05.02.20	modification by phosphorylation, dephosphorylation, autophosphorylation;Wnt signalling pathway	None	None	7768894	Bos taurus;Bos taurus;Bos taurus	CSNK2A2;CSNK2B;CSNK2A1	None	Casein kinase II subunit alpha'''', ;Casein kinase II subunit beta;Casein kinase II subunit alpha
5224	Casein kinase II (beta-dimer, alpha, alpha')	Human	None	None	P19784;P67870;P68400	1459;1460;1457	MI:0018- two hybrid	GO:0006468;GO:0006470;GO:0046777;GO:0016055	protein phosphorylation;protein dephosphorylation;protein autophosphorylation;Wnt signaling pathway	14.07.03;30.05.02.20	modification by phosphorylation, dephosphorylation, autophosphorylation;Wnt signalling pathway	None	None	7768894	Homo sapiens;Homo sapiens;Homo sapiens	CSNK2A2;CSNK2B;CSNK2A1	None	Casein kinase II subunit alpha'''', ;Casein kinase II subunit beta;Casein kinase II subunit alpha
5225	Casein kinase II (beta-dimer, alpha-dimer)	Human	None	None	P67870;P68400	1460;1457	MI:0018- two hybrid	GO:0006468;GO:0006470;GO:0046777;GO:0016055	protein phosphorylation;protein dephosphorylation;protein autophosphorylation;Wnt signaling pathway	14.07.03;30.05.02.20	modification by phosphorylation, dephosphorylation, autophosphorylation;Wnt signalling pathway	None	None	7768894	Homo sapiens;Homo sapiens	CSNK2B;CSNK2A1	None	Casein kinase II subunit beta;Casein kinase II subunit alpha
5910	Ksr1-CK2 complex	Mouse	None	None	O54833;P67871;Q60737;Q61097	13000;13001;12995;16706	MI:0006- anti bait coimmunoprecipitation	GO:0006468;GO:0006470;GO:0046777;GO:0000165;GO:0005886;GO:9999984	protein phosphorylation;protein dephosphorylation;protein autophosphorylation;MAPK cascade;plasma membrane;no GO term corresponding to 77.03.01.01.01	14.07.03;30.01.05.01.03;70.02;70.02.01;77.03.01.01.01	modification by phosphorylation, dephosphorylation, autophosphorylation;MAPKKK cascade;eukaryotic plasma membrane / membrane attached;eukaryotic intracellular plasma membrane;brain	None	None	17174095	Mus musculus;Mus musculus;Mus musculus;Mus musculus	Csnk2a2;Csnk2b;Csnk2a1;Ksr1	The authors showed that binding of the CK2 subunits to Ksr1 was found to be constitutive and did not change with growth-factor treatment. The results identify CK2 as a novel component of the KSR1 scaffolding complex that facilitates ERK cascade signaling by functioning as a Raf family N-Region kinase.	Casein kinase II subunit alpha'''', ;Casein kinase II subunit beta;Casein kinase II subunit alpha;Kinase suppressor of Ras 1
5936	Ksr1-CK2-MEK-14-3-3 complex, PDGF treated	Mouse	None	NIH3T3 cells	O54833;P31938;P61982;P62259;P63101;P67871;P68254;P68510;Q60737;Q61097;Q63932;Q9CQV8	13000;26395;22628;22627;22631;13001;22630;22629;12995;16706;26396;54401	MI:0007- anti tag coimmunoprecipitation	GO:0006468;GO:0006470;GO:0046777;GO:0000165;GO:0005886;GO:9999984	protein phosphorylation;protein dephosphorylation;protein autophosphorylation;MAPK cascade;plasma membrane;no GO term corresponding to 77.03.01.01.01	14.07.03;30.01.05.01.03;70.02;70.02.01;77.03.01.01.01	modification by phosphorylation, dephosphorylation, autophosphorylation;MAPKKK cascade;eukaryotic plasma membrane / membrane attached;eukaryotic intracellular plasma membrane;brain	None	None	17174095	Mus musculus;Mus musculus;Mus musculus;Mus musculus;Mus musculus;Mus musculus;Mus musculus;Mus musculus;Mus musculus;Mus musculus;Mus musculus;Mus musculus	Csnk2a2;Map2k1;Ywhag;Ywhae;Ywhaz;Csnk2b;Ywhaq;Ywhah;Csnk2a1;Ksr1;Map2k2;Ywhab	The authors showed that mutation of lysine 360 and arginine 363 to either alanine residues (KR/AA) or to glutamine and glycine residues KR/QG (as found in the C-Raf C1 domain) abolished CK2 binding but had no effect on the association of MEK and 14-3-3, proteins that bind to sites outside the C1 domain.	Casein kinase II subunit alpha'''', ;Dual specificity mitogen-activated protein kinase kinase 1, ;14-3-3 protein gamma;14-3-3 protein epsilon;14-3-3 protein zeta/delta;Casein kinase II subunit beta;14-3-3 protein theta;14-3-3 protein eta;Casein kinase II subunit alpha;Kinase suppressor of Ras 1;Dual specificity mitogen-activated protein kinase kinase 2;14-3-3 protein beta/alpha
#CORUM database biological complex data for CSNK2A2
ComplexID	ComplexName	Organism	Synonyms	Cell line	subunits(UniProt IDs)	subunits(Entrez IDs)	Protein complex purification method	GO ID	GO description	FunCat ID	FunCat description	Complex comment	Subunits comment	PubMed ID	subunits(Protein name)	SWISSPROT organism	subunits(Gene name)	Disease comment
938	FACT complex, UV-activated	Human	p53 Ser-392 kinase complex	None	P19784;P67870;P68400;Q08945;Q9Y5B9	1459;1460;1457;6749;11198	MI:0071- molecular sieving	GO:0006794;GO:0006796;GO:0006468;GO:0006470;GO:0046777;GO:0005515;GO:0051098;GO:0050789;GO:0006974;GO:0009314;GO:0005634	phosphorus utilization;phosphate-containing compound metabolic process;protein phosphorylation;protein dephosphorylation;protein autophosphorylation;protein binding;regulation of binding;regulation of biological process;cellular response to DNA damage stimulus;response to radiation;nucleus	01.04;14.07.03;16.01;18.01.07;18.01;18.02;18.02.10;32.01.09;32.01.13;70.10	phosphate metabolism;modification by phosphorylation, dephosphorylation, autophosphorylation;protein binding;regulation by binding / dissociation;regulation by ;regulation of protein activity;regulation of channel activity;DNA damage response;electromagnetic waves stress response (e.g. UV, X-ray);nucleus	In vitro studies show that FACT alters the specificity of CK2 in the complex such that it selectively phosphorylates p53. Phosphorylation by the kinase complex enhances p53 activity.	None	11239457	Casein kinase II subunit alpha'''', ;Casein kinase II subunit beta;Casein kinase II subunit alpha;FACT complex subunit SSRP1;FACT complex subunit SPT16	Homo sapiens;Homo sapiens;Homo sapiens;Homo sapiens;Homo sapiens	CSNK2A2;CSNK2B;CSNK2A1;SSRP1;SUPT16H	None
2719	Casein kinase II-HMG1 complex	Human	FCP1-specific kinase complex	None	P09429;P19784;P67870;P68400	3146;1459;1460;1457	MI:0029- cosedimentation through density gradients	GO:0006794;GO:0006796;GO:0006468;GO:0006470;GO:0046777;GO:0006464;GO:0030234;GO:0050790	phosphorus utilization;phosphate-containing compound metabolic process;protein phosphorylation;protein dephosphorylation;protein autophosphorylation;cellular protein modification process;enzyme regulator activity;regulation of catalytic activity	01.04;14.07.03;14;14.07;18.01.01;18.02.01	phosphate metabolism;modification by phosphorylation, dephosphorylation, autophosphorylation;PROTEIN FATE (folding, modification, destination);protein modification;regulation by modification;enzymatic activity regulation / enzyme regulator	CK2 is comprised of the subunits CK2alpha , CK2alpha ', and CK2beta , and the differences in FCP1 kinase activity among the elution fractions reflect a dose-dependent effect related to the amount of CK2 present but do not depend on the presence of HMG1.	None	12591939	High mobility group protein B1;Casein kinase II subunit alpha'''', ;Casein kinase II subunit beta;Casein kinase II subunit alpha	Homo sapiens;Homo sapiens;Homo sapiens;Homo sapiens	HMGB1;CSNK2A2;CSNK2B;CSNK2A1	None
2720	Casein kinase II complex	Human	CK2 complex; FCP1-specific kinase complex	None	P19784;P67870;P68400	1459;1460;1457	MI:0029- cosedimentation through density gradients	GO:0006794;GO:0006796;GO:0006468;GO:0006470;GO:0046777;GO:0006464;GO:0030234;GO:0050790	phosphorus utilization;phosphate-containing compound metabolic process;protein phosphorylation;protein dephosphorylation;protein autophosphorylation;cellular protein modification process;enzyme regulator activity;regulation of catalytic activity	01.04;14.07.03;14;14.07;18.01.01;18.02.01	phosphate metabolism;modification by phosphorylation, dephosphorylation, autophosphorylation;PROTEIN FATE (folding, modification, destination);protein modification;regulation by modification;enzymatic activity regulation / enzyme regulator	CK2 phosphorylates FCP1 and RAP74.	None	12591939	Casein kinase II subunit alpha'''', ;Casein kinase II subunit beta;Casein kinase II subunit alpha	Homo sapiens;Homo sapiens;Homo sapiens	CSNK2A2;CSNK2B;CSNK2A1	None
5218	Casein kinase II (beta-dimer, alpha, alpha')	Bovine	None	None	P20427;P67868;P68399	282420;539235;282419	MI:0019- coimmunoprecipitation	GO:0006468;GO:0006470;GO:0046777;GO:0016055	protein phosphorylation;protein dephosphorylation;protein autophosphorylation;Wnt signaling pathway	14.07.03;30.05.02.20	modification by phosphorylation, dephosphorylation, autophosphorylation;Wnt signalling pathway	None	None	7768894	Casein kinase II subunit alpha'''', ;Casein kinase II subunit beta;Casein kinase II subunit alpha	Bos taurus;Bos taurus;Bos taurus	CSNK2A2;CSNK2B;CSNK2A1	None
5219	Casein kinase II (beta-dimer, alpha'-dimer)	Bovine	None	None	P20427;P67868	282420;539235	MI:0019- coimmunoprecipitation	GO:0006468;GO:0006470;GO:0046777;GO:0016055	protein phosphorylation;protein dephosphorylation;protein autophosphorylation;Wnt signaling pathway	14.07.03;30.05.02.20	modification by phosphorylation, dephosphorylation, autophosphorylation;Wnt signalling pathway	None	None	7768894	Casein kinase II subunit alpha'''', ;Casein kinase II subunit beta	Bos taurus;Bos taurus	CSNK2A2;CSNK2B	None
5223	Casein kinase II (beta-dimer, alpha'-dimer)	Human	None	None	P19784;P67870	1459;1460	MI:0018- two hybrid	GO:0006468;GO:0006470;GO:0046777;GO:0016055	protein phosphorylation;protein dephosphorylation;protein autophosphorylation;Wnt signaling pathway	14.07.03;30.05.02.20	modification by phosphorylation, dephosphorylation, autophosphorylation;Wnt signalling pathway	None	None	7768894	Casein kinase II subunit alpha'''', ;Casein kinase II subunit beta	Homo sapiens;Homo sapiens	CSNK2A2;CSNK2B	None
5224	Casein kinase II (beta-dimer, alpha, alpha')	Human	None	None	P19784;P67870;P68400	1459;1460;1457	MI:0018- two hybrid	GO:0006468;GO:0006470;GO:0046777;GO:0016055	protein phosphorylation;protein dephosphorylation;protein autophosphorylation;Wnt signaling pathway	14.07.03;30.05.02.20	modification by phosphorylation, dephosphorylation, autophosphorylation;Wnt signalling pathway	None	None	7768894	Casein kinase II subunit alpha'''', ;Casein kinase II subunit beta;Casein kinase II subunit alpha	Homo sapiens;Homo sapiens;Homo sapiens	CSNK2A2;CSNK2B;CSNK2A1	None
5910	Ksr1-CK2 complex	Mouse	None	None	O54833;P67871;Q60737;Q61097	13000;13001;12995;16706	MI:0006- anti bait coimmunoprecipitation	GO:0006468;GO:0006470;GO:0046777;GO:0000165;GO:0005886;GO:9999984	protein phosphorylation;protein dephosphorylation;protein autophosphorylation;MAPK cascade;plasma membrane;no GO term corresponding to 77.03.01.01.01	14.07.03;30.01.05.01.03;70.02;70.02.01;77.03.01.01.01	modification by phosphorylation, dephosphorylation, autophosphorylation;MAPKKK cascade;eukaryotic plasma membrane / membrane attached;eukaryotic intracellular plasma membrane;brain	The authors showed that binding of the CK2 subunits to Ksr1 was found to be constitutive and did not change with growth-factor treatment. The results identify CK2 as a novel component of the KSR1 scaffolding complex that facilitates ERK cascade signaling by functioning as a Raf family N-Region kinase.	None	17174095	Casein kinase II subunit alpha'''', ;Casein kinase II subunit beta;Casein kinase II subunit alpha;Kinase suppressor of Ras 1	Mus musculus;Mus musculus;Mus musculus;Mus musculus	Csnk2a2;Csnk2b;Csnk2a1;Ksr1	None
5936	Ksr1-CK2-MEK-14-3-3 complex, PDGF treated	Mouse	None	NIH3T3 cells	O54833;P31938;P61982;P62259;P63101;P67871;P68254;P68510;Q60737;Q61097;Q63932;Q9CQV8	13000;26395;22628;22627;22631;13001;22630;22629;12995;16706;26396;54401	MI:0007- anti tag coimmunoprecipitation	GO:0006468;GO:0006470;GO:0046777;GO:0000165;GO:0005886;GO:9999984	protein phosphorylation;protein dephosphorylation;protein autophosphorylation;MAPK cascade;plasma membrane;no GO term corresponding to 77.03.01.01.01	14.07.03;30.01.05.01.03;70.02;70.02.01;77.03.01.01.01	modification by phosphorylation, dephosphorylation, autophosphorylation;MAPKKK cascade;eukaryotic plasma membrane / membrane attached;eukaryotic intracellular plasma membrane;brain	The authors showed that mutation of lysine 360 and arginine 363 to either alanine residues (KR/AA) or to glutamine and glycine residues KR/QG (as found in the C-Raf C1 domain) abolished CK2 binding but had no effect on the association of MEK and 14-3-3, proteins that bind to sites outside the C1 domain.	None	17174095	Casein kinase II subunit alpha'''', ;Dual specificity mitogen-activated protein kinase kinase 1, ;14-3-3 protein gamma;14-3-3 protein epsilon;14-3-3 protein zeta/delta;Casein kinase II subunit beta;14-3-3 protein theta;14-3-3 protein eta;Casein kinase II subunit alpha;Kinase suppressor of Ras 1;Dual specificity mitogen-activated protein kinase kinase 2;14-3-3 protein beta/alpha	Mus musculus;Mus musculus;Mus musculus;Mus musculus;Mus musculus;Mus musculus;Mus musculus;Mus musculus;Mus musculus;Mus musculus;Mus musculus;Mus musculus	Csnk2a2;Map2k1;Ywhag;Ywhae;Ywhaz;Csnk2b;Ywhaq;Ywhah;Csnk2a1;Ksr1;Map2k2;Ywhab	None
#CORUM database biological complex data for CSNK2B
ComplexID	ComplexName	Organism	Synonyms	Cell line	subunits(UniProt IDs)	subunits(Entrez IDs)	Protein complex purification method	GO ID	GO description	FunCat ID	FunCat description	Complex comment	Disease comment	SWISSPROT organism	Subunits comment	subunits(Gene name)	subunits(Protein name)	PubMed ID
938	FACT complex, UV-activated	Human	p53 Ser-392 kinase complex	None	P19784;P67870;P68400;Q08945;Q9Y5B9	1459;1460;1457;6749;11198	MI:0071- molecular sieving	GO:0006794;GO:0006796;GO:0006468;GO:0006470;GO:0046777;GO:0005515;GO:0051098;GO:0050789;GO:0006974;GO:0009314;GO:0005634	phosphorus utilization;phosphate-containing compound metabolic process;protein phosphorylation;protein dephosphorylation;protein autophosphorylation;protein binding;regulation of binding;regulation of biological process;cellular response to DNA damage stimulus;response to radiation;nucleus	01.04;14.07.03;16.01;18.01.07;18.01;18.02;18.02.10;32.01.09;32.01.13;70.10	phosphate metabolism;modification by phosphorylation, dephosphorylation, autophosphorylation;protein binding;regulation by binding / dissociation;regulation by ;regulation of protein activity;regulation of channel activity;DNA damage response;electromagnetic waves stress response (e.g. UV, X-ray);nucleus	In vitro studies show that FACT alters the specificity of CK2 in the complex such that it selectively phosphorylates p53. Phosphorylation by the kinase complex enhances p53 activity.	None	Homo sapiens;Homo sapiens;Homo sapiens;Homo sapiens;Homo sapiens	None	CSNK2A2;CSNK2B;CSNK2A1;SSRP1;SUPT16H	Casein kinase II subunit alpha'''', ;Casein kinase II subunit beta;Casein kinase II subunit alpha;FACT complex subunit SSRP1;FACT complex subunit SPT16	11239457
2719	Casein kinase II-HMG1 complex	Human	FCP1-specific kinase complex	None	P09429;P19784;P67870;P68400	3146;1459;1460;1457	MI:0029- cosedimentation through density gradients	GO:0006794;GO:0006796;GO:0006468;GO:0006470;GO:0046777;GO:0006464;GO:0030234;GO:0050790	phosphorus utilization;phosphate-containing compound metabolic process;protein phosphorylation;protein dephosphorylation;protein autophosphorylation;cellular protein modification process;enzyme regulator activity;regulation of catalytic activity	01.04;14.07.03;14;14.07;18.01.01;18.02.01	phosphate metabolism;modification by phosphorylation, dephosphorylation, autophosphorylation;PROTEIN FATE (folding, modification, destination);protein modification;regulation by modification;enzymatic activity regulation / enzyme regulator	CK2 is comprised of the subunits CK2alpha , CK2alpha ', and CK2beta , and the differences in FCP1 kinase activity among the elution fractions reflect a dose-dependent effect related to the amount of CK2 present but do not depend on the presence of HMG1.	None	Homo sapiens;Homo sapiens;Homo sapiens;Homo sapiens	None	HMGB1;CSNK2A2;CSNK2B;CSNK2A1	High mobility group protein B1;Casein kinase II subunit alpha'''', ;Casein kinase II subunit beta;Casein kinase II subunit alpha	12591939
2720	Casein kinase II complex	Human	CK2 complex; FCP1-specific kinase complex	None	P19784;P67870;P68400	1459;1460;1457	MI:0029- cosedimentation through density gradients	GO:0006794;GO:0006796;GO:0006468;GO:0006470;GO:0046777;GO:0006464;GO:0030234;GO:0050790	phosphorus utilization;phosphate-containing compound metabolic process;protein phosphorylation;protein dephosphorylation;protein autophosphorylation;cellular protein modification process;enzyme regulator activity;regulation of catalytic activity	01.04;14.07.03;14;14.07;18.01.01;18.02.01	phosphate metabolism;modification by phosphorylation, dephosphorylation, autophosphorylation;PROTEIN FATE (folding, modification, destination);protein modification;regulation by modification;enzymatic activity regulation / enzyme regulator	CK2 phosphorylates FCP1 and RAP74.	None	Homo sapiens;Homo sapiens;Homo sapiens	None	CSNK2A2;CSNK2B;CSNK2A1	Casein kinase II subunit alpha'''', ;Casein kinase II subunit beta;Casein kinase II subunit alpha	12591939
3558	Fgf2-Ck2 complex	Mouse	None	None	P15655;P67871	14173;13001	MI:0019- coimmunoprecipitation	GO:0000082;GO:0006468;GO:0006470;GO:0046777;GO:0005634	G1/S transition of mitotic cell cycle;protein phosphorylation;protein dephosphorylation;protein autophosphorylation;nucleus	10.03.01.01.03;14.07.03;70.10	G1/S transition of mitotic cell cycle;modification by phosphorylation, dephosphorylation, autophosphorylation;nucleus	None	None	Mus musculus;Mus musculus	None	Fgf2;Csnk2b	Heparin-binding growth factor 2;Casein kinase II subunit beta	10657989
3559	Fgf2-Ck2 complex	Mouse	None	None	P15655;P67871	14173;13001	MI:0004- affinity chromatography technologies	GO:0000082;GO:0006468;GO:0006470;GO:0046777;GO:0005634	G1/S transition of mitotic cell cycle;protein phosphorylation;protein dephosphorylation;protein autophosphorylation;nucleus	10.03.01.01.03;14.07.03;70.10	G1/S transition of mitotic cell cycle;modification by phosphorylation, dephosphorylation, autophosphorylation;nucleus	None	None	Mus musculus;Mus musculus	None	Fgf2;Csnk2b	Heparin-binding growth factor 2;Casein kinase II subunit beta	15879597
5216	Casein kinase II (beta-dimer, alpha-dimer)	Bovine	None	None	P67868;P68399	539235;282419	MI:0019- coimmunoprecipitation	GO:0006468;GO:0006470;GO:0046777;GO:0016055	protein phosphorylation;protein dephosphorylation;protein autophosphorylation;Wnt signaling pathway	14.07.03;30.05.02.20	modification by phosphorylation, dephosphorylation, autophosphorylation;Wnt signalling pathway	None	None	Bos taurus;Bos taurus	None	CSNK2B;CSNK2A1	Casein kinase II subunit beta;Casein kinase II subunit alpha	7768894
5218	Casein kinase II (beta-dimer, alpha, alpha')	Bovine	None	None	P20427;P67868;P68399	282420;539235;282419	MI:0019- coimmunoprecipitation	GO:0006468;GO:0006470;GO:0046777;GO:0016055	protein phosphorylation;protein dephosphorylation;protein autophosphorylation;Wnt signaling pathway	14.07.03;30.05.02.20	modification by phosphorylation, dephosphorylation, autophosphorylation;Wnt signalling pathway	None	None	Bos taurus;Bos taurus;Bos taurus	None	CSNK2A2;CSNK2B;CSNK2A1	Casein kinase II subunit alpha'''', ;Casein kinase II subunit beta;Casein kinase II subunit alpha	7768894
5219	Casein kinase II (beta-dimer, alpha'-dimer)	Bovine	None	None	P20427;P67868	282420;539235	MI:0019- coimmunoprecipitation	GO:0006468;GO:0006470;GO:0046777;GO:0016055	protein phosphorylation;protein dephosphorylation;protein autophosphorylation;Wnt signaling pathway	14.07.03;30.05.02.20	modification by phosphorylation, dephosphorylation, autophosphorylation;Wnt signalling pathway	None	None	Bos taurus;Bos taurus	None	CSNK2A2;CSNK2B	Casein kinase II subunit alpha'''', ;Casein kinase II subunit beta	7768894
5223	Casein kinase II (beta-dimer, alpha'-dimer)	Human	None	None	P19784;P67870	1459;1460	MI:0018- two hybrid	GO:0006468;GO:0006470;GO:0046777;GO:0016055	protein phosphorylation;protein dephosphorylation;protein autophosphorylation;Wnt signaling pathway	14.07.03;30.05.02.20	modification by phosphorylation, dephosphorylation, autophosphorylation;Wnt signalling pathway	None	None	Homo sapiens;Homo sapiens	None	CSNK2A2;CSNK2B	Casein kinase II subunit alpha'''', ;Casein kinase II subunit beta	7768894
5224	Casein kinase II (beta-dimer, alpha, alpha')	Human	None	None	P19784;P67870;P68400	1459;1460;1457	MI:0018- two hybrid	GO:0006468;GO:0006470;GO:0046777;GO:0016055	protein phosphorylation;protein dephosphorylation;protein autophosphorylation;Wnt signaling pathway	14.07.03;30.05.02.20	modification by phosphorylation, dephosphorylation, autophosphorylation;Wnt signalling pathway	None	None	Homo sapiens;Homo sapiens;Homo sapiens	None	CSNK2A2;CSNK2B;CSNK2A1	Casein kinase II subunit alpha'''', ;Casein kinase II subunit beta;Casein kinase II subunit alpha	7768894
5225	Casein kinase II (beta-dimer, alpha-dimer)	Human	None	None	P67870;P68400	1460;1457	MI:0018- two hybrid	GO:0006468;GO:0006470;GO:0046777;GO:0016055	protein phosphorylation;protein dephosphorylation;protein autophosphorylation;Wnt signaling pathway	14.07.03;30.05.02.20	modification by phosphorylation, dephosphorylation, autophosphorylation;Wnt signalling pathway	None	None	Homo sapiens;Homo sapiens	None	CSNK2B;CSNK2A1	Casein kinase II subunit beta;Casein kinase II subunit alpha	7768894
5910	Ksr1-CK2 complex	Mouse	None	None	O54833;P67871;Q60737;Q61097	13000;13001;12995;16706	MI:0006- anti bait coimmunoprecipitation	GO:0006468;GO:0006470;GO:0046777;GO:0000165;GO:0005886;GO:9999984	protein phosphorylation;protein dephosphorylation;protein autophosphorylation;MAPK cascade;plasma membrane;no GO term corresponding to 77.03.01.01.01	14.07.03;30.01.05.01.03;70.02;70.02.01;77.03.01.01.01	modification by phosphorylation, dephosphorylation, autophosphorylation;MAPKKK cascade;eukaryotic plasma membrane / membrane attached;eukaryotic intracellular plasma membrane;brain	The authors showed that binding of the CK2 subunits to Ksr1 was found to be constitutive and did not change with growth-factor treatment. The results identify CK2 as a novel component of the KSR1 scaffolding complex that facilitates ERK cascade signaling by functioning as a Raf family N-Region kinase.	None	Mus musculus;Mus musculus;Mus musculus;Mus musculus	None	Csnk2a2;Csnk2b;Csnk2a1;Ksr1	Casein kinase II subunit alpha'''', ;Casein kinase II subunit beta;Casein kinase II subunit alpha;Kinase suppressor of Ras 1	17174095
5936	Ksr1-CK2-MEK-14-3-3 complex, PDGF treated	Mouse	None	NIH3T3 cells	O54833;P31938;P61982;P62259;P63101;P67871;P68254;P68510;Q60737;Q61097;Q63932;Q9CQV8	13000;26395;22628;22627;22631;13001;22630;22629;12995;16706;26396;54401	MI:0007- anti tag coimmunoprecipitation	GO:0006468;GO:0006470;GO:0046777;GO:0000165;GO:0005886;GO:9999984	protein phosphorylation;protein dephosphorylation;protein autophosphorylation;MAPK cascade;plasma membrane;no GO term corresponding to 77.03.01.01.01	14.07.03;30.01.05.01.03;70.02;70.02.01;77.03.01.01.01	modification by phosphorylation, dephosphorylation, autophosphorylation;MAPKKK cascade;eukaryotic plasma membrane / membrane attached;eukaryotic intracellular plasma membrane;brain	The authors showed that mutation of lysine 360 and arginine 363 to either alanine residues (KR/AA) or to glutamine and glycine residues KR/QG (as found in the C-Raf C1 domain) abolished CK2 binding but had no effect on the association of MEK and 14-3-3, proteins that bind to sites outside the C1 domain.	None	Mus musculus;Mus musculus;Mus musculus;Mus musculus;Mus musculus;Mus musculus;Mus musculus;Mus musculus;Mus musculus;Mus musculus;Mus musculus;Mus musculus	None	Csnk2a2;Map2k1;Ywhag;Ywhae;Ywhaz;Csnk2b;Ywhaq;Ywhah;Csnk2a1;Ksr1;Map2k2;Ywhab	Casein kinase II subunit alpha'''', ;Dual specificity mitogen-activated protein kinase kinase 1, ;14-3-3 protein gamma;14-3-3 protein epsilon;14-3-3 protein zeta/delta;Casein kinase II subunit beta;14-3-3 protein theta;14-3-3 protein eta;Casein kinase II subunit alpha;Kinase suppressor of Ras 1;Dual specificity mitogen-activated protein kinase kinase 2;14-3-3 protein beta/alpha	17174095
