# Supplementary material for: Protein Kinase CK2: Intricate Relationships within Regulatory Cellular Networks
Source: Pharmaceuticals (Basel). 2017 Mar 5;10(1):27. doi: 10.3390/ph10010027 (PMC5374431; doi:10.3390/ph10010027)
Supplement: Supplementary file 1 [file pharmaceuticals-10-00027-s001.zip › Supplementary Files/Table S6.xlsx]

## Sheet: Content
Supplementary Table S6
#	Sheet	Description
1	Kinases	Regulatory kinases of CK2 interactors and substrates extracted from PhosphoSitePlus
2	Kinases, CK2 sites vicinity	Kinases that phosphorylate resides in the vicinity of CK2-phosphorylated sites. CK2 sites were retrieved for bovine CSNK2A1 (P68399), human CSNK2A1 (P68400), human CSNK2A2 (P19784), human CSNK2B (P67870), mouse CSNK2A1 (Q60737), rat CSNK2A1 (P19139).
3	PTM sites, CK2 sites vicinity	PTM sites in the vicinity of CK2-phosphorylated sites (-+7,-+36 distance window)
Resources
http://www.phosphosite.org/

## Sheet: Kinases
#Kinases that phosphorylate CK2 (CSNK2A1, CSNK2A2, CSNK2B) interactors and/or substrates, extracted from PhosphoSitePlus
name	(NODE_TYPE)
PRKACA	KINASE
CSNK1D	KINASE
CDK5	KINASE
ATM	KINASE
PDPK1	KINASE
PLK3	KINASE
EGFR	KINASE
MAPK8	KINASE
MAPK1	KINASE
GSK3B	KINASE
PRKCD	KINASE
CDK14	KINASE
MAPK3	KINASE
PRKCA	KINASE
MYLK3	KINASE
CDK2	KINASE
GSK3A	KINASE
PRKCG	KINASE
MARK3	KINASE
SGK1	KINASE
PRKCE	KINASE
PRKAA2	KINASE
MAP3K14	KINASE
PLK1	KINASE
AURKA	KINASE
AKT1	KINASE
MAPK10	KINASE
DYRK1B	KINASE
DYRK1A	KINASE
CSNK1A1	KINASE
MAPK9	KINASE
TNK2	KINASE
NEK2	KINASE
PRKD1	KINASE
MTOR	KINASE
PRKCQ	KINASE
IGF1R	KINASE
PIM1	KINASE
ATR	KINASE
PIM2	KINASE
FYN	KINASE
BRSK1	KINASE
PDGFRB	KINASE
CHUK	KINASE
MAPK11	KINASE
ROCK2	KINASE
PRKAA1	KINASE
MELK	KINASE
SIK2	KINASE
EIF2AK2	KINASE
PRKCB	KINASE
PIM3	KINASE
IRAK4	KINASE
AAK1	KINASE
AURKB	KINASE
TEC	KINASE
ROCK1	KINASE
INSR	KINASE
PKN1	KINASE
CDC7	KINASE
ULK1	KINASE
TBK1	KINASE
MAPK13	KINASE
PKN3	KINASE
CAMK2A	KINASE
CSNK1E	KINASE
TSSK4	KINASE
CDK4	KINASE
MAP3K8	KINASE
CAMK2D	KINASE
MAP3K7	KINASE
ICK	KINASE
DYRK2	KINASE
PKMYT1	KINASE
MAP3K11	KINASE
WEE2	KINASE
CDK7	KINASE
CSK	KINASE
DAPK1	KINASE
ERBB2	KINASE
FRK	KINASE
FGFR3	KINASE
PNCK	KINASE
STK11	KINASE
CDK6	KINASE
FGFR2	KINASE
LATS2	KINASE
TTK	KINASE
BRSK2	KINASE
MAP3K5	KINASE
DAPK3	KINASE
PRKCI	KINASE
ABL1	KINASE
CAMK4	KINASE
JAK2	KINASE
PIK3CG	KINASE
PDGFRA	KINASE
PRKG1	KINASE
CLK1	KINASE
FER	KINASE
CLK2	KINASE
PYV0094	KINASE
PTK2B	KINASE
TAF1	KINASE
NEK9	KINASE
CDK8	KINASE
CSNK1G1	KINASE
HIPK2	KINASE
BCR/ABL	KINASE
MAPK7	KINASE
CHEK2	KINASE
ABL2	KINASE
CDK19	KINASE
YES1	KINASE
EPHB2	KINASE
VRK1	KINASE
VRK2	KINASE
TP53RK	KINASE
NUAK1	KINASE
BTK	KINASE
JAK3	KINASE
STK17A	KINASE
GRK5	KINASE
SYK	KINASE
HCK	KINASE
GRK6	KINASE
MAPKAPK5	KINASE
CAMK2G	KINASE
LRRK2	KINASE
CAMK2B	KINASE
NEK1	KINASE
SMG1	KINASE
GRK7	KINASE
GRK1	KINASE
PRKD2	KINASE
PRKG2	KINASE
FES	KINASE
PLK2	KINASE
FGR	KINASE
AKT2	KINASE
MAPK12	KINASE
BMX	KINASE
PTK6	KINASE
OXSR1	KINASE
PAK4	KINASE
MAP3K2	KINASE
NTRK1	KINASE
LMTK2	KINASE
MAP2K4	KINASE
IKBKE	KINASE
RPS6KA4	KINASE
TGFBR2	KINASE
STK4	KINASE
EIF2AK3	KINASE
EIF2AK4	KINASE
CDK3	KINASE
EIF2AK1	KINASE
NLK	KINASE
TNIK	KINASE
PAK2	KINASE
MAP2K6	KINASE
MATK	KINASE
PIK3CA	KINASE
MAP3K6	KINASE
RET	KINASE
MAPK15	KINASE
NEK6	KINASE
ZAP70	KINASE
MAP2K3	KINASE
RAF1	KINASE
DYRK3	KINASE

## Sheet: Kinases, CK2 sites vicinity
#Kinases that phosphorylate sites in the vicinity of CK2-phosphorylated sites
#Substrates were retrieved for the following CK2 proteins: bovine CSNK2A1 (P68399), human CSNK2A1 (P68400), human CSNK2A2 (P19784), human CSNK2B (P67870), mouse CSNK2A1 (Q60737), rat CSNK2A1 (P19139).
Kinase UniProtKB ID	# of sites in -+7 sequence window	Kinase gene name	Organism
P68400	452	CSNK2A1 CK2A1	Homo sapiens (Human)
P19139	25	Csnk2a1	Rattus norvegicus (Rat)
P48729	21	CSNK1A1	Homo sapiens (Human)
P19784	19	CSNK2A2 CK2A2	Homo sapiens (Human)
P48730	13	CSNK1D HCKID	Homo sapiens (Human)
P50613	10	CDK7 CAK CAK1 CDKN7 MO15 STK1	Homo sapiens (Human)
P17252	10	PRKCA PKCA PRKACA	Homo sapiens (Human)
P53350	9	PLK1 PLK	Homo sapiens (Human)
P49841	9	GSK3B	Homo sapiens (Human)
O00311	8	CDC7 CDC7L1	Homo sapiens (Human)
P12931	8	SRC SRC1	Homo sapiens (Human)
P24941	7	CDK2 CDKN2	Homo sapiens (Human)
P27361	7	MAPK3 ERK1 PRKM3	Homo sapiens (Human)
P25098	6	GRK2 ADRBK1 BARK BARK1	Homo sapiens (Human)
Q05513	5	PRKCZ PKC2	Homo sapiens (Human)
P50750	5	CDK9 CDC2L4 TAK	Homo sapiens (Human)
P28482	5	MAPK1 ERK2 PRKM1 PRKM2	Homo sapiens (Human)
Q14164	5	IKBKE IKKE IKKI KIAA0151	Homo sapiens (Human)
Q15831	4	STK11 LKB1 PJS	Homo sapiens (Human)
O14965	4	AURKA AIK AIRK1 ARK1 AURA AYK1 BTAK IAK1 STK15 STK6	Homo sapiens (Human)
O15111	4	CHUK IKKA TCF16	Homo sapiens (Human)
P00519	4	ABL1 ABL JTK7	Homo sapiens (Human)
P43405	4	SYK	Homo sapiens (Human)
P06493	4	CDK1 CDC2 CDC28A CDKN1 P34CDC2	Homo sapiens (Human)
P33674	3	CSNK2A1	Oryctolagus cuniculus (Rabbit)
O14733	3	MAP2K7 JNKK2 MEK7 MKK7 PRKMK7 SKK4	Homo sapiens (Human)
O75582	3	RPS6KA5 MSK1	Homo sapiens (Human)
Q16539	3	MAPK14 CSBP CSBP1 CSBP2 CSPB1 MXI2 SAPK2A	Homo sapiens (Human)
O14920	3	IKBKB IKKB	Homo sapiens (Human)
P67870	3	CSNK2B CK2N G5A	Homo sapiens (Human)
Q9H4B4	3	PLK3 CNK FNK PRK	Homo sapiens (Human)
Q9NWZ3	3	IRAK4	Homo sapiens (Human)
Q60806	2	Plk3 Cnk Fnk	Mus musculus (Mouse)
P07947	2	YES1 YES	Homo sapiens (Human)
P17612	2	PRKACA PKACA	Homo sapiens (Human)
P23443	2	RPS6KB1 STK14A	Homo sapiens (Human)
P06213	2	INSR	Homo sapiens (Human)
Q15418	2	RPS6KA1 MAPKAPK1A RSK1	Homo sapiens (Human)
P06239	2	LCK	Homo sapiens (Human)
P51812	2	RPS6KA3 ISPK1 MAPKAPK1B RSK2	Homo sapiens (Human)
P68399	2	CSNK2A1 CK2A1	Bos taurus (Bovine)
Q9UQM7	2	CAMK2A CAMKA KIAA0968	Homo sapiens (Human)
Q99558	2	MAP3K14 NIK	Homo sapiens (Human)
Q02156	2	PRKCE PKCE	Homo sapiens (Human)
Q60737	2	Csnk2a1 Ckiia	Mus musculus (Mouse)
P06241	2	FYN	Homo sapiens (Human)
P31749	2	AKT1 PKB RAC	Homo sapiens (Human)
P34947	1	GRK5 GPRK5	Homo sapiens (Human)
P25911	1	Lyn	Mus musculus (Mouse)
P53351	1	Plk2 Snk	Mus musculus (Mouse)
O60285	1	NUAK1 ARK5 KIAA0537 OMPHK1	Homo sapiens (Human)
P36897	1	TGFBR1 ALK5 SKR4	Homo sapiens (Human)
P49674	1	CSNK1E	Homo sapiens (Human)
P19525	1	EIF2AK2 PKR PRKR	Homo sapiens (Human)
P05480	1	Src	Mus musculus (Mouse)
P07948	1	LYN JTK8	Homo sapiens (Human)
O00141	1	SGK1 SGK	Homo sapiens (Human)
O14757	1	CHEK1 CHK1	Homo sapiens (Human)
P48736	1	PIK3CG	Homo sapiens (Human)
Q13233	1	MAP3K1 MAPKKK1 MEKK MEKK1	Homo sapiens (Human)
P00517	1	PRKACA	Bos taurus (Bovine)
Q13315	1	ATM	Homo sapiens (Human)
Q9BUB5	1	MKNK1 MNK1	Homo sapiens (Human)
P45983	1	MAPK8 JNK1 PRKM8 SAPK1 SAPK1C	Homo sapiens (Human)
Q16566	1	CAMK4 CAMK CAMK-GR CAMKIV	Homo sapiens (Human)
Q14289	1	PTK2B FAK2 PYK2 RAFTK	Homo sapiens (Human)
P30291	1	WEE1	Homo sapiens (Human)
P42336	1	PIK3CA	Homo sapiens (Human)
P97633	1	Csnk1a1	Rattus norvegicus (Rat)
P11309	1	PIM1	Homo sapiens (Human)
P31751	1	AKT2	Homo sapiens (Human)
Q13535	1	ATR FRP1	Homo sapiens (Human)
Q96GD4	1	AURKB AIK2 AIM1 AIRK2 ARK2 STK1 STK12 STK5	Homo sapiens (Human)
Q9HCP0	1	CSNK1G1	Homo sapiens (Human)
Q15139	1	PRKD1 PKD PKD1 PRKCM	Homo sapiens (Human)
P00520	1	Abl1 Abl	Mus musculus (Mouse)
O94921	1	CDK14 KIAA0834 PFTK1	Homo sapiens (Human)
Q923T9	1	Camk2g	Mus musculus (Mouse)
Q9NYY3	1	PLK2 SNK	Homo sapiens (Human)
P49840	1	GSK3A	Homo sapiens (Human)
Q9UHD2	1	TBK1 NAK	Homo sapiens (Human)
Q05655	1	PRKCD	Homo sapiens (Human)

## Sheet: PTM sites, CK2 sites vicinity
#PTM sites in the vicinity of the CK2 substrates reported in PhosphoSitePlus (distance window -+7)
Substrate UniProt ID	Gene	CK2 Site	PTM type*	PTM sites	Regulatory information	Peptide	Substrate UniProt ID-Site-Kinase UniProt ID	Substrate gene name-Site-Kinase gene name-Organism	Site-Kinase gene name-Organism
O00170	AIP	S43	p-ov:1	S43-p		FHYRTLHsDDEGTVL	O00170:S43_P68400	AIP:S43_CSNK2A1-Human	S43<-CSNK2A1-Human
O14737	PDCD5	S119	p:1;p-ov:1	S119-p;Y125-p	O14737:S119_['', '', 'apoptosis, induced; cell adhesion, altered', '', '', '19616514', '4', '64', '262', '', '']~	NRRKVMDsDEDDDy_	O14737:S119_P68400	PDCD5:S119_CSNK2A1-Human	S119<-CSNK2A1-Human
O14950	MYL12B	T135	p:1;p-ov:1	T128-p;T135-p		tTMGDRFtDEEVDEL	O14950:T135_P68400	MYL12B:T135_CSNK2A1-Human	T135<-CSNK2A1-Human
O14958	CASQ2	S385	p-ov:1	S385-p		DDDDDDNsDEEDNDD	O14958:S385_P68400	CASQ2:S385_CSNK2A1-Human	S385<-CSNK2A1-Human
O14958	CASQ2	S393	p-ov:1	S393-p		DEEDNDDsDDDDDE_	O14958:S393_P68400	CASQ2:S393_CSNK2A1-Human	S393<-CSNK2A1-Human
O15259	NPHP1	S121	p:2;p-ov:1	S121-p;S123-p;S126-p	O15259:S121_['', 'molecular association, regulation; intracellular localization', '', 'PACS-1(INDUCES)', '', '16308564', '1', '0', '0', '', '']~O15259:S123_['', 'molecular association, regulation; intracellular localization', '', 'PACS-1(INDUCES)', '', '16308564', '1', '0', '0', '', '']~O15259:S126_['', 'molecular association, regulation; intracellular localization', '', 'PACS-1(INDUCES)', '', '1…	PTEEEEEsEsEDsED	O15259:S121_P68400;O15259:S123_P68400;O15259:S126_P68400	NPHP1:S121_CSNK2A1-Human;NPHP1:S123_CSNK2A1-Human;NPHP1:S126_CSNK2A1-Human	S121<-CSNK2A1-Human;S123<-CSNK2A1-Human;S126<-CSNK2A1-Human
O15259	NPHP1	S123	p:2;p-ov:1	S121-p;S123-p;S126-p	O15259:S121_['', 'molecular association, regulation; intracellular localization', '', 'PACS-1(INDUCES)', '', '16308564', '1', '0', '0', '', '']~O15259:S123_['', 'molecular association, regulation; intracellular localization', '', 'PACS-1(INDUCES)', '', '16308564', '1', '0', '0', '', '']~O15259:S126_['', 'molecular association, regulation; intracellular localization', '', 'PACS-1(INDUCES)', '', '1…	EEEEEsEsEDsEDSG	O15259:S121_P68400;O15259:S123_P68400;O15259:S126_P68400	NPHP1:S121_CSNK2A1-Human;NPHP1:S123_CSNK2A1-Human;NPHP1:S126_CSNK2A1-Human	S121<-CSNK2A1-Human;S123<-CSNK2A1-Human;S126<-CSNK2A1-Human
O15259	NPHP1	S126	p:2;p-ov:1	S121-p;S123-p;S126-p	O15259:S121_['', 'molecular association, regulation; intracellular localization', '', 'PACS-1(INDUCES)', '', '16308564', '1', '0', '0', '', '']~O15259:S123_['', 'molecular association, regulation; intracellular localization', '', 'PACS-1(INDUCES)', '', '16308564', '1', '0', '0', '', '']~O15259:S126_['', 'molecular association, regulation; intracellular localization', '', 'PACS-1(INDUCES)', '', '1…	EEsEsEDsEDSGGEE	O15259:S121_P68400;O15259:S123_P68400;O15259:S126_P68400	NPHP1:S121_CSNK2A1-Human;NPHP1:S123_CSNK2A1-Human;NPHP1:S126_CSNK2A1-Human	S121<-CSNK2A1-Human;S123<-CSNK2A1-Human;S126<-CSNK2A1-Human
O15266	SHOX	S106	p-ov:1	S106-p	O15266:S106_['', '', 'cell cycle regulation; transcription, induced', '', '', '16325853', '1', '1', '0', '', '']~	EKREDVKsEDEDGQT	O15266:S106_P68400	SHOX:S106_CSNK2A1-Human	S106<-CSNK2A1-Human
O15379	HDAC3	S424	p-ov:1	S424-p	O15379:S424_['', 'enzymatic activity, induced', 'cell cycle regulation', 'PKG1(INDUCES)', '', '15805470; 26356530; 26663086', '4', '17', '15', '', '']~	DHDNDKEsDVEI___	O15379:S424_P68400	HDAC3:S424_CSNK2A1-Human	S424<-CSNK2A1-Human
O15392	BIRC5	T48	p-ov:1	T48-p	O15392:T48_['BIR', 'molecular association, regulation; intracellular localization', 'cell cycle regulation; apoptosis, altered', 'Borealin(DISRUPTS)', '', '21252625', '1', '0', '0', '', '']~	AGFIHCPtENEPDLA	O15392:T48_P68400	BIRC5:T48_CSNK2A1-Human	T48<-CSNK2A1-Human
O43156	TTI1	S828	p-ov:1	S828-p	O43156:S828_['', 'molecular association, regulation', '', 'ATM(INDUCES); DNAPK(INDUCES)', '', '24657168', '2', '8', '1', '', '']~	DVADGNVsDFDNEEE	O43156:S828_P68400	TTI1:S828_CSNK2A1-Human	S828<-CSNK2A1-Human
O43395	PRPF3	T494	p-ov:1	T494-p	O43395:T494_['PRP3', 'molecular association, regulation; protein conformation', 'cell growth, altered', 'PRPF6(INDUCES); PRPF4(INDUCES)', 'RNA(INDUCES)', '17932117', '1', '0', '0', 'T494M mutation weakens self association and association with PRPF4, PRP6, and U4 and U6 snRNAs.', '']~	TEAVQDPtKVEAHVR	O43395:T494_P68400	PRPF3:T494_CSNK2A1-Human	T494<-CSNK2A1-Human
O43852-15	CALU	T73	p-ov:1	T73-p	O43852-15:T73_['', 'intracellular localization', 'transcription, induced; cytoskeletal reorganization', '', '', '24136234', '1', '0', '0', 'nuclear localization, facilitates filopodia formation', '']~	MYSHDGNtDEPEWVK	O43852-15:T73_P68400	CALU:T73_CSNK2A1-Human	T73<-CSNK2A1-Human
O60341	KDM1A	S131	p:4;p-ov:1	S126-p;S131-p;Y135-p;Y136-p;S137-p	O60341:S131_['', 'molecular association, regulation; ubiquitination; intracellular localization', 'cell growth, induced', 'RNF168(INDUCES)', '', '25999347', '2', '46', '262', 'recruited to sites of DNA damage, promotes the interaction between 53BP1 and RNF168 in chromatin, RNF168-dependent 53BP1 ubiquitination', '']~O60341:S137_['', 'molecular association, regulation; ubiquitination; intracellula…	DEsLANLsEDEyysE	O60341:S131_P68400;O60341:S137_P68400	KDM1A:S131_CSNK2A1-Human;KDM1A:S137_CSNK2A1-Human	S131<-CSNK2A1-Human;S137<-CSNK2A1-Human
O60341	KDM1A	S137	p:3;p-ov:1	S131-p;Y135-p;Y136-p;S137-p	O60341:S131_['', 'molecular association, regulation; ubiquitination; intracellular localization', 'cell growth, induced', 'RNF168(INDUCES)', '', '25999347', '2', '46', '262', 'recruited to sites of DNA damage, promotes the interaction between 53BP1 and RNF168 in chromatin, RNF168-dependent 53BP1 ubiquitination', '']~O60341:S137_['', 'molecular association, regulation; ubiquitination; intracellula…	LsEDEyysEEERNAK	O60341:S131_P68400;O60341:S137_P68400	KDM1A:S131_CSNK2A1-Human;KDM1A:S137_CSNK2A1-Human	S131<-CSNK2A1-Human;S137<-CSNK2A1-Human
O60671	RAD1	S280	p:1;p-ov:1	S280-p;S282-p		PDEEVPEsEs_____	O60671:S280_P68400;O60671:S282_P68400	RAD1:S280_CSNK2A1-Human;RAD1:S282_CSNK2A1-Human	S280<-CSNK2A1-Human;S282<-CSNK2A1-Human
O60671	RAD1	S282	p:1;p-ov:1	S280-p;S282-p		EEVPEsEs_______	O60671:S280_P68400;O60671:S282_P68400	RAD1:S280_CSNK2A1-Human;RAD1:S282_CSNK2A1-Human	S280<-CSNK2A1-Human;S282<-CSNK2A1-Human
O60936	NOL3	T149	p-ov:1	T149-p	O60936:T149_['', 'intracellular localization', 'apoptosis, inhibited', '', '', '26172393', '5', '5', '0', 'inhibits DOX-induced apoptosis', '']~	SEAVQSGtPEEPEPE	O60936:T149_P68400	NOL3:T149_CSNK2A1-Human	T149<-CSNK2A1-Human
O75376	NCOR1	S2436	p:3;p-ov:1	Y2432-p;T2434-p;S2436-p;S2438-p		SAQyEtLsDsDD___	O75376:S2436_P68400	NCOR1:S2436_CSNK2A1-Human	S2436<-CSNK2A1-Human
O75496	GMNN	S184	p-ov:1	S184-p	O75496:S184_['Geminin', 'molecular association, regulation', '', 'HOXC9(INDUCES)', '', '22615398', '1', '1', '0', '', '']~	EEETVEDsLVEDSEI	O75496:S184_P68400	GMNN:S184_CSNK2A1-Human	S184<-CSNK2A1-Human
O75582	RPS6KA5	S757	p:6;p-ov:1	S750-p;T751-p;S752-p;S757-p;S758-p;S759-p;S760-p		stsTETRssssESSH	O75582:S750_O75582;O75582:S752_O75582;O75582:S757_P68400;O75582:S758_P68400;O75582:S758_O75582;O75582:S759_P68400;O75582:S760_P68400	RPS6KA5:S750_RPS6KA5;RPS6KA5:S752_RPS6KA5;RPS6KA5:S757_CSNK2A1-Human;RPS6KA5:S758_CSNK2A1-Human;RPS6KA5:S758_RPS6KA5;RPS6KA5:S759_CSNK2A1-Human;RPS6KA5:S760_CSNK2A1-Human	S750<-RPS6KA5-Human;S752<-RPS6KA5-Human;S757<-CSNK2A1-Human;S758<-CSNK2A1-Human;S758<-RPS6KA5-Human;S759<-CSNK2A1-Human;S760<-CSNK2A1-Human
O75582	RPS6KA5	S758	p:5;p-ov:1	T751-p;S752-p;S757-p;S758-p;S759-p;S760-p		tsTETRssssESSHS	O75582:S752_O75582;O75582:S757_P68400;O75582:S758_P68400;O75582:S758_O75582;O75582:S759_P68400;O75582:S760_P68400	RPS6KA5:S752_RPS6KA5;RPS6KA5:S757_CSNK2A1-Human;RPS6KA5:S758_CSNK2A1-Human;RPS6KA5:S758_RPS6KA5;RPS6KA5:S759_CSNK2A1-Human;RPS6KA5:S760_CSNK2A1-Human	S752<-RPS6KA5-Human;S757<-CSNK2A1-Human;S758<-CSNK2A1-Human;S758<-RPS6KA5-Human;S759<-CSNK2A1-Human;S760<-CSNK2A1-Human
O75582	RPS6KA5	S759	p:5;p-ov:1	S752-p;S757-p;S758-p;S759-p;S760-p;S766-p		sTETRssssESSHSs	O75582:S752_O75582;O75582:S757_P68400;O75582:S758_P68400;O75582:S758_O75582;O75582:S759_P68400;O75582:S760_P68400	RPS6KA5:S752_RPS6KA5;RPS6KA5:S757_CSNK2A1-Human;RPS6KA5:S758_CSNK2A1-Human;RPS6KA5:S758_RPS6KA5;RPS6KA5:S759_CSNK2A1-Human;RPS6KA5:S760_CSNK2A1-Human	S752<-RPS6KA5-Human;S757<-CSNK2A1-Human;S758<-CSNK2A1-Human;S758<-RPS6KA5-Human;S759<-CSNK2A1-Human;S760<-CSNK2A1-Human
O75582	RPS6KA5	S760	p:4;p-ov:1	S757-p;S758-p;S759-p;S760-p;S766-p		TETRssssESSHSsS	O75582:S757_P68400;O75582:S758_P68400;O75582:S758_O75582;O75582:S759_P68400;O75582:S760_P68400	RPS6KA5:S757_CSNK2A1-Human;RPS6KA5:S758_CSNK2A1-Human;RPS6KA5:S758_RPS6KA5;RPS6KA5:S759_CSNK2A1-Human;RPS6KA5:S760_CSNK2A1-Human	S757<-CSNK2A1-Human;S758<-CSNK2A1-Human;S758<-RPS6KA5-Human;S759<-CSNK2A1-Human;S760<-CSNK2A1-Human
O75582	RPS6KA5	T793	p-ov:1	T793-p		ADSNNPEtLFQFSDS	O75582:T793_P68400	RPS6KA5:T793_CSNK2A1-Human	T793<-CSNK2A1-Human
O75676	RPS6KA4	S324	p-ov:1	S324-p	O75676:S324_['Pkinase_C', 'phosphorylation; enzymatic activity, induced', '', '', '', '19933278', '1', '0', '0', 'stimulates phosphorylation of S196', '']~	PFRPQIRsELDVGNF	O75676:S324_P68400	RPS6KA4:S324_CSNK2A1-Human	S324<-CSNK2A1-Human
O75822	EIF3J	S127	p-ov:1	S127-p	O75822:S127_['eIF3_subunit', 'molecular association, regulation', 'translation, induced', 'eIF3-eta(INDUCES); eIF3-zeta(INDUCES); EIF3C(INDUCES)', '', '25887626', '2', '31', '8', '', '']~	LKKLQEEsDLELAKE	O75822:S127_P68400	EIF3J:S127_CSNK2A1-Human	S127<-CSNK2A1-Human
O75925	PIAS1	S466	p:3;p-ov:1	T463-p;S466-p;S467-p;S468-p	O75925:S466_['', 'molecular association, regulation', 'transcription, inhibited', 'SUMO2(INDUCES); UBC9(INDUCES); SUMO1(INDUCES)', '', '19217413; 24174529', '2', '8', '0', '', '']~O75925:S467_['', 'molecular association, regulation', 'transcription, inhibited', 'SUMO2(INDUCES); UBC9(INDUCES); SUMO1(INDUCES)', '', '19217413; 24174529', '2', '8', '0', '', '']~O75925:S468_['', 'molecular association…	VIDLtIDsssDEEEE	O75925:S466_P68400;O75925:S467_P68400;O75925:S468_P68400	PIAS1:S466_CSNK2A1-Human;PIAS1:S467_CSNK2A1-Human;PIAS1:S468_CSNK2A1-Human	S466<-CSNK2A1-Human;S467<-CSNK2A1-Human;S468<-CSNK2A1-Human
O75925	PIAS1	S467	p:3;p-ov:1	T463-p;S466-p;S467-p;S468-p	O75925:S466_['', 'molecular association, regulation', 'transcription, inhibited', 'SUMO2(INDUCES); UBC9(INDUCES); SUMO1(INDUCES)', '', '19217413; 24174529', '2', '8', '0', '', '']~O75925:S467_['', 'molecular association, regulation', 'transcription, inhibited', 'SUMO2(INDUCES); UBC9(INDUCES); SUMO1(INDUCES)', '', '19217413; 24174529', '2', '8', '0', '', '']~O75925:S468_['', 'molecular association…	IDLtIDsssDEEEEE	O75925:S466_P68400;O75925:S467_P68400;O75925:S468_P68400	PIAS1:S466_CSNK2A1-Human;PIAS1:S467_CSNK2A1-Human;PIAS1:S468_CSNK2A1-Human	S466<-CSNK2A1-Human;S467<-CSNK2A1-Human;S468<-CSNK2A1-Human
O75925	PIAS1	S468	p:3;p-ov:1	T463-p;S466-p;S467-p;S468-p	O75925:S466_['', 'molecular association, regulation', 'transcription, inhibited', 'SUMO2(INDUCES); UBC9(INDUCES); SUMO1(INDUCES)', '', '19217413; 24174529', '2', '8', '0', '', '']~O75925:S467_['', 'molecular association, regulation', 'transcription, inhibited', 'SUMO2(INDUCES); UBC9(INDUCES); SUMO1(INDUCES)', '', '19217413; 24174529', '2', '8', '0', '', '']~O75925:S468_['', 'molecular association…	DLtIDsssDEEEEEP	O75925:S466_P68400;O75925:S467_P68400;O75925:S468_P68400	PIAS1:S466_CSNK2A1-Human;PIAS1:S467_CSNK2A1-Human;PIAS1:S468_CSNK2A1-Human	S466<-CSNK2A1-Human;S467<-CSNK2A1-Human;S468<-CSNK2A1-Human
O76061	STC2	S288	p:1;p-ov:1	S287-p;S288-p		AQGPSGssEWEDEQS	O76061:S288_P68400	STC2:S288_CSNK2A1-Human	S288<-CSNK2A1-Human
O95477	ABCA1	S1255	p:1;p-ov:1	S1255-p;S1262-p		FLKVAEEsGVDAETs	O95477:S1255_P68400	ABCA1:S1255_CSNK2A1-Human	S1255<-CSNK2A1-Human
O95477	ABCA1	T1242	p:1;p-ov:1	T1242-p;T1243-p		SSYGISEttLEEIFL	O95477:T1242_P68400;O95477:T1243_P68400	ABCA1:T1242_CSNK2A1-Human;ABCA1:T1243_CSNK2A1-Human	T1242<-CSNK2A1-Human;T1243<-CSNK2A1-Human
O95477	ABCA1	T1243	p:1;p-ov:1	T1242-p;T1243-p		SYGISEttLEEIFLK	O95477:T1242_P68400;O95477:T1243_P68400	ABCA1:T1242_CSNK2A1-Human;ABCA1:T1243_CSNK2A1-Human	T1242<-CSNK2A1-Human;T1243<-CSNK2A1-Human
O95644	NFATC1	S187	p:1;p-ov:1	S184-p;S187-p	O95644:S187_['', 'intracellular localization', '', '', '', '10652349', '1', '0', '1', 'cooperates with S172 to induce nuclear localization of NFAT2', '']~	RSCNsEAsSYESNYS	O95644:S187_P19139	NFATC1:S187_Csnk2a1-Rat	S187<-Csnk2a1-Rat
O95786	DDX58	S854	p:1;p-ov:1;ac:1	S854-p;S855-p;K858-ac	O95786:S854_['RIG-I_C-RD', 'molecular association, regulation; enzymatic activity, inhibited', '', 'DDX58(DISRUPTS)', '', '21068236', '1', '1', '0', 'dephosphorylation of T770, S855, S854 stimulates multimer formation; ', '']~O95786:S855_['RIG-I_C-RD', 'molecular association, regulation; enzymatic activity, inhibited', '', 'DDX58(DISRUPTS)', '', '21068236', '2', '3', '0', 'dephosphorylation of T7…	HPKPKQFssFEkRAK	O95786:S854_P68400;O95786:S855_P68400;O95786:S855_Q14164	DDX58:S854_CSNK2A1-Human;DDX58:S855_CSNK2A1-Human;DDX58:S855_IKBKE-Human	S854<-CSNK2A1-Human;S855<-CSNK2A1-Human;S855<-IKBKE-Human
O95786	DDX58	S855	p:1;p-ov:1;ac:1	S854-p;S855-p;K858-ac	O95786:S854_['RIG-I_C-RD', 'molecular association, regulation; enzymatic activity, inhibited', '', 'DDX58(DISRUPTS)', '', '21068236', '1', '1', '0', 'dephosphorylation of T770, S855, S854 stimulates multimer formation; ', '']~O95786:S855_['RIG-I_C-RD', 'molecular association, regulation; enzymatic activity, inhibited', '', 'DDX58(DISRUPTS)', '', '21068236', '2', '3', '0', 'dephosphorylation of T7…	PKPKQFssFEkRAKI	O95786:S854_P68400;O95786:S855_P68400;O95786:S855_Q14164	DDX58:S854_CSNK2A1-Human;DDX58:S855_CSNK2A1-Human;DDX58:S855_IKBKE-Human	S854<-CSNK2A1-Human;S855<-CSNK2A1-Human;S855<-IKBKE-Human
O95786	DDX58	T770	p-ov:1	T770-p	O95786:T770_['', 'molecular association, regulation; enzymatic activity, inhibited', '', 'DDX58(DISRUPTS)', '', '21068236', '1', '1', '0', 'dephosphorylation of T770, S855, S854 stimulates multimer formation; ', '']~	DSILRLQtWDEAVFR	O95786:T770_P68400	DDX58:T770_CSNK2A1-Human	T770<-CSNK2A1-Human
O95863	SNAI1	S92	p:2;p-ov:1	S90-p;S92-p;S96-p	O95863:S92_['', 'protein degradation; molecular association, regulation; activity, inhibited', 'transcription, altered', 'SAP30(INDUCES)', '', '19923321', '2', '3', '0', 'reqired for cell survival ', '']~O95863:S96_['', 'protein degradation; ubiquitination; intracellular localization', 'cell motility, altered; transcription, altered', 'FBW1B(INDUCES)', '', '15448698; 15647282; 19004823', '4', '0'…	VAELTsLsDEDsGKG	O95863:S92_P68400;O95863:S92_P67870;O95863:S96_P49841	SNAI1:S92_CSNK2A1-Human;SNAI1:S92_CSNK2B-Human;SNAI1:S96_GSK3B-Human	S92<-CSNK2A1-Human;S92<-CSNK2B-Human;S96<-GSK3B-Human
O95863	SNAI1	S92	p:2;p-ov:1	S90-p;S92-p;S96-p	O95863:S92_['', 'protein degradation; molecular association, regulation; activity, inhibited', 'transcription, altered', 'SAP30(INDUCES)', '', '19923321', '2', '3', '0', 'reqired for cell survival ', '']~O95863:S96_['', 'protein degradation; ubiquitination; intracellular localization', 'cell motility, altered; transcription, altered', 'FBW1B(INDUCES)', '', '15448698; 15647282; 19004823', '4', '0'…	VAELTsLsDEDsGKG	O95863:S92_P68400;O95863:S92_P67870;O95863:S96_P49841	SNAI1:S92_CSNK2A1-Human;SNAI1:S92_CSNK2B-Human;SNAI1:S96_GSK3B-Human	S92<-CSNK2A1-Human;S92<-CSNK2B-Human;S96<-GSK3B-Human
O95905	ECD	S503	p:1;p-ov:1	S503-p;S505-p	O95905:S503_['SGT1', '', 'cell cycle regulation', '', '', '26711270', '1', '7', '0', '', '']~O95905:S505_['SGT1', '', 'cell cycle regulation', '', '', '26711270', '2', '7', '0', '', '']~	LGPRPNEsDsDDLDD	O95905:S503_P68400;O95905:S505_P68400	ECD:S503_CSNK2A1-Human;ECD:S505_CSNK2A1-Human	S503<-CSNK2A1-Human;S505<-CSNK2A1-Human
O95905	ECD	S505	p:1;p-ov:1	S503-p;S505-p	O95905:S503_['SGT1', '', 'cell cycle regulation', '', '', '26711270', '1', '7', '0', '', '']~O95905:S505_['SGT1', '', 'cell cycle regulation', '', '', '26711270', '2', '7', '0', '', '']~	PRPNEsDsDDLDDED	O95905:S503_P68400;O95905:S505_P68400	ECD:S503_CSNK2A1-Human;ECD:S505_CSNK2A1-Human	S503<-CSNK2A1-Human;S505<-CSNK2A1-Human
O95905	ECD	S518	p-ov:1	S518-p	O95905:S518_['SGT1', '', 'cell cycle regulation', '', '', '26711270', '2', '6', '0', '', '']~	EDFECLDsDDDLDFE	O95905:S518_P68400	ECD:S518_CSNK2A1-Human	S518<-CSNK2A1-Human
P00736	C1R	S206	p-ov:1	S206-p		TEASGYIsSLEYPRS	P00736:S206_P68400	C1R:S206_CSNK2A1-Human	S206<-CSNK2A1-Human
P01106	MYC	S249	p:2;p-ov:1	S249-p;S250-p;S252-p		EETPPTTssDsEEEQ	P01106:S249_P68400;P01106:S250_P68400;P01106:S252_P68400	MYC:S249_CSNK2A1-Human;MYC:S250_CSNK2A1-Human;MYC:S252_CSNK2A1-Human	S249<-CSNK2A1-Human;S250<-CSNK2A1-Human;S252<-CSNK2A1-Human
P01106	MYC	S250	p:2;p-ov:1	S249-p;S250-p;S252-p		ETPPTTssDsEEEQE	P01106:S249_P68400;P01106:S250_P68400;P01106:S252_P68400	MYC:S249_CSNK2A1-Human;MYC:S250_CSNK2A1-Human;MYC:S252_CSNK2A1-Human	S249<-CSNK2A1-Human;S250<-CSNK2A1-Human;S252<-CSNK2A1-Human
P01106	MYC	S252	p:2;p-ov:1	S249-p;S250-p;S252-p		PPTTssDsEEEQEDE	P01106:S249_P68400;P01106:S250_P68400;P01106:S252_P68400	MYC:S249_CSNK2A1-Human;MYC:S250_CSNK2A1-Human;MYC:S252_CSNK2A1-Human	S249<-CSNK2A1-Human;S250<-CSNK2A1-Human;S252<-CSNK2A1-Human
P01106	MYC	S347	p:4;p-ov:1	T343-p;S344-p;S347-p;S348-p;T350-p	P01106:S344_['Myc_N', '', 'transcription, inhibited', '', '', '24030976', '1', '6', '0', '', '']~P01106:S347_['', '', 'transcription, inhibited', '', '', '24030976', '2', '0', '0', '', '']~P01106:S348_['', '', 'transcription, inhibited', '', '', '24030976', '3', '5', '0', '', '']~P01106:T343_['Myc_N', '', 'transcription, inhibited', '', '', '24030976', '1', '1', '1', '', '']~	RKCtsPRssDtEENV	P01106:S347_P68400;P01106:S348_P68400	MYC:S347_CSNK2A1-Human;MYC:S348_CSNK2A1-Human	S347<-CSNK2A1-Human;S348<-CSNK2A1-Human
P01106	MYC	S348	p:4;p-ov:1;sm:1;ub:1	T343-p;S344-p;S347-p;S348-p;T350-p;K355-sm;K355-ub	P01106:S344_['Myc_N', '', 'transcription, inhibited', '', '', '24030976', '1', '6', '0', '', '']~P01106:S347_['', '', 'transcription, inhibited', '', '', '24030976', '2', '0', '0', '', '']~P01106:S348_['', '', 'transcription, inhibited', '', '', '24030976', '3', '5', '0', '', '']~P01106:T343_['Myc_N', '', 'transcription, inhibited', '', '', '24030976', '1', '1', '1', '', '']~	KCtsPRssDtEENVk	P01106:S347_P68400;P01106:S348_P68400	MYC:S347_CSNK2A1-Human;MYC:S348_CSNK2A1-Human	S347<-CSNK2A1-Human;S348<-CSNK2A1-Human
P02649	APOE	S314	p-ov:1;ga:2;ga-ov:1	T307-ga;S308-ga;S314-ga;S314-p		tsAAPVPsDNH____	P02649:S314_P68400	APOE:S314_CSNK2A1-Human	S314<-CSNK2A1-Human
P02671	FGA	S542	p:1;p-ov:1	S542-p;S549-p		PMLGEFVsETESRGs	P02671:S542_P68400	FGA:S542_CSNK2A1-Human	S542<-CSNK2A1-Human
P02671	FGA	S609	p-ov:1;ga:1	S609-p;T616-ga		KMADEAGsEADHEGt	P02671:S609_P68400	FGA:S609_CSNK2A1-Human	S609<-CSNK2A1-Human
P03372	ESR1	S167	p-ov:1;m1:1;ac:1;sm:1;m2:1	S167-p;K171-ac;K171-m1;K171-m2;K171-sm	P03372:S167_['Oest_recep', 'activity, induced; acetylation; molecular association, regulation; phosphorylation', 'apoptosis, inhibited; transcription, induced; transcription, altered; cell growth, altered', 'SRC-3(INDUCES)', 'DNA(NOT_REPORTED)', '11108261; 11139588; 11432835; 11507039; 15528270; 15778291; 16455819; 19112174; 19887647; 19940156; 23390529; 24166501; 9337862; 9528769', '38', '4', '0…	GGRERLAsTNDkGSM	P03372:S167_P68400;P03372:S167_O14965;P03372:S167_Q14164;P03372:S167_Q15418;P03372:S167_P23443;P03372:S167_P31751;P03372:S167_P31749;P03372:S167_P51812	ESR1:S167_CSNK2A1-Human;ESR1:S167_AURKA-Human;ESR1:S167_IKBKE-Human;ESR1:S167_RPS6KA1-Human;ESR1:S167_RPS6KB1-Human;ESR1:S167_AKT2-Human;ESR1:S167_AKT1;ESR1:S167_RPS6KA3-Human	S167<-CSNK2A1-Human;S167<-AURKA-Human;S167<-IKBKE-Human;S167<-RPS6KA1-Human;S167<-RPS6KB1-Human;S167<-AKT2-Human;S167<-AKT1-Human;S167<-RPS6KA3-Human
P03372	ESR1	S282	p-ov:1;m2:1	R277-m2;S282-p	P03372:S282_['', 'activity, inhibited', 'transcription, altered', '', '', '20043841', '4', '0', '0', 'inhibits ligand-independent activation of ER-alpha', '']~	EGrGEVGsAGDMRAA	P03372:S282_P68400	ESR1:S282_CSNK2A1-Human	S282<-CSNK2A1-Human
P03372	ESR1	S559	p:1;p-ov:1	S554-p;S559-p	P03372:S559_['ESR1_C', 'activity, inhibited', 'transcription, altered', '', '', '20043841', '4', '1', '0', 'inhibits ligand-independent activation of ER-alpha', '']~	PTsRGGAsVEETDQS	P03372:S559_P68400	ESR1:S559_CSNK2A1-Human	S559<-CSNK2A1-Human
P04004	VTN	T69	p:1;p-ov:1	T69-p;T76-p		VTRGDVFtMPEDEYt	P04004:T69_P68400;P04004:T76_P68400	VTN:T69_CSNK2A1-Human;VTN:T76_CSNK2A1-Human	T69<-CSNK2A1-Human;T76<-CSNK2A1-Human
P04004	VTN	T76	p:1;p-ov:1	T69-p;T76-p		tMPEDEYtVYDDGEE	P04004:T69_P68400;P04004:T76_P68400	VTN:T69_CSNK2A1-Human;VTN:T76_CSNK2A1-Human	T69<-CSNK2A1-Human;T76<-CSNK2A1-Human
P04198	MYCN	S261	p:1;p-ov:1	S261-p;S263-p		TSGEDTLsDsDDEDD	P04198:S261_P68400;P04198:S263_P68400	MYCN:S261_CSNK2A1-Human;MYCN:S263_CSNK2A1-Human	S261<-CSNK2A1-Human;S263<-CSNK2A1-Human
P04198	MYCN	S263	p:1;p-ov:1	S261-p;S263-p		GEDTLsDsDDEDDEE	P04198:S261_P68400;P04198:S263_P68400	MYCN:S261_CSNK2A1-Human;MYCN:S263_CSNK2A1-Human	S261<-CSNK2A1-Human;S263<-CSNK2A1-Human
P04637	TP53	S149	p:2;p-ov:1;gl-ov:1	S149-gl;S149-p;T150-p;T155-p	P04637:S149_['P53', 'protein stabilization; ubiquitination; phosphorylation', '', '', '', '16964247', '1', '1', '0', 'decreases p53 T155 phosphorylation; decreases p53 ubiquitination ', '']~P04637:T155_['P53', 'protein degradation', '', 'MDM2(INDUCES)', '', '11285227; 12628923; 16964247', '4', '0', '1', 'reduced by O-GlcNAc glycosylation of p53 S149', '']~	PVQLWVDstPPPGtR	P04637:S149_P68400;P04637:T150_P68400;P04637:T155_P68400	TP53:S149_CSNK2A1-Human;TP53:T150_CSNK2A1-Human;TP53:T155_CSNK2A1-Human	S149<-CSNK2A1-Human;T150<-CSNK2A1-Human;T155<-CSNK2A1-Human
P04637	TP53	S392	ac:1;p:1;m1:1;sm:1;m2:1;p-ov:1;ub:1	K386-ac;K386-m1;K386-m2;K386-sm;K386-ub;T387-p;S392-p	P04637:K386_['', 'activity, induced', 'apoptosis, induced; transcription, altered', '', '', '10562558; 10788439; 17012228', '12', '1', '0', '', '']~P04637:K386_['', '', 'apoptosis, induced; transcription, altered', '', '', '18485870; 19377469', '6', '2', '1', ' ; ZNF420 (Apak) represses p53 activity by attenuating its acetylation ; p53 8KR mutant can be still degraded by Mdm2; p53 8KR mutation (K…	FktEGPDsD______	P04637:S392_P68400;P04637:S392_P50613;P04637:S392_P27361;P04637:S392_P19525;P04637:S392_Q15831;P04637:S392_P50750;P04637:S392_O60285;P04637:T387_O14757	TP53:S392_CSNK2A1-Human;TP53:S392_CDK7-Human;TP53:S392_MAPK3-Human;TP53:S392_EIF2AK2-Human;TP53:S392_STK11-Human;TP53:S392_CDK9-Human;TP53:S392_NUAK1-Human;TP53:T387_CHEK1-Human	S392<-CSNK2A1-Human;S392<-CDK7-Human;S392<-MAPK3-Human;S392<-EIF2AK2-Human;S392<-STK11-Human;S392<-CDK9-Human;S392<-NUAK1-Human;T387<-CHEK1-Human
P04637	TP53	T150	p:2;p-ov:1;gl:1	S149-gl;S149-p;T150-p;T155-p	P04637:S149_['P53', 'protein stabilization; ubiquitination; phosphorylation', '', '', '', '16964247', '1', '1', '0', 'decreases p53 T155 phosphorylation; decreases p53 ubiquitination ', '']~P04637:T155_['P53', 'protein degradation', '', 'MDM2(INDUCES)', '', '11285227; 12628923; 16964247', '4', '0', '1', 'reduced by O-GlcNAc glycosylation of p53 S149', '']~	VQLWVDstPPPGtRV	P04637:S149_P68400;P04637:T150_P68400;P04637:T155_P68400	TP53:S149_CSNK2A1-Human;TP53:T150_CSNK2A1-Human;TP53:T155_CSNK2A1-Human	S149<-CSNK2A1-Human;T150<-CSNK2A1-Human;T155<-CSNK2A1-Human
P04637	TP53	T155	p:2;p-ov:1;gl:1	S149-gl;S149-p;T150-p;T155-p	P04637:S149_['P53', 'protein stabilization; ubiquitination; phosphorylation', '', '', '', '16964247', '1', '1', '0', 'decreases p53 T155 phosphorylation; decreases p53 ubiquitination ', '']~P04637:T155_['P53', 'protein degradation', '', 'MDM2(INDUCES)', '', '11285227; 12628923; 16964247', '4', '0', '1', 'reduced by O-GlcNAc glycosylation of p53 S149', '']~	DstPPPGtRVRAMAI	P04637:S149_P68400;P04637:T150_P68400;P04637:T155_P68400	TP53:S149_CSNK2A1-Human;TP53:T150_CSNK2A1-Human;TP53:T155_CSNK2A1-Human	S149<-CSNK2A1-Human;T150<-CSNK2A1-Human;T155<-CSNK2A1-Human
P04818	TYMS	S124	p:1;p-ov:1	S120-p;S124-p	P04818:S124_['Thymidylat_synt', 'enzymatic activity, inhibited; protein conformation', '', '', '', '20430630', '2', '1', '0', 'molecular modeling studies', '']~	FLDsLGFsTREEGDL	P04818:S124_P68400;P04818:S124_P19784	TYMS:S124_CSNK2A1-Human;TYMS:S124_CSNK2A2-Human	S124<-CSNK2A1-Human;S124<-CSNK2A2-Human
P04818	TYMS	S124	p:1;p-ov:1	S120-p;S124-p	P04818:S124_['Thymidylat_synt', 'enzymatic activity, inhibited; protein conformation', '', '', '', '20430630', '2', '1', '0', 'molecular modeling studies', '']~	FLDsLGFsTREEGDL	P04818:S124_P68400;P04818:S124_P19784	TYMS:S124_CSNK2A1-Human;TYMS:S124_CSNK2A2-Human	S124<-CSNK2A1-Human;S124<-CSNK2A2-Human
P05114	HMGN1	S7	p:1;ac:3;p-ov:1;ub:1	K3-ac;K5-ac;S7-p;S8-p;K14-ac;K14-ub	P05114:S7_['HMG14_17', 'intracellular localization', '', '', '', '10739259', '7', '27', '20', 'Phosphorylation facilitates localization to non-nuclear pools.', '']~P05114:S8_['HMG14_17', 'intracellular localization', '', '', '', '10739259', '2', '8', '4', 'Phosphorylation facilitates localization to non-nuclear pools.', '']~	_MPkRkVssAEGAAk	P05114:S7_P68400;P05114:S8_P68400	HMGN1:S7_CSNK2A1-Human;HMGN1:S8_CSNK2A1-Human	S7<-CSNK2A1-Human;S8<-CSNK2A1-Human
P05114	HMGN1	S8	p:1;ac:3;p-ov:1;ub:1	K3-ac;K5-ac;S7-p;S8-p;K14-ac;K14-ub	P05114:S7_['HMG14_17', 'intracellular localization', '', '', '', '10739259', '7', '27', '20', 'Phosphorylation facilitates localization to non-nuclear pools.', '']~P05114:S8_['HMG14_17', 'intracellular localization', '', '', '', '10739259', '2', '8', '4', 'Phosphorylation facilitates localization to non-nuclear pools.', '']~	MPkRkVssAEGAAkE	P05114:S7_P68400;P05114:S8_P68400	HMGN1:S7_CSNK2A1-Human;HMGN1:S8_CSNK2A1-Human	S7<-CSNK2A1-Human;S8<-CSNK2A1-Human
P05114	HMGN1	S86	p:3;ac:1;p-ov:1;ub:1	T81-p;K82-ac;K82-ub;T83-p;S86-p;S89-p		GEtktEEsPAsDEAG	P05114:S86_P68400;P05114:S89_P68400	HMGN1:S86_CSNK2A1-Human;HMGN1:S89_CSNK2A1-Human	S86<-CSNK2A1-Human;S89<-CSNK2A1-Human
P05114	HMGN1	S89	p:2;ac:1;p-ov:1;ub:2	K82-ac;K82-ub;T83-p;S86-p;S89-p;K95-ub		ktEEsPAsDEAGEkE	P05114:S86_P68400;P05114:S89_P68400	HMGN1:S86_CSNK2A1-Human;HMGN1:S89_CSNK2A1-Human	S86<-CSNK2A1-Human;S89<-CSNK2A1-Human
P05114	HMGN1	S99	p-ov:1;ub:2	K95-ub;K98-ub;S99-p		AGEkEAksD______	P05114:S99_P68400	HMGN1:S99_CSNK2A1-Human	S99<-CSNK2A1-Human
P05412	JUN	S243	p:2;p-ov:1	T239-p;S243-p;S249-p	P05412:S243_['', 'molecular association, regulation; ubiquitination; activity, inhibited; phosphorylation', 'transcription, altered', 'FBXW7(INDUCES); FBXW7(DISRUPTS); SP1(DISRUPTS)', '', '1516134; 16023596; 17215518; 1846781; 21860413', '11', '24', '18', '', '']~P05412:S249_['', 'molecular association, regulation; activity, inhibited', 'transcription, altered', 'SP1(DISRUPTS)', '', '1516134; 172…	PGEtPPLsPIDMEsQ	P05412:S243_P68400;P05412:S243_P49841;P05412:S249_P68400;P05412:T239_P49841	JUN:S243_CSNK2A1-Human;JUN:S243_GSK3B-Human;JUN:S249_CSNK2A1-Human;JUN:T239_GSK3B-Human	S243<-CSNK2A1-Human;S243<-GSK3B-Human;S249<-CSNK2A1-Human;T239<-GSK3B-Human
P05412	JUN	S249	p:1;p-ov:1;sm:1	S243-p;S249-p;K254-sm	P05412:S243_['', 'molecular association, regulation; ubiquitination; activity, inhibited; phosphorylation', 'transcription, altered', 'FBXW7(INDUCES); FBXW7(DISRUPTS); SP1(DISRUPTS)', '', '1516134; 16023596; 17215518; 1846781; 21860413', '11', '24', '18', '', '']~P05412:S249_['', 'molecular association, regulation; activity, inhibited', 'transcription, altered', 'SP1(DISRUPTS)', '', '1516134; 172…	LsPIDMEsQERIkAE	P05412:S243_P68400;P05412:S243_P49841;P05412:S249_P68400	JUN:S243_CSNK2A1-Human;JUN:S243_GSK3B-Human;JUN:S249_CSNK2A1-Human	S243<-CSNK2A1-Human;S243<-GSK3B-Human;S249<-CSNK2A1-Human
P05412	JUN	T231	p-ov:1;sm:1	K226-sm;T231-p	P05412:T231_['Jun', 'molecular association, regulation; activity, inhibited', 'transcription, altered', 'SP1(DISRUPTS)', '', '1516134; 17215518', '3', '0', '0', '', '']~	ALkEEPQtVPEMPGE	P05412:T231_P68400	JUN:T231_CSNK2A1-Human	T231<-CSNK2A1-Human
P05455	SSB	S366	p:1;ac:2;p-ov:1	K360-ac;K361-ac;T362-p;S366-p	P05455:S366_['', 'activity, induced; activity, inhibited', 'transcription, induced; transcription, inhibited', '', '', '10983981; 18257391; 23231081; 9054510', '12', '58', '130', 'inhibits recycling of RNA pol III complexes; S366A mutant had reduced viral gene expression.', '']~	GkktKFAsDDEHDEH	P05455:S366_P68400;P05455:S366_P19139	SSB:S366_CSNK2A1-Human;SSB:S366_Csnk2a1-Rat	S366<-CSNK2A1-Human;S366<-Csnk2a1-Rat
P05455	SSB	S366	p:1;ac:2;p-ov:1	K360-ac;K361-ac;T362-p;S366-p	P05455:S366_['', 'activity, induced; activity, inhibited', 'transcription, induced; transcription, inhibited', '', '', '10983981; 18257391; 23231081; 9054510', '12', '58', '130', 'inhibits recycling of RNA pol III complexes; S366A mutant had reduced viral gene expression.', '']~	GkktKFAsDDEHDEH	P05455:S366_P68400;P05455:S366_P19139	SSB:S366_CSNK2A1-Human;SSB:S366_Csnk2a1-Rat	S366<-CSNK2A1-Human;S366<-Csnk2a1-Rat
P05549	TFAP2A	S429	p:1;p-ov:1	S428-p;S429-p	P05549:S429_['', 'protein stabilization', 'transcription, induced', '', '', '21777522', '1', '0', '0', 'induces AP-2 alpha transcription', '']~	TDNNAKssDKEEKHR	P05549:S429_P68400	TFAP2A:S429_CSNK2A1-Human	S429<-CSNK2A1-Human
P06127	CD5	S482	p:4;p-ov:1	S476-p;S482-p;S483-p;S485-p;Y487-p		SsMQPDNssDsDyDL	P06127:S482_P68400;P06127:S483_P68400;P06127:S485_P68400;P06127:Y487_P06239;P06127:Y487_P06241	CD5:S482_CSNK2A1-Human;CD5:S483_CSNK2A1-Human;CD5:S485_CSNK2A1-Human;CD5:Y487_LCK-Human;CD5:Y487_FYN-Human	S482<-CSNK2A1-Human;S483<-CSNK2A1-Human;S485<-CSNK2A1-Human;Y487<-LCK-Human;Y487<-FYN-Human
P06127	CD5	S483	p:4;p-ov:1	S476-p;S482-p;S483-p;S485-p;Y487-p		sMQPDNssDsDyDLH	P06127:S482_P68400;P06127:S483_P68400;P06127:S485_P68400;P06127:Y487_P06239;P06127:Y487_P06241	CD5:S482_CSNK2A1-Human;CD5:S483_CSNK2A1-Human;CD5:S485_CSNK2A1-Human;CD5:Y487_LCK-Human;CD5:Y487_FYN-Human	S482<-CSNK2A1-Human;S483<-CSNK2A1-Human;S485<-CSNK2A1-Human;Y487<-LCK-Human;Y487<-FYN-Human
P06127	CD5	S485	p:3;p-ov:1	S482-p;S483-p;S485-p;Y487-p		QPDNssDsDyDLHGA	P06127:S482_P68400;P06127:S483_P68400;P06127:S485_P68400;P06127:Y487_P06239;P06127:Y487_P06241	CD5:S482_CSNK2A1-Human;CD5:S483_CSNK2A1-Human;CD5:S485_CSNK2A1-Human;CD5:Y487_LCK-Human;CD5:Y487_FYN-Human	S482<-CSNK2A1-Human;S483<-CSNK2A1-Human;S485<-CSNK2A1-Human;Y487<-LCK-Human;Y487<-FYN-Human
P06401	PGR	S81	p:2;p-ov:1	S81-p;Y87-p;S88-p	P06401:S81_['Prog_receptor', 'molecular association, regulation', 'transcription, induced', '', 'DNA(INDUCES)', '21518957; 23921636; 8662865', '6', '1', '0', '', '']~	TQDQQSLsDVEGAys	P06401:S81_P68400	PGR:S81_CSNK2A1-Human	S81<-CSNK2A1-Human
P06493	CDK1	S39	p:1;ac:2;p-ov:1;sm:2;ub:2	K33-ac;K33-sm;K33-ub;K34-ac;K34-sm;K34-ub;S39-p;S46-p	P06493:S39_['', '', 'cell cycle regulation', '', '', '15788687', '3', '10', '26', '', '']~	MkkIRLEsEEEGVPs	P06493:S39_P68400	CDK1:S39_CSNK2A1-Human	S39<-CSNK2A1-Human
P06744	GPI	S185	p:1;p-ov:1	Y183-p;S185-p	P06744:S185_['PGI', 'molecular association, regulation; enzymatic activity, inhibited', 'cell growth, altered', 'G6PI(INDUCES)', '', '15637053', '2', '0', '0', '', '']~	GPRVWyVsNIDGTHI	P06744:S185_P68400	GPI:S185_CSNK2A1-Human	S185<-CSNK2A1-Human
P07900	HSP90AA1	S263	p-ov:1	S263-p		PEIEDVGsDEEEEKK	P07900:S263_P68400;P07900:S263_P33674	HSP90AA1:S263_CSNK2A1-Human;HSP90AA1:S263_CSNK2A1-Rabbit	S263<-CSNK2A1-Human;S263<-CSNK2A1-Rabbit
P07900	HSP90AA1	T36	p:1;p-ov:1;ac:1;ub:1	T36-p;Y38-p;K41-ac;K41-ub	P07900:Y38_['', 'molecular association, regulation', 'apoptosis, inhibited', 'Src(INDUCES); AHSA1(INDUCES); RAF1(INDUCES); HER2(INDUCES)', '', '20159553', '1', '0', '33', 'interaction with HSP90A client proteins; Silencing of Wee1 sensitizes cells to apoptosis induced by HSP90A inhibitor.', '']~	LMSLIINtFySNkEI	P07900:T36_P68400;P07900:Y38_P30291	HSP90AA1:T36_CSNK2A1-Human;HSP90AA1:Y38_WEE1	T36<-CSNK2A1-Human;Y38<-WEE1-Human
P07910	HNRNPC	S260	p:1;p-ov:1	S253-p;S260-p	P07910:S253_['', 'molecular association, regulation', '', '', 'RNA(NOT_REPORTED)', '15687492', '4', '39', '17', '', '']~P07910:S260_['', 'molecular association, regulation', '', '', 'RNA(NOT_REPORTED)', '15687492', '4', '68', '87', '', '']~	sEGGADDsAEEGDLL	P07910:S253_P48729;P07910:S260_P68400;P07910:S260_P48729	HNRNPC:S253_CSNK1A1-Human;HNRNPC:S260_CSNK2A1-Human;HNRNPC:S260_CSNK1A1-Human	S253<-CSNK1A1-Human;S260<-CSNK2A1-Human;S260<-CSNK1A1-Human
P08195	SLC3A2	S406	p:5;p-ov:1	S402-p;S403-p;Y404-p;S406-p;S408-p;S410-p	P08195:S406_['Alpha-amylase', '', 'cell adhesion, altered', '', '', '19065266', '1', '1', '0', 'enhances cell- cell interactions', '']~P08195:S408_['Alpha-amylase', '', 'cell adhesion, altered', '', '', '19065266', '1', '0', '0', 'enhances cell- cell interactions', '']~P08195:S410_['Alpha-amylase', '', 'cell adhesion, altered', '', '', '19065266', '1', '0', '0', 'enhances cell- cell interactions'…	LLTssyLsDsGsTGE	P08195:S406_P68400;P08195:S408_P68400;P08195:S410_P68400	SLC3A2:S406_CSNK2A1-Human;SLC3A2:S408_CSNK2A1-Human;SLC3A2:S410_CSNK2A1-Human	S406<-CSNK2A1-Human;S408<-CSNK2A1-Human;S410<-CSNK2A1-Human
P08195	SLC3A2	S408	p:5;p-ov:1	S402-p;S403-p;Y404-p;S406-p;S408-p;S410-p	P08195:S406_['Alpha-amylase', '', 'cell adhesion, altered', '', '', '19065266', '1', '1', '0', 'enhances cell- cell interactions', '']~P08195:S408_['Alpha-amylase', '', 'cell adhesion, altered', '', '', '19065266', '1', '0', '0', 'enhances cell- cell interactions', '']~P08195:S410_['Alpha-amylase', '', 'cell adhesion, altered', '', '', '19065266', '1', '0', '0', 'enhances cell- cell interactions'…	TssyLsDsGsTGEHT	P08195:S406_P68400;P08195:S408_P68400;P08195:S410_P68400	SLC3A2:S406_CSNK2A1-Human;SLC3A2:S408_CSNK2A1-Human;SLC3A2:S410_CSNK2A1-Human	S406<-CSNK2A1-Human;S408<-CSNK2A1-Human;S410<-CSNK2A1-Human
P08195	SLC3A2	S410	p:4;p-ov:1;ub:1	S403-p;Y404-p;S406-p;S408-p;S410-p;K416-ub	P08195:S406_['Alpha-amylase', '', 'cell adhesion, altered', '', '', '19065266', '1', '1', '0', 'enhances cell- cell interactions', '']~P08195:S408_['Alpha-amylase', '', 'cell adhesion, altered', '', '', '19065266', '1', '0', '0', 'enhances cell- cell interactions', '']~P08195:S410_['Alpha-amylase', '', 'cell adhesion, altered', '', '', '19065266', '1', '0', '0', 'enhances cell- cell interactions'…	syLsDsGsTGEHTkS	P08195:S406_P68400;P08195:S408_P68400;P08195:S410_P68400	SLC3A2:S406_CSNK2A1-Human;SLC3A2:S408_CSNK2A1-Human;SLC3A2:S410_CSNK2A1-Human	S406<-CSNK2A1-Human;S408<-CSNK2A1-Human;S410<-CSNK2A1-Human
P08195	SLC3A2	S527	p:2;p-ov:1	S521-p;S527-p;S531-p	P08195:S527_['', '', 'cell adhesion, altered', '', '', '19065266', '1', '0', '0', 'enhances cell- cell interactions', '']~P08195:S531_['', '', 'cell adhesion, altered', '', '', '19065266', '1', '0', '0', 'enhances cell- cell interactions', '']~	LsLFRRLsDQRsKER	P08195:S527_P68400;P08195:S531_P68400	SLC3A2:S527_CSNK2A1-Human;SLC3A2:S531_CSNK2A1-Human	S527<-CSNK2A1-Human;S531<-CSNK2A1-Human
P08195	SLC3A2	S531	p:1;p-ov:1	S527-p;S531-p	P08195:S527_['', '', 'cell adhesion, altered', '', '', '19065266', '1', '0', '0', 'enhances cell- cell interactions', '']~P08195:S531_['', '', 'cell adhesion, altered', '', '', '19065266', '1', '0', '0', 'enhances cell- cell interactions', '']~	RRLsDQRsKERSLLH	P08195:S527_P68400;P08195:S531_P68400	SLC3A2:S527_CSNK2A1-Human;SLC3A2:S531_CSNK2A1-Human	S527<-CSNK2A1-Human;S531<-CSNK2A1-Human
P08238	HSP90AB1	S226	ac:1;p-ov:1;ub:1	K219-ac;K219-ub;S226-p	P08238:S226_['HSP90', 'activity, induced; molecular association, regulation', 'apoptosis, altered', 'PXR(INDUCES); APAF(DISRUPTS)', '', '18591256; 25995454', '6', '82', '101', '', '']~	kEREKEIsDDEAEEE	P08238:S226_P68400;P08238:S226_P33674	HSP90AB1:S226_CSNK2A1-Human;HSP90AB1:S226_CSNK2A1-Rabbit	S226<-CSNK2A1-Human;S226<-CSNK2A1-Rabbit
P08238	HSP90AB1	S255	p:1;p-ov:1	S255-p;S261-p	P08238:S255_['', 'activity, induced; molecular association, regulation', 'apoptosis, altered', 'PXR(INDUCES); APAF(DISRUPTS)', '', '18591256; 25995454', '8', '114', '410', '', '']~	PKIEDVGsDEEDDsG	P08238:S255_P68400;P08238:S255_P33674;P08238:S255_Q96GD4	HSP90AB1:S255_CSNK2A1-Human;HSP90AB1:S255_CSNK2A1-Rabbit;HSP90AB1:S255_AURKB-Human	S255<-CSNK2A1-Human;S255<-CSNK2A1-Rabbit;S255<-AURKB-Human
P08473	MME	S6	p:2;p-ov:1	S4-p;S6-p;T11-p	P08473:S6_['', 'molecular association, regulation; phosphorylation', '', 'PTEN(DISRUPTS)', '', '20957047', '3', '14', '19', 'phosphorylation of this site (MME S6D mutant) increases insulin/IGF-1 stimulated activation of Akt ', '']~	__MGKsEsQMDItDI	P08473:S6_P68400	MME:S6_CSNK2A1-Human	S6<-CSNK2A1-Human
P08833	IGFBP1	S126	p:3;p-ov:1	S120-p;S123-p;S126-p;T127-p	P08833:S123_['', 'molecular association, regulation', '', 'IGF1(INDUCES)', '', '20143870', '4', '6', '0', '', '']~P08833:S126_['', 'activity, induced; molecular association, regulation; phosphorylation', '', 'IGF1(INDUCES)', '', '18772238; 20143870; 23354097; 7683525', '9', '7', '0', 'S126A and S144A mutants inhibit IGF1R autophosphorylation', '']~	GsPEsPEstEITEEE	P08833:S126_P68400;P08833:S126_P17252	IGFBP1:S126_CSNK2A1-Human;IGFBP1:S126_PRKCA-Human	S126<-CSNK2A1-Human;S126<-PRKCA-Human
P08833	IGFBP1	S144	p-ov:1	S144-p	P08833:S144_['', 'activity, induced; molecular association, regulation; phosphorylation', '', 'IGF1(INDUCES)', '', '18772238; 19193607; 23354097', '9', '8', '0', 'S126A and S144A mutants inhibit IGF1R autophosphorylation', '']~	NFHLMAPsEEDHSIL	P08833:S144_P68400;P08833:S144_P17252	IGFBP1:S144_CSNK2A1-Human;IGFBP1:S144_PRKCA-Human	S144<-CSNK2A1-Human;S144<-PRKCA-Human
P08833	IGFBP1	S194	p:1;p-ov:1	S194-p;S199-p	P08833:S194_['Thyroglobulin_1', 'activity, induced; molecular association, regulation', '', 'IGF1(INDUCES)', '', '18772238; 20143870', '10', '9', '0', '', '']~	LAKAQETsGEEIsKF	P08833:S194_P68400;P08833:S194_P17252	IGFBP1:S194_CSNK2A1-Human;IGFBP1:S194_PRKCA-Human	S194<-CSNK2A1-Human;S194<-PRKCA-Human
P09629	HOXB7	S132	p:1;p-ov:1	S132-p;S133-p	P09629:S132_['', '', 'cell differentiation, altered', '', '', '11290787', '1', '0', '0', '', '']~P09629:S133_['', '', 'cell differentiation, altered', '', '', '11290787', '1', '0', '0', '', '']~	RIYPWMRssGTDRKR	P09629:S132_P68400;P09629:S133_P68400	HOXB7:S132_CSNK2A1-Human;HOXB7:S133_CSNK2A1-Human	S132<-CSNK2A1-Human;S133<-CSNK2A1-Human
P09629	HOXB7	S133	p:1;p-ov:1	S132-p;S133-p	P09629:S132_['', '', 'cell differentiation, altered', '', '', '11290787', '1', '0', '0', '', '']~P09629:S133_['', '', 'cell differentiation, altered', '', '', '11290787', '1', '0', '0', '', '']~	IYPWMRssGTDRKRG	P09629:S132_P68400;P09629:S133_P68400	HOXB7:S132_CSNK2A1-Human;HOXB7:S133_CSNK2A1-Human	S132<-CSNK2A1-Human;S133<-CSNK2A1-Human
P09629	HOXB7	T203	p:1;p-ov:1	T203-p;T204-p	P09629:T203_['', '', 'cell differentiation, altered', '', '', '11290787', '1', '0', '0', '', '']~P09629:T204_['', '', 'cell differentiation, altered', '', '', '11290787', '1', '0', '0', '', '']~	NKTAGPGttGQDRAE	P09629:T203_P68400;P09629:T204_P68400	HOXB7:T203_CSNK2A1-Human;HOXB7:T204_CSNK2A1-Human	T203<-CSNK2A1-Human;T204<-CSNK2A1-Human
P09629	HOXB7	T204	p:1;p-ov:1	T203-p;T204-p	P09629:T203_['', '', 'cell differentiation, altered', '', '', '11290787', '1', '0', '0', '', '']~P09629:T204_['', '', 'cell differentiation, altered', '', '', '11290787', '1', '0', '0', '', '']~	KTAGPGttGQDRAEA	P09629:T203_P68400;P09629:T204_P68400	HOXB7:T203_CSNK2A1-Human;HOXB7:T204_CSNK2A1-Human	T203<-CSNK2A1-Human;T204<-CSNK2A1-Human
P09651	HNRNPA1	S199	p:2;p-ov:1;m1:3;m2:2	S192-p;R194-m1;R194-m2;R196-m1;S197-p;S199-p;R206-m1;R206-m2	P09651:S199_['', 'activity, inhibited', '', '', '', '18562319', '4', '8', '8', '', '']~	sQrGrsGsGNFGGGr	P09651:S192_Q9BUB5;P09651:S199_P68400;P09651:S199_P00517;P09651:S199_P31749	HNRNPA1:S192_MKNK1-Human;HNRNPA1:S199_CSNK2A1-Human;HNRNPA1:S199_PRKACA-Bovine;HNRNPA1:S199_AKT1	S192<-MKNK1-Human;S199<-CSNK2A1-Human;S199<-PRKACA-Bovine;S199<-AKT1-Human
P09958	FURIN	S773	p:1;p-ov:1	S773-p;S775-p	P09958:S773_['', 'intracellular localization', '', '', '', '8846780', '1', '10', '0', 'retrieval to the trans-Golgi network', '']~P09958:S775_['', 'intracellular localization', '', '', '', '8846780', '1', '9', '0', 'retrieval to the trans-Golgi network', '']~	AWQEECPsDsEEDEG	P09958:S773_P68400;P09958:S775_P68400	FURIN:S773_CSNK2A1-Human;FURIN:S775_CSNK2A1-Human	S773<-CSNK2A1-Human;S775<-CSNK2A1-Human
P09958	FURIN	S775	p:1;p-ov:1	S773-p;S775-p	P09958:S773_['', 'intracellular localization', '', '', '', '8846780', '1', '10', '0', 'retrieval to the trans-Golgi network', '']~P09958:S775_['', 'intracellular localization', '', '', '', '8846780', '1', '9', '0', 'retrieval to the trans-Golgi network', '']~	QEECPsDsEEDEGRG	P09958:S773_P68400;P09958:S775_P68400	FURIN:S773_CSNK2A1-Human;FURIN:S775_CSNK2A1-Human	S773<-CSNK2A1-Human;S775<-CSNK2A1-Human
P10242	MYB	S11	p:1;p-ov:1	S11-p;S12-p	P10242:S11_['', 'molecular association, regulation', 'transcription, altered', '', 'DNA(DISRUPTS)', '7735324', '5', '2', '1', '', '']~P10242:S12_['', 'molecular association, regulation', 'transcription, altered', '', 'DNA(DISRUPTS)', '7735324', '5', '2', '2', '', '']~	RPRHSIYssDEDDED	P10242:S11_P68400;P10242:S12_P68400	MYB:S11_CSNK2A1-Human;MYB:S12_CSNK2A1-Human	S11<-CSNK2A1-Human;S12<-CSNK2A1-Human
P10242	MYB	S12	p:1;p-ov:1	S11-p;S12-p	P10242:S11_['', 'molecular association, regulation', 'transcription, altered', '', 'DNA(DISRUPTS)', '7735324', '5', '2', '1', '', '']~P10242:S12_['', 'molecular association, regulation', 'transcription, altered', '', 'DNA(DISRUPTS)', '7735324', '5', '2', '2', '', '']~	PRHSIYssDEDDEDF	P10242:S11_P68400;P10242:S12_P68400	MYB:S11_CSNK2A1-Human;MYB:S12_CSNK2A1-Human	S11<-CSNK2A1-Human;S12<-CSNK2A1-Human
P10243	MYBL1	S7	p-ov:1	S7-p		_MAKRSRsEDEDDDL	P10243:S7_P68400	MYBL1:S7_CSNK2A1-Human	S7<-CSNK2A1-Human
P10244	MYBL2	T18	p:2;p-ov:1	Y15-p;T18-p;S20-p	P10244:Y15_['', 'protein stabilization; molecular association, regulation', '', 'VHL(DISRUPTS)', '', '27090638', '1', '0', '1', '', '']~	DELHyQDtDsDVPEQ	P10244:T18_P68400	MYBL2:T18_CSNK2A1-Human	T18<-CSNK2A1-Human
P10636-8	MAPT	T39	p:1;p-ov:1;m1:1	T39-p;K44-m1;S46-p		HQDQEGDtDAGLkEs	P10636-8:S46_P27361;P10636-8:S46_P49841;P10636-8:S46_P28482;P10636-8:T39_P68399	MAPT:S46_MAPK3-Human;MAPT:S46_GSK3B-Human;MAPT:S46_MAPK1;MAPT:T39_CSNK2A1-Bovine	S46<-MAPK3-Human;S46<-GSK3B-Human;S46<-MAPK1-Human;T39<-CSNK2A1-Bovine
P10646	TFPI	S30	p-ov:1	S30-p		PAPLNADsEEDEEHT	P10646:S30_P68400	TFPI:S30_CSNK2A1-Human	S30<-CSNK2A1-Human
P11387	TOP1	S10	p-ov:1	S10-p		GDHLHNDsQIEADFR	P11387:S10_P68400	TOP1:S10_CSNK2A1-Human	S10<-CSNK2A1-Human
P11387	TOP1	S506	p-ov:1	S506-p	P11387:S506_['Topoisom_I', 'molecular association, regulation', '', 'ARF1(INDUCES)', 'DNA(INDUCES)', '23185622; 23555599', '3', '0', '0', 'ARF enhances the binding of hyperphosphorylated S506 to DNA. ; enhances relaxation of supercoiled DNA by increasing TOP1 DNA binding', '']~	ADTVGCCsLRVEHIN	P11387:S506_P68400	TOP1:S506_CSNK2A1-Human	S506<-CSNK2A1-Human
P11388	TOP2A	S1365	p:2;p-ov:1;ac:1	T1360-p;S1361-p;S1365-p;K1367-ac	P11388:S1361_['', 'protein degradation; molecular association, regulation; ubiquitination', '', 'FBXW7(INDUCES)', '', '21254166', '2', '1', '0', '', '']~P11388:S1365_['', 'protein degradation; molecular association, regulation; ubiquitination; phosphorylation', '', 'FBXW7(INDUCES)', '', '21254166', '1', '3', '0', '', '']~	TKtsPKLsNkELKPQ	P11388:S1361_P27361;P11388:S1361_P06493;P11388:S1361_P49841;P11388:S1361_P28482;P11388:S1365_P68400	TOP2A:S1361_MAPK3-Human;TOP2A:S1361_CDK1;TOP2A:S1361_GSK3B-Human;TOP2A:S1361_MAPK1;TOP2A:S1365_CSNK2A1-Human	S1361<-MAPK3-Human;S1361<-CDK1-Human;S1361<-GSK3B-Human;S1361<-MAPK1-Human;S1365<-CSNK2A1-Human
P11388	TOP2A	S1377	p:1;p-ov:1	S1374-p;S1377-p		KPQKsVVsDLEADDV	P11388:S1377_P68400	TOP2A:S1377_CSNK2A1-Human	S1377<-CSNK2A1-Human
P11388	TOP2A	S1469	p:4;ac:1;p-ov:1	K1467-ac;S1469-p;T1470-p;S1471-p;S1474-p;S1476-p		NRRKRkPstsDDsDs	P11388:S1469_P68400	TOP2A:S1469_CSNK2A1-Human	S1469<-CSNK2A1-Human
P11388	TOP2A	S1525	p:1;p-ov:1	Y1521-p;S1525-p	P11388:S1525_['', 'molecular association, regulation; intracellular localization; enzymatic activity, induced', 'cell cycle regulation; chromatin organization, altered; apoptosis, induced', 'MDC1(INDUCES)', '', '18171681; 19098900', '5', '32', '9', 'required for the decatenation checkpoint; required for normal sister chromatid segregationi late mitosis', '']~	PIKyLEEsDEDDLF_	P11388:S1525_P68400;P11388:S1525_P53350	TOP2A:S1525_CSNK2A1-Human;TOP2A:S1525_PLK1-Human	S1525<-CSNK2A1-Human;S1525<-PLK1-Human
P11473	VDR	S208	p-ov:1	S208-p	P11473:S208_['', 'molecular association, regulation', 'transcription, induced; transcription, altered', 'MED1(INDUCES)', '', '17368182; 8622969', '4', '0', '0', '', '']~	SFSNLDLsEEDSDDP	P11473:S208_P68400;P11473:S208_P68399	VDR:S208_CSNK2A1-Human;VDR:S208_CSNK2A1-Bovine	S208<-CSNK2A1-Human;S208<-CSNK2A1-Bovine
P11473	VDR	S208	p-ov:1	S208-p	P11473:S208_['', 'molecular association, regulation', 'transcription, induced; transcription, altered', 'MED1(INDUCES)', '', '17368182; 8622969', '4', '0', '0', '', '']~	SFSNLDLsEEDSDDP	P11473:S208_P68400;P11473:S208_P68399	VDR:S208_CSNK2A1-Human;VDR:S208_CSNK2A1-Bovine	S208<-CSNK2A1-Human;S208<-CSNK2A1-Bovine
P11717	IGF2R	S2409	p:1;p-ov:1	S2409-p;T2415-p		LHGDDQDsEDEVLtI	P11717:S2409_P68400	IGF2R:S2409_CSNK2A1-Human	S2409<-CSNK2A1-Human
P11717	IGF2R	S2484	p:1;p-ov:1	S2479-p;S2484-p		LVsFHDDsDEDLLHI	P11717:S2484_P68400	IGF2R:S2484_CSNK2A1-Human	S2484<-CSNK2A1-Human
P11831	SRF	S77	p:2;p-ov:1	S77-p;S79-p;S83-p	P11831:S83_['', 'molecular association, regulation', '', '', 'DNA(INDUCES)', '1547771', '3', '5', '0', '', '']~	PTAGALYsGsEGDsE	P11831:S77_P68400;P11831:S79_P68400;P11831:S83_P68400	SRF:S77_CSNK2A1-Human;SRF:S79_CSNK2A1-Human;SRF:S83_CSNK2A1-Human	S77<-CSNK2A1-Human;S79<-CSNK2A1-Human;S83<-CSNK2A1-Human
P11831	SRF	S79	p:3;p-ov:1	S77-p;S79-p;S83-p;S85-p	P11831:S83_['', 'molecular association, regulation', '', '', 'DNA(INDUCES)', '1547771', '3', '5', '0', '', '']~P11831:S85_['', 'molecular association, regulation', '', '', 'DNA(INDUCES)', '1547771', '3', '4', '0', '', '']~	AGALYsGsEGDsEsG	P11831:S77_P68400;P11831:S79_P68400;P11831:S83_P68400;P11831:S85_P68400	SRF:S77_CSNK2A1-Human;SRF:S79_CSNK2A1-Human;SRF:S83_CSNK2A1-Human;SRF:S85_CSNK2A1-Human	S77<-CSNK2A1-Human;S79<-CSNK2A1-Human;S83<-CSNK2A1-Human;S85<-CSNK2A1-Human
P11831	SRF	S83	p:3;p-ov:1	S77-p;S79-p;S83-p;S85-p	P11831:S83_['', 'molecular association, regulation', '', '', 'DNA(INDUCES)', '1547771', '3', '5', '0', '', '']~P11831:S85_['', 'molecular association, regulation', '', '', 'DNA(INDUCES)', '1547771', '3', '4', '0', '', '']~	YsGsEGDsEsGEEEE	P11831:S77_P68400;P11831:S79_P68400;P11831:S83_P68400;P11831:S85_P68400	SRF:S77_CSNK2A1-Human;SRF:S79_CSNK2A1-Human;SRF:S83_CSNK2A1-Human;SRF:S85_CSNK2A1-Human	S77<-CSNK2A1-Human;S79<-CSNK2A1-Human;S83<-CSNK2A1-Human;S85<-CSNK2A1-Human
P11831	SRF	S85	p:2;p-ov:1	S79-p;S83-p;S85-p	P11831:S83_['', 'molecular association, regulation', '', '', 'DNA(INDUCES)', '1547771', '3', '5', '0', '', '']~P11831:S85_['', 'molecular association, regulation', '', '', 'DNA(INDUCES)', '1547771', '3', '4', '0', '', '']~	GsEGDsEsGEEEELG	P11831:S79_P68400;P11831:S83_P68400;P11831:S85_P68400	SRF:S79_CSNK2A1-Human;SRF:S83_CSNK2A1-Human;SRF:S85_CSNK2A1-Human	S79<-CSNK2A1-Human;S83<-CSNK2A1-Human;S85<-CSNK2A1-Human
P12259	F5	S720	p-ov:1	S720-p		LEPEDEEsDADYDYQ	P12259:S720_P68400	F5:S720_CSNK2A1-Human	S720<-CSNK2A1-Human
P12821	ACE	S1299	p-ov:1	S1299-p	P12821:S1299_['', 'protein degradation; molecular association, regulation; intracellular localization', 'exocytosis, altered', 'ACE(INDUCES); MYH9(INDUCES)', '', '12386153; 14615289; 16186248; 16476786', '7', '16', '15', 'increases protein dimerization; S1299 phosphorylation retains ACE in the plasma membrane and inhibits ACE secretion. ', '']~	SHGPQFGsEVELRHS	P12821:S1299_P68400	ACE:S1299_CSNK2A1-Human	S1299<-CSNK2A1-Human
P12830	CDH1	S847	p:4;p-ov:1	S840-p;S844-p;S847-p;S850-p;S853-p	P12830:S844_['Cadherin_C', 'molecular association, regulation; intracellular localization', 'cell adhesion, altered', 'CTNNB1(DISRUPTS)', '', '17353278', '3', '0', '0', '', '']~	sEAAsLSsLNsSEsD	P12830:S844_P49674;P12830:S844_P48730;P12830:S844_P48729;P12830:S847_P68400;P12830:S850_P68400;P12830:S853_P68400	CDH1:S844_CSNK1E-Human;CDH1:S844_CSNK1D-Human;CDH1:S844_CSNK1A1-Human;CDH1:S847_CSNK2A1-Human;CDH1:S850_CSNK2A1-Human;CDH1:S853_CSNK2A1-Human	S844<-CSNK1E-Human;S844<-CSNK1D-Human;S844<-CSNK1A1-Human;S847<-CSNK2A1-Human;S850<-CSNK2A1-Human;S853<-CSNK2A1-Human
P12830	CDH1	S850	p:3;p-ov:1	S844-p;S847-p;S850-p;S853-p	P12830:S844_['Cadherin_C', 'molecular association, regulation; intracellular localization', 'cell adhesion, altered', 'CTNNB1(DISRUPTS)', '', '17353278', '3', '0', '0', '', '']~	AsLSsLNsSEsDKDQ	P12830:S844_P49674;P12830:S844_P48730;P12830:S844_P48729;P12830:S847_P68400;P12830:S850_P68400;P12830:S853_P68400	CDH1:S844_CSNK1E-Human;CDH1:S844_CSNK1D-Human;CDH1:S844_CSNK1A1-Human;CDH1:S847_CSNK2A1-Human;CDH1:S850_CSNK2A1-Human;CDH1:S853_CSNK2A1-Human	S844<-CSNK1E-Human;S844<-CSNK1D-Human;S844<-CSNK1A1-Human;S847<-CSNK2A1-Human;S850<-CSNK2A1-Human;S853<-CSNK2A1-Human
P12830	CDH1	S853	p:2;p-ov:1	S847-p;S850-p;S853-p		SsLNsSEsDKDQDYD	P12830:S847_P68400;P12830:S850_P68400;P12830:S853_P68400	CDH1:S847_CSNK2A1-Human;CDH1:S850_CSNK2A1-Human;CDH1:S853_CSNK2A1-Human	S847<-CSNK2A1-Human;S850<-CSNK2A1-Human;S853<-CSNK2A1-Human
P13349	MYF5	S133	p-ov:1	S133-p	P13349:S133_['HLH', 'activity, induced', '', '', '', '9461343', '1', '0', '0', '', '']~	NAIRYIEsLQELLRE	P13349:S133_P68400	MYF5:S133_CSNK2A1-Human	S133<-CSNK2A1-Human
P13349	MYF5	S49	p-ov:1	S49-p	P13349:S49_['Basic', 'activity, induced', '', '', '', '9461343', '1', '0', '0', '', '']~	HKAELQGsDEDEHVR	P13349:S49_P68400	MYF5:S49_CSNK2A1-Human	S49<-CSNK2A1-Human
P13569	CFTR	S511	p:2;p-ov:1	S511-p;Y512-p;Y515-p	P13569:S511_['ABC_tran', 'activity, induced', '', '', '', '17289674', '2', '0', '0', 'regulates CFTR channel gating', '']~P13569:Y512_['ABC_tran', 'intracellular localization', '', '', '', '21807898', '2', '0', '0', '', '']~	ENIIFGVsyDEyRYR	P13569:S511_P68400;P13569:Y512_P43405	CFTR:S511_CSNK2A1-Human;CFTR:Y512_SYK-Human	S511<-CSNK2A1-Human;Y512<-SYK-Human
P14317	HCLS1	T16	p:2;p-ov:1	S13-p;T16-p;T23-p		DVSVsVEtQGDDWDt	P14317:T16_P68400;P14317:T23_P68400	HCLS1:T16_CSNK2A1-Human;HCLS1:T23_CSNK2A1-Human	T16<-CSNK2A1-Human;T23<-CSNK2A1-Human
P14317	HCLS1	T23	p:1;p-ov:1	T16-p;T23-p		tQGDDWDtDPDFVND	P14317:T16_P68400;P14317:T23_P68400	HCLS1:T16_CSNK2A1-Human;HCLS1:T23_CSNK2A1-Human	T16<-CSNK2A1-Human;T23<-CSNK2A1-Human
P14598	NCF1	S208	p-ov:1	S208-p		KRGWIPAsFLEPLDS	P14598:S208_P68400	NCF1:S208_CSNK2A1-Human	S208<-CSNK2A1-Human
P14598	NCF1	S283	p:2;p-ov:1	Y279-p;S283-p;S288-p		PSMyLQKsGQDVsQA	P14598:S283_P68400;P14598:S288_Q9NWZ3	NCF1:S283_CSNK2A1-Human;NCF1:S288_IRAK4-Human	S283<-CSNK2A1-Human;S288<-IRAK4-Human
P14598	NCF1	S348	p:1;p-ov:1	S345-p;S348-p	P14598:S345_['p47_phox_C', 'activity, induced', '', '', '', '16778989', '14', '5', '0', 'involved in GM-CSF- and TNFalpha-induced priming of neutrophils', '']~	PGPQsPGsPLEEERQ	P14598:S345_P27361;P14598:S345_Q16539;P14598:S345_P28482;P14598:S345_Q9NWZ3;P14598:S348_P68400;P14598:S348_P27361;P14598:S348_Q16539;P14598:S348_Q9NWZ3	NCF1:S345_MAPK3-Human;NCF1:S345_MAPK14-Human;NCF1:S345_MAPK1;NCF1:S345_IRAK4-Human;NCF1:S348_CSNK2A1-Human;NCF1:S348_MAPK3-Human;NCF1:S348_MAPK14-Human;NCF1:S348_IRAK4-Human	S345<-MAPK3-Human;S345<-MAPK14-Human;S345<-MAPK1-Human;S345<-IRAK4-Human;S348<-CSNK2A1-Human;S348<-MAPK3-Human;S348<-MAPK14-Human;S348<-IRAK4-Human
P15884	TCF4	S54	p:2;p-ov:1	S54-p;S55-p;S56-p	P15884:S56_['', 'molecular association, regulation', 'transcription, induced', 'CTNNG(DISRUPTS)', '', '11711551', '1', '0', '0', '', '']~	GSNVEDRsssGSWGN	P15884:S54_P19139;P15884:S55_P19139;P15884:S56_P19139	TCF4:S54_Csnk2a1-Rat;TCF4:S55_Csnk2a1-Rat;TCF4:S56_Csnk2a1-Rat	S54<-Csnk2a1-Rat;S55<-Csnk2a1-Rat;S56<-Csnk2a1-Rat
P15884	TCF4	S55	p:2;p-ov:1	S54-p;S55-p;S56-p	P15884:S56_['', 'molecular association, regulation', 'transcription, induced', 'CTNNG(DISRUPTS)', '', '11711551', '1', '0', '0', '', '']~	SNVEDRsssGSWGNG	P15884:S54_P19139;P15884:S55_P19139;P15884:S56_P19139	TCF4:S54_Csnk2a1-Rat;TCF4:S55_Csnk2a1-Rat;TCF4:S56_Csnk2a1-Rat	S54<-Csnk2a1-Rat;S55<-Csnk2a1-Rat;S56<-Csnk2a1-Rat
P15884	TCF4	S56	p:2;p-ov:1	S54-p;S55-p;S56-p	P15884:S56_['', 'molecular association, regulation', 'transcription, induced', 'CTNNG(DISRUPTS)', '', '11711551', '1', '0', '0', '', '']~	NVEDRsssGSWGNGG	P15884:S54_P19139;P15884:S55_P19139;P15884:S56_P19139	TCF4:S54_Csnk2a1-Rat;TCF4:S55_Csnk2a1-Rat;TCF4:S56_Csnk2a1-Rat	S54<-Csnk2a1-Rat;S55<-Csnk2a1-Rat;S56<-Csnk2a1-Rat
P16220	CREB1	S108	p:2;p-ov:1	S108-p;S111-p;S114-p	P16220:S108_['', 'molecular association, regulation; phosphorylation', '', 'CBP(INDUCES)', '', '17209043', '7', '2', '1', 'mutation to alanine decreases S121 phosphorylation in cells treated with ionizing radiation', '']~P16220:S111_['', 'molecular association, regulation; activity, inhibited; phosphorylation', 'transcription, inhibited', 'CBP(INDUCES)', '', '15073328; 17209043', '9', '2', '3', '…	QISTIAEsEDsQEsV	P16220:S108_P68400;P16220:S108_P48729;P16220:S111_P68400;P16220:S111_P48729;P16220:S111_Q13315;P16220:S114_P48729	CREB1:S108_CSNK2A1-Human;CREB1:S108_CSNK1A1-Human;CREB1:S111_CSNK2A1-Human;CREB1:S111_CSNK1A1-Human;CREB1:S111_ATM-Human;CREB1:S114_CSNK1A1-Human	S108<-CSNK2A1-Human;S108<-CSNK1A1-Human;S111<-CSNK2A1-Human;S111<-CSNK1A1-Human;S111<-ATM-Human;S114<-CSNK1A1-Human
P16220	CREB1	S111	p:3;p-ov:1	S108-p;S111-p;S114-p;S117-p	P16220:S108_['', 'molecular association, regulation; phosphorylation', '', 'CBP(INDUCES)', '', '17209043', '7', '2', '1', 'mutation to alanine decreases S121 phosphorylation in cells treated with ionizing radiation', '']~P16220:S111_['', 'molecular association, regulation; activity, inhibited; phosphorylation', 'transcription, inhibited', 'CBP(INDUCES)', '', '15073328; 17209043', '9', '2', '3', '…	TIAEsEDsQEsVDsV	P16220:S108_P68400;P16220:S108_P48729;P16220:S111_P68400;P16220:S111_P48729;P16220:S111_Q13315;P16220:S114_P48729	CREB1:S108_CSNK2A1-Human;CREB1:S108_CSNK1A1-Human;CREB1:S111_CSNK2A1-Human;CREB1:S111_CSNK1A1-Human;CREB1:S111_ATM-Human;CREB1:S114_CSNK1A1-Human	S108<-CSNK2A1-Human;S108<-CSNK1A1-Human;S111<-CSNK2A1-Human;S111<-CSNK1A1-Human;S111<-ATM-Human;S114<-CSNK1A1-Human
P17096	HMGA1	S102	p:2;p-ov:1	S99-p;S102-p;S103-p		EEGIsQEssEEEQ__	P17096:S102_P19139;P17096:S103_P19139	HMGA1:S102_Csnk2a1-Rat;HMGA1:S103_Csnk2a1-Rat	S102<-Csnk2a1-Rat;S103<-Csnk2a1-Rat
P17096	HMGA1	S103	p:2;p-ov:1	S99-p;S102-p;S103-p		EGIsQEssEEEQ___	P17096:S102_P19139;P17096:S103_P19139	HMGA1:S102_Csnk2a1-Rat;HMGA1:S103_Csnk2a1-Rat	S102<-Csnk2a1-Rat;S103<-Csnk2a1-Rat
P17936	IGFBP3	S138	p:2;p-ov:1	S138-p;S140-p;S145-p	P17936:S138_['', '', 'apoptosis, induced', '', '', '12210764', '3', '0', '0', '', '']~P17936:S140_['', '', 'apoptosis, induced', '', '', '12210764', '3', '0', '0', '', '']~	PPAPGNAsEsEEDRs	P17936:S138_P68400;P17936:S140_P68400	IGFBP3:S138_CSNK2A1-Human;IGFBP3:S140_CSNK2A1-Human	S138<-CSNK2A1-Human;S140<-CSNK2A1-Human
P17936	IGFBP3	S140	p:2;p-ov:1	S138-p;S140-p;S145-p	P17936:S138_['', '', 'apoptosis, induced', '', '', '12210764', '3', '0', '0', '', '']~P17936:S140_['', '', 'apoptosis, induced', '', '', '12210764', '3', '0', '0', '', '']~	APGNAsEsEEDRsAG	P17936:S138_P68400;P17936:S140_P68400	IGFBP3:S138_CSNK2A1-Human;IGFBP3:S140_CSNK2A1-Human	S138<-CSNK2A1-Human;S140<-CSNK2A1-Human
P17936	IGFBP3	S194	p:3;p-ov:1;ga:2	Y190-p;S192-ga;S194-p;T195-ga;T197-p;S201-p	P17936:S194_['', 'phosphorylation', 'apoptosis, altered', '', '', '19556345', '1', '0', '0', 'inhibits JNK phosphorylation and apoptosis', '']~	KVDyEsQstDtQNFs	P17936:S194_P68400	IGFBP3:S194_CSNK2A1-Human	S194<-CSNK2A1-Human
P18146	EGR1	S104	p-ov:1	S104-p	P18146:S104_['', '', 'transcription, altered', '', 'DNA(DISRUPTS)', '8662759', '1', '0', '0', '', '']~	YEHLTAEsFPDISLN	P18146:S104_P19139	EGR1:S104_Csnk2a1-Rat	S104<-Csnk2a1-Rat
P18146	EGR1	S196	p-ov:1	S196-p	P18146:S196_['DUF3446', '', 'transcription, altered', '', 'DNA(DISRUPTS)', '8662759', '1', '0', '0', '', '']~	PLSCAVPsNDSSPIY	P18146:S196_P19139	EGR1:S196_Csnk2a1-Rat	S196<-Csnk2a1-Rat
P18146	EGR1	S301	p-ov:1	S301-p	P18146:S301_['', '', 'transcription, altered', '', 'DNA(DISRUPTS)', '8662759', '1', '0', '0', '', '']~	AFATQSGsQDLKALN	P18146:S301_P19139	EGR1:S301_Csnk2a1-Rat	S301<-Csnk2a1-Rat
P18146	EGR1	S378	p-ov:1	S378-p	P18146:S378_['zf-H2C2_2', '', 'transcription, altered', '', 'DNA(DISRUPTS)', '8662759', '1', '0', '0', '', '']~	RICMRNFsRSDHLTT	P18146:S378_P19139	EGR1:S378_Csnk2a1-Rat	S378<-Csnk2a1-Rat
P18146	EGR1	T148	p-ov:1	T148-p	P18146:T148_['DUF3446', '', 'transcription, altered', '', 'DNA(DISRUPTS)', '8662759', '1', '0', '0', '', '']~	PAPNSGNtLWPEPLF	P18146:T148_P19139	EGR1:T148_Csnk2a1-Rat	T148<-Csnk2a1-Rat
P18846	ATF1	S36	p:1;p-ov:1	S36-p;S41-p	P18846:S36_['', 'molecular association, regulation; phosphorylation', '', 'CBP(DISRUPTS)', '', '20730097', '4', '1', '0', 'primes for S47/S50/S51 phosphorylation', '']~P18846:S41_['', 'molecular association, regulation; phosphorylation', '', 'CBP(DISRUPTS)', '', '20730097', '2', '0', '0', 'primes for S47/S50/S51 phosphorylation', '']~	AQQVSSLsESEEsQD	P18846:S36_P68400;P18846:S36_P48729;P18846:S41_P68400;P18846:S41_P48729	ATF1:S36_CSNK2A1-Human;ATF1:S36_CSNK1A1-Human;ATF1:S41_CSNK2A1-Human;ATF1:S41_CSNK1A1-Human	S36<-CSNK2A1-Human;S36<-CSNK1A1-Human;S41<-CSNK2A1-Human;S41<-CSNK1A1-Human
P18846	ATF1	S41	p:2;p-ov:1	S36-p;S41-p;S47-p	P18846:S36_['', 'molecular association, regulation; phosphorylation', '', 'CBP(DISRUPTS)', '', '20730097', '4', '1', '0', 'primes for S47/S50/S51 phosphorylation', '']~P18846:S41_['', 'molecular association, regulation; phosphorylation', '', 'CBP(DISRUPTS)', '', '20730097', '2', '0', '0', 'primes for S47/S50/S51 phosphorylation', '']~	SLsESEEsQDSSDsI	P18846:S36_P68400;P18846:S36_P48729;P18846:S41_P68400;P18846:S41_P48729;P18846:S47_P68400;P18846:S47_P48729	ATF1:S36_CSNK2A1-Human;ATF1:S36_CSNK1A1-Human;ATF1:S41_CSNK2A1-Human;ATF1:S41_CSNK1A1-Human;ATF1:S47_CSNK2A1-Human;ATF1:S47_CSNK1A1-Human	S36<-CSNK2A1-Human;S36<-CSNK1A1-Human;S41<-CSNK2A1-Human;S41<-CSNK1A1-Human;S47<-CSNK2A1-Human;S47<-CSNK1A1-Human
P18846	ATF1	S47	p:3;p-ov:1	S41-p;S47-p;S50-p;S51-p	P18846:S41_['', 'molecular association, regulation; phosphorylation', '', 'CBP(DISRUPTS)', '', '20730097', '2', '0', '0', 'primes for S47/S50/S51 phosphorylation', '']~	EsQDSSDsIGssQKA	P18846:S41_P68400;P18846:S41_P48729;P18846:S47_P68400;P18846:S47_P48729;P18846:S50_P68400;P18846:S50_P48729;P18846:S51_P68400;P18846:S51_P48729	ATF1:S41_CSNK2A1-Human;ATF1:S41_CSNK1A1-Human;ATF1:S47_CSNK2A1-Human;ATF1:S47_CSNK1A1-Human;ATF1:S50_CSNK2A1-Human;ATF1:S50_CSNK1A1-Human;ATF1:S51_CSNK2A1-Human;ATF1:S51_CSNK1A1-Human	S41<-CSNK2A1-Human;S41<-CSNK1A1-Human;S47<-CSNK2A1-Human;S47<-CSNK1A1-Human;S50<-CSNK2A1-Human;S50<-CSNK1A1-Human;S51<-CSNK2A1-Human;S51<-CSNK1A1-Human
P18846	ATF1	S50	p:2;p-ov:1	S47-p;S50-p;S51-p		DSSDsIGssQKAHGI	P18846:S47_P68400;P18846:S47_P48729;P18846:S50_P68400;P18846:S50_P48729;P18846:S51_P68400;P18846:S51_P48729	ATF1:S47_CSNK2A1-Human;ATF1:S47_CSNK1A1-Human;ATF1:S50_CSNK2A1-Human;ATF1:S50_CSNK1A1-Human;ATF1:S51_CSNK2A1-Human;ATF1:S51_CSNK1A1-Human	S47<-CSNK2A1-Human;S47<-CSNK1A1-Human;S50<-CSNK2A1-Human;S50<-CSNK1A1-Human;S51<-CSNK2A1-Human;S51<-CSNK1A1-Human
P18846	ATF1	S51	p:2;p-ov:1	S47-p;S50-p;S51-p		SSDsIGssQKAHGIL	P18846:S47_P68400;P18846:S47_P48729;P18846:S50_P68400;P18846:S50_P48729;P18846:S51_P68400;P18846:S51_P48729	ATF1:S47_CSNK2A1-Human;ATF1:S47_CSNK1A1-Human;ATF1:S50_CSNK2A1-Human;ATF1:S50_CSNK1A1-Human;ATF1:S51_CSNK2A1-Human;ATF1:S51_CSNK1A1-Human	S47<-CSNK2A1-Human;S47<-CSNK1A1-Human;S50<-CSNK2A1-Human;S50<-CSNK1A1-Human;S51<-CSNK2A1-Human;S51<-CSNK1A1-Human
P18858	LIG1	S66	p-ov:1	S66-p	P18858:S66_['', 'molecular association, regulation; intracellular localization', 'cell growth, altered', 'RFC1(INDUCES); RAD17(DISRUPTS)', '', '12851383; 19223468', '6', '46', '6', 'regulates DNA replication and repair', '']~	KAARVLGsEGEEEDE	P18858:S66_P68400	LIG1:S66_CSNK2A1-Human	S66<-CSNK2A1-Human
P18887	XRCC1	S408	p:2;p-ov:1	S408-p;S409-p;S410-p	P18887:S408_['', 'molecular association, regulation', '', 'PARP1(DISRUPTS)', '', '25477519', '1', '5', '0', '', '']~P18887:S409_['', 'molecular association, regulation', '', 'PARP1(DISRUPTS)', '', '25477519', '1', '5', '0', '', '']~P18887:S410_['', 'molecular association, regulation', '', 'PARP1(DISRUPTS)', '', '25477519', '1', '5', '0', '', '']~	YLMAGPGsssEEDEA	P18887:S408_P68400;P18887:S409_P68400;P18887:S410_P68400	XRCC1:S408_CSNK2A1-Human;XRCC1:S409_CSNK2A1-Human;XRCC1:S410_CSNK2A1-Human	S408<-CSNK2A1-Human;S409<-CSNK2A1-Human;S410<-CSNK2A1-Human
P18887	XRCC1	S409	p:3;p-ov:1	S408-p;S409-p;S410-p;S416-p	P18887:S408_['', 'molecular association, regulation', '', 'PARP1(DISRUPTS)', '', '25477519', '1', '5', '0', '', '']~P18887:S409_['', 'molecular association, regulation', '', 'PARP1(DISRUPTS)', '', '25477519', '1', '5', '0', '', '']~P18887:S410_['', 'molecular association, regulation', '', 'PARP1(DISRUPTS)', '', '25477519', '1', '5', '0', '', '']~P18887:S416_['', 'molecular association, regulation…	LMAGPGsssEEDEAs	P18887:S408_P68400;P18887:S409_P68400;P18887:S410_P68400;P18887:S416_P68400	XRCC1:S408_CSNK2A1-Human;XRCC1:S409_CSNK2A1-Human;XRCC1:S410_CSNK2A1-Human;XRCC1:S416_CSNK2A1-Human	S408<-CSNK2A1-Human;S409<-CSNK2A1-Human;S410<-CSNK2A1-Human;S416<-CSNK2A1-Human
P18887	XRCC1	S410	p:3;p-ov:1	S408-p;S409-p;S410-p;S416-p	P18887:S408_['', 'molecular association, regulation', '', 'PARP1(DISRUPTS)', '', '25477519', '1', '5', '0', '', '']~P18887:S409_['', 'molecular association, regulation', '', 'PARP1(DISRUPTS)', '', '25477519', '1', '5', '0', '', '']~P18887:S410_['', 'molecular association, regulation', '', 'PARP1(DISRUPTS)', '', '25477519', '1', '5', '0', '', '']~P18887:S416_['', 'molecular association, regulation…	MAGPGsssEEDEAsH	P18887:S408_P68400;P18887:S409_P68400;P18887:S410_P68400;P18887:S416_P68400	XRCC1:S408_CSNK2A1-Human;XRCC1:S409_CSNK2A1-Human;XRCC1:S410_CSNK2A1-Human;XRCC1:S416_CSNK2A1-Human	S408<-CSNK2A1-Human;S409<-CSNK2A1-Human;S410<-CSNK2A1-Human;S416<-CSNK2A1-Human
P18887	XRCC1	S416	p:4;p-ov:1	S409-p;S410-p;S416-p;S418-p;S421-p	P18887:S409_['', 'molecular association, regulation', '', 'PARP1(DISRUPTS)', '', '25477519', '1', '5', '0', '', '']~P18887:S410_['', 'molecular association, regulation', '', 'PARP1(DISRUPTS)', '', '25477519', '1', '5', '0', '', '']~P18887:S416_['', 'molecular association, regulation', '', 'PARP1(DISRUPTS)', '', '25477519', '1', '4', '0', '', '']~P18887:S418_['', 'molecular association, regulation…	ssEEDEAsHsGGsGD	P18887:S409_P68400;P18887:S410_P68400;P18887:S416_P68400;P18887:S418_P68400;P18887:S421_P68400	XRCC1:S409_CSNK2A1-Human;XRCC1:S410_CSNK2A1-Human;XRCC1:S416_CSNK2A1-Human;XRCC1:S418_CSNK2A1-Human;XRCC1:S421_CSNK2A1-Human	S409<-CSNK2A1-Human;S410<-CSNK2A1-Human;S416<-CSNK2A1-Human;S418<-CSNK2A1-Human;S421<-CSNK2A1-Human
P18887	XRCC1	S418	p:2;p-ov:1	S416-p;S418-p;S421-p	P18887:S416_['', 'molecular association, regulation', '', 'PARP1(DISRUPTS)', '', '25477519', '1', '4', '0', '', '']~P18887:S418_['', 'molecular association, regulation', '', 'PARP1(DISRUPTS)', '', '25477519', '1', '3', '1', '', '']~P18887:S421_['', 'molecular association, regulation', '', 'PARP1(DISRUPTS)', '', '25477519', '1', '4', '0', '', '']~	EEDEAsHsGGsGDEA	P18887:S416_P68400;P18887:S418_P68400;P18887:S421_P68400	XRCC1:S416_CSNK2A1-Human;XRCC1:S418_CSNK2A1-Human;XRCC1:S421_CSNK2A1-Human	S416<-CSNK2A1-Human;S418<-CSNK2A1-Human;S421<-CSNK2A1-Human
P18887	XRCC1	S421	p:2;p-ov:1	S416-p;S418-p;S421-p	P18887:S416_['', 'molecular association, regulation', '', 'PARP1(DISRUPTS)', '', '25477519', '1', '4', '0', '', '']~P18887:S418_['', 'molecular association, regulation', '', 'PARP1(DISRUPTS)', '', '25477519', '1', '3', '1', '', '']~P18887:S421_['', 'molecular association, regulation', '', 'PARP1(DISRUPTS)', '', '25477519', '1', '4', '0', '', '']~	EAsHsGGsGDEAPKL	P18887:S416_P68400;P18887:S418_P68400;P18887:S421_P68400	XRCC1:S416_CSNK2A1-Human;XRCC1:S418_CSNK2A1-Human;XRCC1:S421_CSNK2A1-Human	S416<-CSNK2A1-Human;S418<-CSNK2A1-Human;S421<-CSNK2A1-Human
P18887	XRCC1	S475	p-ov:1	S475-p	P18887:S475_['', 'molecular association, regulation; intracellular localization', '', 'PARP1(DISRUPTS); Pnk1(INDUCES)', '', '15066279; 25477519', '3', '7', '0', '', '']~	IDIEGVQsEGQDNGA	P18887:S475_P68400	XRCC1:S475_CSNK2A1-Human	S475<-CSNK2A1-Human
P18887	XRCC1	S485	p:1;p-ov:1	S485-p;T488-p	P18887:S485_['', 'molecular association, regulation; intracellular localization', '', 'PARP1(DISRUPTS); Pnk1(INDUCES)', '', '15066279; 25477519', '4', '13', '0', '', '']~P18887:T488_['', 'molecular association, regulation; intracellular localization', '', 'PARP1(DISRUPTS); Pnk1(INDUCES)', '', '15066279; 25477519', '4', '14', '0', '', '']~	QDNGAEDsGDtEDEL	P18887:S485_P68400;P18887:S485_P19784;P18887:T488_P68400;P18887:T488_P19784	XRCC1:S485_CSNK2A1-Human;XRCC1:S485_CSNK2A2-Human;XRCC1:T488_CSNK2A1-Human;XRCC1:T488_CSNK2A2-Human	S485<-CSNK2A1-Human;S485<-CSNK2A2-Human;T488<-CSNK2A1-Human;T488<-CSNK2A2-Human
P18887	XRCC1	S485	p:1;p-ov:1	S485-p;T488-p	P18887:S485_['', 'molecular association, regulation; intracellular localization', '', 'PARP1(DISRUPTS); Pnk1(INDUCES)', '', '15066279; 25477519', '4', '13', '0', '', '']~P18887:T488_['', 'molecular association, regulation; intracellular localization', '', 'PARP1(DISRUPTS); Pnk1(INDUCES)', '', '15066279; 25477519', '4', '14', '0', '', '']~	QDNGAEDsGDtEDEL	P18887:S485_P68400;P18887:S485_P19784;P18887:T488_P68400;P18887:T488_P19784	XRCC1:S485_CSNK2A1-Human;XRCC1:S485_CSNK2A2-Human;XRCC1:T488_CSNK2A1-Human;XRCC1:T488_CSNK2A2-Human	S485<-CSNK2A1-Human;S485<-CSNK2A2-Human;T488<-CSNK2A1-Human;T488<-CSNK2A2-Human
P18887	XRCC1	S518	p:4;p-ov:1	Y515-p;S518-p;T519-p;T523-p;S525-p	P18887:S518_['', 'molecular association, regulation; intracellular localization', '', 'PARP1(DISRUPTS); APTX(INDUCES); Pnk1(INDUCES)', '', '15066279; 15367657; 25477519', '3', '5', '6', '', '']~P18887:S525_['', 'molecular association, regulation; intracellular localization', '', 'PARP1(DISRUPTS); Pnk1(INDUCES)', '', '15066279; 25477519', '2', '3', '3', '', '']~P18887:T519_['', 'molecular associat…	GEDPyAGstDENtDs	P18887:S518_P68400;P18887:S518_P19784;P18887:S525_P68400;P18887:T519_P68400;P18887:T519_P19784;P18887:T523_P68400;P18887:T523_P19784;P18887:Y515_P68400	XRCC1:S518_CSNK2A1-Human;XRCC1:S518_CSNK2A2-Human;XRCC1:S525_CSNK2A1-Human;XRCC1:T519_CSNK2A1-Human;XRCC1:T519_CSNK2A2-Human;XRCC1:T523_CSNK2A1-Human;XRCC1:T523_CSNK2A2-Human;XRCC1:Y515_CSNK2A1-Human	S518<-CSNK2A1-Human;S518<-CSNK2A2-Human;S525<-CSNK2A1-Human;T519<-CSNK2A1-Human;T519<-CSNK2A2-Human;T523<-CSNK2A1-Human;T523<-CSNK2A2-Human;Y515<-CSNK2A1-Human
P18887	XRCC1	S518	p:4;p-ov:1	Y515-p;S518-p;T519-p;T523-p;S525-p	P18887:S518_['', 'molecular association, regulation; intracellular localization', '', 'PARP1(DISRUPTS); APTX(INDUCES); Pnk1(INDUCES)', '', '15066279; 15367657; 25477519', '3', '5', '6', '', '']~P18887:S525_['', 'molecular association, regulation; intracellular localization', '', 'PARP1(DISRUPTS); Pnk1(INDUCES)', '', '15066279; 25477519', '2', '3', '3', '', '']~P18887:T519_['', 'molecular associat…	GEDPyAGstDENtDs	P18887:S518_P68400;P18887:S518_P19784;P18887:S525_P68400;P18887:T519_P68400;P18887:T519_P19784;P18887:T523_P68400;P18887:T523_P19784;P18887:Y515_P68400	XRCC1:S518_CSNK2A1-Human;XRCC1:S518_CSNK2A2-Human;XRCC1:S525_CSNK2A1-Human;XRCC1:T519_CSNK2A1-Human;XRCC1:T519_CSNK2A2-Human;XRCC1:T523_CSNK2A1-Human;XRCC1:T523_CSNK2A2-Human;XRCC1:Y515_CSNK2A1-Human	S518<-CSNK2A1-Human;S518<-CSNK2A2-Human;S525<-CSNK2A1-Human;T519<-CSNK2A1-Human;T519<-CSNK2A2-Human;T523<-CSNK2A1-Human;T523<-CSNK2A2-Human;Y515<-CSNK2A1-Human
P18887	XRCC1	S525	p:3;p-ov:1	S518-p;T519-p;T523-p;S525-p	P18887:S518_['', 'molecular association, regulation; intracellular localization', '', 'PARP1(DISRUPTS); APTX(INDUCES); Pnk1(INDUCES)', '', '15066279; 15367657; 25477519', '3', '5', '6', '', '']~P18887:S525_['', 'molecular association, regulation; intracellular localization', '', 'PARP1(DISRUPTS); Pnk1(INDUCES)', '', '15066279; 25477519', '2', '3', '3', '', '']~P18887:T519_['', 'molecular associat…	stDENtDsEEHQEPP	P18887:S518_P68400;P18887:S518_P19784;P18887:S525_P68400;P18887:T519_P68400;P18887:T519_P19784;P18887:T523_P68400;P18887:T523_P19784	XRCC1:S518_CSNK2A1-Human;XRCC1:S518_CSNK2A2-Human;XRCC1:S525_CSNK2A1-Human;XRCC1:T519_CSNK2A1-Human;XRCC1:T519_CSNK2A2-Human;XRCC1:T523_CSNK2A1-Human;XRCC1:T523_CSNK2A2-Human	S518<-CSNK2A1-Human;S518<-CSNK2A2-Human;S525<-CSNK2A1-Human;T519<-CSNK2A1-Human;T519<-CSNK2A2-Human;T523<-CSNK2A1-Human;T523<-CSNK2A2-Human
P18887	XRCC1	S578	p-ov:1	S578-p	P18887:S578_['', 'molecular association, regulation', '', 'PARP1(DISRUPTS)', '', '25477519', '1', '1', '0', '', '']~	GELEDNMsDRVQFVI	P18887:S578_P68400	XRCC1:S578_CSNK2A1-Human	S578<-CSNK2A1-Human
P18887	XRCC1	T488	p:1;p-ov:1	S485-p;T488-p	P18887:S485_['', 'molecular association, regulation; intracellular localization', '', 'PARP1(DISRUPTS); Pnk1(INDUCES)', '', '15066279; 25477519', '4', '13', '0', '', '']~P18887:T488_['', 'molecular association, regulation; intracellular localization', '', 'PARP1(DISRUPTS); Pnk1(INDUCES)', '', '15066279; 25477519', '4', '14', '0', '', '']~	GAEDsGDtEDELRRV	P18887:S485_P68400;P18887:S485_P19784;P18887:T488_P68400;P18887:T488_P19784	XRCC1:S485_CSNK2A1-Human;XRCC1:S485_CSNK2A2-Human;XRCC1:T488_CSNK2A1-Human;XRCC1:T488_CSNK2A2-Human	S485<-CSNK2A1-Human;S485<-CSNK2A2-Human;T488<-CSNK2A1-Human;T488<-CSNK2A2-Human
P18887	XRCC1	T488	p:1;p-ov:1	S485-p;T488-p	P18887:S485_['', 'molecular association, regulation; intracellular localization', '', 'PARP1(DISRUPTS); Pnk1(INDUCES)', '', '15066279; 25477519', '4', '13', '0', '', '']~P18887:T488_['', 'molecular association, regulation; intracellular localization', '', 'PARP1(DISRUPTS); Pnk1(INDUCES)', '', '15066279; 25477519', '4', '14', '0', '', '']~	GAEDsGDtEDELRRV	P18887:S485_P68400;P18887:S485_P19784;P18887:T488_P68400;P18887:T488_P19784	XRCC1:S485_CSNK2A1-Human;XRCC1:S485_CSNK2A2-Human;XRCC1:T488_CSNK2A1-Human;XRCC1:T488_CSNK2A2-Human	S485<-CSNK2A1-Human;S485<-CSNK2A2-Human;T488<-CSNK2A1-Human;T488<-CSNK2A2-Human
P18887	XRCC1	T519	p:4;p-ov:1	Y515-p;S518-p;T519-p;T523-p;S525-p	P18887:S518_['', 'molecular association, regulation; intracellular localization', '', 'PARP1(DISRUPTS); APTX(INDUCES); Pnk1(INDUCES)', '', '15066279; 15367657; 25477519', '3', '5', '6', '', '']~P18887:S525_['', 'molecular association, regulation; intracellular localization', '', 'PARP1(DISRUPTS); Pnk1(INDUCES)', '', '15066279; 25477519', '2', '3', '3', '', '']~P18887:T519_['', 'molecular associat…	EDPyAGstDENtDsE	P18887:S518_P68400;P18887:S518_P19784;P18887:S525_P68400;P18887:T519_P68400;P18887:T519_P19784;P18887:T523_P68400;P18887:T523_P19784;P18887:Y515_P68400	XRCC1:S518_CSNK2A1-Human;XRCC1:S518_CSNK2A2-Human;XRCC1:S525_CSNK2A1-Human;XRCC1:T519_CSNK2A1-Human;XRCC1:T519_CSNK2A2-Human;XRCC1:T523_CSNK2A1-Human;XRCC1:T523_CSNK2A2-Human;XRCC1:Y515_CSNK2A1-Human	S518<-CSNK2A1-Human;S518<-CSNK2A2-Human;S525<-CSNK2A1-Human;T519<-CSNK2A1-Human;T519<-CSNK2A2-Human;T523<-CSNK2A1-Human;T523<-CSNK2A2-Human;Y515<-CSNK2A1-Human
P18887	XRCC1	T519	p:4;p-ov:1	Y515-p;S518-p;T519-p;T523-p;S525-p	P18887:S518_['', 'molecular association, regulation; intracellular localization', '', 'PARP1(DISRUPTS); APTX(INDUCES); Pnk1(INDUCES)', '', '15066279; 15367657; 25477519', '3', '5', '6', '', '']~P18887:S525_['', 'molecular association, regulation; intracellular localization', '', 'PARP1(DISRUPTS); Pnk1(INDUCES)', '', '15066279; 25477519', '2', '3', '3', '', '']~P18887:T519_['', 'molecular associat…	EDPyAGstDENtDsE	P18887:S518_P68400;P18887:S518_P19784;P18887:S525_P68400;P18887:T519_P68400;P18887:T519_P19784;P18887:T523_P68400;P18887:T523_P19784;P18887:Y515_P68400	XRCC1:S518_CSNK2A1-Human;XRCC1:S518_CSNK2A2-Human;XRCC1:S525_CSNK2A1-Human;XRCC1:T519_CSNK2A1-Human;XRCC1:T519_CSNK2A2-Human;XRCC1:T523_CSNK2A1-Human;XRCC1:T523_CSNK2A2-Human;XRCC1:Y515_CSNK2A1-Human	S518<-CSNK2A1-Human;S518<-CSNK2A2-Human;S525<-CSNK2A1-Human;T519<-CSNK2A1-Human;T519<-CSNK2A2-Human;T523<-CSNK2A1-Human;T523<-CSNK2A2-Human;Y515<-CSNK2A1-Human
P18887	XRCC1	T523	p:3;p-ov:1	S518-p;T519-p;T523-p;S525-p	P18887:S518_['', 'molecular association, regulation; intracellular localization', '', 'PARP1(DISRUPTS); APTX(INDUCES); Pnk1(INDUCES)', '', '15066279; 15367657; 25477519', '3', '5', '6', '', '']~P18887:S525_['', 'molecular association, regulation; intracellular localization', '', 'PARP1(DISRUPTS); Pnk1(INDUCES)', '', '15066279; 25477519', '2', '3', '3', '', '']~P18887:T519_['', 'molecular associat…	AGstDENtDsEEHQE	P18887:S518_P68400;P18887:S518_P19784;P18887:S525_P68400;P18887:T519_P68400;P18887:T519_P19784;P18887:T523_P68400;P18887:T523_P19784	XRCC1:S518_CSNK2A1-Human;XRCC1:S518_CSNK2A2-Human;XRCC1:S525_CSNK2A1-Human;XRCC1:T519_CSNK2A1-Human;XRCC1:T519_CSNK2A2-Human;XRCC1:T523_CSNK2A1-Human;XRCC1:T523_CSNK2A2-Human	S518<-CSNK2A1-Human;S518<-CSNK2A2-Human;S525<-CSNK2A1-Human;T519<-CSNK2A1-Human;T519<-CSNK2A2-Human;T523<-CSNK2A1-Human;T523<-CSNK2A2-Human
P18887	XRCC1	T523	p:3;p-ov:1	S518-p;T519-p;T523-p;S525-p	P18887:S518_['', 'molecular association, regulation; intracellular localization', '', 'PARP1(DISRUPTS); APTX(INDUCES); Pnk1(INDUCES)', '', '15066279; 15367657; 25477519', '3', '5', '6', '', '']~P18887:S525_['', 'molecular association, regulation; intracellular localization', '', 'PARP1(DISRUPTS); Pnk1(INDUCES)', '', '15066279; 25477519', '2', '3', '3', '', '']~P18887:T519_['', 'molecular associat…	AGstDENtDsEEHQE	P18887:S518_P68400;P18887:S518_P19784;P18887:S525_P68400;P18887:T519_P68400;P18887:T519_P19784;P18887:T523_P68400;P18887:T523_P19784	XRCC1:S518_CSNK2A1-Human;XRCC1:S518_CSNK2A2-Human;XRCC1:S525_CSNK2A1-Human;XRCC1:T519_CSNK2A1-Human;XRCC1:T519_CSNK2A2-Human;XRCC1:T523_CSNK2A1-Human;XRCC1:T523_CSNK2A2-Human	S518<-CSNK2A1-Human;S518<-CSNK2A2-Human;S525<-CSNK2A1-Human;T519<-CSNK2A1-Human;T519<-CSNK2A2-Human;T523<-CSNK2A1-Human;T523<-CSNK2A2-Human
P18887	XRCC1	Y515	p:2;p-ov:1	Y515-p;S518-p;T519-p	P18887:S518_['', 'molecular association, regulation; intracellular localization', '', 'PARP1(DISRUPTS); APTX(INDUCES); Pnk1(INDUCES)', '', '15066279; 15367657; 25477519', '3', '5', '6', '', '']~P18887:T519_['', 'molecular association, regulation; intracellular localization', '', 'PARP1(DISRUPTS); APTX(INDUCES); Pnk1(INDUCES)', '', '15066279; 15367657; 25477519', '3', '5', '5', '', '']~P18887:Y515…	EENGEDPyAGstDEN	P18887:S518_P68400;P18887:S518_P19784;P18887:T519_P68400;P18887:T519_P19784;P18887:Y515_P68400	XRCC1:S518_CSNK2A1-Human;XRCC1:S518_CSNK2A2-Human;XRCC1:T519_CSNK2A1-Human;XRCC1:T519_CSNK2A2-Human;XRCC1:Y515_CSNK2A1-Human	S518<-CSNK2A1-Human;S518<-CSNK2A2-Human;T519<-CSNK2A1-Human;T519<-CSNK2A2-Human;Y515<-CSNK2A1-Human
P19447	ERCC3	S751	p:1;p-ov:1	S751-p;Y758-p	P19447:S751_['', 'activity, inhibited', '', '', '', '15549133', '2', '0', '0', '', '']~	FGTMSSMsGADDTVy	P19447:S751_P68400	ERCC3:S751_CSNK2A1-Human	S751<-CSNK2A1-Human
P20042	EIF2S2	S2	p-ov:1	S2-p	P20042:S2_['', '', 'translation, altered; cell growth, altered', '', '', '16225457', '5', '40', '0', '', '']~	______MsGDEMIFD	P20042:S2_P68400	EIF2S2:S2_CSNK2A1-Human	S2<-CSNK2A1-Human
P20042	EIF2S2	S67	p-ov:1	S67-p	P20042:S67_['', '', 'translation, altered; cell growth, altered', '', '', '16225457', '4', '33', '0', '', '']~	DTRKKDAsDDLDDLN	P20042:S67_P68400	EIF2S2:S67_CSNK2A1-Human	S67<-CSNK2A1-Human
P21673	SAT1	S146	p:1;p-ov:1	S146-p;S149-p		FYKRRGAsDLsSEEG	P21673:S146_P68400;P21673:S149_P68400	SAT1:S146_CSNK2A1-Human;SAT1:S149_CSNK2A1-Human	S146<-CSNK2A1-Human;S149<-CSNK2A1-Human
P21673	SAT1	S149	p:1;p-ov:1	S146-p;S149-p		RRGAsDLsSEEGWRL	P21673:S146_P68400;P21673:S149_P68400	SAT1:S146_CSNK2A1-Human;SAT1:S149_CSNK2A1-Human	S146<-CSNK2A1-Human;S149<-CSNK2A1-Human
P22736	NR4A1	S152	p-ov:1	S152-p		SFQPPQLsPWDGSFG	P22736:S152_P68400	NR4A1:S152_CSNK2A1-Human	S152<-CSNK2A1-Human
P23760	PAX3	S205	p:2;p-ov:1	S201-p;S205-p;S209-p	P23760:S201_['', '', 'cell growth, inhibited; cell motility, inhibited', '', '', '25821947', '3', '2', '0', '', '']~P23760:S205_['', '', 'cell growth, inhibited', '', '', '25821947', '5', '1', '0', '', '']~	APQsDEGsDIDsEPD	P23760:S205_P68400	PAX3:S205_CSNK2A1-Human	S205<-CSNK2A1-Human
P25490	YY1	S118	p-ov:1	S118-p	P25490:S118_['', 'protein stabilization', '', '', '', '22184066', '2', '28', '0', 'prevention of phosphorylation at this site enhances YY1 cleavage by caspase 7 during apoptosis', '']~	EVVGGDDsDGLRAED	P25490:S118_P68400	YY1:S118_CSNK2A1-Human	S118<-CSNK2A1-Human
P25963	NFKBIA	S283	p:1;p-ov:1	S283-p;S288-p	P25963:S283_['', 'protein degradation', '', '', '', '8657113', '3', '1', '0', 'S283/T291/T299A triple mutant showed increased IkB-alpha stability.', '']~	NLQMLPEsEDEEsYD	P25963:S283_P68400;P25963:S288_P68400	NFKBIA:S283_CSNK2A1-Human;NFKBIA:S288_CSNK2A1-Human	S283<-CSNK2A1-Human;S288<-CSNK2A1-Human
P25963	NFKBIA	S288	p:3;p-ov:1	S283-p;S288-p;T291-p;S293-p	P25963:S283_['', 'protein degradation', '', '', '', '8657113', '3', '1', '0', 'S283/T291/T299A triple mutant showed increased IkB-alpha stability.', '']~P25963:S293_['', 'protein degradation', '', '', '', '10764587', '3', '0', '0', '', '']~P25963:T291_['', 'protein degradation', '', '', '', '8657113', '4', '0', '0', 'S283/T291/T299A triple mutant showed increased IkB-alpha stability.', '']~	PEsEDEEsYDtEsEF	P25963:S283_P68400;P25963:S288_P68400;P25963:S293_P68400;P25963:T291_P68400	NFKBIA:S283_CSNK2A1-Human;NFKBIA:S288_CSNK2A1-Human;NFKBIA:S293_CSNK2A1-Human;NFKBIA:T291_CSNK2A1-Human	S283<-CSNK2A1-Human;S288<-CSNK2A1-Human;S293<-CSNK2A1-Human;T291<-CSNK2A1-Human
P25963	NFKBIA	S293	p:3;p-ov:1	S288-p;T291-p;S293-p;T299-p	P25963:S293_['', 'protein degradation', '', '', '', '10764587', '3', '0', '0', '', '']~P25963:T291_['', 'protein degradation', '', '', '', '8657113', '4', '0', '0', 'S283/T291/T299A triple mutant showed increased IkB-alpha stability.', '']~P25963:T299_['', 'protein degradation', '', '', '', '8657113', '2', '0', '0', 'S283/T291/T299A triple mutant showed increased IkB-alpha stability.', '']~	EEsYDtEsEFTEFtE	P25963:S288_P68400;P25963:S293_P68400;P25963:T291_P68400;P25963:T299_P68400	NFKBIA:S288_CSNK2A1-Human;NFKBIA:S293_CSNK2A1-Human;NFKBIA:T291_CSNK2A1-Human;NFKBIA:T299_CSNK2A1-Human	S288<-CSNK2A1-Human;S293<-CSNK2A1-Human;T291<-CSNK2A1-Human;T299<-CSNK2A1-Human
P25963	NFKBIA	S32	p:1;p-ov:1;ub:1	S32-p;S36-p;K38-ub	P25963:S32_['', 'activity, induced; protein degradation; intracellular localization; phosphorylation', 'apoptosis, altered; apoptosis, induced; apoptosis, inhibited; transcription, induced; transcription, altered', '', '', '10723127; 10754328; 10882136; 11350057; 11502888; 11724787; 11752211; 11753679; 12068083; 12085227; 12138192; 12419817; 12432072; 12527907; 14523047; 15470067; 15843586; 16007…	LLDDRHDsGLDsMkD	P25963:S32_P68400;P25963:S32_O00141;P25963:S32_Q14164;P25963:S32_O15111;P25963:S32_Q15418;P25963:S32_Q99558;P25963:S32_O14920;P25963:S32_P51812;P25963:S36_P68400;P25963:S36_Q14164;P25963:S36_O15111;P25963:S36_Q99558;P25963:S36_O14920	NFKBIA:S32_CSNK2A1-Human;NFKBIA:S32_SGK1-Human;NFKBIA:S32_IKBKE-Human;NFKBIA:S32_CHUK-Human;NFKBIA:S32_RPS6KA1-Human;NFKBIA:S32_MAP3K14-Human;NFKBIA:S32_IKBKB-Human;NFKBIA:S32_RPS6KA3-Human;NFKBIA:S36_CSNK2A1-Human;NFKBIA:S36_IKBKE-Human;NFKBIA:S36_CHUK-Human;NFKBIA:S36_MAP3K14-Human;NFKBIA:S36_IKBKB-Human	S32<-CSNK2A1-Human;S32<-SGK1-Human;S32<-IKBKE-Human;S32<-CHUK-Human;S32<-RPS6KA1-Human;S32<-MAP3K14-Human;S32<-IKBKB-Human;S32<-RPS6KA3-Human;S36<-CSNK2A1-Human;S36<-IKBKE-Human;S36<-CHUK-Human;S36<-MAP3K14-Human;S36<-IKBKB-Human
P25963	NFKBIA	S36	p:2;p-ov:1;ub:1	S32-p;S36-p;K38-ub;Y42-p	P25963:S32_['', 'activity, induced; protein degradation; intracellular localization; phosphorylation', 'apoptosis, altered; apoptosis, induced; apoptosis, inhibited; transcription, induced; transcription, altered', '', '', '10723127; 10754328; 10882136; 11350057; 11502888; 11724787; 11752211; 11753679; 12068083; 12085227; 12138192; 12419817; 12432072; 12527907; 14523047; 15470067; 15843586; 16007…	RHDsGLDsMkDEEyE	P25963:S32_P68400;P25963:S32_O00141;P25963:S32_Q14164;P25963:S32_O15111;P25963:S32_Q15418;P25963:S32_Q99558;P25963:S32_O14920;P25963:S32_P51812;P25963:S36_P68400;P25963:S36_Q14164;P25963:S36_O15111;P25963:S36_Q99558;P25963:S36_O14920;P25963:Y42_P05480;P25963:Y42_P06239;P25963:Y42_P06213	NFKBIA:S32_CSNK2A1-Human;NFKBIA:S32_SGK1-Human;NFKBIA:S32_IKBKE-Human;NFKBIA:S32_CHUK-Human;NFKBIA:S32_RPS6KA1-Human;NFKBIA:S32_MAP3K14-Human;NFKBIA:S32_IKBKB-Human;NFKBIA:S32_RPS6KA3-Human;NFKBIA:S36_CSNK2A1-Human;NFKBIA:S36_IKBKE-Human;NFKBIA:S36_CHUK-Human;NFKBIA:S36_MAP3K14-Human;NFKBIA:S36_IKBKB-Human;NFKBIA:Y42_Src-Mouse;NFKBIA:Y42_LCK-Human;NFKBIA:Y42_INSR-Human	S32<-CSNK2A1-Human;S32<-SGK1-Human;S32<-IKBKE-Human;S32<-CHUK-Human;S32<-RPS6KA1-Human;S32<-MAP3K14-Human;S32<-IKBKB-Human;S32<-RPS6KA3-Human;S36<-CSNK2A1-Human;S36<-IKBKE-Human;S36<-CHUK-Human;S36<-MAP3K14-Human;S36<-IKBKB-Human;Y42<-Src-Mouse;Y42<-LCK-Human;Y42<-INSR-Human
P25963	NFKBIA	T291	p:2;p-ov:1	S288-p;T291-p;S293-p	P25963:S293_['', 'protein degradation', '', '', '', '10764587', '3', '0', '0', '', '']~P25963:T291_['', 'protein degradation', '', '', '', '8657113', '4', '0', '0', 'S283/T291/T299A triple mutant showed increased IkB-alpha stability.', '']~	EDEEsYDtEsEFTEF	P25963:S288_P68400;P25963:S293_P68400;P25963:T291_P68400	NFKBIA:S288_CSNK2A1-Human;NFKBIA:S293_CSNK2A1-Human;NFKBIA:T291_CSNK2A1-Human	S288<-CSNK2A1-Human;S293<-CSNK2A1-Human;T291<-CSNK2A1-Human
P25963	NFKBIA	T299	p:2;p-ov:1	S293-p;T299-p;Y305-p	P25963:S293_['', 'protein degradation', '', '', '', '10764587', '3', '0', '0', '', '']~P25963:T299_['', 'protein degradation', '', '', '', '8657113', '2', '0', '0', 'S283/T291/T299A triple mutant showed increased IkB-alpha stability.', '']~P25963:Y305_['', 'protein degradation', '', '', '', '12909638', '2', '0', '5', '', '']~	EsEFTEFtEDELPyD	P25963:S293_P68400;P25963:T299_P68400;P25963:Y305_P00519	NFKBIA:S293_CSNK2A1-Human;NFKBIA:T299_CSNK2A1-Human;NFKBIA:Y305_ABL1-Human	S293<-CSNK2A1-Human;T299<-CSNK2A1-Human;Y305<-ABL1-Human
P27540	ARNT	S77	p:2;p-ov:1	S77-p;S82-p;S83-p	P27540:S77_['', 'activity, inhibited', 'transcription, inhibited', '', '', '16129408', '2', '21', '5', '', '']~	DKERFARsDDEQssA	P27540:S77_P68400	ARNT:S77_CSNK2A1-Human	S77<-CSNK2A1-Human
P27986	PIK3R1	S608	p:2;p-ov:1	T603-p;Y607-p;S608-p	P27986:S608_['', 'activity, induced', '', '', '', '14729945', '3', '2', '24', '', '']~	ENtEDQysLVEDDED	P27986:S608_P68400;P27986:S608_P42336;P27986:Y607_P06213	PIK3R1:S608_CSNK2A1-Human;PIK3R1:S608_PIK3CA-Human;PIK3R1:Y607_INSR-Human	S608<-CSNK2A1-Human;S608<-PIK3CA-Human;Y607<-INSR-Human
P28482	MAPK1	S246	p:1;p-ov:1	S246-p;S248-p	P28482:S246_['Pkinase', 'molecular association, regulation; intracellular localization', '', 'IPO7(INDUCES); NUP153(DISRUPTS)', '', '18760948', '2', '1', '0', '', '']~P28482:S248_['Pkinase', 'molecular association, regulation; intracellular localization', '', 'IPO7(INDUCES); NUP153(DISRUPTS)', '', '18760948', '2', '0', '0', '', '']~	HILGILGsPsQEDLN	P28482:S246_P68400;P28482:S246_P28482;P28482:S248_P68400	MAPK1:S246_CSNK2A1-Human;MAPK1:S246_MAPK1;MAPK1:S248_CSNK2A1-Human	S246<-CSNK2A1-Human;S246<-MAPK1-Human;S248<-CSNK2A1-Human
P28482	MAPK1	S248	p:1;p-ov:1	S246-p;S248-p	P28482:S246_['Pkinase', 'molecular association, regulation; intracellular localization', '', 'IPO7(INDUCES); NUP153(DISRUPTS)', '', '18760948', '2', '1', '0', '', '']~P28482:S248_['Pkinase', 'molecular association, regulation; intracellular localization', '', 'IPO7(INDUCES); NUP153(DISRUPTS)', '', '18760948', '2', '0', '0', '', '']~	LGILGsPsQEDLNCI	P28482:S246_P68400;P28482:S246_P28482;P28482:S248_P68400	MAPK1:S246_CSNK2A1-Human;MAPK1:S246_MAPK1;MAPK1:S248_CSNK2A1-Human	S246<-CSNK2A1-Human;S246<-MAPK1-Human;S248<-CSNK2A1-Human
P29590	PML	S560	p:3;p-ov:1	S560-p;S561-p;S562-p;S565-p	P29590:S560_['DUF3583', 'molecular association, regulation', '', 'SUMO1(INDUCES)', '', '19217413', '2', '5', '0', '', '']~P29590:S561_['DUF3583', 'molecular association, regulation', '', 'SUMO1(INDUCES)', '', '19217413', '2', '5', '0', '', '']~P29590:S562_['DUF3583', 'molecular association, regulation', '', 'SUMO2(INDUCES); SUMO1(INDUCES)', '', '19217413', '2', '5', '0', '', '']~P29590:S565_['DUF…	EERVVVIsssEDsDA	P29590:S560_P68400;P29590:S561_P68400;P29590:S562_P68400;P29590:S565_P68400	PML:S560_CSNK2A1-Human;PML:S561_CSNK2A1-Human;PML:S562_CSNK2A1-Human;PML:S565_CSNK2A1-Human	S560<-CSNK2A1-Human;S561<-CSNK2A1-Human;S562<-CSNK2A1-Human;S565<-CSNK2A1-Human
P29590	PML	S561	p:3;p-ov:1	S560-p;S561-p;S562-p;S565-p	P29590:S560_['DUF3583', 'molecular association, regulation', '', 'SUMO1(INDUCES)', '', '19217413', '2', '5', '0', '', '']~P29590:S561_['DUF3583', 'molecular association, regulation', '', 'SUMO1(INDUCES)', '', '19217413', '2', '5', '0', '', '']~P29590:S562_['DUF3583', 'molecular association, regulation', '', 'SUMO2(INDUCES); SUMO1(INDUCES)', '', '19217413', '2', '5', '0', '', '']~P29590:S565_['DUF…	ERVVVIsssEDsDAE	P29590:S560_P68400;P29590:S561_P68400;P29590:S562_P68400;P29590:S565_P68400	PML:S560_CSNK2A1-Human;PML:S561_CSNK2A1-Human;PML:S562_CSNK2A1-Human;PML:S565_CSNK2A1-Human	S560<-CSNK2A1-Human;S561<-CSNK2A1-Human;S562<-CSNK2A1-Human;S565<-CSNK2A1-Human
P29590	PML	S562	p:3;p-ov:1	S560-p;S561-p;S562-p;S565-p	P29590:S560_['DUF3583', 'molecular association, regulation', '', 'SUMO1(INDUCES)', '', '19217413', '2', '5', '0', '', '']~P29590:S561_['DUF3583', 'molecular association, regulation', '', 'SUMO1(INDUCES)', '', '19217413', '2', '5', '0', '', '']~P29590:S562_['DUF3583', 'molecular association, regulation', '', 'SUMO2(INDUCES); SUMO1(INDUCES)', '', '19217413', '2', '5', '0', '', '']~P29590:S565_['DUF…	RVVVIsssEDsDAEN	P29590:S560_P68400;P29590:S561_P68400;P29590:S562_P68400;P29590:S565_P68400	PML:S560_CSNK2A1-Human;PML:S561_CSNK2A1-Human;PML:S562_CSNK2A1-Human;PML:S565_CSNK2A1-Human	S560<-CSNK2A1-Human;S561<-CSNK2A1-Human;S562<-CSNK2A1-Human;S565<-CSNK2A1-Human
P29590	PML	S565	p:3;p-ov:1	S560-p;S561-p;S562-p;S565-p	P29590:S560_['DUF3583', 'molecular association, regulation', '', 'SUMO1(INDUCES)', '', '19217413', '2', '5', '0', '', '']~P29590:S561_['DUF3583', 'molecular association, regulation', '', 'SUMO1(INDUCES)', '', '19217413', '2', '5', '0', '', '']~P29590:S562_['DUF3583', 'molecular association, regulation', '', 'SUMO2(INDUCES); SUMO1(INDUCES)', '', '19217413', '2', '5', '0', '', '']~P29590:S565_['DUF…	VIsssEDsDAENSSS	P29590:S560_P68400;P29590:S561_P68400;P29590:S562_P68400;P29590:S565_P68400	PML:S560_CSNK2A1-Human;PML:S561_CSNK2A1-Human;PML:S562_CSNK2A1-Human;PML:S565_CSNK2A1-Human	S560<-CSNK2A1-Human;S561<-CSNK2A1-Human;S562<-CSNK2A1-Human;S565<-CSNK2A1-Human
P29692	EEF1D	S162	p-ov:1	S162-p		DDIDLFGsDNEEEDK	P29692:S162_P68400	EEF1D:S162_CSNK2A1-Human	S162<-CSNK2A1-Human
P30203	CD6	S480	p:2;p-ov:1	S480-p;S482-p;S484-p		PPPEDSDsGsDsDYE	P30203:S480_P68400;P30203:S482_P68400;P30203:S484_P68400	CD6:S480_CSNK2A1-Human;CD6:S482_CSNK2A1-Human;CD6:S484_CSNK2A1-Human	S480<-CSNK2A1-Human;S482<-CSNK2A1-Human;S484<-CSNK2A1-Human
P30203	CD6	S482	p:2;p-ov:1	S480-p;S482-p;S484-p		PEDSDsGsDsDYEHY	P30203:S480_P68400;P30203:S482_P68400;P30203:S484_P68400	CD6:S480_CSNK2A1-Human;CD6:S482_CSNK2A1-Human;CD6:S484_CSNK2A1-Human	S480<-CSNK2A1-Human;S482<-CSNK2A1-Human;S484<-CSNK2A1-Human
P30203	CD6	S484	p:2;p-ov:1	S480-p;S482-p;S484-p		DSDsGsDsDYEHYDF	P30203:S480_P68400;P30203:S482_P68400;P30203:S484_P68400	CD6:S480_CSNK2A1-Human;CD6:S482_CSNK2A1-Human;CD6:S484_CSNK2A1-Human	S480<-CSNK2A1-Human;S482<-CSNK2A1-Human;S484<-CSNK2A1-Human
P30260	CDC27	S154	p-ov:1	S154-p	P30260:S154_['', '', 'cell growth, altered', '', '', '21209074', '1', '0', '0', 'regulates SnoN degradation', '']~	FLWSPFEsLCEIGEK	P30260:S154_P68400	CDC27:S154_CSNK2A1-Human	S154<-CSNK2A1-Human
P30291	WEE1	S121	p:2;p-ov:1	S121-p;S123-p;S127-p	P30291:S121_['', 'protein degradation; molecular association, regulation', '', 'BTRC(INDUCES)', '', '16085715', '2', '0', '0', '', '']~P30291:S123_['', 'protein degradation; molecular association, regulation; phosphorylation', '', 'BTRC(INDUCES); PLK1(INDUCES); FBW1B(INDUCES)', '', '15070733; 16085715', '3', '0', '0', '', '']~	WEEEGFGsSsPVKsP	P30291:S121_P68400;P30291:S123_P06493	WEE1:S121_CSNK2A1-Human;WEE1:S123_CDK1	S121<-CSNK2A1-Human;S123<-CDK1-Human
P30305	CDC25B	S186	p:3;p-ov:1	S182-p;S186-p;S187-p;S188-p		EAGsGAAsssGEDKE	P30305:S186_P68400;P30305:S187_P68400	CDC25B:S186_CSNK2A1-Human;CDC25B:S187_CSNK2A1-Human	S186<-CSNK2A1-Human;S187<-CSNK2A1-Human
P30305	CDC25B	S187	p:3;p-ov:1	S182-p;S186-p;S187-p;S188-p		AGsGAAsssGEDKEN	P30305:S186_P68400;P30305:S187_P68400	CDC25B:S186_CSNK2A1-Human;CDC25B:S187_CSNK2A1-Human	S186<-CSNK2A1-Human;S187<-CSNK2A1-Human
P30307	CDC25C	T236	p-ov:1	T236-p	P30307:T236_['M-inducer_phosp', 'molecular association, regulation; intracellular localization', '', 'KPNB3(DISRUPTS)', '', '15064744', '1', '0', '0', '', '']~	VEKFKDNtIPDKVKK	P30307:T236_P68400	CDC25C:T236_CSNK2A1-Human	T236<-CSNK2A1-Human
P30622	CLIP1	S1364	p-ov:1	S1364-p		DDLNNYDsDDQEKQS	P30622:S1364_P68400;P30622:S1364_P53350	CLIP1:S1364_CSNK2A1-Human;CLIP1:S1364_PLK1-Human	S1364<-CSNK2A1-Human;S1364<-PLK1-Human
P31749	AKT1	S129	p:3;p-ov:1;gl:1;gl-ov:1	S122-p;S124-p;S126-gl;S126-p;S129-gl;S129-p	P31749:S124_['', 'enzymatic activity, induced', '', '', '', '9690513', '6', '20', '0', 'S124 and T450 have minor effects on enzyme activation; T308 and S473 have major effects.', '']~P31749:S129_['', 'enzymatic activity, induced', 'apoptosis, inhibited; transcription, induced', '', '', '15818404; 21735093', '10', '37', '2', '', '']~	sGsPsDNsGAEEMEV	P31749:S129_P68400	AKT1:S129_CSNK2A1-Human	S129<-CSNK2A1-Human
P32004	L1CAM	S1181	p:1;p-ov:1	Y1176-p;S1181-p	P32004:S1181_['Bravo_FIGEY', 'intracellular localization; phosphorylation', 'cell motility, altered; cytoskeletal reorganization', '', '', '17151951; 17253643; 19720049', '5', '21', '5', 'axonal growth', '']~P32004:Y1176_['Bravo_FIGEY', 'molecular association, regulation; intracellular localization; phosphorylation', '', 'AP2M1(NOT_REPORTED); AP2M1(DISRUPTS)', '', '12082080; 19720049; 9570805; 96…	GEyRSLEsDNEEKAF	P32004:S1181_P68400;P32004:Y1176_P12931	L1CAM:S1181_CSNK2A1-Human;L1CAM:Y1176_SRC-Human	S1181<-CSNK2A1-Human;Y1176<-SRC-Human
P32004	L1CAM	T1172	p:1;p-ov:1	T1172-p;Y1176-p	P32004:T1172_['Bravo_FIGEY', 'protein degradation; protein conformation', 'cell motility, altered', '', '', '20335502', '2', '7', '7', '', '']~P32004:Y1176_['Bravo_FIGEY', 'molecular association, regulation; intracellular localization; phosphorylation', '', 'AP2M1(NOT_REPORTED); AP2M1(DISRUPTS)', '', '12082080; 19720049; 9570805; 9651214', '10', '3', '10', '', '']~	ARPMKDEtFGEyRSL	P32004:T1172_P68400;P32004:T1172_P17252;P32004:Y1176_P12931	L1CAM:T1172_CSNK2A1-Human;L1CAM:T1172_PRKCA-Human;L1CAM:Y1176_SRC-Human	T1172<-CSNK2A1-Human;T1172<-PRKCA-Human;Y1176<-SRC-Human
P32121	ARRB2	T382	p-ov:1	T382-p		EFDTNYAtDDDIVFE	P32121:T382_P68400	ARRB2:T382_CSNK2A1-Human	T382<-CSNK2A1-Human
P33527	ABCC1	T249	p-ov:1;ub:1	K246-ub;T249-p		WSLNkEDtSEQVVPV	P33527:T249_P68400	ABCC1:T249_CSNK2A1-Human	T249<-CSNK2A1-Human
P35221	CTNNA1	S641	p:2;p-ov:1	T634-p;S641-p;T645-p	P35221:S641_['', 'molecular association, regulation', 'carcinogenesis, induced; cell motility, altered; transcription, altered', 'CTNNB1(DISRUPTS)', '', '19941816', '3', '84', '78', 'S641 phosphorylation promotes Beta-catenin transactivation and tumor cell invasion.', '']~	tPEELDDsDFEtEDF	P35221:S641_P68400	CTNNA1:S641_CSNK2A1-Human	S641<-CSNK2A1-Human
P35222	CTNNB1	S29	p:3;p-ov:1	S23-p;S29-p;Y30-p;S33-p	P35222:S29_['', 'protein degradation', 'cell motility, altered', 'CTNNA1(INDUCES)', '', '12432063', '4', '1', '4', '', '']~P35222:S33_['', 'protein degradation; molecular association, regulation; ubiquitination; intracellular localization; activity, inhibited', 'cytoskeletal reorganization; cell adhesion, altered; transcription, altered; transcription, inhibited; cell growth, altered', 'CBLL1(IND…	VsHWQQQsyLDsGIH	P35222:S29_P19784;P35222:S33_P49841;P35222:S33_O15111;P35222:S33_P49840;P35222:S33_P45983	CTNNB1:S29_CSNK2A2-Human;CTNNB1:S33_GSK3B-Human;CTNNB1:S33_CHUK-Human;CTNNB1:S33_GSK3A-Human;CTNNB1:S33_MAPK8-Human	S29<-CSNK2A2-Human;S33<-GSK3B-Human;S33<-CHUK-Human;S33<-GSK3A-Human;S33<-MAPK8-Human
P35222	CTNNB1	T102	p-ov:1	T102-p	P35222:T102_['', 'protein degradation', 'cell motility, altered', 'CTNNA1(INDUCES)', '', '12432063', '2', '0', '0', '', '']~	RAAMFPEtLDEGMQI	P35222:T102_P19784	CTNNB1:T102_CSNK2A2-Human	T102<-CSNK2A2-Human
P35222	CTNNB1	T112	p-ov:1	T112-p	P35222:T112_['', 'protein degradation; intracellular localization', 'cell growth, inhibited; cell motility, altered; transcription, induced; cell motility, inhibited', 'CTNNA1(INDUCES)', '', '12432063; 19141652', '2', '0', '0', '', '']~	EGMQIPStQFdAAHP	P35222:T112_Q15139;P35222:T112_P19784	CTNNB1:T112_PRKD1-Human;CTNNB1:T112_CSNK2A2-Human	T112<-PRKD1-Human;T112<-CSNK2A2-Human
P35222	CTNNB1	T393	p-ov:1;ub:1	T393-p;K394-ub	P35222:T393_['', 'activity, induced; molecular association, regulation; protein stabilization; phosphorylation', 'transcription, induced; transcription, altered', 'axin 1(DISRUPTS)', '', '12700239; 19565571', '2', '0', '0', '', '']~	RNLSDAAtkQEGMEG	P35222:T393_Q60737	CTNNB1:T393_Csnk2a1-Mouse	T393<-Csnk2a1-Mouse
P35579	MYH9	S1943	p-ov:1	S1943-p	P35579:S1943_['', 'molecular association, regulation; intracellular localization', 'cell motility, altered; cytoskeletal reorganization', 'S100A4(DISRUPTS)', '', '17567956; 18971378; 21316371; 22123909', '9', '99', '916', '', '']~	RKGAGDGsDEEVDGK	P35579:S1943_P68400	MYH9:S1943_CSNK2A1-Human	S1943<-CSNK2A1-Human
P35580	MYH10	S1952	p:1;p-ov:1	S1952-p;S1956-p	P35580:S1952_['', '', 'cytoskeletal reorganization', '', '', '25869664', '3', '38', '1', 'poorly defined actomyosin bundles distributed throughout the cell', '']~P35580:S1956_['', '', 'cytoskeletal reorganization', '', '', '25869664', '4', '60', '5', 'poorly defined actomyosin bundles distributed throughout the cell', '']~	QLHLEGAsLELsDDD	P35580:S1952_P68400;P35580:S1956_P68400	MYH10:S1952_CSNK2A1-Human;MYH10:S1956_CSNK2A1-Human	S1952<-CSNK2A1-Human;S1956<-CSNK2A1-Human
P35580	MYH10	S1956	p:3;p-ov:1	S1952-p;S1956-p;T1960-p;S1962-p	P35580:S1952_['', '', 'cytoskeletal reorganization', '', '', '25869664', '3', '38', '1', 'poorly defined actomyosin bundles distributed throughout the cell', '']~P35580:S1956_['', '', 'cytoskeletal reorganization', '', '', '25869664', '4', '60', '5', 'poorly defined actomyosin bundles distributed throughout the cell', '']~	EGAsLELsDDDtEsK	P35580:S1952_P68400;P35580:S1956_P68400;P35580:T1960_P68400	MYH10:S1952_CSNK2A1-Human;MYH10:S1956_CSNK2A1-Human;MYH10:T1960_CSNK2A1-Human	S1952<-CSNK2A1-Human;S1956<-CSNK2A1-Human;T1960<-CSNK2A1-Human
P35580	MYH10	S1965	p:4;p-ov:1	T1960-p;S1962-p;T1964-p;S1965-p;T1970-p		DDtEsKtsDVNEtQP	P35580:S1965_P68400;P35580:T1960_P68400	MYH10:S1965_CSNK2A1-Human;MYH10:T1960_CSNK2A1-Human	S1965<-CSNK2A1-Human;T1960<-CSNK2A1-Human
P35580	MYH10	S1975	p:1;p-ov:1	T1970-p;S1975-p		NEtQPPQsE______	P35580:S1975_P68400	MYH10:S1975_CSNK2A1-Human	S1975<-CSNK2A1-Human
P35580	MYH10	T1960	p:4;p-ov:1	S1956-p;T1960-p;S1962-p;T1964-p;S1965-p	P35580:S1956_['', '', 'cytoskeletal reorganization', '', '', '25869664', '4', '60', '5', 'poorly defined actomyosin bundles distributed throughout the cell', '']~	LELsDDDtEsKtsDV	P35580:S1956_P68400;P35580:S1965_P68400;P35580:T1960_P68400	MYH10:S1956_CSNK2A1-Human;MYH10:S1965_CSNK2A1-Human;MYH10:T1960_CSNK2A1-Human	S1956<-CSNK2A1-Human;S1965<-CSNK2A1-Human;T1960<-CSNK2A1-Human
P35638	DDIT3	S14	p:1;p-ov:1	S14-p;S15-p	P35638:S14_['', 'activity, inhibited', 'transcription, inhibited', '', '', '12876286', '1', '0', '0', '', '']~P35638:S15_['', 'activity, inhibited', 'transcription, inhibited', '', '', '12876286', '1', '0', '0', '', '']~	PFSFGTLssWELEAW	P35638:S14_P68400;P35638:S15_P68400	DDIT3:S14_CSNK2A1-Human;DDIT3:S15_CSNK2A1-Human	S14<-CSNK2A1-Human;S15<-CSNK2A1-Human
P35638	DDIT3	S15	p:1;p-ov:1	S14-p;S15-p	P35638:S14_['', 'activity, inhibited', 'transcription, inhibited', '', '', '12876286', '1', '0', '0', '', '']~P35638:S15_['', 'activity, inhibited', 'transcription, inhibited', '', '', '12876286', '1', '0', '0', '', '']~	FSFGTLssWELEAWY	P35638:S14_P68400;P35638:S15_P68400	DDIT3:S14_CSNK2A1-Human;DDIT3:S15_CSNK2A1-Human	S14<-CSNK2A1-Human;S15<-CSNK2A1-Human
P35638	DDIT3	S30	p:1;p-ov:1	S30-p;S31-p	P35638:S30_['', 'activity, inhibited', 'transcription, inhibited', '', '', '12876286', '1', '0', '0', '', '']~P35638:S31_['', 'activity, inhibited', 'transcription, inhibited', '', '', '12876286', '1', '0', '0', '', '']~	EDLQEVLssDENGGT	P35638:S30_P68400;P35638:S31_P68400	DDIT3:S30_CSNK2A1-Human;DDIT3:S31_CSNK2A1-Human	S30<-CSNK2A1-Human;S31<-CSNK2A1-Human
P35638	DDIT3	S31	p:1;p-ov:1	S30-p;S31-p	P35638:S30_['', 'activity, inhibited', 'transcription, inhibited', '', '', '12876286', '1', '0', '0', '', '']~P35638:S31_['', 'activity, inhibited', 'transcription, inhibited', '', '', '12876286', '1', '0', '0', '', '']~	DLQEVLssDENGGTY	P35638:S30_P68400;P35638:S31_P68400	DDIT3:S30_CSNK2A1-Human;DDIT3:S31_CSNK2A1-Human	S30<-CSNK2A1-Human;S31<-CSNK2A1-Human
P35659	DEK	S243	p:1;p-ov:1	S243-p;S244-p		EKKNKEEssDDEDKE	P35659:S243_P19139;P35659:S244_P19139	DEK:S243_Csnk2a1-Rat;DEK:S244_Csnk2a1-Rat	S243<-Csnk2a1-Rat;S244<-Csnk2a1-Rat
P35659	DEK	S244	p:2;p-ov:1	S243-p;S244-p;S251-p		KKNKEEssDDEDKEs	P35659:S243_P19139;P35659:S244_P19139;P35659:S251_P19139	DEK:S243_Csnk2a1-Rat;DEK:S244_Csnk2a1-Rat;DEK:S251_Csnk2a1-Rat	S243<-Csnk2a1-Rat;S244<-Csnk2a1-Rat;S251<-Csnk2a1-Rat
P35659	DEK	S251	p:1;p-ov:1	S244-p;S251-p		sDDEDKEsEEEPPKK	P35659:S244_P19139;P35659:S251_P19139	DEK:S244_Csnk2a1-Rat;DEK:S251_Csnk2a1-Rat	S244<-Csnk2a1-Rat;S251<-Csnk2a1-Rat
P35659	DEK	S301	p:4;p-ov:1	S296-p;S301-p;S303-p;S306-p;S307-p		QNsSKKEsEsEDssD	P35659:S301_P19139;P35659:S303_P19139;P35659:S306_P19139	DEK:S301_Csnk2a1-Rat;DEK:S303_Csnk2a1-Rat;DEK:S306_Csnk2a1-Rat	S301<-Csnk2a1-Rat;S303<-Csnk2a1-Rat;S306<-Csnk2a1-Rat
P35659	DEK	S303	p:4;p-ov:1	S296-p;S301-p;S303-p;S306-p;S307-p		sSKKEsEsEDssDDE	P35659:S301_P19139;P35659:S303_P19139;P35659:S306_P19139	DEK:S301_Csnk2a1-Rat;DEK:S303_Csnk2a1-Rat;DEK:S306_Csnk2a1-Rat	S301<-Csnk2a1-Rat;S303<-Csnk2a1-Rat;S306<-Csnk2a1-Rat
P35659	DEK	S306	p:3;p-ov:1	S301-p;S303-p;S306-p;S307-p		KEsEsEDssDDEPLI	P35659:S301_P19139;P35659:S303_P19139;P35659:S306_P19139	DEK:S301_Csnk2a1-Rat;DEK:S303_Csnk2a1-Rat;DEK:S306_Csnk2a1-Rat	S301<-Csnk2a1-Rat;S303<-Csnk2a1-Rat;S306<-Csnk2a1-Rat
P35659	DEK	S32	p-ov:1	S32-p	P35659:S32_['', 'molecular association, regulation', 'RNA splicing, altered', 'U2AF1(INDUCES)', '', '16809543', '3', '52', '43', '', '']~	MPGPREEsEEEEDED	P35659:S32_P19139	DEK:S32_Csnk2a1-Rat	S32<-Csnk2a1-Rat
P36955	SERPINF1	S114	p-ov:1	S114-p	P36955:S114_['Serpin', 'molecular association, regulation', 'apoptosis, altered; carcinogenesis, altered; cell motility, altered', 'LEPR(INDUCES)', '', '21059648', '2', '0', '0', '', '']~	ALYYDLIsSPDIHGT	P36955:S114_P68400	SERPINF1:S114_CSNK2A1-Human	S114<-CSNK2A1-Human
P36955	SERPINF1	S24	p-ov:1	S24-p	P36955:S24_['', 'molecular association, regulation', 'apoptosis, altered; carcinogenesis, altered; cell motility, altered', 'LEPR(INDUCES)', '', '21059648', '2', '0', '0', '', '']~	SSCQNPAsPPEEGSP	P36955:S24_P68400	SERPINF1:S24_CSNK2A1-Human	S24<-CSNK2A1-Human
P37840	SNCA	S129	p:3;p-ov:1	Y125-p;S129-p;Y133-p;Y136-p	P37840:S129_['Synuclein', 'activity, induced; molecular association, regulation; intracellular localization; protein conformation', 'endocytosis, altered; apoptosis, induced; apoptosis, inhibited', 'SNCA(DISRUPTS); SNCAIP(INDUCES); PARK2(INDUCES); SNCA(INDUCES)', '', '15944382; 17652097; 18178617; 18343814; 18562315; 21849493; 22079575; 26719332', '39', '4', '0', 'disruption of internalized vesic…	NEAyEMPsEEGyQDy	P37840:S129_Q9UQM7;P37840:S129_P68400;P37840:S129_Q60737;P37840:S129_P49841;P37840:S129_Q9NYY3;P37840:S129_P34947;P37840:S129_P53350;P37840:S129_P25098;P37840:S129_P48729;P37840:S129_Q9H4B4;P37840:S129_P53351;P37840:Y125_P43405;P37840:Y125_P12931;P37840:Y125_Q14289;P37840:Y125_P06241;P37840:Y133_P43405;P37840:Y136_P43405	SNCA:S129_CAMK2A-Human;SNCA:S129_CSNK2A1-Human;SNCA:S129_Csnk2a1-Mouse;SNCA:S129_GSK3B-Human;SNCA:S129_PLK2-Human;SNCA:S129_GRK5-Human;SNCA:S129_PLK1-Human;SNCA:S129_GRK2-Human;SNCA:S129_CSNK1A1-Human;SNCA:S129_PLK3-Human;SNCA:S129_Plk2-Mouse;SNCA:Y125_SYK-Human;SNCA:Y125_SRC-Human;SNCA:Y125_PTK2B-Human;SNCA:Y125_FYN-Human;SNCA:Y133_SYK-Human;SNCA:Y136_SYK-Human	S129<-CAMK2A-Human;S129<-CSNK2A1-Human;S129<-Csnk2a1-Mouse;S129<-GSK3B-Human;S129<-PLK2-Human;S129<-GRK5-Human;S129<-PLK1-Human;S129<-GRK2-Human;S129<-CSNK1A1-Human;S129<-PLK3-Human;S129<-Plk2-Mouse;Y125<-SYK-Human;Y125<-SRC-Human;Y125<-PTK2B-Human;Y125<-FYN-Human;Y133<-SYK-Human;Y136<-SYK-Human
P37840	SNCA	S129	p:3;p-ov:1	Y125-p;S129-p;Y133-p;Y136-p	P37840:S129_['Synuclein', 'activity, induced; molecular association, regulation; intracellular localization; protein conformation', 'endocytosis, altered; apoptosis, induced; apoptosis, inhibited', 'SNCA(DISRUPTS); SNCAIP(INDUCES); PARK2(INDUCES); SNCA(INDUCES)', '', '15944382; 17652097; 18178617; 18343814; 18562315; 21849493; 22079575; 26719332', '39', '4', '0', 'disruption of internalized vesic…	NEAyEMPsEEGyQDy	P37840:S129_Q9UQM7;P37840:S129_P68400;P37840:S129_Q60737;P37840:S129_P49841;P37840:S129_Q9NYY3;P37840:S129_P34947;P37840:S129_P53350;P37840:S129_P25098;P37840:S129_P48729;P37840:S129_Q9H4B4;P37840:S129_P53351;P37840:Y125_P43405;P37840:Y125_P12931;P37840:Y125_Q14289;P37840:Y125_P06241;P37840:Y133_P43405;P37840:Y136_P43405	SNCA:S129_CAMK2A-Human;SNCA:S129_CSNK2A1-Human;SNCA:S129_Csnk2a1-Mouse;SNCA:S129_GSK3B-Human;SNCA:S129_PLK2-Human;SNCA:S129_GRK5-Human;SNCA:S129_PLK1-Human;SNCA:S129_GRK2-Human;SNCA:S129_CSNK1A1-Human;SNCA:S129_PLK3-Human;SNCA:S129_Plk2-Mouse;SNCA:Y125_SYK-Human;SNCA:Y125_SRC-Human;SNCA:Y125_PTK2B-Human;SNCA:Y125_FYN-Human;SNCA:Y133_SYK-Human;SNCA:Y136_SYK-Human	S129<-CAMK2A-Human;S129<-CSNK2A1-Human;S129<-Csnk2a1-Mouse;S129<-GSK3B-Human;S129<-PLK2-Human;S129<-GRK5-Human;S129<-PLK1-Human;S129<-GRK2-Human;S129<-CSNK1A1-Human;S129<-PLK3-Human;S129<-Plk2-Mouse;Y125<-SYK-Human;Y125<-SRC-Human;Y125<-PTK2B-Human;Y125<-FYN-Human;Y133<-SYK-Human;Y136<-SYK-Human
P38398	BRCA1	S1572	p:1;p-ov:1	S1572-p;S1577-p		ESGISLFsDDPEsDP	P38398:S1572_P68400	BRCA1:S1572_CSNK2A1-Human	S1572<-CSNK2A1-Human
P39687	ANP32A	S158	p:1;p-ov:1	S158-p;Y163-p		DDKEAPDsDAEGyVE	P39687:S158_P68400	ANP32A:S158_CSNK2A1-Human	S158<-CSNK2A1-Human
P39687	ANP32A	S204	p-ov:1	S204-p		EGEEEDVsGEEEEDE	P39687:S204_P68400	ANP32A:S204_CSNK2A1-Human	S204<-CSNK2A1-Human
P40337	VHL	S33	p:1;p-ov:1	S33-p;S38-p	P40337:S33_['', 'protein degradation', 'transcription, altered', '', '', '20637892; 26973240', '2', '0', '0', 'VHL clevaage and subsequent degradation; regulates p53 activity and degradation of HIF1A', '']~P40337:S38_['', 'protein degradation', 'transcription, altered', '', '', '20637892; 26973240', '2', '0', '0', 'VHL clevaage and subsequent degradation; regulates p53 activity and degradation of…	EEDGGEEsGAEEsGP	P40337:S33_P68400;P40337:S38_P68400	VHL:S33_CSNK2A1-Human;VHL:S38_CSNK2A1-Human	S33<-CSNK2A1-Human;S38<-CSNK2A1-Human
P40337	VHL	S38	p:2;p-ov:1	S33-p;S38-p;S43-p	P40337:S33_['', 'protein degradation', 'transcription, altered', '', '', '20637892; 26973240', '2', '0', '0', 'VHL clevaage and subsequent degradation; regulates p53 activity and degradation of HIF1A', '']~P40337:S38_['', 'protein degradation', 'transcription, altered', '', '', '20637892; 26973240', '2', '0', '0', 'VHL clevaage and subsequent degradation; regulates p53 activity and degradation of…	EEsGAEEsGPEEsGP	P40337:S33_P68400;P40337:S38_P68400;P40337:S43_P68400	VHL:S33_CSNK2A1-Human;VHL:S38_CSNK2A1-Human;VHL:S43_CSNK2A1-Human	S33<-CSNK2A1-Human;S38<-CSNK2A1-Human;S43<-CSNK2A1-Human
P40337	VHL	S43	p:1;p-ov:1	S38-p;S43-p	P40337:S38_['', 'protein degradation', 'transcription, altered', '', '', '20637892; 26973240', '2', '0', '0', 'VHL clevaage and subsequent degradation; regulates p53 activity and degradation of HIF1A', '']~P40337:S43_['', 'protein degradation', 'transcription, altered', '', '', '20637892; 26973240', '2', '0', '0', 'VHL clevaage and subsequent degradation; regulates p53 activity and degradation of…	EEsGPEEsGPEELGA	P40337:S38_P68400;P40337:S43_P68400	VHL:S38_CSNK2A1-Human;VHL:S43_CSNK2A1-Human	S38<-CSNK2A1-Human;S43<-CSNK2A1-Human
P41236	PPP1R2	S121	p:3;p-ov:1	Y114-p;S121-p;S122-p;S127-p	P41236:S121_['IPP-2', 'intracellular localization', '', '', '', '9405437', '4', '61', '29', 'Phosphorylation is required for nuclear localization during S phase.', '']~P41236:S122_['IPP-2', 'intracellular localization', '', '', '', '9405437', '4', '63', '29', 'Phosphorylation is required for nuclear localization during S phase.', '']~	yRIQEQEssGEEDsD	P41236:S121_P68400;P41236:S122_P68400	PPP1R2:S121_CSNK2A1-Human;PPP1R2:S122_CSNK2A1-Human	S121<-CSNK2A1-Human;S122<-CSNK2A1-Human
P41236	PPP1R2	S122	p:2;p-ov:1	S121-p;S122-p;S127-p	P41236:S121_['IPP-2', 'intracellular localization', '', '', '', '9405437', '4', '61', '29', 'Phosphorylation is required for nuclear localization during S phase.', '']~P41236:S122_['IPP-2', 'intracellular localization', '', '', '', '9405437', '4', '63', '29', 'Phosphorylation is required for nuclear localization during S phase.', '']~	RIQEQEssGEEDsDL	P41236:S121_P68400;P41236:S122_P68400	PPP1R2:S121_CSNK2A1-Human;PPP1R2:S122_CSNK2A1-Human	S121<-CSNK2A1-Human;S122<-CSNK2A1-Human
P41236	PPP1R2	S87	p:2;p-ov:1	S87-p;T89-p;T92-p	P41236:S87_['IPP-2', 'intracellular localization', '', '', '', '9405437', '5', '15', '4', 'Phosphorylation is required for nuclear localization during S phase.', '']~	GDDEDACsDtEAtEA	P41236:S87_P68400;P41236:S87_O94921	PPP1R2:S87_CSNK2A1-Human;PPP1R2:S87_CDK14-Human	S87<-CSNK2A1-Human;S87<-CDK14-Human
P42224	STAT1	S727	p-ov:1	S727-p	P42224:S727_['STAT1_TAZ2bind', 'activity, induced; sumoylation; molecular association, regulation', 'apoptosis, induced; apoptosis, inhibited; transcription, induced; transcription, altered; cell growth, altered', 'PIAS1(INDUCES); BRCA1(INDUCES)', '', '10792030; 11438544; 11777927; 11884587; 12637327; 12807916; 14962955; 15051500; 15322115; 15994321; 16799645; 17897103; 21303487; 7543024', '82', …	TDNLLPMsPEEFDEV	P42224:S727_Q05655;P42224:S727_P68400;P42224:S727_P27361;P42224:S727_Q16539;P42224:S727_Q923T9	STAT1:S727_PRKCD-Human;STAT1:S727_CSNK2A1-Human;STAT1:S727_MAPK3-Human;STAT1:S727_MAPK14-Human;STAT1:S727_Camk2g-Mouse	S727<-PRKCD-Human;S727<-CSNK2A1-Human;S727<-MAPK3-Human;S727<-MAPK14-Human;S727<-Camk2g-Mouse
P42575	CASP2	S157	p:1;p-ov:1	Y151-p;S157-p	P42575:S157_['', 'protein conformation; activity, inhibited', '', '', '', '16193064', '1', '4', '0', "lack of phosphorylation of this residue leads to Casp's dimerization and activation ", '']~	LyKKLRLsTDTVEHS	P42575:S157_P68400	CASP2:S157_CSNK2A1-Human	S157<-CSNK2A1-Human
P42768	WAS	S483	p:1;p-ov:1	S483-p;S484-p	P42768:S483_['', 'molecular association, regulation', 'cytoskeletal reorganization', 'ARPC3(INDUCES)', '', '12769847', '2', '11', '0', 'The double mutant (S483A/S484A) was used in this study.', '']~P42768:S484_['', 'molecular association, regulation', 'cytoskeletal reorganization', 'ARPC3(INDUCES)', '', '12769847', '2', '12', '0', 'The double mutant (S483A/S484A) was used in this study.', '']~	KRSRAIHssDEGEDQ	P42768:S483_P68400;P42768:S484_P68400	WAS:S483_CSNK2A1-Human;WAS:S484_CSNK2A1-Human	S483<-CSNK2A1-Human;S484<-CSNK2A1-Human
P42768	WAS	S484	p:1;p-ov:1	S483-p;S484-p	P42768:S483_['', 'molecular association, regulation', 'cytoskeletal reorganization', 'ARPC3(INDUCES)', '', '12769847', '2', '11', '0', 'The double mutant (S483A/S484A) was used in this study.', '']~P42768:S484_['', 'molecular association, regulation', 'cytoskeletal reorganization', 'ARPC3(INDUCES)', '', '12769847', '2', '12', '0', 'The double mutant (S483A/S484A) was used in this study.', '']~	RSRAIHssDEGEDQA	P42768:S483_P68400;P42768:S484_P68400	WAS:S483_CSNK2A1-Human;WAS:S484_CSNK2A1-Human	S483<-CSNK2A1-Human;S484<-CSNK2A1-Human
P42892-3	ECE1	S18	p:1;p-ov:1	S18-p;S20-p	P42892-3:S18_['', 'protein stabilization', 'cell motility, induced', '', '', '26543229', '3', '9', '1', 'colon cancer cell invasion.', '']~P42892-3:S20_['', 'protein stabilization', 'cell motility, induced', '', '', '26543229', '3', '7', '0', 'colon cancer cell invasion.', '']~	DEEDLVDsLsEGDAY	P42892-3:S18_P68400;P42892-3:S20_P68400	ECE1:S18_CSNK2A1-Human;ECE1:S20_CSNK2A1-Human	S18<-CSNK2A1-Human;S20<-CSNK2A1-Human
P42892-3	ECE1	S20	p:1;p-ov:1	S18-p;S20-p	P42892-3:S18_['', 'protein stabilization', 'cell motility, induced', '', '', '26543229', '3', '9', '1', 'colon cancer cell invasion.', '']~P42892-3:S20_['', 'protein stabilization', 'cell motility, induced', '', '', '26543229', '3', '7', '0', 'colon cancer cell invasion.', '']~	EDLVDsLsEGDAYPN	P42892-3:S18_P68400;P42892-3:S20_P68400	ECE1:S18_CSNK2A1-Human;ECE1:S20_CSNK2A1-Human	S18<-CSNK2A1-Human;S20<-CSNK2A1-Human
P42892-3	ECE1	T9	p:1;p-ov:1	T4-p;T9-p	P42892-3:T9_['', 'protein stabilization', 'cell motility, induced', '', '', '26543229', '2', '4', '8', 'colon cancer cell invasion.', '']~	MStYKRAtLDEEDLV	P42892-3:T9_P68400	ECE1:T9_CSNK2A1-Human	T9<-CSNK2A1-Human
P43629	KIR3DL1	S385	p:1;p-ov:1	S385-p;S388-p	P43629:S385_['', 'activity, induced; receptor internalization, altered', '', '', '', '17911614', '1', '0', '0', '', '']~P43629:S388_['', 'activity, induced; receptor internalization, altered', '', '', '', '17911614', '1', '0', '0', '', '']~	AGNRTANsEDsDEQD	P43629:S385_P68400;P43629:S385_P48730;P43629:S388_P68400;P43629:S388_P48730	KIR3DL1:S385_CSNK2A1-Human;KIR3DL1:S385_CSNK1D-Human;KIR3DL1:S388_CSNK2A1-Human;KIR3DL1:S388_CSNK1D-Human	S385<-CSNK2A1-Human;S385<-CSNK1D-Human;S388<-CSNK2A1-Human;S388<-CSNK1D-Human
P43629	KIR3DL1	S388	p:1;p-ov:1	S385-p;S388-p	P43629:S385_['', 'activity, induced; receptor internalization, altered', '', '', '', '17911614', '1', '0', '0', '', '']~P43629:S388_['', 'activity, induced; receptor internalization, altered', '', '', '', '17911614', '1', '0', '0', '', '']~	RTANsEDsDEQDPEE	P43629:S385_P68400;P43629:S385_P48730;P43629:S388_P68400;P43629:S388_P48730	KIR3DL1:S385_CSNK2A1-Human;KIR3DL1:S385_CSNK1D-Human;KIR3DL1:S388_CSNK2A1-Human;KIR3DL1:S388_CSNK1D-Human	S385<-CSNK2A1-Human;S385<-CSNK1D-Human;S388<-CSNK2A1-Human;S388<-CSNK1D-Human
P45984	MAPK9	S407	p:1;p-ov:1	T404-p;S407-p		STEQtLAsDTDSSLD	P45984:S407_P68400;P45984:S407_O14733;P45984:T404_P68400;P45984:T404_O14733	MAPK9:S407_CSNK2A1-Human;MAPK9:S407_MAP2K7-Human;MAPK9:T404_CSNK2A1-Human;MAPK9:T404_MAP2K7-Human	S407<-CSNK2A1-Human;S407<-MAP2K7-Human;T404<-CSNK2A1-Human;T404<-MAP2K7-Human
P45984	MAPK9	T404	p:1;p-ov:1	T404-p;S407-p		SSMSTEQtLAsDTDS	P45984:S407_P68400;P45984:S407_O14733;P45984:T404_P68400;P45984:T404_O14733	MAPK9:S407_CSNK2A1-Human;MAPK9:S407_MAP2K7-Human;MAPK9:T404_CSNK2A1-Human;MAPK9:T404_MAP2K7-Human	S407<-CSNK2A1-Human;S407<-MAP2K7-Human;T404<-CSNK2A1-Human;T404<-MAP2K7-Human
P46060	RANGAP1	S358	p-ov:1	S358-p	P46060:S358_['', 'molecular association, regulation', '', 'RAN(INDUCES); RANBP1(INDUCES)', '', '16428860', '1', '3', '0', '', '']~	AKVLASLsDDEDEEE	P46060:S358_P68400	RANGAP1:S358_CSNK2A1-Human	S358<-CSNK2A1-Human
P46527	CDKN1B	S83	p:2;ac:1;p-ov:1	K81-ac;S83-p;Y88-p;Y89-p	P46527:S83_['', 'protein conformation', '', '', '', '15034923', '2', '0', '0', '', '']~P46527:Y88_['', 'protein degradation; molecular association, regulation; intracellular localization; activity, inhibited', 'cell cycle regulation', 'CDK2(INDUCES); CDK2(DISRUPTS); CDK4(INDUCES)', '', '16195327; 17254966; 17908796; 21423214', '9', '0', '0', 'When phosphorylated at Y88 or Y89, p27 able to bind bu…	WQEVEkGsLPEFyyR	P46527:S83_P68400;P46527:Y88_P07947;P46527:Y88_P12931;P46527:Y88_P00520;P46527:Y88_P00519;P46527:Y88_P07948;P46527:Y88_P25911;P46527:Y89_P07947;P46527:Y89_P12931;P46527:Y89_P00519	CDKN1B:S83_CSNK2A1-Human;CDKN1B:Y88_YES1-Human;CDKN1B:Y88_SRC-Human;CDKN1B:Y88_Abl1-Mouse;CDKN1B:Y88_ABL1-Human;CDKN1B:Y88_LYN-Human;CDKN1B:Y88_Lyn-Mouse;CDKN1B:Y89_YES1-Human;CDKN1B:Y89_SRC-Human;CDKN1B:Y89_ABL1-Human	S83<-CSNK2A1-Human;Y88<-YES1-Human;Y88<-SRC-Human;Y88<-Abl1-Mouse;Y88<-ABL1-Human;Y88<-LYN-Human;Y88<-Lyn-Mouse;Y89<-YES1-Human;Y89<-SRC-Human;Y89<-ABL1-Human
P46531	NOTCH1	S1900	p:1;p-ov:1	T1897-p;S1900-p	P46531:S1900_['', 'molecular association, regulation', 'transcription, induced; transcription, inhibited', 'RBPJ(INDUCES)', 'DNA(DISRUPTS)', '21685388; 24220241', '2', '0', '0', '', '']~P46531:T1897_['', 'molecular association, regulation', 'transcription, induced; transcription, inhibited', 'RBPJ(INDUCES)', 'DNA(DISRUPTS)', '21685388; 24220241', '2', '0', '0', '', '']~	GGLEtGNsEEEEDAP	P46531:S1900_P68400	NOTCH1:S1900_CSNK2A1-Human	S1900<-CSNK2A1-Human
P48426	PIP4K2A	S304	p-ov:1	S304-p	P48426:S304_['PIP5K', 'intracellular localization', '', '', '', '10508590', '1', '0', '0', '', '']~	DGEEEGEsDGTHPVG	P48426:S304_P68400	PIP4K2A:S304_CSNK2A1-Human	S304<-CSNK2A1-Human
P49418	AMPH	T350	p-ov:1	T350-p	P49418:T350_['', 'molecular association, regulation', '', 'CLTC(DISRUPTS)', '', '16945112', '1', '0', '0', '', '']~	PEVKKEEtLLDLDFD	P49418:T350_P68400	AMPH:T350_CSNK2A1-Human	T350<-CSNK2A1-Human
P49418	AMPH	T387	p-ov:1	T387-p	P49418:T387_['', 'molecular association, regulation', '', 'CLTC(DISRUPTS)', '', '16945112', '1', '0', '0', '', '']~	LPWDLWTtSTDLVQP	P49418:T387_P68400	AMPH:T387_CSNK2A1-Human	T387<-CSNK2A1-Human
P49427	CDC34	S203	p-ov:1	S203-p	P49427:S203_['', 'intracellular localization', '', '', '', '11546811', '2', '0', '0', '', '']~	APAPDEGsDLFYDDY	P49427:S203_P68400	CDC34:S203_CSNK2A1-Human	S203<-CSNK2A1-Human
P49427	CDC34	S222	p-ov:1	S222-p	P49427:S222_['', 'intracellular localization', '', '', '', '11546811', '2', '0', '0', '', '']~	EVEEEADsCFGDDED	P49427:S222_P68400	CDC34:S222_CSNK2A1-Human	S222<-CSNK2A1-Human
P49427	CDC34	S231	p:2;p-ov:1	S231-p;T233-p;S236-p	P49427:S231_['', 'intracellular localization', '', '', '', '11546811', '2', '0', '0', '', '']~P49427:S236_['', 'intracellular localization', '', '', '', '11546811', '2', '0', '0', '', '']~P49427:T233_['', 'intracellular localization', '', '', '', '11546811', '2', '0', '0', '', '']~	FGDDEDDsGtEEs__	P49427:S231_P68400;P49427:S236_P68400;P49427:T233_P68400	CDC34:S231_CSNK2A1-Human;CDC34:S236_CSNK2A1-Human;CDC34:T233_CSNK2A1-Human	S231<-CSNK2A1-Human;S236<-CSNK2A1-Human;T233<-CSNK2A1-Human
P49427	CDC34	S236	p:2;p-ov:1	S231-p;T233-p;S236-p	P49427:S231_['', 'intracellular localization', '', '', '', '11546811', '2', '0', '0', '', '']~P49427:S236_['', 'intracellular localization', '', '', '', '11546811', '2', '0', '0', '', '']~P49427:T233_['', 'intracellular localization', '', '', '', '11546811', '2', '0', '0', '', '']~	DDsGtEEs_______	P49427:S231_P68400;P49427:S236_P68400;P49427:T233_P68400	CDC34:S231_CSNK2A1-Human;CDC34:S236_CSNK2A1-Human;CDC34:T233_CSNK2A1-Human	S231<-CSNK2A1-Human;S236<-CSNK2A1-Human;T233<-CSNK2A1-Human
P49427	CDC34	T233	p:2;p-ov:1	S231-p;T233-p;S236-p	P49427:S231_['', 'intracellular localization', '', '', '', '11546811', '2', '0', '0', '', '']~P49427:S236_['', 'intracellular localization', '', '', '', '11546811', '2', '0', '0', '', '']~P49427:T233_['', 'intracellular localization', '', '', '', '11546811', '2', '0', '0', '', '']~	DDEDDsGtEEs____	P49427:S231_P68400;P49427:S236_P68400;P49427:T233_P68400	CDC34:S231_CSNK2A1-Human;CDC34:S236_CSNK2A1-Human;CDC34:T233_CSNK2A1-Human	S231<-CSNK2A1-Human;S236<-CSNK2A1-Human;T233<-CSNK2A1-Human
P49716	CEBPD	S57	p-ov:1	S57-p	P49716:S57_['', 'enzymatic activity, induced', 'transcription, induced', '', '', '25680545', '1', '0', '0', 'activates PPARgamma2 promoter', '']~	PAMYDDEsAIDFSAY	P49716:S57_P68400	CEBPD:S57_CSNK2A1-Human	S57<-CSNK2A1-Human
P49736	MCM2	S108	p:1;p-ov:1	T106-p;S108-p	P49736:S108_['MCM2_N', 'molecular association, regulation', 'chromatin organization, altered', 'FANCD2(INDUCES)', 'DNA(INDUCES)', '16446360; 23993743', '12', '23', '80', 'MMCM2 phosphorylated forms are differentially bound to chromatin. ', '']~	DVEELtAsQREAAER	P49736:S108_P68400;P49736:S108_P50613;P49736:S108_O00311;P49736:S108_P24941;P49736:S108_Q13535	MCM2:S108_CSNK2A1-Human;MCM2:S108_CDK7-Human;MCM2:S108_CDC7-Human;MCM2:S108_CDK2-Human;MCM2:S108_ATR-Human	S108<-CSNK2A1-Human;S108<-CDK7-Human;S108<-CDC7-Human;S108<-CDK2-Human;S108<-ATR-Human
P49736	MCM2	S13	p:3;p-ov:1	S7-p;T9-p;S12-p;S13-p	P49736:S13_['', 'molecular association, regulation', 'chromatin organization, altered', '', 'DNA(INDUCES)', '16446360', '2', '26', '5', 'MMCM2 phosphorylated forms are differentially bound to chromatin. ', '']~	EsFtMAssPAQRRRG	P49736:S13_P68400;P49736:S13_P50613;P49736:S13_P24941;P49736:S7_P50613;P49736:S7_O00311	MCM2:S13_CSNK2A1-Human;MCM2:S13_CDK7-Human;MCM2:S13_CDK2-Human;MCM2:S7_CDK7-Human;MCM2:S7_CDC7-Human	S13<-CSNK2A1-Human;S13<-CDK7-Human;S13<-CDK2-Human;S7<-CDK7-Human;S7<-CDC7-Human
P49736	MCM2	S139	p:1;p-ov:1	Y137-p;S139-p	P49736:S139_['MCM2_N', 'activity, induced; molecular association, regulation', 'cell cycle regulation; chromatin organization, altered', '', 'DNA(NOT_REPORTED); DNA(INDUCES)', '16446360; 16899510', '6', '83', '323', 'MMCM2 phosphorylated forms are differentially bound to chromatin. ; regulates ATPase activity in vitro', '']~	RRGLLyDsDEEDEER	P49736:S139_P68400;P49736:S139_P50613;P49736:S139_O00311;P49736:S139_P24941	MCM2:S139_CSNK2A1-Human;MCM2:S139_CDK7-Human;MCM2:S139_CDC7-Human;MCM2:S139_CDK2-Human	S139<-CSNK2A1-Human;S139<-CDK7-Human;S139<-CDC7-Human;S139<-CDK2-Human
P49736	MCM2	S27	p:4;p-ov:1	T25-p;S26-p;S27-p;S31-p;S32-p	P49736:S27_['', 'activity, induced; molecular association, regulation', 'cell cycle regulation; chromatin organization, altered', '', 'DNA(NOT_REPORTED); DNA(INDUCES)', '16446360; 16899510', '4', '81', '63', 'MMCM2 phosphorylated forms are differentially bound to chromatin. ; regulates ATPase activity in vitro', '']~	GNDPLtssPGRssRR	P49736:S27_P68400;P49736:S27_P50613;P49736:S27_O00311;P49736:S27_P24941;P49736:S31_O00311	MCM2:S27_CSNK2A1-Human;MCM2:S27_CDK7-Human;MCM2:S27_CDC7-Human;MCM2:S27_CDK2-Human;MCM2:S31_CDC7-Human	S27<-CSNK2A1-Human;S27<-CDK7-Human;S27<-CDC7-Human;S27<-CDK2-Human;S31<-CDC7-Human
P49736	MCM2	S40	p:3;p-ov:1	T35-p;T39-p;S40-p;S41-p	P49736:S40_['', 'molecular association, regulation', 'chromatin organization, altered; cell growth, altered', '', 'DNA(INDUCES)', '16446360; 17062569', '8', '26', '18', '', '']~P49736:S41_['', 'activity, induced; molecular association, regulation', 'cell cycle regulation; chromatin organization, altered', '', 'DNA(NOT_REPORTED); DNA(INDUCES)', '16446360; 16899510', '8', '52', '23', 'MMCM2 phospho…	RRtDALtssPGRDLP	P49736:S40_P68400;P49736:S40_P50613;P49736:S40_O00311;P49736:S40_P24941;P49736:S41_P68400;P49736:S41_P50613;P49736:S41_O00311;P49736:S41_P24941	MCM2:S40_CSNK2A1-Human;MCM2:S40_CDK7-Human;MCM2:S40_CDC7-Human;MCM2:S40_CDK2-Human;MCM2:S41_CSNK2A1-Human;MCM2:S41_CDK7-Human;MCM2:S41_CDC7-Human;MCM2:S41_CDK2-Human	S40<-CSNK2A1-Human;S40<-CDK7-Human;S40<-CDC7-Human;S40<-CDK2-Human;S41<-CSNK2A1-Human;S41<-CDK7-Human;S41<-CDC7-Human;S41<-CDK2-Human
P49736	MCM2	S41	p:3;p-ov:1	T35-p;T39-p;S40-p;S41-p	P49736:S40_['', 'molecular association, regulation', 'chromatin organization, altered; cell growth, altered', '', 'DNA(INDUCES)', '16446360; 17062569', '8', '26', '18', '', '']~P49736:S41_['', 'activity, induced; molecular association, regulation', 'cell cycle regulation; chromatin organization, altered', '', 'DNA(NOT_REPORTED); DNA(INDUCES)', '16446360; 16899510', '8', '52', '23', 'MMCM2 phospho…	RtDALtssPGRDLPP	P49736:S40_P68400;P49736:S40_P50613;P49736:S40_O00311;P49736:S40_P24941;P49736:S41_P68400;P49736:S41_P50613;P49736:S41_O00311;P49736:S41_P24941	MCM2:S40_CSNK2A1-Human;MCM2:S40_CDK7-Human;MCM2:S40_CDC7-Human;MCM2:S40_CDK2-Human;MCM2:S41_CSNK2A1-Human;MCM2:S41_CDK7-Human;MCM2:S41_CDC7-Human;MCM2:S41_CDK2-Human	S40<-CSNK2A1-Human;S40<-CDK7-Human;S40<-CDC7-Human;S40<-CDK2-Human;S41<-CSNK2A1-Human;S41<-CDK7-Human;S41<-CDC7-Human;S41<-CDK2-Human
P49736	MCM2	S53	p:1;p-ov:1	S53-p;T59-p	P49736:S53_['', 'molecular association, regulation', 'chromatin organization, altered; apoptosis, inhibited; cell growth, altered', '', 'DNA(INDUCES)', '16446360; 17062569; 26921250', '11', '9', '16', '', '']~	LPPFEDEsEGLLGtE	P49736:S53_P68400;P49736:S53_P50613;P49736:S53_O00311;P49736:S53_P24941;P49736:T59_P50613	MCM2:S53_CSNK2A1-Human;MCM2:S53_CDK7-Human;MCM2:S53_CDC7-Human;MCM2:S53_CDK2-Human;MCM2:T59_CDK7-Human	S53<-CSNK2A1-Human;S53<-CDK7-Human;S53<-CDC7-Human;S53<-CDK2-Human;T59<-CDK7-Human
P49795	RGS19	S24	p-ov:1	S24-p		ADRPPSMsSHDTASP	P49795:S24_P68400	RGS19:S24_CSNK2A1-Human	S24<-CSNK2A1-Human
P49810	PSEN2	S330	p:2;p-ov:1	S327-p;S330-p;S335-p	P49810:S327_['Presenilin', 'protein stabilization', 'apoptosis, inhibited', '', '', '9990034', '2', '0', '0', 'Phosphorylation of Presenilin 2 inhibits its cleavage by caspase-3.', '']~P49810:S330_['Presenilin', 'protein stabilization', 'apoptosis, inhibited', '', '', '9990034', '2', '0', '0', 'Phosphorylation of Presenilin 2 inhibits its cleavage by caspase-3.', '']~	MEEDsYDsFGEPsYP	P49810:S327_P48730;P49810:S330_P68400;P49810:S330_P48730;P49810:S335_P68400	PSEN2:S327_CSNK1D-Human;PSEN2:S330_CSNK2A1-Human;PSEN2:S330_CSNK1D-Human;PSEN2:S335_CSNK2A1-Human	S327<-CSNK1D-Human;S330<-CSNK2A1-Human;S330<-CSNK1D-Human;S335<-CSNK2A1-Human
P49810	PSEN2	S335	p:1;p-ov:1	S330-p;S335-p	P49810:S330_['Presenilin', 'protein stabilization', 'apoptosis, inhibited', '', '', '9990034', '2', '0', '0', 'Phosphorylation of Presenilin 2 inhibits its cleavage by caspase-3.', '']~	YDsFGEPsYPEVFEP	P49810:S330_P68400;P49810:S330_P48730;P49810:S335_P68400	PSEN2:S330_CSNK2A1-Human;PSEN2:S330_CSNK1D-Human;PSEN2:S335_CSNK2A1-Human	S330<-CSNK2A1-Human;S330<-CSNK1D-Human;S335<-CSNK2A1-Human
P49810	PSEN2	S7	p:1;p-ov:1	S7-p;S9-p		_MLTFMAsDsEEEVC	P49810:S7_P68400;P49810:S9_P68400	PSEN2:S7_CSNK2A1-Human;PSEN2:S9_CSNK2A1-Human	S7<-CSNK2A1-Human;S9<-CSNK2A1-Human
P49810	PSEN2	S9	p:1;p-ov:1	S7-p;S9-p		LTFMAsDsEEEVCDE	P49810:S7_P68400;P49810:S9_P68400	PSEN2:S7_CSNK2A1-Human;PSEN2:S9_CSNK2A1-Human	S7<-CSNK2A1-Human;S9<-CSNK2A1-Human
P49959	MRE11A	S649	p-ov:1	S649-p		EVIEVDEsDVEEDIF	P49959:S649_P68400	MRE11A:S649_CSNK2A1-Human	S649<-CSNK2A1-Human
P50895	BCAM	S598	p:2;p-ov:1	S596-p;S598-p;S600-p		GEPGLsHsGsEQPEQ	P50895:S596_P49841;P50895:S598_P68400	BCAM:S596_GSK3B-Human;BCAM:S598_CSNK2A1-Human	S596<-GSK3B-Human;S598<-CSNK2A1-Human
P51636	CAV2	S23	p:4;p-ov:1	S18-p;Y19-p;S20-p;S23-p;Y27-p	P51636:S23_['Caveolin', 'activity, induced', '', '', '', '12743374', '5', '25', '84', 'formation of caveolae', '']~P51636:Y19_['', 'molecular association, regulation; intracellular localization', '', 'RASA1(INDUCES); Caveolin-1(INDUCES)', '', '12091389; 15504032', '10', '10', '28', '', '']~P51636:Y27_['Caveolin', 'intracellular localization', '', '', '', '15504032', '6', '10', '33', '', '']~	DDsysHHsGLEyADP	P51636:S23_P68400;P51636:Y19_P12931	CAV2:S23_CSNK2A1-Human;CAV2:Y19_SRC-Human	S23<-CSNK2A1-Human;Y19<-SRC-Human
P51636	CAV2	S36	p-ov:1	S36-p	P51636:S36_['Caveolin', 'activity, induced', '', '', '', '12743374', '3', '6', '4', 'formation of caveolae', '']~	DPEKFADsDQDRDPH	P51636:S36_P68400	CAV2:S36_CSNK2A1-Human	S36<-CSNK2A1-Human
P51946	CCNH	T315	p:1;p-ov:1	T315-p;S322-p		KHEEEEWtDDDLVEs	P51946:T315_P68400;P51946:T315_P19784	CCNH:T315_CSNK2A1-Human;CCNH:T315_CSNK2A2-Human	T315<-CSNK2A1-Human;T315<-CSNK2A2-Human
P51946	CCNH	T315	p:1;p-ov:1	T315-p;S322-p		KHEEEEWtDDDLVEs	P51946:T315_P68400;P51946:T315_P19784	CCNH:T315_CSNK2A1-Human;CCNH:T315_CSNK2A2-Human	T315<-CSNK2A1-Human;T315<-CSNK2A2-Human
P52907	CAPZA1	S9	p-ov:1	S9-p	P52907:S9_['', 'molecular association, regulation; phosphorylation', 'cytoskeletal reorganization', 'PLEKHO1(INDUCES)', '', '15831458', '2', '17', '0', '', '']~	ADFDDRVsDEEKVRI	P52907:S9_P68400	CAPZA1:S9_CSNK2A1-Human	S9<-CSNK2A1-Human
P53539	FOSB	S27	p-ov:1	S27-p	P53539:S27_['', 'activity, induced; protein stabilization', 'transcription, induced', '', '', '16687504; 17241283', '4', '0', '0', '', '']~	SAESQYLsSVDSFGS	P53539:S27_P68400	FOSB:S27_CSNK2A1-Human	S27<-CSNK2A1-Human
P54252-2	ATXN3	S236	p-ov:1	S236-p	P54252-2:S236_['UIM', 'activity, induced; intracellular localization', 'transcription, altered', '', '', '19542537', '2', '0', '0', '', '']~	LQRALALsRQEIDME	P54252-2:S236_P68400	ATXN3:S236_CSNK2A1-Human	S236<-CSNK2A1-Human
P54252-2	ATXN3	S335	p-ov:1	S335-p	P54252-2:S335_['UIM', 'activity, induced; protein stabilization; intracellular localization', 'transcription, altered', '', '', '19542537', '1', '0', '0', '', '']~	SDLGDAMsEEDMLQA	P54252-2:S335_P68400	ATXN3:S335_CSNK2A1-Human	S335<-CSNK2A1-Human
P54252-2	ATXN3	S347	p-ov:1	S347-p	P54252-2:S347_['UIM', 'activity, induced; protein stabilization; intracellular localization', 'transcription, altered', '', '', '19542537', '1', '0', '0', '', '']~	LQAAVTMsLETVRND	P54252-2:S347_P68400	ATXN3:S347_CSNK2A1-Human	S347<-CSNK2A1-Human
P54274	TERF1	T122	p-ov:1	T122-p	P54274:T122_['TRF', 'protein stabilization; molecular association, regulation; intracellular localization', '', 'TRF1(INDUCES); CK2B(INDUCES)', 'DNA(INDUCES)', '18347021; 24415760', '2', '0', '0', 'regulates telomere length ; PinX1 stabilizes T122A mutant and allows binding to telomeres.', '']~	LTACQLRtIYICQFL	P54274:T122_P68400	TERF1:T122_CSNK2A1-Human	T122<-CSNK2A1-Human
P55010	EIF5	S389	p:1;p-ov:1	S389-p;S390-p	P55010:S389_['W2', 'molecular association, regulation', 'cell cycle regulation; translation, altered', 'eIF2-alpha(INDUCES)', '', '16227438; 18649047', '4', '48', '44', '', '']~P55010:S390_['W2', 'molecular association, regulation', 'cell cycle regulation; translation, altered', 'eIF2-alpha(INDUCES)', '', '16227438; 18649047', '4', '49', '44', '', '']~	LKEAEEEssGGEEED	P55010:S389_P68400;P55010:S390_P68400	EIF5:S389_CSNK2A1-Human;EIF5:S390_CSNK2A1-Human	S389<-CSNK2A1-Human;S390<-CSNK2A1-Human
P55010	EIF5	S390	p:1;p-ov:1	S389-p;S390-p	P55010:S389_['W2', 'molecular association, regulation', 'cell cycle regulation; translation, altered', 'eIF2-alpha(INDUCES)', '', '16227438; 18649047', '4', '48', '44', '', '']~P55010:S390_['W2', 'molecular association, regulation', 'cell cycle regulation; translation, altered', 'eIF2-alpha(INDUCES)', '', '16227438; 18649047', '4', '49', '44', '', '']~	KEAEEEssGGEEEDE	P55010:S389_P68400;P55010:S390_P68400	EIF5:S389_CSNK2A1-Human;EIF5:S390_CSNK2A1-Human	S389<-CSNK2A1-Human;S390<-CSNK2A1-Human
P55010	EIF5	T207	p:1;p-ov:1	T207-p;T208-p		DDDWGEDttEEAQRR	P55010:T207_P68400;P55010:T208_P68400	EIF5:T207_CSNK2A1-Human;EIF5:T208_CSNK2A1-Human	T207<-CSNK2A1-Human;T208<-CSNK2A1-Human
P55010	EIF5	T208	p:1;p-ov:1	T207-p;T208-p		DDWGEDttEEAQRRR	P55010:T207_P68400;P55010:T208_P68400	EIF5:T207_CSNK2A1-Human;EIF5:T208_CSNK2A1-Human	T207<-CSNK2A1-Human;T208<-CSNK2A1-Human
P55042	RRAD	S214	p-ov:1	S214-p	P55042:S214_['Ras', 'molecular association, regulation', '', 'Calmodulin(INDUCES)', '', '9677319', '1', '0', '0', '', '']~	LVRSREVsVDEGRAC	P55042:S214_P68400;P55042:S214_P17252	RRAD:S214_CSNK2A1-Human;RRAD:S214_PRKCA-Human	S214<-CSNK2A1-Human;S214<-PRKCA-Human
P55042	RRAD	S257	p-ov:1	S257-p	P55042:S257_['', 'molecular association, regulation', '', 'Calmodulin(INDUCES)', '', '9677319', '1', '0', '0', '', '']~	QIRLRRDsKEANARR	P55042:S257_P68400;P55042:S257_P17252	RRAD:S257_CSNK2A1-Human;RRAD:S257_PRKCA-Human	S257<-CSNK2A1-Human;S257<-PRKCA-Human
P55042	RRAD	S273	p-ov:1	S273-p		AGTRRREsLGKKAKR	P55042:S273_Q9UQM7;P55042:S273_P68400;P55042:S273_P17612;P55042:S273_P17252	RRAD:S273_CAMK2A-Human;RRAD:S273_CSNK2A1-Human;RRAD:S273_PRKACA-Human;RRAD:S273_PRKCA-Human	S273<-CAMK2A-Human;S273<-CSNK2A1-Human;S273<-PRKACA-Human;S273<-PRKCA-Human
P55042	RRAD	S290	p-ov:1	S290-p	P55042:S290_['', 'molecular association, regulation', '', 'Calmodulin(INDUCES)', '', '9677319', '1', '1', '0', '', '']~	GRIVARNsRKMAFRA	P55042:S290_P68400;P55042:S290_P17252	RRAD:S290_CSNK2A1-Human;RRAD:S290_PRKCA-Human	S290<-CSNK2A1-Human;S290<-PRKCA-Human
P55042	RRAD	S299	p:1;p-ov:1	S299-p;S301-p		KMAFRAKsKsCHDLS	P55042:S299_P68400;P55042:S299_P17252	RRAD:S299_CSNK2A1-Human;RRAD:S299_PRKCA-Human	S299<-CSNK2A1-Human;S299<-PRKCA-Human
P56270	MAZ	S460	p-ov:1	S460-p	P56270:S460_['', '', 'transcription, induced', 'Myc(NOT_REPORTED)', '', '10448092', '1', '0', '0', 'regulates DNA binding of MAZ to c-myc promoter element', '']~	PTAVGSLsGAEGVPV	P56270:S460_P68400	MAZ:S460_CSNK2A1-Human	S460<-CSNK2A1-Human
P60484	PTEN	S370	p:2;p-ov:1	T366-p;S370-p;Y377-p	P60484:S370_['', 'molecular association, regulation; protein stabilization; intracellular localization; enzymatic activity, inhibited', '', 'PTEN(DISRUPTS); RAD52(INDUCES)', '', '11035045; 17565999; 24047694', '10', '6', '0', 'facilitates translocation to chromatin and interaction with RAD52', '']~P60484:T366_['', 'molecular association, regulation; intracellular localization; activity, inhibited…	TSVtPDVsDNEPDHy	P60484:S370_P68400;P60484:S370_Q60806;P60484:S370_Q9H4B4;P60484:T366_Q60806;P60484:T366_P49841;P60484:T366_Q9H4B4;P60484:Y377_P12931	PTEN:S370_CSNK2A1-Human;PTEN:S370_Plk3-Mouse;PTEN:S370_PLK3-Human;PTEN:T366_Plk3-Mouse;PTEN:T366_GSK3B-Human;PTEN:T366_PLK3-Human;PTEN:Y377_SRC-Human	S370<-CSNK2A1-Human;S370<-Plk3-Mouse;S370<-PLK3-Human;T366<-Plk3-Mouse;T366<-GSK3B-Human;T366<-PLK3-Human;Y377<-SRC-Human
P60484	PTEN	S380	p:4;p-ov:1	Y377-p;S380-p;T382-p;T383-p;S385-p	P60484:S380_['', 'molecular association, regulation; protein stabilization; intracellular localization; enzymatic activity, inhibited', 'cell cycle regulation; cell differentiation, altered; cell motility, altered; transcription, altered', 'PTEN(INDUCES); PTEN(DISRUPTS)', 'DNA(INDUCES)', '10866658; 11035045; 12077256; 17240336; 17565999; 24706748; 25823029', '29', '0', '0', '', '']~P60484:S385_['…	EPDHyRYsDttDsDP	P60484:S380_P68400;P60484:S380_Q15831;P60484:S380_P53350;P60484:S380_Q05513;P60484:S385_P68400;P60484:T382_P68400;P60484:T382_Q15831;P60484:T382_P53350;P60484:T382_Q05513;P60484:T383_P68400;P60484:T383_Q15831;P60484:T383_P53350;P60484:T383_Q05513;P60484:Y377_P12931	PTEN:S380_CSNK2A1-Human;PTEN:S380_STK11-Human;PTEN:S380_PLK1-Human;PTEN:S380_PRKCZ-Human;PTEN:S385_CSNK2A1-Human;PTEN:T382_CSNK2A1-Human;PTEN:T382_STK11-Human;PTEN:T382_PLK1-Human;PTEN:T382_PRKCZ-Human;PTEN:T383_CSNK2A1-Human;PTEN:T383_STK11-Human;PTEN:T383_PLK1-Human;PTEN:T383_PRKCZ-Human;PTEN:Y377_SRC-Human	S380<-CSNK2A1-Human;S380<-STK11-Human;S380<-PLK1-Human;S380<-PRKCZ-Human;S385<-CSNK2A1-Human;T382<-CSNK2A1-Human;T382<-STK11-Human;T382<-PLK1-Human;T382<-PRKCZ-Human;T383<-CSNK2A1-Human;T383<-STK11-Human;T383<-PLK1-Human;T383<-PRKCZ-Human;Y377<-SRC-Human
P60484	PTEN	S385	p:3;p-ov:1	S380-p;T382-p;T383-p;S385-p	P60484:S380_['', 'molecular association, regulation; protein stabilization; intracellular localization; enzymatic activity, inhibited', 'cell cycle regulation; cell differentiation, altered; cell motility, altered; transcription, altered', 'PTEN(INDUCES); PTEN(DISRUPTS)', 'DNA(INDUCES)', '10866658; 11035045; 12077256; 17240336; 17565999; 24706748; 25823029', '29', '0', '0', '', '']~P60484:S385_['…	RYsDttDsDPENEPF	P60484:S380_P68400;P60484:S380_Q15831;P60484:S380_P53350;P60484:S380_Q05513;P60484:S385_P68400;P60484:T382_P68400;P60484:T382_Q15831;P60484:T382_P53350;P60484:T382_Q05513;P60484:T383_P68400;P60484:T383_Q15831;P60484:T383_P53350;P60484:T383_Q05513	PTEN:S380_CSNK2A1-Human;PTEN:S380_STK11-Human;PTEN:S380_PLK1-Human;PTEN:S380_PRKCZ-Human;PTEN:S385_CSNK2A1-Human;PTEN:T382_CSNK2A1-Human;PTEN:T382_STK11-Human;PTEN:T382_PLK1-Human;PTEN:T382_PRKCZ-Human;PTEN:T383_CSNK2A1-Human;PTEN:T383_STK11-Human;PTEN:T383_PLK1-Human;PTEN:T383_PRKCZ-Human	S380<-CSNK2A1-Human;S380<-STK11-Human;S380<-PLK1-Human;S380<-PRKCZ-Human;S385<-CSNK2A1-Human;T382<-CSNK2A1-Human;T382<-STK11-Human;T382<-PLK1-Human;T382<-PRKCZ-Human;T383<-CSNK2A1-Human;T383<-STK11-Human;T383<-PLK1-Human;T383<-PRKCZ-Human
P60484	PTEN	T382	p:4;p-ov:1	Y377-p;S380-p;T382-p;T383-p;S385-p	P60484:S380_['', 'molecular association, regulation; protein stabilization; intracellular localization; enzymatic activity, inhibited', 'cell cycle regulation; cell differentiation, altered; cell motility, altered; transcription, altered', 'PTEN(INDUCES); PTEN(DISRUPTS)', 'DNA(INDUCES)', '10866658; 11035045; 12077256; 17240336; 17565999; 24706748; 25823029', '29', '0', '0', '', '']~P60484:S385_['…	DHyRYsDttDsDPEN	P60484:S380_P68400;P60484:S380_Q15831;P60484:S380_P53350;P60484:S380_Q05513;P60484:S385_P68400;P60484:T382_P68400;P60484:T382_Q15831;P60484:T382_P53350;P60484:T382_Q05513;P60484:T383_P68400;P60484:T383_Q15831;P60484:T383_P53350;P60484:T383_Q05513;P60484:Y377_P12931	PTEN:S380_CSNK2A1-Human;PTEN:S380_STK11-Human;PTEN:S380_PLK1-Human;PTEN:S380_PRKCZ-Human;PTEN:S385_CSNK2A1-Human;PTEN:T382_CSNK2A1-Human;PTEN:T382_STK11-Human;PTEN:T382_PLK1-Human;PTEN:T382_PRKCZ-Human;PTEN:T383_CSNK2A1-Human;PTEN:T383_STK11-Human;PTEN:T383_PLK1-Human;PTEN:T383_PRKCZ-Human;PTEN:Y377_SRC-Human	S380<-CSNK2A1-Human;S380<-STK11-Human;S380<-PLK1-Human;S380<-PRKCZ-Human;S385<-CSNK2A1-Human;T382<-CSNK2A1-Human;T382<-STK11-Human;T382<-PLK1-Human;T382<-PRKCZ-Human;T383<-CSNK2A1-Human;T383<-STK11-Human;T383<-PLK1-Human;T383<-PRKCZ-Human;Y377<-SRC-Human
P60484	PTEN	T383	p:4;p-ov:1	Y377-p;S380-p;T382-p;T383-p;S385-p	P60484:S380_['', 'molecular association, regulation; protein stabilization; intracellular localization; enzymatic activity, inhibited', 'cell cycle regulation; cell differentiation, altered; cell motility, altered; transcription, altered', 'PTEN(INDUCES); PTEN(DISRUPTS)', 'DNA(INDUCES)', '10866658; 11035045; 12077256; 17240336; 17565999; 24706748; 25823029', '29', '0', '0', '', '']~P60484:S385_['…	HyRYsDttDsDPENE	P60484:S380_P68400;P60484:S380_Q15831;P60484:S380_P53350;P60484:S380_Q05513;P60484:S385_P68400;P60484:T382_P68400;P60484:T382_Q15831;P60484:T382_P53350;P60484:T382_Q05513;P60484:T383_P68400;P60484:T383_Q15831;P60484:T383_P53350;P60484:T383_Q05513;P60484:Y377_P12931	PTEN:S380_CSNK2A1-Human;PTEN:S380_STK11-Human;PTEN:S380_PLK1-Human;PTEN:S380_PRKCZ-Human;PTEN:S385_CSNK2A1-Human;PTEN:T382_CSNK2A1-Human;PTEN:T382_STK11-Human;PTEN:T382_PLK1-Human;PTEN:T382_PRKCZ-Human;PTEN:T383_CSNK2A1-Human;PTEN:T383_STK11-Human;PTEN:T383_PLK1-Human;PTEN:T383_PRKCZ-Human;PTEN:Y377_SRC-Human	S380<-CSNK2A1-Human;S380<-STK11-Human;S380<-PLK1-Human;S380<-PRKCZ-Human;S385<-CSNK2A1-Human;T382<-CSNK2A1-Human;T382<-STK11-Human;T382<-PLK1-Human;T382<-PRKCZ-Human;T383<-CSNK2A1-Human;T383<-STK11-Human;T383<-PLK1-Human;T383<-PRKCZ-Human;Y377<-SRC-Human
P60983	GMFB	S53	p-ov:1;ub:1	S53-p;K58-ub		DEELEGIsPDELkDE	P60983:S53_P68400	GMFB:S53_CSNK2A1-Human	S53<-CSNK2A1-Human
P61244	MAX	S11	p-ov:1	S11-p	P61244:S11_['', 'activity, inhibited', 'transcription, altered', '', '', '8018564', '5', '22', '0', 'phosphorylation-deficient mutant inhibits transcription more efficiently', '']~	NDDIEVEsDEEQPRF	P61244:S11_P68400	MAX:S11_CSNK2A1-Human	S11<-CSNK2A1-Human
P61244	MAX	S2	p-ov:1	S2-p	P61244:S2_['', 'activity, inhibited', 'transcription, altered', '', '', '8018564', '5', '26', '0', 'phosphorylation-deficient mutant inhibits transcription more efficiently', '']~	______MsDNDDIEV	P61244:S2_P68400	MAX:S2_CSNK2A1-Human	S2<-CSNK2A1-Human
P62158	CALM1	S102	p:1;ac:1;p-ov:1;ub:1	K95-ac;K95-ub;Y100-p;S102-p	P62158:S102_['EF-hand_7', 'protein conformation', '', '', '', '26675311', '8', '25', '40', '', '']~P62158:Y100_['', 'molecular association, regulation; intracellular localization', '', 'TRPC6(DISRUPTS); PIK3R1(INDUCES)', '', '26858457', '7', '71', '2115', '', '']~	kDGNGyIsAAELRHV	P62158:S102_P68400;P62158:S102_P19139	CALM1:S102_CSNK2A1-Human;CALM1:S102_Csnk2a1-Rat	S102<-CSNK2A1-Human;S102<-Csnk2a1-Rat
P62158	CALM1	S102	p:1;ac:1;p-ov:1;ub:1	K95-ac;K95-ub;Y100-p;S102-p	P62158:S102_['EF-hand_7', 'protein conformation', '', '', '', '26675311', '8', '25', '40', '', '']~P62158:Y100_['', 'molecular association, regulation; intracellular localization', '', 'TRPC6(DISRUPTS); PIK3R1(INDUCES)', '', '26858457', '7', '71', '2115', '', '']~	kDGNGyIsAAELRHV	P62158:S102_P68400;P62158:S102_P19139	CALM1:S102_CSNK2A1-Human;CALM1:S102_Csnk2a1-Rat	S102<-CSNK2A1-Human;S102<-Csnk2a1-Rat
P62158	CALM1	S82	p:1;ac:2;p-ov:1;ub:2	K76-ac;K76-ub;K78-ac;K78-ub;T80-p;S82-p	P62158:S82_['', 'protein conformation', '', '', '', '15461451; 17173306', '9', '14', '0', '', '']~	RkMkDtDsEEEIREA	P62158:S82_P68400;P62158:S82_P19139;P62158:T80_P68400;P62158:T80_P19139	CALM1:S82_CSNK2A1-Human;CALM1:S82_Csnk2a1-Rat;CALM1:T80_CSNK2A1-Human;CALM1:T80_Csnk2a1-Rat	S82<-CSNK2A1-Human;S82<-Csnk2a1-Rat;T80<-CSNK2A1-Human;T80<-Csnk2a1-Rat
P62158	CALM1	S82	p:1;ac:2;p-ov:1;ub:2	K76-ac;K76-ub;K78-ac;K78-ub;T80-p;S82-p	P62158:S82_['', 'protein conformation', '', '', '', '15461451; 17173306', '9', '14', '0', '', '']~	RkMkDtDsEEEIREA	P62158:S82_P68400;P62158:S82_P19139;P62158:T80_P68400;P62158:T80_P19139	CALM1:S82_CSNK2A1-Human;CALM1:S82_Csnk2a1-Rat;CALM1:T80_CSNK2A1-Human;CALM1:T80_Csnk2a1-Rat	S82<-CSNK2A1-Human;S82<-Csnk2a1-Rat;T80<-CSNK2A1-Human;T80<-Csnk2a1-Rat
P62158	CALM1	T118	ac:1;p:1;m1:1;m3:1;m2:1;p-ov:1	T111-p;K116-ac;K116-m1;K116-m2;K116-m3;T118-p	P62158:T118_['EF-hand_7', 'protein conformation', '', '', '', '26675311', '4', '1', '0', '', '']~	tNLGEkLtDEEVDEM	P62158:T118_P68400;P62158:T118_P19139	CALM1:T118_CSNK2A1-Human;CALM1:T118_Csnk2a1-Rat	T118<-CSNK2A1-Human;T118<-Csnk2a1-Rat
P62158	CALM1	T118	ac:1;p:1;m1:1;m3:1;m2:1;p-ov:1	T111-p;K116-ac;K116-m1;K116-m2;K116-m3;T118-p	P62158:T118_['EF-hand_7', 'protein conformation', '', '', '', '26675311', '4', '1', '0', '', '']~	tNLGEkLtDEEVDEM	P62158:T118_P68400;P62158:T118_P19139	CALM1:T118_CSNK2A1-Human;CALM1:T118_Csnk2a1-Rat	T118<-CSNK2A1-Human;T118<-Csnk2a1-Rat
P62158	CALM1	T80	p:1;ac:2;p-ov:1;ub:2	K76-ac;K76-ub;K78-ac;K78-ub;T80-p;S82-p	P62158:S82_['', 'protein conformation', '', '', '', '15461451; 17173306', '9', '14', '0', '', '']~	MARkMkDtDsEEEIR	P62158:S82_P68400;P62158:S82_P19139;P62158:T80_P68400;P62158:T80_P19139	CALM1:S82_CSNK2A1-Human;CALM1:S82_Csnk2a1-Rat;CALM1:T80_CSNK2A1-Human;CALM1:T80_Csnk2a1-Rat	S82<-CSNK2A1-Human;S82<-Csnk2a1-Rat;T80<-CSNK2A1-Human;T80<-Csnk2a1-Rat
P62158	CALM1	T80	p:1;ac:2;p-ov:1;ub:2	K76-ac;K76-ub;K78-ac;K78-ub;T80-p;S82-p	P62158:S82_['', 'protein conformation', '', '', '', '15461451; 17173306', '9', '14', '0', '', '']~	MARkMkDtDsEEEIR	P62158:S82_P68400;P62158:S82_P19139;P62158:T80_P68400;P62158:T80_P19139	CALM1:S82_CSNK2A1-Human;CALM1:S82_Csnk2a1-Rat;CALM1:T80_CSNK2A1-Human;CALM1:T80_Csnk2a1-Rat	S82<-CSNK2A1-Human;S82<-Csnk2a1-Rat;T80<-CSNK2A1-Human;T80<-Csnk2a1-Rat
P67870	CSNK2B	S2	p:3;p-ov:1	S2-p;S3-p;S4-p;S8-p	P67870:S2_['', 'protein stabilization; enzymatic activity, induced', '', 'CK2B(INDUCES)', '', '12032843; 8269941', '3', '13', '0', '', '']~P67870:S3_['', 'protein stabilization', '', '', '', '12032843', '2', '11', '0', '', '']~P67870:S4_['', 'protein stabilization', '', '', '', '12032843', '1', '9', '0', '', '']~	______MsssEEVsW	P67870:S2_P68400;P67870:S2_P19784;P67870:S3_P68400;P67870:S3_P19784	CSNK2B-Human:S2_CSNK2A1-Human;CSNK2B-Human:S2_CSNK2A2-Human;CSNK2B-Human:S3_CSNK2A1-Human;CSNK2B-Human:S3_CSNK2A2-Human	S2<-CSNK2A1-Human;S2<-CSNK2A2-Human;S3<-CSNK2A1-Human;S3<-CSNK2A2-Human
P67870	CSNK2B	S2	p:3;p-ov:1	S2-p;S3-p;S4-p;S8-p	P67870:S2_['', 'protein stabilization; enzymatic activity, induced', '', 'CK2B(INDUCES)', '', '12032843; 8269941', '3', '13', '0', '', '']~P67870:S3_['', 'protein stabilization', '', '', '', '12032843', '2', '11', '0', '', '']~P67870:S4_['', 'protein stabilization', '', '', '', '12032843', '1', '9', '0', '', '']~	______MsssEEVsW	P67870:S2_P68400;P67870:S2_P19784;P67870:S3_P68400;P67870:S3_P19784	CSNK2B-Human:S2_CSNK2A1-Human;CSNK2B-Human:S2_CSNK2A2-Human;CSNK2B-Human:S3_CSNK2A1-Human;CSNK2B-Human:S3_CSNK2A2-Human	S2<-CSNK2A1-Human;S2<-CSNK2A2-Human;S3<-CSNK2A1-Human;S3<-CSNK2A2-Human
P67870	CSNK2B	S3	p:3;p-ov:1	S2-p;S3-p;S4-p;S8-p	P67870:S2_['', 'protein stabilization; enzymatic activity, induced', '', 'CK2B(INDUCES)', '', '12032843; 8269941', '3', '13', '0', '', '']~P67870:S3_['', 'protein stabilization', '', '', '', '12032843', '2', '11', '0', '', '']~P67870:S4_['', 'protein stabilization', '', '', '', '12032843', '1', '9', '0', '', '']~	_____MsssEEVsWI	P67870:S2_P68400;P67870:S2_P19784;P67870:S3_P68400;P67870:S3_P19784	CSNK2B-Human:S2_CSNK2A1-Human;CSNK2B-Human:S2_CSNK2A2-Human;CSNK2B-Human:S3_CSNK2A1-Human;CSNK2B-Human:S3_CSNK2A2-Human	S2<-CSNK2A1-Human;S2<-CSNK2A2-Human;S3<-CSNK2A1-Human;S3<-CSNK2A2-Human
P67870	CSNK2B	S3	p:3;p-ov:1	S2-p;S3-p;S4-p;S8-p	P67870:S2_['', 'protein stabilization; enzymatic activity, induced', '', 'CK2B(INDUCES)', '', '12032843; 8269941', '3', '13', '0', '', '']~P67870:S3_['', 'protein stabilization', '', '', '', '12032843', '2', '11', '0', '', '']~P67870:S4_['', 'protein stabilization', '', '', '', '12032843', '1', '9', '0', '', '']~	_____MsssEEVsWI	P67870:S2_P68400;P67870:S2_P19784;P67870:S3_P68400;P67870:S3_P19784	CSNK2B-Human:S2_CSNK2A1-Human;CSNK2B-Human:S2_CSNK2A2-Human;CSNK2B-Human:S3_CSNK2A1-Human;CSNK2B-Human:S3_CSNK2A2-Human	S2<-CSNK2A1-Human;S2<-CSNK2A2-Human;S3<-CSNK2A1-Human;S3<-CSNK2A2-Human
P68400	CSNK2A1	Y182	p-ov:1	Y182-p		DWGLAEFyHPGQEYN	P68400:Y182_P68400	CSNK2A1-Human:Y182_CSNK2A1-Human	P68400:Y182<-CSNK2A1-Human
P83916	CBX1	T51	p-ov:1	T51-p	P83916:T51_['Chromo', 'molecular association, regulation; intracellular localization', '', 'H3(DISRUPTS)', 'DNA(DISRUPTS)', '18438399; 19657222', '2', '0', '0', '', '']~	GFSDEDNtWEPEENL	P83916:T51_P68400	CBX1:T51_CSNK2A1-Human	T51<-CSNK2A1-Human
Q00613	HSF1	T142	p-ov:1	T142-p	Q00613:T142_['', 'activity, induced; molecular association, regulation', 'transcription, altered', 'HSF1(INDUCES)', '', '12659875', '3', '0', '0', '', '']~	DSVTKLLtDVQLMKG	Q00613:T142_P19784	HSF1:T142_CSNK2A2-Human	T142<-CSNK2A2-Human
Q00987	MDM2	S260	p:3;p-ov:1	S253-p;S256-p;S260-p;S262-p	Q00987:S253_['', 'activity, induced', '', '', '', '12167711', '2', '1', '0', 'promotes p53 degradation', '']~Q00987:S256_['', 'activity, induced', '', '', '', '12167711', '3', '1', '0', 'promotes p53 degradation', '']~Q00987:S260_['', 'activity, induced; protein degradation; molecular association, regulation; ubiquitination; enzymatic activity, induced', '', 'Rb(DISRUPTS)', '', '12167711; 1238385…	sLDsEDYsLsEEGQE	Q00987:S253_P48730;Q00987:S260_P68400;Q00987:S260_P48730;Q00987:S260_P53350;Q00987:S262_P48730	MDM2:S253_CSNK1D-Human;MDM2:S260_CSNK2A1-Human;MDM2:S260_CSNK1D-Human;MDM2:S260_PLK1-Human;MDM2:S262_CSNK1D-Human	S253<-CSNK1D-Human;S260<-CSNK2A1-Human;S260<-CSNK1D-Human;S260<-PLK1-Human;S262<-CSNK1D-Human
Q00987	MDM2	S269	p:2;p-ov:1	S262-p;S269-p;Y276-p	Q00987:S262_['', 'activity, induced', '', '', '', '12167711', '3', '1', '0', 'promotes p53 degradation', '']~Q00987:S269_['', 'molecular association, regulation', 'cell growth, altered', 'Rb(DISRUPTS)', 'RNA(DISRUPTS)', '15703839', '3', '1', '0', 'decreases ability to bind poly-G RNA', '']~Q00987:Y276_['', 'molecular association, regulation; intracellular localization', '', 'p16-INK4A iso4(INDUCE…	sEEGQELsDEDDEVy	Q00987:S262_P48730;Q00987:S269_P68400;Q00987:S269_P48730;Q00987:Y276_P00519	MDM2:S262_CSNK1D-Human;MDM2:S269_CSNK2A1-Human;MDM2:S269_CSNK1D-Human;MDM2:Y276_ABL1-Human	S262<-CSNK1D-Human;S269<-CSNK2A1-Human;S269<-CSNK1D-Human;Y276<-ABL1-Human
Q01082	SPTBN1	S2110	p:3;p-ov:1	S2106-p;T2107-p;S2110-p;S2115-p		PEPstKVsEEAEsQQ	Q01082:S2110_P68400	SPTBN1:S2110_CSNK2A1-Human	S2110<-CSNK2A1-Human
Q01082	SPTBN1	T2159	p:5;p-ov:1	T2155-p;T2159-p;S2160-p;S2161-p;S2164-p;S2165-p	Q01082:T2159_['', 'molecular association, regulation', '', 'SPTAN1(DISRUPTS)', '', '17088250', '1', '20', '1', 'increases in PC12 cells during neurite formation', '']~	NGAtEQRtssKEssP	Q01082:T2159_P68400;Q01082:T2159_P17612	SPTBN1:T2159_CSNK2A1-Human;SPTBN1:T2159_PRKACA-Human	T2159<-CSNK2A1-Human;T2159<-PRKACA-Human
Q01105-2	SET	S9	p:2;ac:2;p-ov:1;ub:1	S2-p;K7-ac;K7-ub;S9-p;K11-ac;S15-p		sAPAAkVsKkELNsN	Q01105-2:S9_P68400;Q01105-2:S9_P48736	SET:S9_CSNK2A1-Human;SET:S9_PIK3CG-Human	S9<-CSNK2A1-Human;S9<-PIK3CG-Human
Q01534	TSPY1	T300	p-ov:1	T300-p	Q01534:T300_['', 'protein stabilization; intracellular localization', '', '', '', '16426576', '1', '0', '0', 'important for the nuclear transport', '']~	PPEEGTEtSGDSQLL	Q01534:T300_P68400	TSPY1:T300_CSNK2A1-Human	T300<-CSNK2A1-Human
Q02078	MEF2A	S289	p-ov:1	S289-p		KGMMPPLsEEEELEL	Q02078:S289_P68400	MEF2A:S289_CSNK2A1-Human	S289<-CSNK2A1-Human
Q03014	HHEX	S163	p-ov:1	S163-p	Q03014:S163_['Homeobox', 'molecular association, regulation', 'transcription, induced', '', 'DNA(INDUCES)', '19324893', '1', '2', '1', '', '']~	FETQKYLsPPERKRL	Q03014:S163_P68400	HHEX:S163_CSNK2A1-Human	S163<-CSNK2A1-Human
Q03014	HHEX	S177	p-ov:1	S177-p	Q03014:S177_['Homeobox', 'molecular association, regulation', 'transcription, induced', '', 'DNA(INDUCES)', '19324893', '1', '0', '0', '', '']~	LAKMLQLsERQVKTW	Q03014:S177_P68400	HHEX:S177_CSNK2A1-Human	S177<-CSNK2A1-Human
Q03112	MECOM	S538	p-ov:1;sm:1	K533-sm;S538-p	Q03112:S538_['', 'molecular association, regulation', 'transcription, induced', '', 'DNA(INDUCES)', '23858473', '2', '9', '0', '', '']~	PLkMEPQsPGEVKKL	Q03112:S538_P68400	MECOM:S538_CSNK2A1-Human	S538<-CSNK2A1-Human
Q03112	MECOM	S858	p:2;p-ov:1	S854-p;S858-p;S860-p	Q03112:S858_['', 'molecular association, regulation', 'transcription, induced', '', 'DNA(INDUCES)', '23858473', '2', '4', '0', '', '']~	IGNsNHGsQsPRNVE	Q03112:S858_P68400	MECOM:S858_CSNK2A1-Human	S858<-CSNK2A1-Human
Q04206	RELA	S529	p:1;p-ov:1	S529-p;S536-p	Q04206:S529_['', 'activity, induced; intracellular localization', 'transcription, induced; transcription, altered', '', '', '11259436; 12444159; 14963024; 26082493', '14', '2', '1', '', '']~Q04206:S536_['', 'activity, induced; protein degradation; acetylation; molecular association, regulation; protein stabilization; intracellular localization', 'apoptosis, altered; apoptosis, inhibited; cell mot…	GLPNGLLsGDEDFSs	Q04206:S529_P68400;Q04206:S536_Q16566;Q04206:S536_Q9UHD2;Q04206:S536_Q9HCP0;Q04206:S536_Q14164;Q04206:S536_O15111;Q04206:S536_P17252;Q04206:S536_O14920	RELA:S529_CSNK2A1-Human;RELA:S536_CAMK4-Human;RELA:S536_TBK1-Human;RELA:S536_CSNK1G1-Human;RELA:S536_IKBKE-Human;RELA:S536_CHUK-Human;RELA:S536_PRKCA-Human;RELA:S536_IKBKB-Human	S529<-CSNK2A1-Human;S536<-CAMK4-Human;S536<-TBK1-Human;S536<-CSNK1G1-Human;S536<-IKBKE-Human;S536<-CHUK-Human;S536<-PRKCA-Human;S536<-IKBKB-Human
Q04637-8	EIF4G1	S1239	p:1;p-ov:1	S1232-p;S1239-p		sPLKAALsEEELEKK	Q04637-8:S1232_P27361;Q04637-8:S1232_P28482;Q04637-8:S1239_P68400	EIF4G1:S1232_MAPK3-Human;EIF4G1:S1232_MAPK1;EIF4G1:S1239_CSNK2A1-Human	S1232<-MAPK3-Human;S1232<-MAPK1-Human;S1239<-CSNK2A1-Human
Q04724	TLE1	S239	p:1;p-ov:1	S239-p;S244-p	Q04724:S239_['', 'activity, induced', 'transcription, altered; cell growth, altered', '', '', '15367661', '3', '3', '1', '', '']~	KDSSHYDsDGDKsDD	Q04724:S239_P68400	TLE1:S239_CSNK2A1-Human	S239<-CSNK2A1-Human
Q04724	TLE1	S253	p:1;p-ov:1	S253-p;S259-p		DNLVVDVsNEDPSsP	Q04724:S253_P68400	TLE1:S253_CSNK2A1-Human	S253<-CSNK2A1-Human
Q06265	EXOSC9	S392	p:1;p-ov:1	S392-p;S394-p	Q06265:S392_['', 'molecular association, regulation', '', 'SUMO2(INDUCES); SUMO1(INDUCES)', '', '19217413', '2', '15', '1', '', '']~Q06265:S394_['', 'molecular association, regulation', '', 'SUMO2(INDUCES); SUMO1(INDUCES)', '', '19217413', '2', '16', '1', '', '']~	QDAPIILsDsEEEEM	Q06265:S392_P68400;Q06265:S394_P68400	EXOSC9:S392_CSNK2A1-Human;EXOSC9:S394_CSNK2A1-Human	S392<-CSNK2A1-Human;S394<-CSNK2A1-Human
Q06265	EXOSC9	S394	p:1;p-ov:1	S392-p;S394-p	Q06265:S392_['', 'molecular association, regulation', '', 'SUMO2(INDUCES); SUMO1(INDUCES)', '', '19217413', '2', '15', '1', '', '']~Q06265:S394_['', 'molecular association, regulation', '', 'SUMO2(INDUCES); SUMO1(INDUCES)', '', '19217413', '2', '16', '1', '', '']~	APIILsDsEEEEMII	Q06265:S392_P68400;Q06265:S394_P68400	EXOSC9:S392_CSNK2A1-Human;EXOSC9:S394_CSNK2A1-Human	S392<-CSNK2A1-Human;S394<-CSNK2A1-Human
Q06609	RAD51	T13	p:1;p-ov:1	T13-p;S14-p	Q06609:S14_['', 'phosphorylation', 'cell cycle regulation; DNA repair, induced', '', '', '22325354; 24835992', '4', '1', '0', 'stimulates CK2-mediated phosphorylation of Rad51 T13 ; enhances replication fork stability; involved in DNA damage recognition and homologous recombination (HR) repair', '']~Q06609:T13_['', 'molecular association, regulation', 'DNA repair, induced', 'NBS1(INDUCES)', '', '…	QLEANADtsVEEESF	Q06609:S14_P53350;Q06609:T13_P68400	RAD51:S14_PLK1-Human;RAD51:T13_CSNK2A1-Human	S14<-PLK1-Human;T13<-CSNK2A1-Human
Q06787	FMR1	S500	p-ov:1	S500-p	Q06787:S500_['FXR1P_C', '', 'neural plasticity; translation, inhibited', '', '', '22080836', '17', '4', '0', '', '']~	NSEASNAsETESDHR	Q06787:S500_P68400;Q06787:S500_P23443	FMR1:S500_CSNK2A1-Human;FMR1:S500_RPS6KB1-Human	S500<-CSNK2A1-Human;S500<-RPS6KB1-Human
Q08945	SSRP1	S510	p-ov:1	S510-p	Q08945:S510_['', 'activity, inhibited', 'transcription, altered', '', '', '15659405', '1', '0', '0', '', '']~	SSSNEGDsDRDEKKR	Q08945:S510_P68400	SSRP1:S510_CSNK2A1-Human	S510<-CSNK2A1-Human
Q08945	SSRP1	S657	p:4;p-ov:1;ac:1	S652-p;S653-p;S657-p;S659-p;K661-ac;S662-p	Q08945:S657_['', 'activity, inhibited', 'transcription, altered', '', '', '15659405', '2', '11', '2', '', '']~	KSssRQLsEsFksKE	Q08945:S657_P68400	SSRP1:S657_CSNK2A1-Human	S657<-CSNK2A1-Human
Q08945	SSRP1	S688	p-ov:1	S688-p	Q08945:S688_['', 'activity, inhibited', 'transcription, altered', '', '', '15659405', '1', '0', '0', '', '']~	KRRRSEDsEEEELAS	Q08945:S688_P68400	SSRP1:S688_CSNK2A1-Human	S688<-CSNK2A1-Human
Q13133	NR1H3	S198	p-ov:1	S198-p	Q13133:S198_['', 'protein conformation', 'cell motility, inhibited; transcription, inhibited; transcription, altered', '', '', '18250151; 25825525', '4', '0', '0', ' CCR7, MARCKS, repression of pro-inflammatory genes; inhibits CCL24 expression ', '']~	SLPPRASsPPQILPQ	Q13133:S198_P68400	NR1H3:S198_CSNK2A1-Human	S198<-CSNK2A1-Human
Q13148	TARDBP	S379	p:2;p-ov:1	S375-p;S377-p;S379-p		NSYsGsNsGAAIGWG	Q13148:S375_P48729;Q13148:S377_P48729;Q13148:S379_P68400;Q13148:S379_P48729	TARDBP:S375_CSNK1A1-Human;TARDBP:S377_CSNK1A1-Human;TARDBP:S379_CSNK2A1-Human;TARDBP:S379_CSNK1A1-Human	S375<-CSNK1A1-Human;S377<-CSNK1A1-Human;S379<-CSNK2A1-Human;S379<-CSNK1A1-Human
Q13148	TARDBP	S409	p:4;p-ov:1	S403-p;S404-p;S407-p;S409-p;S410-p	Q13148:S409_['', 'molecular association, regulation; intracellular localization', 'autophagy, altered', 'TARDBP(DISRUPTS)', '', '19164285; 19515851; 21062285', '30', '1', '0', 'accumulates in insoluble cytoplasmic aggregates; phosphomimetic S410/409D mutant reduces TARDBP aggregation and autophagy; found in inclusion bodies', '']~Q13148:S410_['', 'molecular association, regulation; intracellular …	GssMDsKssGWGM__	Q13148:S403_P48730;Q13148:S403_P48729;Q13148:S404_P48730;Q13148:S404_P48729;Q13148:S407_P48729;Q13148:S409_P68400;Q13148:S409_P48730;Q13148:S409_P48729;Q13148:S410_P68400;Q13148:S410_P48730;Q13148:S410_P48729	TARDBP:S403_CSNK1D-Human;TARDBP:S403_CSNK1A1-Human;TARDBP:S404_CSNK1D-Human;TARDBP:S404_CSNK1A1-Human;TARDBP:S407_CSNK1A1-Human;TARDBP:S409_CSNK2A1-Human;TARDBP:S409_CSNK1D-Human;TARDBP:S409_CSNK1A1-Human;TARDBP:S410_CSNK2A1-Human;TARDBP:S410_CSNK1D-Human;TARDBP:S410_CSNK1A1-Human	S403<-CSNK1D-Human;S403<-CSNK1A1-Human;S404<-CSNK1D-Human;S404<-CSNK1A1-Human;S407<-CSNK1A1-Human;S409<-CSNK2A1-Human;S409<-CSNK1D-Human;S409<-CSNK1A1-Human;S410<-CSNK2A1-Human;S410<-CSNK1D-Human;S410<-CSNK1A1-Human
Q13148	TARDBP	S410	p:4;p-ov:1	S403-p;S404-p;S407-p;S409-p;S410-p	Q13148:S409_['', 'molecular association, regulation; intracellular localization', 'autophagy, altered', 'TARDBP(DISRUPTS)', '', '19164285; 19515851; 21062285', '30', '1', '0', 'accumulates in insoluble cytoplasmic aggregates; phosphomimetic S410/409D mutant reduces TARDBP aggregation and autophagy; found in inclusion bodies', '']~Q13148:S410_['', 'molecular association, regulation; intracellular …	ssMDsKssGWGM___	Q13148:S403_P48730;Q13148:S403_P48729;Q13148:S404_P48730;Q13148:S404_P48729;Q13148:S407_P48729;Q13148:S409_P68400;Q13148:S409_P48730;Q13148:S409_P48729;Q13148:S410_P68400;Q13148:S410_P48730;Q13148:S410_P48729	TARDBP:S403_CSNK1D-Human;TARDBP:S403_CSNK1A1-Human;TARDBP:S404_CSNK1D-Human;TARDBP:S404_CSNK1A1-Human;TARDBP:S407_CSNK1A1-Human;TARDBP:S409_CSNK2A1-Human;TARDBP:S409_CSNK1D-Human;TARDBP:S409_CSNK1A1-Human;TARDBP:S410_CSNK2A1-Human;TARDBP:S410_CSNK1D-Human;TARDBP:S410_CSNK1A1-Human	S403<-CSNK1D-Human;S403<-CSNK1A1-Human;S404<-CSNK1D-Human;S404<-CSNK1A1-Human;S407<-CSNK1A1-Human;S409<-CSNK2A1-Human;S409<-CSNK1D-Human;S409<-CSNK1A1-Human;S410<-CSNK2A1-Human;S410<-CSNK1D-Human;S410<-CSNK1A1-Human
Q13153	PAK1	S223	p:5;p-ov:1	T219-p;S220-p;S223-p;T225-p;T229-p;T230-p	Q13153:S223_['', 'activity, induced; intracellular localization', 'cell motility, induced', '', '', '26160174', '3', '18', '14', 'membrane localization', '']~	DVAtsPIsPtENNtt	Q13153:S223_P68400	PAK1:S223_CSNK2A1-Human	S223<-CSNK2A1-Human
Q13158	FADD	S200	p:3;p-ov:1	S194-p;S197-p;S200-p;S203-p	Q13158:S194_['', 'intracellular localization; protein conformation', 'cell cycle regulation; apoptosis, altered; carcinogenesis, altered; apoptosis, induced; apoptosis, inhibited', '', '', '12702765; 12954630; 15001534; 15906275; 16061179; 20890306; 21978935', '14', '25', '0', 'apoptosis and necrosis', '']~Q13158:S200_['', 'intracellular localization', '', '', '', '26253696', '1', '2', '0', 'S200…	MsPMsWNsDAsTSEA	Q13158:S194_O14733;Q13158:S194_P97633;Q13158:S194_P53350;Q13158:S194_P48729;Q13158:S194_Q13233;Q13158:S200_P67870;Q13158:S203_O14965	FADD:S194_MAP2K7-Human;FADD:S194_Csnk1a1-Rat;FADD:S194_PLK1-Human;FADD:S194_CSNK1A1-Human;FADD:S194_MAP3K1-Human;FADD:S200_CSNK2B-Human;FADD:S203_AURKA-Human	S194<-MAP2K7-Human;S194<-Csnk1a1-Rat;S194<-PLK1-Human;S194<-CSNK1A1-Human;S194<-MAP3K1-Human;S200<-CSNK2B-Human;S203<-AURKA-Human
Q13323	BIK	S35	p:1;p-ov:1	T33-p;S35-p	Q13323:S35_['bcl-2I13', 'molecular association, regulation', 'apoptosis, induced', 'Bcl-2(INDUCES); Bcl-xL(INDUCES)', '', '11084041; 14633680', '3', '0', '0', '', '']~Q13323:T33_['bcl-2I13', 'molecular association, regulation', 'apoptosis, induced', 'Bcl-2(INDUCES); Bcl-xL(INDUCES)', '', '11084041; 14633680', '3', '0', '0', '', '']~	EVLGMtDsEEDLDPM	Q13323:S35_P68400;Q13323:T33_P68400	BIK:S35_CSNK2A1-Human;BIK:T33_CSNK2A1-Human	S35<-CSNK2A1-Human;T33<-CSNK2A1-Human
Q13323	BIK	T33	p:1;p-ov:1	T33-p;S35-p	Q13323:S35_['bcl-2I13', 'molecular association, regulation', 'apoptosis, induced', 'Bcl-2(INDUCES); Bcl-xL(INDUCES)', '', '11084041; 14633680', '3', '0', '0', '', '']~Q13323:T33_['bcl-2I13', 'molecular association, regulation', 'apoptosis, induced', 'Bcl-2(INDUCES); Bcl-xL(INDUCES)', '', '11084041; 14633680', '3', '0', '0', '', '']~	TMEVLGMtDsEEDLD	Q13323:S35_P68400;Q13323:T33_P68400	BIK:S35_CSNK2A1-Human;BIK:T33_CSNK2A1-Human	S35<-CSNK2A1-Human;T33<-CSNK2A1-Human
Q13371	PDCL	S18	p:5;p-ov:1	Y16-p;Y17-p;S18-p;S19-p;S20-p;S25-p	Q13371:S18_['', 'molecular association, regulation', '', 'G-gamma 2(INDUCES); CCTA(INDUCES)', '', '15889144; 16717095', '4', '5', '2', 'PhLP phosphorylation at S18-S20 induces association of G-gamma(2) with a G-beta(1)/PhLP complex. These PhLP phosphorylations are also required for normal G-beta/G-gamma dimer assembly.; facilitates dimerization of subunits beta and gamma of G-protein ', '']~Q1337…	EKLQYyysssEDEDs	Q13371:S18_P68400;Q13371:S19_P68400;Q13371:S20_P68400;Q13371:S25_P68400	PDCL:S18_CSNK2A1-Human;PDCL:S19_CSNK2A1-Human;PDCL:S20_CSNK2A1-Human;PDCL:S25_CSNK2A1-Human	S18<-CSNK2A1-Human;S19<-CSNK2A1-Human;S20<-CSNK2A1-Human;S25<-CSNK2A1-Human
Q13371	PDCL	S19	p:5;p-ov:1	Y16-p;Y17-p;S18-p;S19-p;S20-p;S25-p	Q13371:S18_['', 'molecular association, regulation', '', 'G-gamma 2(INDUCES); CCTA(INDUCES)', '', '15889144; 16717095', '4', '5', '2', 'PhLP phosphorylation at S18-S20 induces association of G-gamma(2) with a G-beta(1)/PhLP complex. These PhLP phosphorylations are also required for normal G-beta/G-gamma dimer assembly.; facilitates dimerization of subunits beta and gamma of G-protein ', '']~Q1337…	KLQYyysssEDEDsD	Q13371:S18_P68400;Q13371:S19_P68400;Q13371:S20_P68400;Q13371:S25_P68400	PDCL:S18_CSNK2A1-Human;PDCL:S19_CSNK2A1-Human;PDCL:S20_CSNK2A1-Human;PDCL:S25_CSNK2A1-Human	S18<-CSNK2A1-Human;S19<-CSNK2A1-Human;S20<-CSNK2A1-Human;S25<-CSNK2A1-Human
Q13371	PDCL	S20	p:5;p-ov:1	Y16-p;Y17-p;S18-p;S19-p;S20-p;S25-p	Q13371:S18_['', 'molecular association, regulation', '', 'G-gamma 2(INDUCES); CCTA(INDUCES)', '', '15889144; 16717095', '4', '5', '2', 'PhLP phosphorylation at S18-S20 induces association of G-gamma(2) with a G-beta(1)/PhLP complex. These PhLP phosphorylations are also required for normal G-beta/G-gamma dimer assembly.; facilitates dimerization of subunits beta and gamma of G-protein ', '']~Q1337…	LQYyysssEDEDsDH	Q13371:S18_P68400;Q13371:S19_P68400;Q13371:S20_P68400;Q13371:S25_P68400	PDCL:S18_CSNK2A1-Human;PDCL:S19_CSNK2A1-Human;PDCL:S20_CSNK2A1-Human;PDCL:S25_CSNK2A1-Human	S18<-CSNK2A1-Human;S19<-CSNK2A1-Human;S20<-CSNK2A1-Human;S25<-CSNK2A1-Human
Q13371	PDCL	S25	p:3;p-ov:1	S18-p;S19-p;S20-p;S25-p	Q13371:S18_['', 'molecular association, regulation', '', 'G-gamma 2(INDUCES); CCTA(INDUCES)', '', '15889144; 16717095', '4', '5', '2', 'PhLP phosphorylation at S18-S20 induces association of G-gamma(2) with a G-beta(1)/PhLP complex. These PhLP phosphorylations are also required for normal G-beta/G-gamma dimer assembly.; facilitates dimerization of subunits beta and gamma of G-protein ', '']~Q1337…	sssEDEDsDHEDKDR	Q13371:S18_P68400;Q13371:S19_P68400;Q13371:S20_P68400;Q13371:S25_P68400	PDCL:S18_CSNK2A1-Human;PDCL:S19_CSNK2A1-Human;PDCL:S20_CSNK2A1-Human;PDCL:S25_CSNK2A1-Human	S18<-CSNK2A1-Human;S19<-CSNK2A1-Human;S20<-CSNK2A1-Human;S25<-CSNK2A1-Human
Q13371	PDCL	S296	p:2;p-ov:1	T290-p;S293-p;S296-p		AtCHsEDsDLEID__	Q13371:S296_P68400	PDCL:S296_CSNK2A1-Human	S296<-CSNK2A1-Human
Q13393	PLD1	S610	p:1;p-ov:1	S610-p;S611-p		HFKLFHPssESEQGL	Q13393:S610_P68400;Q13393:S611_P68400	PLD1:S610_CSNK2A1-Human;PLD1:S611_CSNK2A1-Human	S610<-CSNK2A1-Human;S611<-CSNK2A1-Human
Q13393	PLD1	S611	p:1;p-ov:1	S610-p;S611-p		FKLFHPssESEQGLT	Q13393:S610_P68400;Q13393:S611_P68400	PLD1:S610_CSNK2A1-Human;PLD1:S611_CSNK2A1-Human	S610<-CSNK2A1-Human;S611<-CSNK2A1-Human
Q13426	XRCC4	T233	p:3;p-ov:1	Y229-p;S232-p;T233-p;S237-p	Q13426:T233_['XRCC4', 'molecular association, regulation', '', 'APLF(INDUCES); Pnk1(INDUCES)', '', '18077224; 20852255', '2', '7', '0', '', '']~	DPVyDEstDEEsENQ	Q13426:T233_P68400	XRCC4:T233_CSNK2A1-Human	T233<-CSNK2A1-Human
Q13509	TUBB3	S444	p-ov:1	S444-p	Q13509:S444_['', '', 'cytoskeletal reorganization', '', '', '26586574', '3', '0', '2', 'microtubule stabilization, affects cytokinesis through TUBB3 S444 phosphorylation, ', '']~	YEDDEEEsEAQGPK_	Q13509:S444_P68400	TUBB3:S444_CSNK2A1-Human	S444<-CSNK2A1-Human
Q13541	EIF4EBP1	S112	p-ov:1	S112-p	Q13541:S112_['', 'molecular association, regulation; phosphorylation', '', 'EIF4E(DISRUPTS)', '', '12588975', '6', '12', '28', 'Deletion of (QFEMDI) sequence affected phosphorlation of multiple phosphorylation sites. ; S111 did not affect binding to EIF4E. ', '']~	KRAGGEEsQFEMDI_	Q13541:S112_P68400	EIF4EBP1:S112_CSNK2A1-Human	S112<-CSNK2A1-Human
Q13547	HDAC1	S421	p:1;p-ov:1	S421-p;S423-p	Q13547:S421_['', 'molecular association, regulation; enzymatic activity, induced', '', 'SIN3A(INDUCES)', '', '11602581', '4', '62', '40', '', '']~Q13547:S423_['', 'molecular association, regulation; enzymatic activity, induced', '', 'SIN3A(INDUCES)', '', '11602581', '3', '60', '39', '', '']~	IACEEEFsDsEEEGE	Q13547:S421_P68400;Q13547:S423_P68400	HDAC1:S421_CSNK2A1-Human;HDAC1:S423_CSNK2A1-Human	S421<-CSNK2A1-Human;S423<-CSNK2A1-Human
Q13547	HDAC1	S423	p:1;p-ov:1	S421-p;S423-p	Q13547:S421_['', 'molecular association, regulation; enzymatic activity, induced', '', 'SIN3A(INDUCES)', '', '11602581', '4', '62', '40', '', '']~Q13547:S423_['', 'molecular association, regulation; enzymatic activity, induced', '', 'SIN3A(INDUCES)', '', '11602581', '3', '60', '39', '', '']~	CEEEFsDsEEEGEGG	Q13547:S421_P68400;Q13547:S423_P68400	HDAC1:S421_CSNK2A1-Human;HDAC1:S423_CSNK2A1-Human	S421<-CSNK2A1-Human;S423<-CSNK2A1-Human
Q13563	PKD2	S812	p:1;p-ov:1	S808-p;S812-p	Q13563:S812_['', 'activity, induced', '', '', '', '14742446', '3', '23', '8', 'Mutation of S812 to alanine results in a reduced calcium-dependence of channel activity.', '']~	FPRsLDDsEEDDDED	Q13563:S812_P68400	PKD2:S812_CSNK2A1-Human	S812<-CSNK2A1-Human
Q13829	TNFAIP1	S278	p:2;p-ov:1	S278-p;S280-p;T285-p	Q13829:S280_['', 'molecular association, regulation; intracellular localization', '', 'PCNA(INDUCES)', '', '19851886', '2', '8', '0', 'nuclear localization', '']~	SRSRSQAsPsEDEEt	Q13829:S278_P68400;Q13829:S280_P68400	TNFAIP1:S278_CSNK2A1-Human;TNFAIP1:S280_CSNK2A1-Human	S278<-CSNK2A1-Human;S280<-CSNK2A1-Human
Q13829	TNFAIP1	S280	p:2;p-ov:1	S278-p;S280-p;T285-p	Q13829:S280_['', 'molecular association, regulation; intracellular localization', '', 'PCNA(INDUCES)', '', '19851886', '2', '8', '0', 'nuclear localization', '']~	SRSQAsPsEDEEtFE	Q13829:S278_P68400;Q13829:S280_P68400	TNFAIP1:S278_CSNK2A1-Human;TNFAIP1:S280_CSNK2A1-Human	S278<-CSNK2A1-Human;S280<-CSNK2A1-Human
Q14005	IL16	S743	p-ov:1	S743-p	Q14005:S743_['', 'intracellular localization', 'cell cycle regulation', '', '', '12450396', '2', '0', '0', 'regulate nuclear localization', '']~	MPLQPNAsLNEEEGT	Q14005:S743_P68400	IL16:S743_CSNK2A1-Human	S743<-CSNK2A1-Human
Q14493	SLBP	T61	p:2;p-ov:1	S59-p;T61-p;T62-p	Q14493:T61_['', 'protein degradation', '', '', '', '12588979; 18490441', '4', '2', '9', '', '']~Q14493:T62_['', 'protein degradation; phosphorylation', '', '', '', '12588979; 18490441', '4', '4', '8', '', '']~	ERRPEsFttPEGPKP	Q14493:T61_P68400;Q14493:T62_P06493	SLBP:T61_CSNK2A1-Human;SLBP:T62_CDK1	T61<-CSNK2A1-Human;T62<-CDK1-Human
Q14676	MDC1	S218	p:1;p-ov:1	S218-p;T220-p	Q14676:S218_['', 'molecular association, regulation', 'cell cycle regulation', 'NBS1(INDUCES)', '', '18678890', '1', '1', '6', 'MDC1-NBS1 interaction regulates intra-S-phase checkpoint activation', '']~Q14676:T220_['', 'molecular association, regulation', 'cell cycle regulation', 'NBS1(INDUCES)', '', '18678890', '1', '1', '5', 'MDC1-NBS1 interaction regulates intra-S-phase checkpoint activation',…	PFAFNLNsDtDVEEG	Q14676:S218_P68400;Q14676:T220_P68400	MDC1:S218_CSNK2A1-Human;MDC1:T220_CSNK2A1-Human	S218<-CSNK2A1-Human;T220<-CSNK2A1-Human
Q14676	MDC1	S299	p:2;p-ov:1	S292-p;S299-p;T301-p	Q14676:S299_['', 'molecular association, regulation', 'cell cycle regulation', 'NBS1(INDUCES)', '', '18678890', '2', '23', '17', 'MDC1-NBS1 interaction regulates intra-S-phase checkpoint activation', '']~Q14676:T301_['', 'molecular association, regulation', 'cell cycle regulation', 'NBS1(INDUCES)', '', '18678890', '2', '21', '21', 'MDC1-NBS1 interaction regulates intra-S-phase checkpoint activati…	sQPPGEDsDtDVDDD	Q14676:S299_P68400;Q14676:T301_P68400	MDC1:S299_CSNK2A1-Human;MDC1:T301_CSNK2A1-Human	S299<-CSNK2A1-Human;T301<-CSNK2A1-Human
Q14676	MDC1	S329	p:1;p-ov:1	S329-p;T331-p	Q14676:S329_['', 'molecular association, regulation', 'cell cycle regulation', 'NBS1(INDUCES)', '', '18678890', '3', '29', '23', 'MDC1-NBS1 interaction regulates intra-S-phase checkpoint activation', '']~Q14676:T331_['', 'molecular association, regulation', 'cell cycle regulation', 'NBS1(INDUCES)', '', '18678890', '3', '24', '27', 'MDC1-NBS1 interaction regulates intra-S-phase checkpoint activati…	QPFGFIDsDtDAEEE	Q14676:S329_P68400;Q14676:T331_P68400	MDC1:S329_CSNK2A1-Human;MDC1:T331_CSNK2A1-Human	S329<-CSNK2A1-Human;T331<-CSNK2A1-Human
Q14676	MDC1	S376	p:2;p-ov:1	S372-p;S376-p;T378-p	Q14676:S376_['', 'molecular association, regulation', 'cell cycle regulation', 'NBS1(INDUCES)', '', '18678890', '2', '22', '27', 'MDC1-NBS1 interaction regulates intra-S-phase checkpoint activation', '']~Q14676:T378_['', 'molecular association, regulation', 'cell cycle regulation', 'NBS1(INDUCES)', '', '18678890', '2', '18', '27', 'MDC1-NBS1 interaction regulates intra-S-phase checkpoint activati…	LQEsQAGsDtDVEEG	Q14676:S376_P68400;Q14676:T378_P68400	MDC1:S376_CSNK2A1-Human;MDC1:T378_CSNK2A1-Human	S376<-CSNK2A1-Human;T378<-CSNK2A1-Human
Q14676	MDC1	S402	p:2;p-ov:1	S397-p;S402-p;T404-p	Q14676:S402_['', 'molecular association, regulation', 'cell cycle regulation', 'NBS1(INDUCES)', '', '18678890', '2', '25', '8', 'MDC1-NBS1 interaction regulates intra-S-phase checkpoint activation', '']~Q14676:T404_['', 'molecular association, regulation', 'cell cycle regulation', 'NBS1(INDUCES)', '', '18678890', '2', '25', '7', 'MDC1-NBS1 interaction regulates intra-S-phase checkpoint activation…	QAsMVINsDtDDEEE	Q14676:S402_P68400;Q14676:T404_P68400	MDC1:S402_CSNK2A1-Human;MDC1:T404_CSNK2A1-Human	S402<-CSNK2A1-Human;T404<-CSNK2A1-Human
Q14676	MDC1	S453	p:4;p-ov:1	T447-p;T448-p;T449-p;S453-p;T455-p	Q14676:S453_['', 'molecular association, regulation', 'cell cycle regulation', 'NBS1(INDUCES)', '', '18678890', '2', '30', '96', 'MDC1-NBS1 interaction regulates intra-S-phase checkpoint activation', '']~Q14676:T455_['', 'molecular association, regulation', 'cell cycle regulation', 'NBS1(INDUCES)', '', '18678890', '2', '33', '95', 'MDC1-NBS1 interaction regulates intra-S-phase checkpoint activati…	QtttERDsDtDVEEE	Q14676:S453_P68400;Q14676:T455_P68400	MDC1:S453_CSNK2A1-Human;MDC1:T455_CSNK2A1-Human	S453<-CSNK2A1-Human;T455<-CSNK2A1-Human
Q14676	MDC1	T220	p:1;p-ov:1	S218-p;T220-p	Q14676:S218_['', 'molecular association, regulation', 'cell cycle regulation', 'NBS1(INDUCES)', '', '18678890', '1', '1', '6', 'MDC1-NBS1 interaction regulates intra-S-phase checkpoint activation', '']~Q14676:T220_['', 'molecular association, regulation', 'cell cycle regulation', 'NBS1(INDUCES)', '', '18678890', '1', '1', '5', 'MDC1-NBS1 interaction regulates intra-S-phase checkpoint activation',…	AFNLNsDtDVEEGQQ	Q14676:S218_P68400;Q14676:T220_P68400	MDC1:S218_CSNK2A1-Human;MDC1:T220_CSNK2A1-Human	S218<-CSNK2A1-Human;T220<-CSNK2A1-Human
Q14676	MDC1	T301	p:2;p-ov:1	S299-p;T301-p;S307-p	Q14676:S299_['', 'molecular association, regulation', 'cell cycle regulation', 'NBS1(INDUCES)', '', '18678890', '2', '23', '17', 'MDC1-NBS1 interaction regulates intra-S-phase checkpoint activation', '']~Q14676:T301_['', 'molecular association, regulation', 'cell cycle regulation', 'NBS1(INDUCES)', '', '18678890', '2', '21', '21', 'MDC1-NBS1 interaction regulates intra-S-phase checkpoint activati…	PPGEDsDtDVDDDsR	Q14676:S299_P68400;Q14676:T301_P68400	MDC1:S299_CSNK2A1-Human;MDC1:T301_CSNK2A1-Human	S299<-CSNK2A1-Human;T301<-CSNK2A1-Human
Q14676	MDC1	T331	p:1;p-ov:1	S329-p;T331-p	Q14676:S329_['', 'molecular association, regulation', 'cell cycle regulation', 'NBS1(INDUCES)', '', '18678890', '3', '29', '23', 'MDC1-NBS1 interaction regulates intra-S-phase checkpoint activation', '']~Q14676:T331_['', 'molecular association, regulation', 'cell cycle regulation', 'NBS1(INDUCES)', '', '18678890', '3', '24', '27', 'MDC1-NBS1 interaction regulates intra-S-phase checkpoint activati…	FGFIDsDtDAEEERI	Q14676:S329_P68400;Q14676:T331_P68400	MDC1:S329_CSNK2A1-Human;MDC1:T331_CSNK2A1-Human	S329<-CSNK2A1-Human;T331<-CSNK2A1-Human
Q14676	MDC1	T378	p:2;p-ov:1	S372-p;S376-p;T378-p	Q14676:S376_['', 'molecular association, regulation', 'cell cycle regulation', 'NBS1(INDUCES)', '', '18678890', '2', '22', '27', 'MDC1-NBS1 interaction regulates intra-S-phase checkpoint activation', '']~Q14676:T378_['', 'molecular association, regulation', 'cell cycle regulation', 'NBS1(INDUCES)', '', '18678890', '2', '18', '27', 'MDC1-NBS1 interaction regulates intra-S-phase checkpoint activati…	EsQAGsDtDVEEGKA	Q14676:S376_P68400;Q14676:T378_P68400	MDC1:S376_CSNK2A1-Human;MDC1:T378_CSNK2A1-Human	S376<-CSNK2A1-Human;T378<-CSNK2A1-Human
Q14676	MDC1	T404	p:3;p-ov:1	S397-p;S402-p;T404-p;S411-p	Q14676:S402_['', 'molecular association, regulation', 'cell cycle regulation', 'NBS1(INDUCES)', '', '18678890', '2', '25', '8', 'MDC1-NBS1 interaction regulates intra-S-phase checkpoint activation', '']~Q14676:T404_['', 'molecular association, regulation', 'cell cycle regulation', 'NBS1(INDUCES)', '', '18678890', '2', '25', '7', 'MDC1-NBS1 interaction regulates intra-S-phase checkpoint activation…	sMVINsDtDDEEEVs	Q14676:S402_P68400;Q14676:T404_P68400	MDC1:S402_CSNK2A1-Human;MDC1:T404_CSNK2A1-Human	S402<-CSNK2A1-Human;T404<-CSNK2A1-Human
Q14676	MDC1	T455	p:3;p-ov:1	T448-p;T449-p;S453-p;T455-p	Q14676:S453_['', 'molecular association, regulation', 'cell cycle regulation', 'NBS1(INDUCES)', '', '18678890', '2', '30', '96', 'MDC1-NBS1 interaction regulates intra-S-phase checkpoint activation', '']~Q14676:T455_['', 'molecular association, regulation', 'cell cycle regulation', 'NBS1(INDUCES)', '', '18678890', '2', '33', '95', 'MDC1-NBS1 interaction regulates intra-S-phase checkpoint activati…	ttERDsDtDVEEEEL	Q14676:S453_P68400;Q14676:T455_P68400	MDC1:S453_CSNK2A1-Human;MDC1:T455_CSNK2A1-Human	S453<-CSNK2A1-Human;T455<-CSNK2A1-Human
Q14940	SLC9A5	S702	p:1;p-ov:1	S702-p;S709-p	Q14940:S702_['', 'molecular association, regulation; activity, inhibited', 'endocytosis, induced', 'ARRB1(INDUCES)', '', '21296876', '1', '0', '0', '', '']~Q14940:S709_['', 'molecular association, regulation; activity, inhibited', 'endocytosis, induced', 'ARRB1(INDUCES)', '', '21296876', '1', '0', '0', '', '']~	AVILTVEsEEEEEEs	Q14940:S702_P68400;Q14940:S702_P25098;Q14940:S709_P68400;Q14940:S709_P25098	SLC9A5:S702_CSNK2A1-Human;SLC9A5:S702_GRK2-Human;SLC9A5:S709_CSNK2A1-Human;SLC9A5:S709_GRK2-Human	S702<-CSNK2A1-Human;S702<-GRK2-Human;S709<-CSNK2A1-Human;S709<-GRK2-Human
Q14940	SLC9A5	S709	p:4;p-ov:1	S702-p;S709-p;S711-p;S712-p;T714-p	Q14940:S702_['', 'molecular association, regulation; activity, inhibited', 'endocytosis, induced', 'ARRB1(INDUCES)', '', '21296876', '1', '0', '0', '', '']~Q14940:S709_['', 'molecular association, regulation; activity, inhibited', 'endocytosis, induced', 'ARRB1(INDUCES)', '', '21296876', '1', '0', '0', '', '']~Q14940:S711_['', 'molecular association, regulation; activity, inhibited', 'endocytosis…	sEEEEEEsDssEtEK	Q14940:S702_P68400;Q14940:S702_P25098;Q14940:S709_P68400;Q14940:S709_P25098;Q14940:S711_P68400;Q14940:S711_P25098;Q14940:S712_P68400;Q14940:S712_P25098;Q14940:T714_P68400;Q14940:T714_P25098	SLC9A5:S702_CSNK2A1-Human;SLC9A5:S702_GRK2-Human;SLC9A5:S709_CSNK2A1-Human;SLC9A5:S709_GRK2-Human;SLC9A5:S711_CSNK2A1-Human;SLC9A5:S711_GRK2-Human;SLC9A5:S712_CSNK2A1-Human;SLC9A5:S712_GRK2-Human;SLC9A5:T714_CSNK2A1-Human;SLC9A5:T714_GRK2-Human	S702<-CSNK2A1-Human;S702<-GRK2-Human;S709<-CSNK2A1-Human;S709<-GRK2-Human;S711<-CSNK2A1-Human;S711<-GRK2-Human;S712<-CSNK2A1-Human;S712<-GRK2-Human;T714<-CSNK2A1-Human;T714<-GRK2-Human
Q14940	SLC9A5	S711	p:3;p-ov:1	S709-p;S711-p;S712-p;T714-p	Q14940:S709_['', 'molecular association, regulation; activity, inhibited', 'endocytosis, induced', 'ARRB1(INDUCES)', '', '21296876', '1', '0', '0', '', '']~Q14940:S711_['', 'molecular association, regulation; activity, inhibited', 'endocytosis, induced', 'ARRB1(INDUCES)', '', '21296876', '1', '0', '0', '', '']~Q14940:S712_['', 'molecular association, regulation; activity, inhibited', 'endocytosis…	EEEEEsDssEtEKED	Q14940:S709_P68400;Q14940:S709_P25098;Q14940:S711_P68400;Q14940:S711_P25098;Q14940:S712_P68400;Q14940:S712_P25098;Q14940:T714_P68400;Q14940:T714_P25098	SLC9A5:S709_CSNK2A1-Human;SLC9A5:S709_GRK2-Human;SLC9A5:S711_CSNK2A1-Human;SLC9A5:S711_GRK2-Human;SLC9A5:S712_CSNK2A1-Human;SLC9A5:S712_GRK2-Human;SLC9A5:T714_CSNK2A1-Human;SLC9A5:T714_GRK2-Human	S709<-CSNK2A1-Human;S709<-GRK2-Human;S711<-CSNK2A1-Human;S711<-GRK2-Human;S712<-CSNK2A1-Human;S712<-GRK2-Human;T714<-CSNK2A1-Human;T714<-GRK2-Human
Q14940	SLC9A5	S712	p:3;p-ov:1	S709-p;S711-p;S712-p;T714-p	Q14940:S709_['', 'molecular association, regulation; activity, inhibited', 'endocytosis, induced', 'ARRB1(INDUCES)', '', '21296876', '1', '0', '0', '', '']~Q14940:S711_['', 'molecular association, regulation; activity, inhibited', 'endocytosis, induced', 'ARRB1(INDUCES)', '', '21296876', '1', '0', '0', '', '']~Q14940:S712_['', 'molecular association, regulation; activity, inhibited', 'endocytosis…	EEEEsDssEtEKEDD	Q14940:S709_P68400;Q14940:S709_P25098;Q14940:S711_P68400;Q14940:S711_P25098;Q14940:S712_P68400;Q14940:S712_P25098;Q14940:T714_P68400;Q14940:T714_P25098	SLC9A5:S709_CSNK2A1-Human;SLC9A5:S709_GRK2-Human;SLC9A5:S711_CSNK2A1-Human;SLC9A5:S711_GRK2-Human;SLC9A5:S712_CSNK2A1-Human;SLC9A5:S712_GRK2-Human;SLC9A5:T714_CSNK2A1-Human;SLC9A5:T714_GRK2-Human	S709<-CSNK2A1-Human;S709<-GRK2-Human;S711<-CSNK2A1-Human;S711<-GRK2-Human;S712<-CSNK2A1-Human;S712<-GRK2-Human;T714<-CSNK2A1-Human;T714<-GRK2-Human
Q14940	SLC9A5	T714	p:3;p-ov:1	S709-p;S711-p;S712-p;T714-p	Q14940:S709_['', 'molecular association, regulation; activity, inhibited', 'endocytosis, induced', 'ARRB1(INDUCES)', '', '21296876', '1', '0', '0', '', '']~Q14940:S711_['', 'molecular association, regulation; activity, inhibited', 'endocytosis, induced', 'ARRB1(INDUCES)', '', '21296876', '1', '0', '0', '', '']~Q14940:S712_['', 'molecular association, regulation; activity, inhibited', 'endocytosis…	EEsDssEtEKEDDEG	Q14940:S709_P68400;Q14940:S709_P25098;Q14940:S711_P68400;Q14940:S711_P25098;Q14940:S712_P68400;Q14940:S712_P25098;Q14940:T714_P68400;Q14940:T714_P25098	SLC9A5:S709_CSNK2A1-Human;SLC9A5:S709_GRK2-Human;SLC9A5:S711_CSNK2A1-Human;SLC9A5:S711_GRK2-Human;SLC9A5:S712_CSNK2A1-Human;SLC9A5:S712_GRK2-Human;SLC9A5:T714_CSNK2A1-Human;SLC9A5:T714_GRK2-Human	S709<-CSNK2A1-Human;S709<-GRK2-Human;S711<-CSNK2A1-Human;S711<-GRK2-Human;S712<-CSNK2A1-Human;S712<-GRK2-Human;T714<-CSNK2A1-Human;T714<-GRK2-Human
Q15003	NCAPH	S570	p-ov:1	S570-p	Q15003:S570_['Cnd2', 'phosphorylation', 'chromatin organization, altered', '', '', '17066080', '1', '1', '3', 'The phosphorylation of this site was half as strong in mitosis as compared to interphase NCAPH. This CK2 mediated site was dephosphorylated efficiently only on mitotic chromosomes.Dephosphorylation also occured using purified human condensin with Xenopus egg extract. Dephosphorylation of…	PGLQAADsDDEDLDD	Q15003:S570_P68400	NCAPH:S570_CSNK2A1-Human	S570<-CSNK2A1-Human
Q15019	SEPT2	S218	p:1;p-ov:1	Y211-p;S218-p		yHLPDAEsDEDEDFK	Q15019:S218_P68400	SEPT2:S218_CSNK2A1-Human	S218<-CSNK2A1-Human
Q15084	PDIA6	S22	p-ov:1	S22-p		LAVNGLYsSSDDVIE	Q15084:S22_P68400	PDIA6:S22_CSNK2A1-Human	S22<-CSNK2A1-Human
Q15084	PDIA6	S428	p-ov:1	S428-p		VEDDIDLsDVELDDL	Q15084:S428_P68400	PDIA6:S428_CSNK2A1-Human	S428<-CSNK2A1-Human
Q15185	PTGES3	S113	p:1;p-ov:1	S113-p;S118-p	Q15185:S113_['', 'molecular association, regulation; enzymatic activity, induced', '', 'HSP90A(INDUCES); CK2A1(INDUCES)', '', '15040786', '5', '100', '391', '', '']~Q15185:S118_['', 'molecular association, regulation; enzymatic activity, induced', '', 'HSP90A(INDUCES); CK2A1(INDUCES)', '', '15040786', '2', '17', '3', '', '']~	WKDWEDDsDEDMsNF	Q15185:S113_P68400;Q15185:S118_P68400	PTGES3:S113_CSNK2A1-Human;PTGES3:S118_CSNK2A1-Human	S113<-CSNK2A1-Human;S118<-CSNK2A1-Human
Q15185	PTGES3	S118	p:2;p-ov:1	S113-p;S118-p;S124-p	Q15185:S113_['', 'molecular association, regulation; enzymatic activity, induced', '', 'HSP90A(INDUCES); CK2A1(INDUCES)', '', '15040786', '5', '100', '391', '', '']~Q15185:S118_['', 'molecular association, regulation; enzymatic activity, induced', '', 'HSP90A(INDUCES); CK2A1(INDUCES)', '', '15040786', '2', '17', '3', '', '']~	DDsDEDMsNFDRFsE	Q15185:S113_P68400;Q15185:S118_P68400	PTGES3:S113_CSNK2A1-Human;PTGES3:S118_CSNK2A1-Human	S113<-CSNK2A1-Human;S118<-CSNK2A1-Human
Q15287	RNPS1	S53	p-ov:1	S53-p		KGATKESsEKDRGRD	Q15287:S53_P68400	RNPS1:S53_CSNK2A1-Human	S53<-CSNK2A1-Human
Q15555	MAPRE2	S236	p-ov:1;ub:1	K235-ub;S236-p		SSGSASksDKDLETQ	Q15555:S236_P68400	MAPRE2:S236_CSNK2A1-Human	S236<-CSNK2A1-Human
Q15596	NCOA2	S469	p:2;p-ov:1	S469-p;S471-p;S474-p	Q15596:S469_['', '', 'transcription, induced', '', '', '22158970', '2', '6', '3', '', '']~	NYALKMNsPsQSsPG	Q15596:S469_P68400;Q15596:S469_P50750	NCOA2:S469_CSNK2A1-Human;NCOA2:S469_CDK9-Human	S469<-CSNK2A1-Human;S469<-CDK9-Human
Q15596	NCOA2	S487	p:1;p-ov:1;m2:1	S487-p;R489-m2;S493-p	Q15596:S487_['', '', 'transcription, induced', '', '', '22158970', '1', '10', '1', '', '']~Q15596:S493_['', '', 'transcription, induced', '', '', '22158970', '2', '31', '0', '', '']~	GQPTSMLsPrHRMsP	Q15596:S487_P68400;Q15596:S487_P50750;Q15596:S493_P68400;Q15596:S493_P50750	NCOA2:S487_CSNK2A1-Human;NCOA2:S487_CDK9-Human;NCOA2:S493_CSNK2A1-Human;NCOA2:S493_CDK9-Human	S487<-CSNK2A1-Human;S487<-CDK9-Human;S493<-CSNK2A1-Human;S493<-CDK9-Human
Q15596	NCOA2	S493	p:2;p-ov:1;m2:1	S487-p;R489-m2;S493-p;S499-p	Q15596:S487_['', '', 'transcription, induced', '', '', '22158970', '1', '10', '1', '', '']~Q15596:S493_['', '', 'transcription, induced', '', '', '22158970', '2', '31', '0', '', '']~Q15596:S499_['', '', 'transcription, induced', '', '', '22158970', '2', '15', '0', '', '']~	LsPrHRMsPGVAGsP	Q15596:S487_P68400;Q15596:S487_P50750;Q15596:S493_P68400;Q15596:S493_P50750;Q15596:S499_P68400;Q15596:S499_P50750	NCOA2:S487_CSNK2A1-Human;NCOA2:S487_CDK9-Human;NCOA2:S493_CSNK2A1-Human;NCOA2:S493_CDK9-Human;NCOA2:S499_CSNK2A1-Human;NCOA2:S499_CDK9-Human	S487<-CSNK2A1-Human;S487<-CDK9-Human;S493<-CSNK2A1-Human;S493<-CDK9-Human;S499<-CSNK2A1-Human;S499<-CDK9-Human
Q15596	NCOA2	S499	p:1;p-ov:1;m1:1	S493-p;S499-p;R501-m1	Q15596:S493_['', '', 'transcription, induced', '', '', '22158970', '2', '31', '0', '', '']~Q15596:S499_['', '', 'transcription, induced', '', '', '22158970', '2', '15', '0', '', '']~	MsPGVAGsPrIPPSQ	Q15596:S493_P68400;Q15596:S493_P50750;Q15596:S499_P68400;Q15596:S499_P50750	NCOA2:S493_CSNK2A1-Human;NCOA2:S493_CDK9-Human;NCOA2:S499_CSNK2A1-Human;NCOA2:S499_CDK9-Human	S493<-CSNK2A1-Human;S493<-CDK9-Human;S499<-CSNK2A1-Human;S499<-CDK9-Human
Q15653	NFKBIB	S313	p:2;p-ov:1	S308-p;S313-p;S315-p	Q15653:S313_['', 'activity, induced; intracellular localization', 'transcription, inhibited; transcription, altered', 'CCDC32(INDUCES)', '', '12732617; 8887627; 9278383', '3', '0', '0', 'Phosphorylation blocks NF-kB-directed transcription.; and in vivo, NFkB/Rel activation ', '']~Q15653:S315_['', 'activity, induced; intracellular localization', 'transcription, inhibited; transcription, altered', …	EKsGPCSsSsDSDSG	Q15653:S313_P68400;Q15653:S315_P68400	NFKBIB:S313_CSNK2A1-Human;NFKBIB:S315_CSNK2A1-Human	S313<-CSNK2A1-Human;S315<-CSNK2A1-Human
Q15653	NFKBIB	S315	p:2;p-ov:1	S308-p;S313-p;S315-p	Q15653:S313_['', 'activity, induced; intracellular localization', 'transcription, inhibited; transcription, altered', 'CCDC32(INDUCES)', '', '12732617; 8887627; 9278383', '3', '0', '0', 'Phosphorylation blocks NF-kB-directed transcription.; and in vivo, NFkB/Rel activation ', '']~Q15653:S315_['', 'activity, induced; intracellular localization', 'transcription, inhibited; transcription, altered', …	sGPCSsSsDSDSGDE	Q15653:S313_P68400;Q15653:S315_P68400	NFKBIB:S313_CSNK2A1-Human;NFKBIB:S315_CSNK2A1-Human	S313<-CSNK2A1-Human;S315<-CSNK2A1-Human
Q15672	TWIST1	S18	p:1;p-ov:1	S18-p;S20-p	Q15672:S18_['', 'protein stabilization', 'carcinogenesis, altered; cell motility, altered', '', '', '21559372', '1', '0', '0', '', '']~Q15672:S20_['', 'protein stabilization', 'carcinogenesis, altered; cell motility, altered', '', '', '21559372', '1', '0', '0', '', '']~	SPADDSLsNsEEEPD	Q15672:S18_P68400;Q15672:S20_P68400	TWIST1:S18_CSNK2A1-Human;TWIST1:S20_CSNK2A1-Human	S18<-CSNK2A1-Human;S20<-CSNK2A1-Human
Q15672	TWIST1	S20	p:1;p-ov:1	S18-p;S20-p	Q15672:S18_['', 'protein stabilization', 'carcinogenesis, altered; cell motility, altered', '', '', '21559372', '1', '0', '0', '', '']~Q15672:S20_['', 'protein stabilization', 'carcinogenesis, altered; cell motility, altered', '', '', '21559372', '1', '0', '0', '', '']~	ADDSLsNsEEEPDRQ	Q15672:S18_P68400;Q15672:S20_P68400	TWIST1:S18_CSNK2A1-Human;TWIST1:S20_CSNK2A1-Human	S18<-CSNK2A1-Human;S20<-CSNK2A1-Human
Q16543	CDC37	S13	p-ov:1	S13-p	Q16543:S13_['CDC37_N', 'molecular association, regulation', '', 'HSP90A(INDUCES); HRI(INDUCES)', '', '12930845; 27105117', '12', '20', '0', 'S13 phosphorylation does not impact recognition or affnity for BRAF. S13 affects chaperone cycle at a stage later than Cdc37 recognition.', '']~	VWDHIEVsDDEDETH	Q16543:S13_P68400;Q16543:S13_P19784	CDC37:S13_CSNK2A1-Human;CDC37:S13_CSNK2A2-Human	S13<-CSNK2A1-Human;S13<-CSNK2A2-Human
Q16543	CDC37	S13	p-ov:1	S13-p	Q16543:S13_['CDC37_N', 'molecular association, regulation', '', 'HSP90A(INDUCES); HRI(INDUCES)', '', '12930845; 27105117', '12', '20', '0', 'S13 phosphorylation does not impact recognition or affnity for BRAF. S13 affects chaperone cycle at a stage later than Cdc37 recognition.', '']~	VWDHIEVsDDEDETH	Q16543:S13_P68400;Q16543:S13_P19784	CDC37:S13_CSNK2A1-Human;CDC37:S13_CSNK2A2-Human	S13<-CSNK2A1-Human;S13<-CSNK2A2-Human
Q16623	STX1A	S14	p-ov:1	S14-p	Q16623:S14_['', 'molecular association, regulation', 'exocytosis, altered', 'DAT(INDUCES); STXBP1(DISRUPTS)', '', '19748891; 25774383', '6', '19', '4', '', '']~	ELRTAKDsDDDDDVA	Q16623:S14_P68400	STX1A:S14_CSNK2A1-Human	S14<-CSNK2A1-Human
Q16625	OCLN	S408	p:3;p-ov:1	Y402-p;T403-p;T404-p;S408-p	Q16625:T403_['', 'intracellular localization', '', '', '', '19114660', '2', '3', '4', '', '']~Q16625:T404_['', 'intracellular localization', '', '', '', '19114660', '4', '7', '5', '', '']~Q16625:Y402_['', 'molecular association, regulation; intracellular localization', '', 'ZO1(INDUCES)', '', '19017651', '1', '4', '6', '', '']~	DyttGGEsCDELEED	Q16625:S408_P68400;Q16625:T403_Q02156;Q16625:T403_Q05513;Q16625:T404_P68400;Q16625:T404_Q02156;Q16625:T404_Q05513;Q16625:Y402_P12931	OCLN:S408_CSNK2A1-Human;OCLN:T403_PRKCE-Human;OCLN:T403_PRKCZ-Human;OCLN:T404_CSNK2A1-Human;OCLN:T404_PRKCE-Human;OCLN:T404_PRKCZ-Human;OCLN:Y402_SRC-Human	S408<-CSNK2A1-Human;T403<-PRKCE-Human;T403<-PRKCZ-Human;T404<-CSNK2A1-Human;T404<-PRKCE-Human;T404<-PRKCZ-Human;Y402<-SRC-Human
Q16625	OCLN	T400	p:5;p-ov:1	T393-p;Y398-p;T400-p;Y402-p;T403-p;T404-p	Q16625:T403_['', 'intracellular localization', '', '', '', '19114660', '2', '3', '4', '', '']~Q16625:T404_['', 'intracellular localization', '', '', '', '19114660', '4', '7', '5', '', '']~Q16625:Y398_['', 'molecular association, regulation; intracellular localization', '', 'ZO1(INDUCES)', '', '19017651', '1', '3', '1', '', '']~Q16625:Y402_['', 'molecular association, regulation; intracellular loc…	tEQDHyEtDyttGGE	Q16625:T400_P68400;Q16625:T403_Q02156;Q16625:T403_Q05513;Q16625:T404_P68400;Q16625:T404_Q02156;Q16625:T404_Q05513;Q16625:Y398_P12931;Q16625:Y402_P12931	OCLN:T400_CSNK2A1-Human;OCLN:T403_PRKCE-Human;OCLN:T403_PRKCZ-Human;OCLN:T404_CSNK2A1-Human;OCLN:T404_PRKCE-Human;OCLN:T404_PRKCZ-Human;OCLN:Y398_SRC-Human;OCLN:Y402_SRC-Human	T400<-CSNK2A1-Human;T403<-PRKCE-Human;T403<-PRKCZ-Human;T404<-CSNK2A1-Human;T404<-PRKCE-Human;T404<-PRKCZ-Human;Y398<-SRC-Human;Y402<-SRC-Human
Q16625	OCLN	T404	p:5;p-ov:1	Y398-p;T400-p;Y402-p;T403-p;T404-p;S408-p	Q16625:T403_['', 'intracellular localization', '', '', '', '19114660', '2', '3', '4', '', '']~Q16625:T404_['', 'intracellular localization', '', '', '', '19114660', '4', '7', '5', '', '']~Q16625:Y398_['', 'molecular association, regulation; intracellular localization', '', 'ZO1(INDUCES)', '', '19017651', '1', '3', '1', '', '']~Q16625:Y402_['', 'molecular association, regulation; intracellular loc…	HyEtDyttGGEsCDE	Q16625:S408_P68400;Q16625:T400_P68400;Q16625:T403_Q02156;Q16625:T403_Q05513;Q16625:T404_P68400;Q16625:T404_Q02156;Q16625:T404_Q05513;Q16625:Y398_P12931;Q16625:Y402_P12931	OCLN:S408_CSNK2A1-Human;OCLN:T400_CSNK2A1-Human;OCLN:T403_PRKCE-Human;OCLN:T403_PRKCZ-Human;OCLN:T404_CSNK2A1-Human;OCLN:T404_PRKCE-Human;OCLN:T404_PRKCZ-Human;OCLN:Y398_SRC-Human;OCLN:Y402_SRC-Human	S408<-CSNK2A1-Human;T400<-CSNK2A1-Human;T403<-PRKCE-Human;T403<-PRKCZ-Human;T404<-CSNK2A1-Human;T404<-PRKCE-Human;T404<-PRKCZ-Human;Y398<-SRC-Human;Y402<-SRC-Human
Q16666	IFI16	S132	ac:1;p-ov:1;ub:1	K128-ac;K128-ub;S132-p		GAQkRKKsTKEKAGP	Q16666:S132_P68400	IFI16:S132_CSNK2A1-Human	S132<-CSNK2A1-Human
Q6VY07	PACS1	S278	p-ov:1	S278-p	Q6VY07:S278_['', 'activity, induced; molecular association, regulation', '', 'TXN(DISRUPTS)', '', '14633983', '2', '0', '0', 'increases binding to HIV Nef protein', '']~	SPDIDNYsEEEEESF	Q6VY07:S278_P68400	PACS1:S278_CSNK2A1-Human	S278<-CSNK2A1-Human
Q6ZMG9	CERS6	S341	p:3;p-ov:1	S341-p;S345-p;S346-p;S347-p	Q6ZMG9:S341_['', 'enzymatic activity, induced', '', '', '', '26887952', '1', '1', '0', '', '']~Q6ZMG9:S345_['', 'enzymatic activity, induced', '', '', '', '26887952', '1', '3', '0', '', '']~Q6ZMG9:S346_['', 'enzymatic activity, induced', '', '', '', '26887952', '1', '3', '0', '', '']~Q6ZMG9:S347_['', 'enzymatic activity, induced', '', '', '', '26887952', '1', '3', '0', '', '']~	KVSKDDRsDIEsssD	Q6ZMG9:S341_P68400;Q6ZMG9:S345_P68400;Q6ZMG9:S346_P68400;Q6ZMG9:S347_P68400	CERS6:S341_CSNK2A1-Human;CERS6:S345_CSNK2A1-Human;CERS6:S346_CSNK2A1-Human;CERS6:S347_CSNK2A1-Human	S341<-CSNK2A1-Human;S345<-CSNK2A1-Human;S346<-CSNK2A1-Human;S347<-CSNK2A1-Human
Q6ZMG9	CERS6	S345	p:3;p-ov:1	S341-p;S345-p;S346-p;S347-p	Q6ZMG9:S341_['', 'enzymatic activity, induced', '', '', '', '26887952', '1', '1', '0', '', '']~Q6ZMG9:S345_['', 'enzymatic activity, induced', '', '', '', '26887952', '1', '3', '0', '', '']~Q6ZMG9:S346_['', 'enzymatic activity, induced', '', '', '', '26887952', '1', '3', '0', '', '']~Q6ZMG9:S347_['', 'enzymatic activity, induced', '', '', '', '26887952', '1', '3', '0', '', '']~	DDRsDIEsssDEEDS	Q6ZMG9:S341_P68400;Q6ZMG9:S345_P68400;Q6ZMG9:S346_P68400;Q6ZMG9:S347_P68400	CERS6:S341_CSNK2A1-Human;CERS6:S345_CSNK2A1-Human;CERS6:S346_CSNK2A1-Human;CERS6:S347_CSNK2A1-Human	S341<-CSNK2A1-Human;S345<-CSNK2A1-Human;S346<-CSNK2A1-Human;S347<-CSNK2A1-Human
Q6ZMG9	CERS6	S346	p:3;p-ov:1	S341-p;S345-p;S346-p;S347-p	Q6ZMG9:S341_['', 'enzymatic activity, induced', '', '', '', '26887952', '1', '1', '0', '', '']~Q6ZMG9:S345_['', 'enzymatic activity, induced', '', '', '', '26887952', '1', '3', '0', '', '']~Q6ZMG9:S346_['', 'enzymatic activity, induced', '', '', '', '26887952', '1', '3', '0', '', '']~Q6ZMG9:S347_['', 'enzymatic activity, induced', '', '', '', '26887952', '1', '3', '0', '', '']~	DRsDIEsssDEEDSE	Q6ZMG9:S341_P68400;Q6ZMG9:S345_P68400;Q6ZMG9:S346_P68400;Q6ZMG9:S347_P68400	CERS6:S341_CSNK2A1-Human;CERS6:S345_CSNK2A1-Human;CERS6:S346_CSNK2A1-Human;CERS6:S347_CSNK2A1-Human	S341<-CSNK2A1-Human;S345<-CSNK2A1-Human;S346<-CSNK2A1-Human;S347<-CSNK2A1-Human
Q6ZMG9	CERS6	S347	p:3;p-ov:1	S341-p;S345-p;S346-p;S347-p	Q6ZMG9:S341_['', 'enzymatic activity, induced', '', '', '', '26887952', '1', '1', '0', '', '']~Q6ZMG9:S345_['', 'enzymatic activity, induced', '', '', '', '26887952', '1', '3', '0', '', '']~Q6ZMG9:S346_['', 'enzymatic activity, induced', '', '', '', '26887952', '1', '3', '0', '', '']~Q6ZMG9:S347_['', 'enzymatic activity, induced', '', '', '', '26887952', '1', '3', '0', '', '']~	RsDIEsssDEEDSEP	Q6ZMG9:S341_P68400;Q6ZMG9:S345_P68400;Q6ZMG9:S346_P68400;Q6ZMG9:S347_P68400	CERS6:S341_CSNK2A1-Human;CERS6:S345_CSNK2A1-Human;CERS6:S346_CSNK2A1-Human;CERS6:S347_CSNK2A1-Human	S341<-CSNK2A1-Human;S345<-CSNK2A1-Human;S346<-CSNK2A1-Human;S347<-CSNK2A1-Human
Q712K3	UBE2R2	S233	p:1;p-ov:1	S233-p;S238-p	Q712K3:S233_['', 'molecular association, regulation', 'transcription, altered', 'BRD8 iso1(INDUCES)', '', '12037680', '1', '2', '0', 'CK2-dependent phosphorylation of UCB3C leads to beta-catenin degredation and inhibition of beta-catenin transcription.', '']~	DCYDDDDsGNEEs__	Q712K3:S233_P68400	UBE2R2:S233_CSNK2A1-Human	S233<-CSNK2A1-Human
Q8N5B7	CERS5	S350	p:3;p-ov:1	S350-p;S354-p;S355-p;S356-p	Q8N5B7:S350_['', 'enzymatic activity, induced', '', '', '', '26887952', '1', '6', '0', '', '']~Q8N5B7:S354_['', 'enzymatic activity, induced', '', '', '', '26887952', '1', '6', '0', '', '']~Q8N5B7:S355_['', 'enzymatic activity, induced', '', '', '', '26887952', '1', '6', '0', '', '']~Q8N5B7:S356_['', 'enzymatic activity, induced', '', '', '', '26887952', '1', '6', '0', '', '']~	KVSKDDRsDVEsssE	Q8N5B7:S350_P68400;Q8N5B7:S354_P68400;Q8N5B7:S355_P68400;Q8N5B7:S356_P68400	CERS5:S350_CSNK2A1-Human;CERS5:S354_CSNK2A1-Human;CERS5:S355_CSNK2A1-Human;CERS5:S356_CSNK2A1-Human	S350<-CSNK2A1-Human;S354<-CSNK2A1-Human;S355<-CSNK2A1-Human;S356<-CSNK2A1-Human
Q8N5B7	CERS5	S354	p:3;p-ov:1	S350-p;S354-p;S355-p;S356-p	Q8N5B7:S350_['', 'enzymatic activity, induced', '', '', '', '26887952', '1', '6', '0', '', '']~Q8N5B7:S354_['', 'enzymatic activity, induced', '', '', '', '26887952', '1', '6', '0', '', '']~Q8N5B7:S355_['', 'enzymatic activity, induced', '', '', '', '26887952', '1', '6', '0', '', '']~Q8N5B7:S356_['', 'enzymatic activity, induced', '', '', '', '26887952', '1', '6', '0', '', '']~	DDRsDVEsssEEEDV	Q8N5B7:S350_P68400;Q8N5B7:S354_P68400;Q8N5B7:S355_P68400;Q8N5B7:S356_P68400	CERS5:S350_CSNK2A1-Human;CERS5:S354_CSNK2A1-Human;CERS5:S355_CSNK2A1-Human;CERS5:S356_CSNK2A1-Human	S350<-CSNK2A1-Human;S354<-CSNK2A1-Human;S355<-CSNK2A1-Human;S356<-CSNK2A1-Human
Q8N5B7	CERS5	S355	p:3;p-ov:1	S350-p;S354-p;S355-p;S356-p	Q8N5B7:S350_['', 'enzymatic activity, induced', '', '', '', '26887952', '1', '6', '0', '', '']~Q8N5B7:S354_['', 'enzymatic activity, induced', '', '', '', '26887952', '1', '6', '0', '', '']~Q8N5B7:S355_['', 'enzymatic activity, induced', '', '', '', '26887952', '1', '6', '0', '', '']~Q8N5B7:S356_['', 'enzymatic activity, induced', '', '', '', '26887952', '1', '6', '0', '', '']~	DRsDVEsssEEEDVT	Q8N5B7:S350_P68400;Q8N5B7:S354_P68400;Q8N5B7:S355_P68400;Q8N5B7:S356_P68400	CERS5:S350_CSNK2A1-Human;CERS5:S354_CSNK2A1-Human;CERS5:S355_CSNK2A1-Human;CERS5:S356_CSNK2A1-Human	S350<-CSNK2A1-Human;S354<-CSNK2A1-Human;S355<-CSNK2A1-Human;S356<-CSNK2A1-Human
Q8N5B7	CERS5	S356	p:3;p-ov:1	S350-p;S354-p;S355-p;S356-p	Q8N5B7:S350_['', 'enzymatic activity, induced', '', '', '', '26887952', '1', '6', '0', '', '']~Q8N5B7:S354_['', 'enzymatic activity, induced', '', '', '', '26887952', '1', '6', '0', '', '']~Q8N5B7:S355_['', 'enzymatic activity, induced', '', '', '', '26887952', '1', '6', '0', '', '']~Q8N5B7:S356_['', 'enzymatic activity, induced', '', '', '', '26887952', '1', '6', '0', '', '']~	RsDVEsssEEEDVTT	Q8N5B7:S350_P68400;Q8N5B7:S354_P68400;Q8N5B7:S355_P68400;Q8N5B7:S356_P68400	CERS5:S350_CSNK2A1-Human;CERS5:S354_CSNK2A1-Human;CERS5:S355_CSNK2A1-Human;CERS5:S356_CSNK2A1-Human	S350<-CSNK2A1-Human;S354<-CSNK2A1-Human;S355<-CSNK2A1-Human;S356<-CSNK2A1-Human
Q8NE71	ABCF1	S109	p:2;p-ov:1	S105-p;T108-p;S109-p	Q8NE71:S109_['', 'molecular association, regulation', '', '', '', '17894550', '3', '88', '8', 'S109 aqnd S140 phosphorylation may affect ABCF1-eIF2 binding to 60S 80S subunits and small polysomes. ', '']~	KKLsVPtsDEEDEVP	Q8NE71:S109_P68400	ABCF1:S109_CSNK2A1-Human	S109<-CSNK2A1-Human
Q8NE71	ABCF1	S140	p-ov:1	S140-p	Q8NE71:S140_['', 'molecular association, regulation', '', '', '', '17894550', '3', '53', '8', 'S109 aqnd S140 phosphorylation may affect ABCF1-eIF2 binding to 60S 80S subunits and small polysomes. ', '']~	AALIQDQsEEEEEEE	Q8NE71:S140_P68400	ABCF1:S140_CSNK2A1-Human	S140<-CSNK2A1-Human
Q8TAE8	GADD45GIP1	S221	p:1;p-ov:1	S221-p;S222-p	Q8TAE8:S221_['', '', 'cell growth, altered', '', '', '17069992', '1', '0', '0', 'promotes cell proliferation', '']~	PAASGAPss______	Q8TAE8:S221_P68400	GADD45GIP1:S221_CSNK2A1-Human	S221<-CSNK2A1-Human
Q92688	ANP32B	T244	ac:1;p-ov:1	K239-ac;T244-p	Q92688:T244_['', 'intracellular localization', 'transcription, altered', '', '', '17178712; 19130553', '3', '40', '176', 'regulates the nucleocytoplasmic translocation of CD83 mRNA and its expression; leads to the translocation of the protein from the nucleus to the cytoplasm; required for efficient CD83 expression', '']~	GEkRKREtDDEGEDD	Q92688:T244_P68400	ANP32B:T244_CSNK2A1-Human	T244<-CSNK2A1-Human
Q92769	HDAC2	S394	p-ov:1	S394-p	Q92769:S394_['', 'acetylation; molecular association, regulation; enzymatic activity, inhibited; enzymatic activity, induced', 'apoptosis, induced', 'p53(INDUCES); HDAC1(INDUCES); SIN3A(INDUCES); FOXO3A(INDUCES); CHD-3 iso3(INDUCES)', '', '12082111; 20388487; 25609639', '8', '72', '52', '', '']~	EDAVHEDsGDEDGED	Q92769:S394_P68400	HDAC2:S394_CSNK2A1-Human	S394<-CSNK2A1-Human
Q92784-2	DPF3	S348	p:2;p-ov:1	S344-p;S348-p;T350-p	Q92784-2:S348_['', 'molecular association, regulation', 'transcription, induced', 'HEY1(INDUCES)', '', '26582913', '1', '2', '1', 'DPF3a initiates transcription of fetal genes and promotes pathological cardiac hypertrophy.', '']~	GRRsGRGsPtADKKG	Q92784-2:S348_P68400	DPF3:S348_CSNK2A1-Human	S348<-CSNK2A1-Human
Q92915	FGF14	S228	p:1;p-ov:1	S228-p;S230-p	Q92915:S228_['', 'activity, induced; intracellular localization', '', 'SCN2A(INDUCES); SCN8A(INDUCES)', '', '26917740', '1', '1', '0', 'axodendritic polarity, FGF14 modulation of Nav mediated currents', '']~Q92915:S230_['', 'activity, induced; intracellular localization', '', 'SCN2A(INDUCES); SCN8A(INDUCES)', '', '26917740', '1', '1', '0', 'axodendritic polarity, FGF14 modulation of Nav mediated …	PGVTPSKsTsASAIM	Q92915:S228_P68400;Q92915:S230_P68400	FGF14:S228_CSNK2A1-Human;FGF14:S230_CSNK2A1-Human	S228<-CSNK2A1-Human;S230<-CSNK2A1-Human
Q92915	FGF14	S230	p:1;p-ov:1	S228-p;S230-p	Q92915:S228_['', 'activity, induced; intracellular localization', '', 'SCN2A(INDUCES); SCN8A(INDUCES)', '', '26917740', '1', '1', '0', 'axodendritic polarity, FGF14 modulation of Nav mediated currents', '']~Q92915:S230_['', 'activity, induced; intracellular localization', '', 'SCN2A(INDUCES); SCN8A(INDUCES)', '', '26917740', '1', '1', '0', 'axodendritic polarity, FGF14 modulation of Nav mediated …	VTPSKsTsASAIMNG	Q92915:S228_P68400;Q92915:S230_P68400	FGF14:S228_CSNK2A1-Human;FGF14:S230_CSNK2A1-Human	S228<-CSNK2A1-Human;S230<-CSNK2A1-Human
Q93009	USP7	S18	p-ov:1	S18-p		KAGEQQLsEPEDMEM	Q93009:S18_P68400	USP7:S18_CSNK2A1-Human	S18<-CSNK2A1-Human
Q96EB6	SIRT1	S659	p:1;p-ov:1	S659-p;S661-p		FHGAEVYsDsEDDVL	Q96EB6:S659_P68400;Q96EB6:S661_P68400	SIRT1:S659_CSNK2A1-Human;SIRT1:S661_CSNK2A1-Human	S659<-CSNK2A1-Human;S661<-CSNK2A1-Human
Q96EB6	SIRT1	S661	p:1;p-ov:1	S659-p;S661-p		GAEVYsDsEDDVLSS	Q96EB6:S659_P68400;Q96EB6:S661_P68400	SIRT1:S659_CSNK2A1-Human;SIRT1:S661_CSNK2A1-Human	S659<-CSNK2A1-Human;S661<-CSNK2A1-Human
Q96FW1	OTUB1	S16	p:1;p-ov:1	S16-p;S18-p	Q96FW1:S16_['', 'intracellular localization', 'DNA repair, induced', '', '', '25872870', '3', '14', '0', 'nuclear localization, S16A mutant cytoplasmic localzation and impaired foci formation after IR', '']~Q96FW1:S18_['', 'molecular association, regulation', '', 'YpkA(INDUCES)', '', '20553488', '3', '4', '0', 'regulates bacterial uptake ', '']~	QKQEPLGsDsEGVNC	Q96FW1:S16_P68400;Q96FW1:S18_P36897	OTUB1:S16_CSNK2A1-Human;OTUB1:S18_TGFBR1-Human	S16<-CSNK2A1-Human;S18<-TGFBR1-Human
Q96HZ4	HES6	S183	p-ov:1	S183-p	Q96HZ4:S183_['', '', 'cell cycle regulation', '', '', '12972610', '1', '0', '0', '', '']~	GPGDDLCsDLEEAPE	Q96HZ4:S183_P68400	HES6:S183_CSNK2A1-Human	S183<-CSNK2A1-Human
Q96IZ0	PAWR	S231	p:5;p-ov:1	Y226-p;S228-p;T229-p;T230-p;S231-p;S233-p		GRyKsttsVsEEDVS	Q96IZ0:S231_P68400	PAWR:S231_CSNK2A1-Human	S231<-CSNK2A1-Human
Q96PX8	SLITRK1	S695	p-ov:1	S695-p	Q96PX8:S695_['', 'molecular association, regulation', 'cell growth, altered', '14-3-3 beta(INDUCES)', '', '19640509', '1', '4', '0', '', '']~	DCGSHSLsD______	Q96PX8:S695_P68400	SLITRK1:S695_CSNK2A1-Human	S695<-CSNK2A1-Human
Q96RL1	UIMC1	S44	p:1;p-ov:1	S44-p;S46-p	Q96RL1:S44_['', 'molecular association, regulation', '', 'SUMO2(INDUCES)', '', '26719330', '2', '26', '3', '', '']~Q96RL1:S46_['', 'molecular association, regulation', '', 'SUMO2(INDUCES)', '', '26719330', '2', '26', '3', '', '']~	EDAFIVIsDsDGEEP	Q96RL1:S44_P68400;Q96RL1:S46_P68400	UIMC1:S44_CSNK2A1-Human;UIMC1:S46_CSNK2A1-Human	S44<-CSNK2A1-Human;S46<-CSNK2A1-Human
Q96RL1	UIMC1	S46	p:1;p-ov:1	S44-p;S46-p	Q96RL1:S44_['', 'molecular association, regulation', '', 'SUMO2(INDUCES)', '', '26719330', '2', '26', '3', '', '']~Q96RL1:S46_['', 'molecular association, regulation', '', 'SUMO2(INDUCES)', '', '26719330', '2', '26', '3', '', '']~	AFIVIsDsDGEEPKE	Q96RL1:S44_P68400;Q96RL1:S46_P68400	UIMC1:S44_CSNK2A1-Human;UIMC1:S46_CSNK2A1-Human	S44<-CSNK2A1-Human;S46<-CSNK2A1-Human
Q96SB4	SRPK1	S51	p-ov:1	S51-p		QEEEILGsDDDEQED	Q96SB4:S51_P68400;Q96SB4:S51_P19784	SRPK1:S51_CSNK2A1-Human;SRPK1:S51_CSNK2A2-Human	S51<-CSNK2A1-Human;S51<-CSNK2A2-Human
Q96SB4	SRPK1	S51	p-ov:1	S51-p		QEEEILGsDDDEQED	Q96SB4:S51_P68400;Q96SB4:S51_P19784	SRPK1:S51_CSNK2A1-Human;SRPK1:S51_CSNK2A2-Human	S51<-CSNK2A1-Human;S51<-CSNK2A2-Human
Q96SB4	SRPK1	S555	p-ov:1	S555-p		DYLFEPHsGEEYTRD	Q96SB4:S555_P68400;Q96SB4:S555_P19784	SRPK1:S555_CSNK2A1-Human;SRPK1:S555_CSNK2A2-Human	S555<-CSNK2A1-Human;S555<-CSNK2A2-Human
Q96SB4	SRPK1	S555	p-ov:1	S555-p		DYLFEPHsGEEYTRD	Q96SB4:S555_P68400;Q96SB4:S555_P19784	SRPK1:S555_CSNK2A1-Human;SRPK1:S555_CSNK2A2-Human	S555<-CSNK2A1-Human;S555<-CSNK2A2-Human
Q99523	SORT1	S825	p:2;p-ov:1	S819-p;Y821-p;S825-p	Q99523:S825_['', 'protein stabilization; molecular association, regulation', '', 'GGA1(INDUCES)', '', '20015111; 25805502', '4', '36', '23', '', '']~	KsGyHDDsDEDLLE_	Q99523:S825_P67870	SORT1:S825_CSNK2B-Human	S825<-CSNK2B-Human
Q99638	RAD9A	S341	p:1;p-ov:1	S336-p;S341-p	Q99638:S336_['', '', 'cell cycle regulation', '', '', '12734188; 20305300', '4', '5', '10', '', '']~Q99638:S341_['', 'molecular association, regulation', '', 'TOPBP1(INDUCES)', '', '20545769; 26088138', '6', '5', '7', '', '']~	PKsPGPHsEEEDEAE	Q99638:S336_P06493;Q99638:S341_P68400	RAD9A:S336_CDK1;RAD9A:S341_CSNK2A1-Human	S336<-CDK1-Human;S341<-CSNK2A1-Human
Q99638	RAD9A	S387	p:1;p-ov:1	S380-p;S387-p	Q99638:S387_['', 'molecular association, regulation; phosphorylation', 'cell cycle regulation', 'TOPBP1(INDUCES)', '', '12734188; 20545769; 20724438; 20858457; 26088138', '12', '31', '1', '', '']~	sPVLAEDsEGEG___	Q99638:S387_P68400	RAD9A:S387_CSNK2A1-Human	S387<-CSNK2A1-Human
Q99801	NKX3-1	T89	p:1;p-ov:1	T89-p;T93-p	Q99801:T89_['', 'protein stabilization', '', '', '', '16581776', '2', '0', '0', '', '']~Q99801:T93_['', 'protein stabilization', '', '', '', '16581776', '2', '0', '0', '', '']~	AAPEEAEtLAEtEPE	Q99801:T89_P19784;Q99801:T89_P11309;Q99801:T93_P19784	NKX3-1:T89_CSNK2A2-Human;NKX3-1:T89_PIM1-Human;NKX3-1:T93_CSNK2A2-Human	T89<-CSNK2A2-Human;T89<-PIM1-Human;T93<-CSNK2A2-Human
Q99801	NKX3-1	T93	p:1;p-ov:1	T89-p;T93-p	Q99801:T89_['', 'protein stabilization', '', '', '', '16581776', '2', '0', '0', '', '']~Q99801:T93_['', 'protein stabilization', '', '', '', '16581776', '2', '0', '0', '', '']~	EAEtLAEtEPERHLG	Q99801:T89_P19784;Q99801:T89_P11309;Q99801:T93_P19784	NKX3-1:T89_CSNK2A2-Human;NKX3-1:T89_PIM1-Human;NKX3-1:T93_CSNK2A2-Human	T89<-CSNK2A2-Human;T89<-PIM1-Human;T93<-CSNK2A2-Human
Q9BPX3	NCAPG	S973	p:2;p-ov:1	T968-p;S973-p;S975-p		CQtAEADsEsDHEVP	Q9BPX3:S973_P68400;Q9BPX3:S975_P68400	NCAPG:S973_CSNK2A1-Human;NCAPG:S975_CSNK2A1-Human	S973<-CSNK2A1-Human;S975<-CSNK2A1-Human
Q9BPX3	NCAPG	S975	p:2;p-ov:1	T968-p;S973-p;S975-p		tAEADsEsDHEVPEP	Q9BPX3:S973_P68400;Q9BPX3:S975_P68400	NCAPG:S973_CSNK2A1-Human;NCAPG:S975_CSNK2A1-Human	S973<-CSNK2A1-Human;S975<-CSNK2A1-Human
Q9H257	CARD9	T531	p:1;p-ov:1	T531-p;T533-p	Q9H257:T531_['', 'activity, inhibited', '', '', '', '17936701', '1', '1', '0', 'impairs ability of CARD9 to activate NF-kB ', '']~Q9H257:T533_['', 'activity, inhibited', '', '', '', '17936701', '1', '1', '0', 'impairs ability of CARD9 to activate NF-kB ', '']~	NTTGSDNtDtEGS__	Q9H257:T531_P68400;Q9H257:T533_P68400	CARD9:T531_CSNK2A1-Human;CARD9:T533_CSNK2A1-Human	T531<-CSNK2A1-Human;T533<-CSNK2A1-Human
Q9H257	CARD9	T533	p:1;p-ov:1	T531-p;T533-p	Q9H257:T531_['', 'activity, inhibited', '', '', '', '17936701', '1', '1', '0', 'impairs ability of CARD9 to activate NF-kB ', '']~Q9H257:T533_['', 'activity, inhibited', '', '', '', '17936701', '1', '1', '0', 'impairs ability of CARD9 to activate NF-kB ', '']~	TGSDNtDtEGS____	Q9H257:T531_P68400;Q9H257:T533_P68400	CARD9:T531_CSNK2A1-Human;CARD9:T533_CSNK2A1-Human	T531<-CSNK2A1-Human;T533<-CSNK2A1-Human
Q9H2G2	SLK	S347	p:5;p-ov:1	S340-p;S341-p;S344-p;S347-p;S348-p;S354-p	Q9H2G2:S347_['', 'enzymatic activity, inhibited', '', '', '', '16837460', '2', '29', '2', 'site is critical for v-src dependent modulation of SLK kinase activity', '']~Q9H2G2:S348_['', 'enzymatic activity, inhibited', '', '', '', '16837460', '2', '25', '3', 'site is critical for v-src dependent modulation of SLK kinase activity', '']~	ssDLsIAssEEDKLs	Q9H2G2:S347_P19139;Q9H2G2:S348_P19139	SLK:S347_Csnk2a1-Rat;SLK:S348_Csnk2a1-Rat	S347<-Csnk2a1-Rat;S348<-Csnk2a1-Rat
Q9H2G2	SLK	S348	p:4;p-ov:1	S341-p;S344-p;S347-p;S348-p;S354-p	Q9H2G2:S347_['', 'enzymatic activity, inhibited', '', '', '', '16837460', '2', '29', '2', 'site is critical for v-src dependent modulation of SLK kinase activity', '']~Q9H2G2:S348_['', 'enzymatic activity, inhibited', '', '', '', '16837460', '2', '25', '3', 'site is critical for v-src dependent modulation of SLK kinase activity', '']~	sDLsIAssEEDKLsQ	Q9H2G2:S347_P19139;Q9H2G2:S348_P19139	SLK:S347_Csnk2a1-Rat;SLK:S348_Csnk2a1-Rat	S347<-Csnk2a1-Rat;S348<-Csnk2a1-Rat
Q9HA82	CERS4	S342	p:2;p-ov:1	S342-p;S347-p;S349-p	Q9HA82:S342_['', 'enzymatic activity, induced', '', '', '', '26887952', '2', '8', '0', '', '']~Q9HA82:S347_['', 'enzymatic activity, induced', '', '', '', '26887952', '1', '2', '0', '', '']~Q9HA82:S349_['', 'enzymatic activity, induced', '', '', '', '26887952', '1', '7', '0', '', '']~	QMEKDIRsDVEEsDs	Q9HA82:S342_P68400;Q9HA82:S347_P68400;Q9HA82:S349_P68400	CERS4:S342_CSNK2A1-Human;CERS4:S347_CSNK2A1-Human;CERS4:S349_CSNK2A1-Human	S342<-CSNK2A1-Human;S347<-CSNK2A1-Human;S349<-CSNK2A1-Human
Q9HA82	CERS4	S347	p:3;p-ov:1	S342-p;S347-p;S349-p;S350-p	Q9HA82:S342_['', 'enzymatic activity, induced', '', '', '', '26887952', '2', '8', '0', '', '']~Q9HA82:S347_['', 'enzymatic activity, induced', '', '', '', '26887952', '1', '2', '0', '', '']~Q9HA82:S349_['', 'enzymatic activity, induced', '', '', '', '26887952', '1', '7', '0', '', '']~Q9HA82:S350_['', 'enzymatic activity, induced', '', '', '', '26887952', '1', '7', '0', '', '']~	IRsDVEEsDssEEAA	Q9HA82:S342_P68400;Q9HA82:S347_P68400;Q9HA82:S349_P68400;Q9HA82:S350_P68400	CERS4:S342_CSNK2A1-Human;CERS4:S347_CSNK2A1-Human;CERS4:S349_CSNK2A1-Human;CERS4:S350_CSNK2A1-Human	S342<-CSNK2A1-Human;S347<-CSNK2A1-Human;S349<-CSNK2A1-Human;S350<-CSNK2A1-Human
Q9HA82	CERS4	S349	p:3;p-ov:1	S342-p;S347-p;S349-p;S350-p	Q9HA82:S342_['', 'enzymatic activity, induced', '', '', '', '26887952', '2', '8', '0', '', '']~Q9HA82:S347_['', 'enzymatic activity, induced', '', '', '', '26887952', '1', '2', '0', '', '']~Q9HA82:S349_['', 'enzymatic activity, induced', '', '', '', '26887952', '1', '7', '0', '', '']~Q9HA82:S350_['', 'enzymatic activity, induced', '', '', '', '26887952', '1', '7', '0', '', '']~	sDVEEsDssEEAAAA	Q9HA82:S342_P68400;Q9HA82:S347_P68400;Q9HA82:S349_P68400;Q9HA82:S350_P68400	CERS4:S342_CSNK2A1-Human;CERS4:S347_CSNK2A1-Human;CERS4:S349_CSNK2A1-Human;CERS4:S350_CSNK2A1-Human	S342<-CSNK2A1-Human;S347<-CSNK2A1-Human;S349<-CSNK2A1-Human;S350<-CSNK2A1-Human
Q9HA82	CERS4	S350	p:2;p-ov:1	S347-p;S349-p;S350-p	Q9HA82:S347_['', 'enzymatic activity, induced', '', '', '', '26887952', '1', '2', '0', '', '']~Q9HA82:S349_['', 'enzymatic activity, induced', '', '', '', '26887952', '1', '7', '0', '', '']~Q9HA82:S350_['', 'enzymatic activity, induced', '', '', '', '26887952', '1', '7', '0', '', '']~	DVEEsDssEEAAAAQ	Q9HA82:S347_P68400;Q9HA82:S349_P68400;Q9HA82:S350_P68400	CERS4:S347_CSNK2A1-Human;CERS4:S349_CSNK2A1-Human;CERS4:S350_CSNK2A1-Human	S347<-CSNK2A1-Human;S349<-CSNK2A1-Human;S350<-CSNK2A1-Human
Q9HCU9	BRMS1	S30	p-ov:1	S30-p	Q9HCU9:S30_['', 'protein degradation; molecular association, regulation; intracellular localization', '', '14-3-3 epsilon(INDUCES)', '', '26980766', '1', '1', '1', 'nuclear export to cytoplasm, degradation and metastases', '']~	MNGEEEEsEEERSGS	Q9HCU9:S30_P68400	BRMS1:S30_CSNK2A1-Human	S30<-CSNK2A1-Human
Q9NYV6	RRN3	S170	p:1;p-ov:1	S170-p;S172-p	Q9NYV6:S170_['RRN3', 'activity, induced; molecular association, regulation', 'cell cycle regulation; chromatin organization, altered; transcription, induced', 'TWISTNB(DISRUPTS)', '', '18559419', '4', '23', '2', '', '']~Q9NYV6:S172_['RRN3', 'activity, induced; molecular association, regulation', 'cell cycle regulation; chromatin organization, altered; transcription, induced', 'TWISTNB(DISRUPTS)',…	KEGDVDVsDsDDEDD	Q9NYV6:S170_P68400;Q9NYV6:S172_P68400	RRN3:S170_CSNK2A1-Human;RRN3:S172_CSNK2A1-Human	S170<-CSNK2A1-Human;S172<-CSNK2A1-Human
Q9NYV6	RRN3	S172	p:1;p-ov:1	S170-p;S172-p	Q9NYV6:S170_['RRN3', 'activity, induced; molecular association, regulation', 'cell cycle regulation; chromatin organization, altered; transcription, induced', 'TWISTNB(DISRUPTS)', '', '18559419', '4', '23', '2', '', '']~Q9NYV6:S172_['RRN3', 'activity, induced; molecular association, regulation', 'cell cycle regulation; chromatin organization, altered; transcription, induced', 'TWISTNB(DISRUPTS)',…	GDVDVsDsDDEDDNL	Q9NYV6:S170_P68400;Q9NYV6:S172_P68400	RRN3:S170_CSNK2A1-Human;RRN3:S172_CSNK2A1-Human	S170<-CSNK2A1-Human;S172<-CSNK2A1-Human
Q9UBF6	RNF7	T10	p:1;p-ov:1	T10-p;S15-p	Q9UBF6:T10_['', 'protein degradation', 'cell cycle regulation', '', '', '12748192; 16874460', '2', '0', '2', 'Phosphorylation of T10 of CKBBP1 is required for efficient degradation of I-kappa-B-alpha and P27/Kip1', '']~	DVEDGEEtCALAsHS	Q9UBF6:T10_P68400	RNF7:T10_CSNK2A1-Human	T10<-CSNK2A1-Human
Q9UBN7	HDAC6	S458	p-ov:1	S458-p		EEDNVEEsEEEGPWE	Q9UBN7:S458_P68400	HDAC6:S458_CSNK2A1-Human	S458<-CSNK2A1-Human
Q9UER7	DAXX	S737	p:1;p-ov:1	S737-p;S739-p	Q9UER7:S737_['Daxx', 'sumoylation; molecular association, regulation', 'apoptosis, altered; transcription, altered', 'SUMO1(INDUCES); PML(INDUCES)', '', '21474068', '2', '19', '0', '', '']~Q9UER7:S739_['Daxx', 'sumoylation; molecular association, regulation', 'apoptosis, altered; transcription, altered', 'SUMO1(INDUCES); PML(INDUCES)', '', '21474068', '2', '21', '0', '', '']~	PEEIIVLsDsD____	Q9UER7:S737_P68400;Q9UER7:S739_P68400	DAXX:S737_CSNK2A1-Human;DAXX:S739_CSNK2A1-Human	S737<-CSNK2A1-Human;S739<-CSNK2A1-Human
Q9UER7	DAXX	S739	p:1;p-ov:1	S737-p;S739-p	Q9UER7:S737_['Daxx', 'sumoylation; molecular association, regulation', 'apoptosis, altered; transcription, altered', 'SUMO1(INDUCES); PML(INDUCES)', '', '21474068', '2', '19', '0', '', '']~Q9UER7:S739_['Daxx', 'sumoylation; molecular association, regulation', 'apoptosis, altered; transcription, altered', 'SUMO1(INDUCES); PML(INDUCES)', '', '21474068', '2', '21', '0', '', '']~	EIIVLsDsD______	Q9UER7:S737_P68400;Q9UER7:S739_P68400	DAXX:S737_CSNK2A1-Human;DAXX:S739_CSNK2A1-Human	S737<-CSNK2A1-Human;S739<-CSNK2A1-Human
Q9UHH9	IP6K2	S347	p-ov:1	S347-p	Q9UHH9:S347_['IPK', 'protein degradation; ubiquitination', 'apoptosis, induced; cell growth, altered', 'TRAF2(INDUCES)', 'DNA(INDUCES)', '17379600; 21262846', '2', '2', '0', 'induces NFkB-DNA binding', '']~	RPEVVLDsDAEDLED	Q9UHH9:S347_P68400	IP6K2:S347_CSNK2A1-Human	S347<-CSNK2A1-Human
Q9UHH9	IP6K2	S356	p:1;p-ov:1	S356-p;S359-p	Q9UHH9:S356_['IPK', 'protein degradation; ubiquitination', '', '', '', '21262846', '1', '2', '0', '', '']~Q9UHH9:S359_['IPK', '', 'apoptosis, induced; cell growth, altered', 'TRAF2(INDUCES)', 'DNA(INDUCES)', '17379600', '1', '1', '0', 'induces NFkB-DNA binding', '']~	AEDLEDLsEEsADES	Q9UHH9:S356_P68400	IP6K2:S356_CSNK2A1-Human	S356<-CSNK2A1-Human
Q9UJU2	LEF1	S42	p-ov:1	S42-p	Q9UJU2:S42_['CTNNB1_binding', 'molecular association, regulation', 'transcription, induced', 'CTNNB1(INDUCES)', '', '17113388', '2', '2', '4', '', '']~	EKIFAEIsHPEEEGD	Q9UJU2:S42_P68400	LEF1:S42_CSNK2A1-Human	S42<-CSNK2A1-Human
Q9UJU2	LEF1	S61	p-ov:1	S61-p	Q9UJU2:S61_['CTNNB1_binding', 'molecular association, regulation', 'transcription, induced', 'CTNNB1(INDUCES)', '', '17113388', '1', '0', '0', '', '']~	KSSLVNEsEIIPASN	Q9UJU2:S61_P68400	LEF1:S61_CSNK2A1-Human	S61<-CSNK2A1-Human
Q9UJY5	GGA1	S355	p-ov:1	S355-p	Q9UJY5:S355_['', 'molecular association, regulation; activity, inhibited', '', 'IGF2R(DISRUPTS)', '', '12060753', '4', '0', '0', '', '']~	EQPSASVsLLDDELM	Q9UJY5:S355_P68400	GGA1:S355_CSNK2A1-Human	S355<-CSNK2A1-Human
Q9UKD2	MRTO4	S229	p:4;p-ov:1	S225-p;S227-p;S229-p;S233-p;S235-p		LPEsAsEsTEEsDsE	Q9UKD2:S229_P68400;Q9UKD2:S233_P68400;Q9UKD2:S235_P68400	MRTO4:S229_CSNK2A1-Human;MRTO4:S233_CSNK2A1-Human;MRTO4:S235_CSNK2A1-Human	S229<-CSNK2A1-Human;S233<-CSNK2A1-Human;S235<-CSNK2A1-Human
Q9UKD2	MRTO4	S233	p:3;p-ov:1	S227-p;S229-p;S233-p;S235-p		AsEsTEEsDsEDDD_	Q9UKD2:S229_P68400;Q9UKD2:S233_P68400;Q9UKD2:S235_P68400	MRTO4:S229_CSNK2A1-Human;MRTO4:S233_CSNK2A1-Human;MRTO4:S235_CSNK2A1-Human	S229<-CSNK2A1-Human;S233<-CSNK2A1-Human;S235<-CSNK2A1-Human
Q9UKD2	MRTO4	S235	p:2;p-ov:1	S229-p;S233-p;S235-p		EsTEEsDsEDDD___	Q9UKD2:S229_P68400;Q9UKD2:S233_P68400;Q9UKD2:S235_P68400	MRTO4:S229_CSNK2A1-Human;MRTO4:S233_CSNK2A1-Human;MRTO4:S235_CSNK2A1-Human	S229<-CSNK2A1-Human;S233<-CSNK2A1-Human;S235<-CSNK2A1-Human
Q9UKX2	MYH2	S1921	p-ov:1	S1921-p		ERADIAEsQVNKLRV	Q9UKX2:S1921_P68400	MYH2:S1921_CSNK2A1-Human	S1921<-CSNK2A1-Human
Q9ULV4	CORO1C	S463	p-ov:1	S463-p	Q9ULV4:S463_['', '', 'cell growth, inhibited; cell adhesion, induced; cytoskeletal reorganization; cell motility, inhibited', '', '', '22355754; 23410663', '2', '0', '0', 'decreased matrix degradation and invasion, increased invadopodia-like extensions in vitro', '']~	CNQDERIsKLEQQMA	Q9ULV4:S463_P68400	CORO1C:S463_CSNK2A1-Human	S463<-CSNK2A1-Human
Q9UMD9	COL17A1	S542	p:1;p-ov:1	S542-p;S544-p	Q9UMD9:S542_['', '', 'cell adhesion, altered', '', '', '17545155', '1', '0', '0', 'regulates COL17A1 shedding of ectodomain', '']~Q9UMD9:S544_['', '', 'cell adhesion, altered', '', '', '17545155', '1', '0', '0', 'regulates COL17A1 shedding of ectodomain', '']~	LDKIGLHsDsQEELW	Q9UMD9:S542_P68400;Q9UMD9:S544_P68400	COL17A1:S542_CSNK2A1-Human;COL17A1:S544_CSNK2A1-Human	S542<-CSNK2A1-Human;S544<-CSNK2A1-Human
Q9UMD9	COL17A1	S544	p:1;p-ov:1	S542-p;S544-p	Q9UMD9:S542_['', '', 'cell adhesion, altered', '', '', '17545155', '1', '0', '0', 'regulates COL17A1 shedding of ectodomain', '']~Q9UMD9:S544_['', '', 'cell adhesion, altered', '', '', '17545155', '1', '0', '0', 'regulates COL17A1 shedding of ectodomain', '']~	KIGLHsDsQEELWMF	Q9UMD9:S542_P68400;Q9UMD9:S544_P68400	COL17A1:S542_CSNK2A1-Human;COL17A1:S544_CSNK2A1-Human	S542<-CSNK2A1-Human;S544<-CSNK2A1-Human
Q9UNN5	FAF1	S289	p:1;p-ov:1	S289-p;S291-p	Q9UNN5:S289_['', 'intracellular localization', 'cell cycle regulation', '', '', '12832043; 18790738', '3', '1', '0', ' mediates the proteasome-dependent degradation of AurA; induces G2/M arrest', '']~Q9UNN5:S291_['', 'intracellular localization', 'cell cycle regulation', '', '', '12832043; 18790738', '3', '1', '0', ' mediates the proteasome-dependent degradation of AurA; induces G2/M arrest', '']~	ITDVHMVsDsDGDDF	Q9UNN5:S289_P68400;Q9UNN5:S289_O14965;Q9UNN5:S291_P68400;Q9UNN5:S291_O14965	FAF1:S289_CSNK2A1-Human;FAF1:S289_AURKA-Human;FAF1:S291_CSNK2A1-Human;FAF1:S291_AURKA-Human	S289<-CSNK2A1-Human;S289<-AURKA-Human;S291<-CSNK2A1-Human;S291<-AURKA-Human
Q9UNN5	FAF1	S291	p:1;p-ov:1	S289-p;S291-p	Q9UNN5:S289_['', 'intracellular localization', 'cell cycle regulation', '', '', '12832043; 18790738', '3', '1', '0', ' mediates the proteasome-dependent degradation of AurA; induces G2/M arrest', '']~Q9UNN5:S291_['', 'intracellular localization', 'cell cycle regulation', '', '', '12832043; 18790738', '3', '1', '0', ' mediates the proteasome-dependent degradation of AurA; induces G2/M arrest', '']~	DVHMVsDsDGDDFED	Q9UNN5:S289_P68400;Q9UNN5:S289_O14965;Q9UNN5:S291_P68400;Q9UNN5:S291_O14965	FAF1:S289_CSNK2A1-Human;FAF1:S289_AURKA-Human;FAF1:S291_CSNK2A1-Human;FAF1:S291_AURKA-Human	S289<-CSNK2A1-Human;S289<-AURKA-Human;S291<-CSNK2A1-Human;S291<-AURKA-Human
Q9UQE7	SMC3	S1067	p:2;p-ov:1	S1065-p;S1067-p;S1074-p	Q9UQE7:S1067_['', 'phosphorylation', 'cell cycle regulation', '', '', '18442975', '2', '52', '45', 'facilitates phosphorylation of S1083; required for intra-S phase checkpoint', '']~	GDVEGsQsQDEGEGs	Q9UQE7:S1067_P68400;Q9UQE7:S1067_P19784	SMC3:S1067_CSNK2A1-Human;SMC3:S1067_CSNK2A2-Human	S1067<-CSNK2A1-Human;S1067<-CSNK2A2-Human
Q9UQE7	SMC3	S1067	p:2;p-ov:1	S1065-p;S1067-p;S1074-p	Q9UQE7:S1067_['', 'phosphorylation', 'cell cycle regulation', '', '', '18442975', '2', '52', '45', 'facilitates phosphorylation of S1083; required for intra-S phase checkpoint', '']~	GDVEGsQsQDEGEGs	Q9UQE7:S1067_P68400;Q9UQE7:S1067_P19784	SMC3:S1067_CSNK2A1-Human;SMC3:S1067_CSNK2A2-Human	S1067<-CSNK2A1-Human;S1067<-CSNK2A2-Human
Q9Y237	PIN4	S19	p-ov:1	S19-p	Q9Y237:S19_['', 'molecular association, regulation; intracellular localization', '', '', 'DNA(DISRUPTS)', '12860119', '1', '0', '0', '', '']~	AGKGGAAsGSDSADK	Q9Y237:S19_P68400	PIN4:S19_CSNK2A1-Human	S19<-CSNK2A1-Human
Q9Y365	STARD10	S284	p:2;p-ov:1	S284-p;T288-p;S289-p	Q9Y365:S284_['', 'activity, inhibited', '', '', '', '17561512', '2', '25', '6', 'Inhibits lipid transfer activity in vitro', '']~	GGAGGEGsDDDtsLT	Q9Y365:S284_P68400	STARD10:S284_CSNK2A1-Human	S284<-CSNK2A1-Human
Q9Y4R8	TELO2	S485	p:2;p-ov:1	S485-p;S487-p;S491-p	Q9Y4R8:S487_['', 'molecular association, regulation', '', 'ATM(INDUCES); DNAPK(INDUCES); PIH1D1(INDUCES)', '', '20864032; 24657168', '4', '0', '0', '', '']~Q9Y4R8:S491_['', 'molecular association, regulation', '', 'ATM(INDUCES); DNAPK(INDUCES); PIH1D1(INDUCES)', '', '20864032; 24657168', '4', '0', '0', '', '']~	PQAQLAGsDsDLDsD	Q9Y4R8:S485_P68400;Q9Y4R8:S487_P68400;Q9Y4R8:S491_P68400	TELO2:S485_CSNK2A1-Human;TELO2:S487_CSNK2A1-Human;TELO2:S491_CSNK2A1-Human	S485<-CSNK2A1-Human;S487<-CSNK2A1-Human;S491<-CSNK2A1-Human
Q9Y4R8	TELO2	S487	p:2;p-ov:1	S485-p;S487-p;S491-p	Q9Y4R8:S487_['', 'molecular association, regulation', '', 'ATM(INDUCES); DNAPK(INDUCES); PIH1D1(INDUCES)', '', '20864032; 24657168', '4', '0', '0', '', '']~Q9Y4R8:S491_['', 'molecular association, regulation', '', 'ATM(INDUCES); DNAPK(INDUCES); PIH1D1(INDUCES)', '', '20864032; 24657168', '4', '0', '0', '', '']~	AQLAGsDsDLDsDDE	Q9Y4R8:S485_P68400;Q9Y4R8:S487_P68400;Q9Y4R8:S491_P68400	TELO2:S485_CSNK2A1-Human;TELO2:S487_CSNK2A1-Human;TELO2:S491_CSNK2A1-Human	S485<-CSNK2A1-Human;S487<-CSNK2A1-Human;S491<-CSNK2A1-Human
Q9Y4R8	TELO2	S491	p:2;p-ov:1	S485-p;S487-p;S491-p	Q9Y4R8:S487_['', 'molecular association, regulation', '', 'ATM(INDUCES); DNAPK(INDUCES); PIH1D1(INDUCES)', '', '20864032; 24657168', '4', '0', '0', '', '']~Q9Y4R8:S491_['', 'molecular association, regulation', '', 'ATM(INDUCES); DNAPK(INDUCES); PIH1D1(INDUCES)', '', '20864032; 24657168', '4', '0', '0', '', '']~	GsDsDLDsDDEFVPY	Q9Y4R8:S485_P68400;Q9Y4R8:S487_P68400;Q9Y4R8:S491_P68400	TELO2:S485_CSNK2A1-Human;TELO2:S487_CSNK2A1-Human;TELO2:S491_CSNK2A1-Human	S485<-CSNK2A1-Human;S487<-CSNK2A1-Human;S491<-CSNK2A1-Human
Q9Y5B0	CTDP1	S575	p-ov:1	S575-p	Q9Y5B0:S575_['', 'molecular association, regulation; enzymatic activity, induced', 'transcription, induced', 'GTF2F2(INDUCES)', '', '12591939', '1', '1', '0', '', '']~	AGESLDQsMEEEEEE	Q9Y5B0:S575_P68400	CTDP1:S575_CSNK2A1-Human	S575<-CSNK2A1-Human
Q9Y5B0	CTDP1	S740	p-ov:1	S740-p	Q9Y5B0:S740_['FCP1_C', 'molecular association, regulation; enzymatic activity, induced', 'transcription, induced', 'GTF2F2(INDUCES)', '', '12591939', '2', '31', '0', '', '']~	TKAQRENsPAAFPDR	Q9Y5B0:S740_P68400	CTDP1:S740_CSNK2A1-Human	S740<-CSNK2A1-Human
Q9Y5B0	CTDP1	S942	p:4;p-ov:1	S935-p;S936-p;S942-p;S943-p;S944-p	Q9Y5B0:S942_['FCP1_C', 'molecular association, regulation', 'transcription, altered', 'GTF2F1(INDUCES)', '', '15723518; 19215094', '2', '0', '1', '', '']~Q9Y5B0:S944_['FCP1_C', 'molecular association, regulation', 'transcription, altered', 'GTF2F1(INDUCES)', '', '15723518; 19215094', '2', '0', '1', '', '']~	ssNEDEGsssEADEM	Q9Y5B0:S942_P68400;Q9Y5B0:S944_P68400	CTDP1:S942_CSNK2A1-Human;CTDP1:S944_CSNK2A1-Human	S942<-CSNK2A1-Human;S944<-CSNK2A1-Human
Q9Y5B0	CTDP1	S944	p:2;p-ov:1	S942-p;S943-p;S944-p	Q9Y5B0:S942_['FCP1_C', 'molecular association, regulation', 'transcription, altered', 'GTF2F1(INDUCES)', '', '15723518; 19215094', '2', '0', '1', '', '']~Q9Y5B0:S944_['FCP1_C', 'molecular association, regulation', 'transcription, altered', 'GTF2F1(INDUCES)', '', '15723518; 19215094', '2', '0', '1', '', '']~	NEDEGsssEADEMAK	Q9Y5B0:S942_P68400;Q9Y5B0:S944_P68400	CTDP1:S942_CSNK2A1-Human;CTDP1:S944_CSNK2A1-Human	S942<-CSNK2A1-Human;S944<-CSNK2A1-Human
Q9Y5B0	CTDP1	T584	p-ov:1	T584-p	Q9Y5B0:T584_['', 'molecular association, regulation', 'transcription, altered', 'GTF2F1(INDUCES)', '', '15723518; 19215094', '2', '0', '0', '', '']~	EEEEEEDtDEDDHLI	Q9Y5B0:T584_P68400	CTDP1:T584_CSNK2A1-Human	T584<-CSNK2A1-Human
Q9Y618	NCOR2	S2522	p:1;p-ov:1	S2522-p;S2524-p	Q9Y618:S2522_['', 'molecular association, regulation', '', 'TR-alpha(INDUCES)', '', '11451368', '2', '8', '1', 'phosphorylation stabilizes SMRT interaction with TR-alpha in vitro', '']~	CSQYETLsDsE____	Q9Y618:S2522_P68400	NCOR2:S2522_CSNK2A1-Human	S2522<-CSNK2A1-Human
Q9Y6W5	WASF2	S482	p:3;p-ov:1	S482-p;S484-p;S488-p;S489-p	Q9Y6W5:S482_['', 'activity, inhibited', 'cytoskeletal reorganization', '', '', '19012317', '1', '0', '0', '', '']~Q9Y6W5:S484_['', 'activity, inhibited', 'cytoskeletal reorganization', '', '', '19012317', '1', '0', '1', '', '']~Q9Y6W5:S488_['', 'activity, inhibited', 'cytoskeletal reorganization', '', '', '19012317', '1', '0', '1', '', '']~Q9Y6W5:S489_['', 'activity, inhibited', 'cytoskeletal reo…	RRIAVEYsDsEDDss	Q9Y6W5:S482_P68400;Q9Y6W5:S484_P68400;Q9Y6W5:S488_P68400;Q9Y6W5:S489_P68400	WASF2:S482_CSNK2A1-Human;WASF2:S484_CSNK2A1-Human;WASF2:S488_CSNK2A1-Human;WASF2:S489_CSNK2A1-Human	S482<-CSNK2A1-Human;S484<-CSNK2A1-Human;S488<-CSNK2A1-Human;S489<-CSNK2A1-Human
Q9Y6W5	WASF2	S484	p:3;p-ov:1	S482-p;S484-p;S488-p;S489-p	Q9Y6W5:S482_['', 'activity, inhibited', 'cytoskeletal reorganization', '', '', '19012317', '1', '0', '0', '', '']~Q9Y6W5:S484_['', 'activity, inhibited', 'cytoskeletal reorganization', '', '', '19012317', '1', '0', '1', '', '']~Q9Y6W5:S488_['', 'activity, inhibited', 'cytoskeletal reorganization', '', '', '19012317', '1', '0', '1', '', '']~Q9Y6W5:S489_['', 'activity, inhibited', 'cytoskeletal reo…	IAVEYsDsEDDssEF	Q9Y6W5:S482_P68400;Q9Y6W5:S484_P68400;Q9Y6W5:S488_P68400;Q9Y6W5:S489_P68400	WASF2:S482_CSNK2A1-Human;WASF2:S484_CSNK2A1-Human;WASF2:S488_CSNK2A1-Human;WASF2:S489_CSNK2A1-Human	S482<-CSNK2A1-Human;S484<-CSNK2A1-Human;S488<-CSNK2A1-Human;S489<-CSNK2A1-Human
Q9Y6W5	WASF2	S488	p:3;p-ov:1	S482-p;S484-p;S488-p;S489-p	Q9Y6W5:S482_['', 'activity, inhibited', 'cytoskeletal reorganization', '', '', '19012317', '1', '0', '0', '', '']~Q9Y6W5:S484_['', 'activity, inhibited', 'cytoskeletal reorganization', '', '', '19012317', '1', '0', '1', '', '']~Q9Y6W5:S488_['', 'activity, inhibited', 'cytoskeletal reorganization', '', '', '19012317', '1', '0', '1', '', '']~Q9Y6W5:S489_['', 'activity, inhibited', 'cytoskeletal reo…	YsDsEDDssEFDEDD	Q9Y6W5:S482_P68400;Q9Y6W5:S484_P68400;Q9Y6W5:S488_P68400;Q9Y6W5:S489_P68400	WASF2:S482_CSNK2A1-Human;WASF2:S484_CSNK2A1-Human;WASF2:S488_CSNK2A1-Human;WASF2:S489_CSNK2A1-Human	S482<-CSNK2A1-Human;S484<-CSNK2A1-Human;S488<-CSNK2A1-Human;S489<-CSNK2A1-Human
Q9Y6W5	WASF2	S489	p:3;p-ov:1	S482-p;S484-p;S488-p;S489-p	Q9Y6W5:S482_['', 'activity, inhibited', 'cytoskeletal reorganization', '', '', '19012317', '1', '0', '0', '', '']~Q9Y6W5:S484_['', 'activity, inhibited', 'cytoskeletal reorganization', '', '', '19012317', '1', '0', '1', '', '']~Q9Y6W5:S488_['', 'activity, inhibited', 'cytoskeletal reorganization', '', '', '19012317', '1', '0', '1', '', '']~Q9Y6W5:S489_['', 'activity, inhibited', 'cytoskeletal reo…	sDsEDDssEFDEDDW	Q9Y6W5:S482_P68400;Q9Y6W5:S484_P68400;Q9Y6W5:S488_P68400;Q9Y6W5:S489_P68400	WASF2:S482_CSNK2A1-Human;WASF2:S484_CSNK2A1-Human;WASF2:S488_CSNK2A1-Human;WASF2:S489_CSNK2A1-Human	S482<-CSNK2A1-Human;S484<-CSNK2A1-Human;S488<-CSNK2A1-Human;S489<-CSNK2A1-Human
Q9Y6W5	WASF2	S497	p-ov:1	S497-p	Q9Y6W5:S497_['', 'activity, inhibited', 'cytoskeletal reorganization', '', '', '19012317', '1', '2', '1', '', '']~	EFDEDDWsD______	Q9Y6W5:S497_P68400	WASF2:S497_CSNK2A1-Human	S497<-CSNK2A1-Human
PTM abbreviations*
acetylation	ac	25
O-linked glycosylation	ga	5
O-linked glycosylation (overlap with CK2 phosphosite)	ga-ov	1
O-linked glycosylation	gl	1
O-linked glycosylation (overlap with CK2 phosphosite)	gl-ov	2
methylation	m1	8
methylation	m2	7
methylation	m3	1
phosphorylation	p	395
phosphorylation (overlap with CK2 phosphosite)	p-ov	482
sumoylation	sm	8
ubiquitination	ub	21
#PTM sites in the vicinity of the CK2 substrates reported in PhosphoSitePlus (distance window -+36)
Substrate UniProt ID	CK2 Site	PTM type*	PTM sites	Substrate UniProt ID-Site-Kinase UniProt ID	Regulatory information
P62158	S82	ac:4;p:5;m1:1;m3:1;m2:1;p-ov:1;ub:3	K76-ac;K76-ub;K78-ac;K78-ub;T80-p;S82-p;K95-ac;K95-ub;Y100-p;S102-p;T111-p;K116-ac;K116-m1;K116-m2;K116-m3;T118-p	P62158:S102_P68400;P62158:S102_P19139;P62158:S82_P68400;P62158:S82_P19139;P62158:T118_P68400;P62158:T118_P19139;P62158:T80_P68400;P62158:T80_P19139	P62158:S102_['EF-hand_7', 'protein conformation', '', '', '', '26675311', '8', '25', '40', '', '']~P62158:S82_['', 'protein conformation', '', '', '', '15461451; 17173306', '9', '14', '0', '', '']~P62158:T118_['EF-hand_7', 'protein conformation', '', '', '', '26675311', '4', '1', '0', '', '']~P62158:Y100_['', 'molecular association, regulation; intracellular localization', '', 'TRPC6(DISRUPTS); P…
P62158	S102	ac:4;p:5;m1:1;m3:1;m2:1;p-ov:1;ub:3	K76-ac;K76-ub;K78-ac;K78-ub;T80-p;S82-p;K95-ac;K95-ub;Y100-p;S102-p;T111-p;K116-ac;K116-m1;K116-m2;K116-m3;T118-p	P62158:S102_P68400;P62158:S102_P19139;P62158:S82_P68400;P62158:S82_P19139;P62158:T118_P68400;P62158:T118_P19139;P62158:T80_P68400;P62158:T80_P19139	P62158:S102_['EF-hand_7', 'protein conformation', '', '', '', '26675311', '8', '25', '40', '', '']~P62158:S82_['', 'protein conformation', '', '', '', '15461451; 17173306', '9', '14', '0', '', '']~P62158:T118_['EF-hand_7', 'protein conformation', '', '', '', '26675311', '4', '1', '0', '', '']~P62158:Y100_['', 'molecular association, regulation; intracellular localization', '', 'TRPC6(DISRUPTS); P…
P62158	T80	ac:4;p:4;m1:1;m3:1;m2:1;p-ov:1;ub:3	K76-ac;K76-ub;K78-ac;K78-ub;T80-p;S82-p;K95-ac;K95-ub;Y100-p;S102-p;T111-p;K116-ac;K116-m1;K116-m2;K116-m3	P62158:S102_P68400;P62158:S102_P19139;P62158:S82_P68400;P62158:S82_P19139;P62158:T80_P68400;P62158:T80_P19139	P62158:S102_['EF-hand_7', 'protein conformation', '', '', '', '26675311', '8', '25', '40', '', '']~P62158:S82_['', 'protein conformation', '', '', '', '15461451; 17173306', '9', '14', '0', '', '']~P62158:Y100_['', 'molecular association, regulation; intracellular localization', '', 'TRPC6(DISRUPTS); PIK3R1(INDUCES)', '', '26858457', '7', '71', '2115', '', '']~
P62158	T118	ac:3;p:6;m1:1;m3:1;m2:1;p-ov:1;ub:2	S82-p;K95-ac;K95-ub;Y100-p;S102-p;T111-p;K116-ac;K116-m1;K116-m2;K116-m3;T118-p;Y139-p;T147-p;K149-ac;K149-ub	P62158:S102_P68400;P62158:S102_P19139;P62158:S82_P68400;P62158:S82_P19139;P62158:T118_P68400;P62158:T118_P19139	P62158:S102_['EF-hand_7', 'protein conformation', '', '', '', '26675311', '8', '25', '40', '', '']~P62158:S82_['', 'protein conformation', '', '', '', '15461451; 17173306', '9', '14', '0', '', '']~P62158:T118_['EF-hand_7', 'protein conformation', '', '', '', '26675311', '4', '1', '0', '', '']~P62158:Y100_['', 'molecular association, regulation; intracellular localization', '', 'TRPC6(DISRUPTS); P…
P35659	S32	p:6;ac:2;p-ov:1	S4-p;T13-p;T15-p;S19-p;K21-ac;S32-p;S51-p;K57-ac;T67-p	P35659:S32_P19139;P35659:T67_Q96GD4	P35659:S19_['', 'molecular association, regulation', 'RNA splicing, altered', 'U2AF1(INDUCES)', '', '16809543', '2', '6', '0', '', '']~P35659:S32_['', 'molecular association, regulation', 'RNA splicing, altered', 'U2AF1(INDUCES)', '', '16809543', '3', '52', '43', '', '']~P35659:T15_['', 'protein degradation; molecular association, regulation', 'RNA splicing, induced', 'FBXW7(INDUCES)', '', '21282…
P35659	S243	p:10;p-ov:1	S210-p;S211-p;S227-p;S230-p;S231-p;S232-p;S243-p;S244-p;S251-p;S276-p;S279-p	P35659:S243_P19139;P35659:S244_P19139;P35659:S251_P19139
P35659	S244	p:10;p-ov:1	S210-p;S211-p;S227-p;S230-p;S231-p;S232-p;S243-p;S244-p;S251-p;S276-p;S279-p	P35659:S243_P19139;P35659:S244_P19139;P35659:S251_P19139
P35659	S251	p:9;p-ov:1;ac:2	S227-p;S230-p;S231-p;S232-p;S243-p;S244-p;S251-p;S276-p;S279-p;K283-ac;K284-ac;S287-p	P35659:S243_P19139;P35659:S244_P19139;P35659:S251_P19139
P35659	S301	p:13;ac:3;p-ov:1;ub:1	S276-p;S279-p;K283-ac;K284-ac;S287-p;S288-p;T289-p;T290-p;S296-p;S301-p;S303-p;S306-p;S307-p;T321-p;K326-ac;T328-p;K331-ub;S335-p	P35659:S301_P19139;P35659:S303_P19139;P35659:S306_P19139
P35659	S303	p:13;ac:3;p-ov:1;ub:1	S276-p;S279-p;K283-ac;K284-ac;S287-p;S288-p;T289-p;T290-p;S296-p;S301-p;S303-p;S306-p;S307-p;T321-p;K326-ac;T328-p;K331-ub;S335-p	P35659:S301_P19139;P35659:S303_P19139;P35659:S306_P19139
P35659	S306	p:14;ac:3;p-ov:1;ub:1	S276-p;S279-p;K283-ac;K284-ac;S287-p;S288-p;T289-p;T290-p;S296-p;S301-p;S303-p;S306-p;S307-p;T321-p;K326-ac;T328-p;K331-ub;S335-p;T342-p	P35659:S301_P19139;P35659:S303_P19139;P35659:S306_P19139
P18146	S104	p-ov:1;gl:1	S104-p;S120-gl	P18146:S104_P19139	P18146:S104_['', '', 'transcription, altered', '', 'DNA(DISRUPTS)', '8662759', '1', '0', '0', '', '']~
P18146	S196	p-ov:1	S196-p	P18146:S196_P19139	P18146:S196_['DUF3446', '', 'transcription, altered', '', 'DNA(DISRUPTS)', '8662759', '1', '0', '0', '', '']~
P18146	S301	p-ov:1	S301-p	P18146:S301_P19139	P18146:S301_['', '', 'transcription, altered', '', 'DNA(DISRUPTS)', '8662759', '1', '0', '0', '', '']~
P18146	S378	p:2;p-ov:1	S378-p;T389-p;T391-p	P18146:S378_P19139	P18146:S378_['zf-H2C2_2', '', 'transcription, altered', '', 'DNA(DISRUPTS)', '8662759', '1', '0', '0', '', '']~
P18146	T148	p-ov:1;gl:1	S120-gl;T148-p	P18146:T148_P19139	P18146:T148_['DUF3446', '', 'transcription, altered', '', 'DNA(DISRUPTS)', '8662759', '1', '0', '0', '', '']~
P17096	S102	p:7;ac:5;m1:3;p-ov:1;m2:4	K67-ac;K67-m2;K71-ac;K71-m1;T72-p;R73-m1;K74-ac;K74-m1;T75-p;T76-p;T77-p;T78-p;R81-m2;K82-ac;R84-m2;R86-m2;K88-ac;S99-p;S102-p;S103-p	P17096:S102_P19139;P17096:S103_P19139;P17096:T78_P06493;P17096:T78_Q9H2X6	P17096:T78_['', 'molecular association, regulation', '', '', 'DNA(INDUCES)', '17960875', '4', '6', '2', 'Cdc2 phosphorylated HMGA1 has lower binding affinity than HIPK2 phosphorylated HMGA1. ', '']~
P17096	S103	p:7;ac:5;m1:3;p-ov:1;m2:4	K67-ac;K67-m2;K71-ac;K71-m1;T72-p;R73-m1;K74-ac;K74-m1;T75-p;T76-p;T77-p;T78-p;R81-m2;K82-ac;R84-m2;R86-m2;K88-ac;S99-p;S102-p;S103-p	P17096:S102_P19139;P17096:S103_P19139;P17096:T78_P06493;P17096:T78_Q9H2X6	P17096:T78_['', 'molecular association, regulation', '', '', 'DNA(INDUCES)', '17960875', '4', '6', '2', 'Cdc2 phosphorylated HMGA1 has lower binding affinity than HIPK2 phosphorylated HMGA1. ', '']~
O95644	S187	p:7;p-ov:1	S151-p;S158-p;S161-p;S169-p;S172-p;S184-p;S187-p;Y197-p	O95644:S172_P27361;O95644:S172_Q16539;O95644:S172_P45983;O95644:S172_P53779;O95644:S187_P19139	O95644:S172_['', 'intracellular localization', 'transcription, inhibited', '', '', '10652349; 24863062', '2', '0', '0', '', '']~O95644:S187_['', 'intracellular localization', '', '', '', '10652349', '1', '0', '1', 'cooperates with S172 to induce nuclear localization of NFAT2', '']~
Q9H2G2	S347	p:11;p-ov:1;ub:2	K319-ub;T327-p;S330-p;S336-p;K337-ub;S340-p;S341-p;S344-p;S347-p;S348-p;S354-p;S362-p;S370-p;S372-p	Q9H2G2:S347_P19139;Q9H2G2:S348_P19139	Q9H2G2:S347_['', 'enzymatic activity, inhibited', '', '', '', '16837460', '2', '29', '2', 'site is critical for v-src dependent modulation of SLK kinase activity', '']~Q9H2G2:S348_['', 'enzymatic activity, inhibited', '', '', '', '16837460', '2', '25', '3', 'site is critical for v-src dependent modulation of SLK kinase activity', '']~
Q9H2G2	S348	p:11;p-ov:1;ub:3	K319-ub;T327-p;S330-p;S336-p;K337-ub;S340-p;S341-p;S344-p;S347-p;S348-p;S354-p;S362-p;S370-p;S372-p;K384-ub	Q9H2G2:S347_P19139;Q9H2G2:S348_P19139	Q9H2G2:S347_['', 'enzymatic activity, inhibited', '', '', '', '16837460', '2', '29', '2', 'site is critical for v-src dependent modulation of SLK kinase activity', '']~Q9H2G2:S348_['', 'enzymatic activity, inhibited', '', '', '', '16837460', '2', '25', '3', 'site is critical for v-src dependent modulation of SLK kinase activity', '']~
P05455	S366	p:3;ac:5;p-ov:1;ub:2	K352-ac;K354-ac;K354-ub;K360-ac;K361-ac;T362-p;S366-p;T379-p;T389-p;K391-ac;K397-ub	P05455:S366_P68400;P05455:S366_P19139	P05455:S366_['', 'activity, induced; activity, inhibited', 'transcription, induced; transcription, inhibited', '', '', '10983981; 18257391; 23231081; 9054510', '12', '58', '130', 'inhibits recycling of RNA pol III complexes; S366A mutant had reduced viral gene expression.', '']~
P15884	S54	p:5;p-ov:1	S54-p;S55-p;S56-p;S66-p;S68-p;S87-p	P15884:S54_P19139;P15884:S55_P19139;P15884:S56_P19139	P15884:S56_['', 'molecular association, regulation', 'transcription, induced', 'CTNNG(DISRUPTS)', '', '11711551', '1', '0', '0', '', '']~
P15884	S55	p:5;p-ov:1	S54-p;S55-p;S56-p;S66-p;S68-p;S87-p	P15884:S54_P19139;P15884:S55_P19139;P15884:S56_P19139	P15884:S56_['', 'molecular association, regulation', 'transcription, induced', 'CTNNG(DISRUPTS)', '', '11711551', '1', '0', '0', '', '']~
P15884	S56	p:6;p-ov:1	S54-p;S55-p;S56-p;S66-p;S68-p;S87-p;S92-p	P15884:S54_P19139;P15884:S55_P19139;P15884:S56_P19139	P15884:S56_['', 'molecular association, regulation', 'transcription, induced', 'CTNNG(DISRUPTS)', '', '11711551', '1', '0', '0', '', '']~
P51946	T315	p:6;p-ov:1	S282-p;Y297-p;Y302-p;S304-p;S307-p;T315-p;S322-p	P51946:S304_P49336;P51946:T315_P68400;P51946:T315_P19784	P51946:S304_['', '', 'transcription, altered; cell growth, altered', '', '', '10993082', '1', '0', '1', '', '']~
Q16543	S13	p:2;p-ov:1;ac:1	Y4-p;S5-p;S13-p;K45-ac	Q16543:S13_P68400;Q16543:S13_P19784	Q16543:S13_['CDC37_N', 'molecular association, regulation', '', 'HSP90A(INDUCES); HRI(INDUCES)', '', '12930845; 27105117', '12', '20', '0', 'S13 phosphorylation does not impact recognition or affnity for BRAF. S13 affects chaperone cycle at a stage later than Cdc37 recognition.', '']~Q16543:Y4_['CDC37_N', 'molecular association, regulation', '', '', '', '22727666', '1', '0', '0', '', '']~
P67870	S2	p:4;p-ov:1;ub:1	S2-p;S3-p;S4-p;S8-p;K33-ub;T37-p	P67870:S2_P68400;P67870:S2_P19784;P67870:S3_P68400;P67870:S3_P19784	P67870:S2_['', 'protein stabilization; enzymatic activity, induced', '', 'CK2B(INDUCES)', '', '12032843; 8269941', '3', '13', '0', '', '']~P67870:S3_['', 'protein stabilization', '', '', '', '12032843', '2', '11', '0', '', '']~P67870:S4_['', 'protein stabilization', '', '', '', '12032843', '1', '9', '0', '', '']~
P67870	S3	p:4;p-ov:1;ub:1	S2-p;S3-p;S4-p;S8-p;K33-ub;T37-p	P67870:S2_P68400;P67870:S2_P19784;P67870:S3_P68400;P67870:S3_P19784	P67870:S2_['', 'protein stabilization; enzymatic activity, induced', '', 'CK2B(INDUCES)', '', '12032843; 8269941', '3', '13', '0', '', '']~P67870:S3_['', 'protein stabilization', '', '', '', '12032843', '2', '11', '0', '', '']~P67870:S4_['', 'protein stabilization', '', '', '', '12032843', '1', '9', '0', '', '']~
P35222	S29	p:8;ac:2;p-ov:1;ub:2	K19-ac;K19-ub;S23-p;S29-p;Y30-p;S33-p;S37-p;T41-p;S45-p;S47-p;K49-ac;K49-ub;Y64-p	P35222:S29_P19784;P35222:S33_P49841;P35222:S33_O15111;P35222:S33_P49840;P35222:S33_P45983;P35222:S37_P49841;P35222:S37_O15111;P35222:S37_P49840;P35222:S37_P45983;P35222:S45_P49674;P35222:S45_P17612;P35222:S45_P48730;P35222:S45_P97633;P35222:S45_O15111;P35222:S45_P48729;P35222:S45_Q05513;P35222:T41_P49841;P35222:T41_O15111;P35222:T41_P49840;P35222:T41_P45983;P35222:Y64_Q13882;P35222:Y64_Q64434	P35222:S29_['', 'protein degradation', 'cell motility, altered', 'CTNNA1(INDUCES)', '', '12432063', '4', '1', '4', '', '']~P35222:S33_['', 'protein degradation; molecular association, regulation; ubiquitination; intracellular localization; activity, inhibited', 'cytoskeletal reorganization; cell adhesion, altered; transcription, altered; transcription, inhibited; cell growth, altered', 'CBLL1(IND…
P35222	T102	p:4;p-ov:1;ub:1	S73-p;Y86-p;T102-p;T112-p;T120-p;K133-ub	P35222:T102_P19784;P35222:T112_Q15139;P35222:T112_P19784;P35222:T120_Q15139;P35222:Y86_P00519	P35222:T102_['', 'protein degradation', 'cell motility, altered', 'CTNNA1(INDUCES)', '', '12432063', '2', '0', '0', '', '']~P35222:T112_['', 'protein degradation; intracellular localization', 'cell growth, inhibited; cell motility, altered; transcription, induced; cell motility, inhibited', 'CTNNA1(INDUCES)', '', '12432063; 19141652', '2', '0', '0', '', '']~P35222:T120_['', 'intracellular localiz…
P35222	T112	p:4;p-ov:1;ub:1	Y86-p;T102-p;T112-p;T120-p;K133-ub;Y142-p	P35222:T102_P19784;P35222:T112_Q15139;P35222:T112_P19784;P35222:T120_Q15139;P35222:Y142_Q13882;P35222:Y142_P22607;P35222:Y142_P04629;P35222:Y142_P21802;P35222:Y142_P00533;P35222:Y86_P00519	P35222:T102_['', 'protein degradation', 'cell motility, altered', 'CTNNA1(INDUCES)', '', '12432063', '2', '0', '0', '', '']~P35222:T112_['', 'protein degradation; intracellular localization', 'cell growth, inhibited; cell motility, altered; transcription, induced; cell motility, inhibited', 'CTNNA1(INDUCES)', '', '12432063; 19141652', '2', '0', '0', '', '']~P35222:T120_['', 'intracellular localiz…
Q00613	T142	p:3;ac:1;p-ov:1;sm:2	K118-ac;T120-p;S121-p;K126-sm;S127-p;T142-p;K157-sm	Q00613:S121_P49137;Q00613:T142_P19784	Q00613:S121_['HSF_DNA-bind', 'molecular association, regulation; activity, inhibited', '', 'HSP90A(INDUCES)', '', '16278218', '3', '7', '1', '', '']~Q00613:T142_['', 'activity, induced; molecular association, regulation', 'transcription, altered', 'HSF1(INDUCES)', '', '12659875', '3', '0', '0', '', '']~
Q99801	T89	p:1;p-ov:1	T89-p;T93-p	Q99801:T89_P19784;Q99801:T89_P11309;Q99801:T93_P19784	Q99801:T89_['', 'protein stabilization', '', '', '', '16581776', '2', '0', '0', '', '']~Q99801:T93_['', 'protein stabilization', '', '', '', '16581776', '2', '0', '0', '', '']~
Q99801	T93	p:1;p-ov:1	T89-p;T93-p	Q99801:T89_P19784;Q99801:T89_P11309;Q99801:T93_P19784	Q99801:T89_['', 'protein stabilization', '', '', '', '16581776', '2', '0', '0', '', '']~Q99801:T93_['', 'protein stabilization', '', '', '', '16581776', '2', '0', '0', '', '']~
Q9UQE7	S1067	p:7;p-ov:1;ub:4	K1034-ub;K1038-ub;K1046-ub;K1059-ub;S1065-p;S1067-p;S1074-p;S1077-p;S1081-p;S1083-p;S1085-p;S1086-p	Q9UQE7:S1067_P68400;Q9UQE7:S1067_P19784;Q9UQE7:S1083_Q13315	Q9UQE7:S1067_['', 'phosphorylation', 'cell cycle regulation', '', '', '18442975', '2', '52', '45', 'facilitates phosphorylation of S1083; required for intra-S phase checkpoint', '']~Q9UQE7:S1083_['SMC_N', '', 'cell cycle regulation', '', '', '18442975', '3', '9', '3', 'required for intra-S phase checkpoint', '']~
Q96SB4	S51	p:6;ac:1;p-ov:1	K16-ac;S26-p;T28-p;S33-p;S37-p;S39-p;S51-p;Y62-p	Q96SB4:S33_Q96SB4;Q96SB4:S51_P68400;Q96SB4:S51_P19784
Q96SB4	S555	p:1;p-ov:1;ac:1;ub:1	S555-p;K585-ac;K585-ub;S587-p	Q96SB4:S555_P68400;Q96SB4:S555_P19784;Q96SB4:S587_Q96SB4	Q96SB4:S587_['Pkinase', 'intracellular localization', 'RNA splicing, induced', '', '', '22727668', '1', '1', '0', 'translocation to the nucleus-regulation of E1A splicing', '']~
P04818	S124	p:7;p-ov:1;ub:4	K93-ub;K99-ub;K104-ub;K107-ub;S114-p;S120-p;S124-p;Y135-p;Y146-p;S151-p;Y153-p;S154-p	P04818:S124_P68400;P04818:S124_P19784	P04818:S124_['Thymidylat_synt', 'enzymatic activity, inhibited; protein conformation', '', '', '', '20430630', '2', '1', '0', 'molecular modeling studies', '']~
P18887	S485	p:8;p-ov:1;ga:1	T453-ga;T453-p;T457-p;S461-p;S475-p;S485-p;T488-p;Y515-p;S518-p;T519-p	P18887:S475_P68400;P18887:S485_P68400;P18887:S485_P19784;P18887:S518_P68400;P18887:S518_P19784;P18887:T488_P68400;P18887:T488_P19784;P18887:T519_P68400;P18887:T519_P19784;P18887:Y515_P68400	P18887:S475_['', 'molecular association, regulation; intracellular localization', '', 'PARP1(DISRUPTS); Pnk1(INDUCES)', '', '15066279; 25477519', '3', '7', '0', '', '']~P18887:S485_['', 'molecular association, regulation; intracellular localization', '', 'PARP1(DISRUPTS); Pnk1(INDUCES)', '', '15066279; 25477519', '4', '13', '0', '', '']~P18887:S518_['', 'molecular association, regulation; intrace…
P18887	S518	p:6;p-ov:1	S485-p;T488-p;Y515-p;S518-p;T519-p;T523-p;S525-p	P18887:S485_P68400;P18887:S485_P19784;P18887:S518_P68400;P18887:S518_P19784;P18887:S525_P68400;P18887:T488_P68400;P18887:T488_P19784;P18887:T519_P68400;P18887:T519_P19784;P18887:T523_P68400;P18887:T523_P19784;P18887:Y515_P68400	P18887:S485_['', 'molecular association, regulation; intracellular localization', '', 'PARP1(DISRUPTS); Pnk1(INDUCES)', '', '15066279; 25477519', '4', '13', '0', '', '']~P18887:S518_['', 'molecular association, regulation; intracellular localization', '', 'PARP1(DISRUPTS); APTX(INDUCES); Pnk1(INDUCES)', '', '15066279; 15367657; 25477519', '3', '5', '6', '', '']~P18887:S525_['', 'molecular associa…
P18887	T488	p:9;p-ov:1;ga:1	T453-ga;T453-p;T457-p;S461-p;S475-p;S485-p;T488-p;Y515-p;S518-p;T519-p;T523-p	P18887:S475_P68400;P18887:S485_P68400;P18887:S485_P19784;P18887:S518_P68400;P18887:S518_P19784;P18887:T488_P68400;P18887:T488_P19784;P18887:T519_P68400;P18887:T519_P19784;P18887:T523_P68400;P18887:T523_P19784;P18887:Y515_P68400	P18887:S475_['', 'molecular association, regulation; intracellular localization', '', 'PARP1(DISRUPTS); Pnk1(INDUCES)', '', '15066279; 25477519', '3', '7', '0', '', '']~P18887:S485_['', 'molecular association, regulation; intracellular localization', '', 'PARP1(DISRUPTS); Pnk1(INDUCES)', '', '15066279; 25477519', '4', '13', '0', '', '']~P18887:S518_['', 'molecular association, regulation; intrace…
P18887	T519	p:6;p-ov:1	S485-p;T488-p;Y515-p;S518-p;T519-p;T523-p;S525-p	P18887:S485_P68400;P18887:S485_P19784;P18887:S518_P68400;P18887:S518_P19784;P18887:S525_P68400;P18887:T488_P68400;P18887:T488_P19784;P18887:T519_P68400;P18887:T519_P19784;P18887:T523_P68400;P18887:T523_P19784;P18887:Y515_P68400	P18887:S485_['', 'molecular association, regulation; intracellular localization', '', 'PARP1(DISRUPTS); Pnk1(INDUCES)', '', '15066279; 25477519', '4', '13', '0', '', '']~P18887:S518_['', 'molecular association, regulation; intracellular localization', '', 'PARP1(DISRUPTS); APTX(INDUCES); Pnk1(INDUCES)', '', '15066279; 15367657; 25477519', '3', '5', '6', '', '']~P18887:S525_['', 'molecular associa…
P18887	T523	p:5;p-ov:1	T488-p;Y515-p;S518-p;T519-p;T523-p;S525-p	P18887:S518_P68400;P18887:S518_P19784;P18887:S525_P68400;P18887:T488_P68400;P18887:T488_P19784;P18887:T519_P68400;P18887:T519_P19784;P18887:T523_P68400;P18887:T523_P19784;P18887:Y515_P68400	P18887:S518_['', 'molecular association, regulation; intracellular localization', '', 'PARP1(DISRUPTS); APTX(INDUCES); Pnk1(INDUCES)', '', '15066279; 15367657; 25477519', '3', '5', '6', '', '']~P18887:S525_['', 'molecular association, regulation; intracellular localization', '', 'PARP1(DISRUPTS); Pnk1(INDUCES)', '', '15066279; 25477519', '2', '3', '3', '', '']~P18887:T488_['', 'molecular associat…
Q13158	S200	p:4;p-ov:1	S190-p;S194-p;S197-p;S200-p;S203-p	Q13158:S194_O14733;Q13158:S194_P97633;Q13158:S194_P53350;Q13158:S194_P48729;Q13158:S194_Q13233;Q13158:S200_P67870;Q13158:S203_O14965	Q13158:S194_['', 'intracellular localization; protein conformation', 'cell cycle regulation; apoptosis, altered; carcinogenesis, altered; apoptosis, induced; apoptosis, inhibited', '', '', '12702765; 12954630; 15001534; 15906275; 16061179; 20890306; 21978935', '14', '25', '0', 'apoptosis and necrosis', '']~Q13158:S200_['', 'intracellular localization', '', '', '', '26253696', '1', '2', '0', 'S200…
Q99523	S825	p:4;p-ov:1	S793-p;S814-p;S819-p;Y821-p;S825-p	Q99523:S825_P67870	Q99523:S825_['', 'protein stabilization; molecular association, regulation', '', 'GGA1(INDUCES)', '', '20015111; 25805502', '4', '36', '23', '', '']~
O95863	S92	p:9;p-ov:1;gl:1	S82-p;S90-p;S92-p;S96-p;S100-p;S104-p;S107-p;S111-p;S112-gl;S115-p;S119-p	O95863:S100_P49841;O95863:S104_P49674;O95863:S104_P49841;O95863:S104_P28482;O95863:S107_P49674;O95863:S107_P49841;O95863:S111_P49841;O95863:S115_P49841;O95863:S119_P49841;O95863:S82_P28482;O95863:S92_P68400;O95863:S92_P67870;O95863:S96_P49841	O95863:S100_['', 'protein degradation; ubiquitination; intracellular localization', 'cell motility, altered; transcription, altered', 'FBW1B(INDUCES)', '', '15448698; 19004823', '4', '0', '0', 'Localization mediated by S107, S111, S115 and S119. ', '']~O95863:S104_['', 'activity, induced; protein degradation; ubiquitination', 'transcription, altered', '', '', '15647282; 19923321; 20305697', '4', …
P10636-8	T39	p:10;p-ov:1;m1:1	T17-p;Y18-p;Y29-p;T39-p;K44-m1;S46-p;T50-p;T52-p;S56-p;S68-p;T69-p;T71-p	P10636-8:S46_P27361;P10636-8:S46_P49841;P10636-8:S46_P28482;P10636-8:T39_P68399;P10636-8:T50_P27361;P10636-8:T50_P49841;P10636-8:T50_P28482;P10636-8:Y18_P12931;P10636-8:Y18_P06241
P11473	S208	p:3;p-ov:1	S172-p;T175-p;S182-p;S208-p	P11473:S182_P17612;P11473:S208_P68400;P11473:S208_P68399	P11473:S182_['', 'molecular association, regulation', 'transcription, inhibited', 'RXRA(DISRUPTS)', '', '15474498', '1', '0', '0', '', '']~P11473:S208_['', 'molecular association, regulation', 'transcription, induced; transcription, altered', 'MED1(INDUCES)', '', '17368182; 8622969', '4', '0', '0', '', '']~
Q13541	S112	p:7;p-ov:1	T77-p;T82-p;S83-p;S85-p;S86-p;S94-p;S101-p;S112-p	Q13541:S101_Q92630;Q13541:S112_P68400;Q13541:S94_Q13315	Q13541:S112_['', 'molecular association, regulation; phosphorylation', '', 'EIF4E(DISRUPTS)', '', '12588975', '6', '12', '28', 'Deletion of (QFEMDI) sequence affected phosphorlation of multiple phosphorylation sites. ; S111 did not affect binding to EIF4E. ', '']~
O95477	S1255	p:3;p-ov:1	T1242-p;T1243-p;S1255-p;S1262-p	O95477:S1255_P68400;O95477:T1242_P68400;O95477:T1243_P68400
O95477	T1242	p:4;p-ov:1	Y1206-p;T1242-p;T1243-p;S1255-p;S1262-p	O95477:S1255_P68400;O95477:T1242_P68400;O95477:T1243_P68400	O95477:Y1206_['', 'activity, inhibited', '', '', '', '21402379', '1', '0', '0', '', '']~
O95477	T1243	p:3;p-ov:1	T1242-p;T1243-p;S1255-p;S1262-p	O95477:S1255_P68400;O95477:T1242_P68400;O95477:T1243_P68400
P33527	T249	p:2;p-ov:1;ub:3	K246-ub;T249-p;K259-ub;Y277-p;S279-p;K280-ub	P33527:T249_P68400
Q8NE71	S109	p:3;p-ov:1	S105-p;T108-p;S109-p;S140-p	Q8NE71:S109_P68400;Q8NE71:S140_P68400	Q8NE71:S109_['', 'molecular association, regulation', '', '', '', '17894550', '3', '88', '8', 'S109 aqnd S140 phosphorylation may affect ABCF1-eIF2 binding to 60S 80S subunits and small polysomes. ', '']~Q8NE71:S140_['', 'molecular association, regulation', '', '', '', '17894550', '3', '53', '8', 'S109 aqnd S140 phosphorylation may affect ABCF1-eIF2 binding to 60S 80S subunits and small polysomes…
Q8NE71	S140	p:4;p-ov:1;ac:1	S105-p;T108-p;S109-p;S140-p;K163-ac;S166-p	Q8NE71:S109_P68400;Q8NE71:S140_P68400	Q8NE71:S109_['', 'molecular association, regulation', '', '', '', '17894550', '3', '88', '8', 'S109 aqnd S140 phosphorylation may affect ABCF1-eIF2 binding to 60S 80S subunits and small polysomes. ', '']~Q8NE71:S140_['', 'molecular association, regulation', '', '', '', '17894550', '3', '53', '8', 'S109 aqnd S140 phosphorylation may affect ABCF1-eIF2 binding to 60S 80S subunits and small polysomes…
P12821	S1299	p-ov:1	S1299-p	P12821:S1299_P68400	P12821:S1299_['', 'protein degradation; molecular association, regulation; intracellular localization', 'exocytosis, altered', 'ACE(INDUCES); MYH9(INDUCES)', '', '12386153; 14615289; 16186248; 16476786', '7', '16', '15', 'increases protein dimerization; S1299 phosphorylation retains ACE in the plasma membrane and inhibits ACE secretion. ', '']~
O00170	S43	p:2;p-ov:1;ac:1;ub:2	K33-ub;S43-p;S53-p;K66-ac;K69-ub;T79-p	O00170:S43_P68400	O00170:S53_['FKBP_C', 'intracellular localization', '', '', '', '12361709', '1', '0', '0', '', '']~
P39687	S158	p:3;p-ov:1	T126-p;Y148-p;S158-p;Y163-p	P39687:S158_P68400
P39687	S204	p-ov:1;ac:1	S204-p;K238-ac	P39687:S204_P68400
Q92688	T244	ac:2;p-ov:1	K236-ac;K239-ac;T244-p	Q92688:T244_P68400	Q92688:T244_['', 'intracellular localization', 'transcription, altered', '', '', '17178712; 19130553', '3', '40', '176', 'regulates the nucleocytoplasmic translocation of CD83 mRNA and its expression; leads to the translocation of the protein from the nucleus to the cytoplasm; required for efficient CD83 expression', '']~
P02649	S314	p-ov:1;ga:2;ga-ov:1	T307-ga;S308-ga;S314-ga;S314-p	P02649:S314_P68400
P05549	S429	p:1;p-ov:1	S428-p;S429-p	P05549:S429_P68400	P05549:S429_['', 'protein stabilization', 'transcription, induced', '', '', '21777522', '1', '0', '0', 'induces AP-2 alpha transcription', '']~
O60936	T149	p:5;p-ov:1	T114-p;S120-p;T122-p;T123-p;T149-p;S162-p	O60936:T149_P68400	O60936:T149_['', 'intracellular localization', 'apoptosis, inhibited', '', '', '26172393', '5', '5', '0', 'inhibits DOX-induced apoptosis', '']~
P27540	S77	p:3;ac:1;p-ov:1	K58-ac;S68-p;S77-p;S82-p;S83-p	P27540:S77_P68400	P27540:S77_['', 'activity, inhibited', 'transcription, inhibited', '', '', '16129408', '2', '21', '5', '', '']~
P32121	T382	p:1;p-ov:1	T382-p;Y404-p	P32121:T382_P68400
P18846	S36	p:6;p-ov:1	S36-p;S41-p;S47-p;S50-p;S51-p;S63-p;Y64-p	P18846:S36_P68400;P18846:S36_P48729;P18846:S41_P68400;P18846:S41_P48729;P18846:S47_P68400;P18846:S47_P48729;P18846:S50_P68400;P18846:S50_P48729;P18846:S51_P68400;P18846:S51_P48729;P18846:S63_Q00526;P18846:S63_O75582	P18846:S36_['', 'molecular association, regulation; phosphorylation', '', 'CBP(DISRUPTS)', '', '20730097', '4', '1', '0', 'primes for S47/S50/S51 phosphorylation', '']~P18846:S41_['', 'molecular association, regulation; phosphorylation', '', 'CBP(DISRUPTS)', '', '20730097', '2', '0', '0', 'primes for S47/S50/S51 phosphorylation', '']~P18846:S63_['pKID', 'activity, induced', 'transcription, induce…
P18846	S41	p:7;p-ov:1	S36-p;S41-p;S47-p;S50-p;S51-p;S63-p;Y64-p;S73-p	P18846:S36_P68400;P18846:S36_P48729;P18846:S41_P68400;P18846:S41_P48729;P18846:S47_P68400;P18846:S47_P48729;P18846:S50_P68400;P18846:S50_P48729;P18846:S51_P68400;P18846:S51_P48729;P18846:S63_Q00526;P18846:S63_O75582	P18846:S36_['', 'molecular association, regulation; phosphorylation', '', 'CBP(DISRUPTS)', '', '20730097', '4', '1', '0', 'primes for S47/S50/S51 phosphorylation', '']~P18846:S41_['', 'molecular association, regulation; phosphorylation', '', 'CBP(DISRUPTS)', '', '20730097', '2', '0', '0', 'primes for S47/S50/S51 phosphorylation', '']~P18846:S63_['pKID', 'activity, induced', 'transcription, induce…
P18846	S47	p:7;p-ov:1	S36-p;S41-p;S47-p;S50-p;S51-p;S63-p;Y64-p;S73-p	P18846:S36_P68400;P18846:S36_P48729;P18846:S41_P68400;P18846:S41_P48729;P18846:S47_P68400;P18846:S47_P48729;P18846:S50_P68400;P18846:S50_P48729;P18846:S51_P68400;P18846:S51_P48729;P18846:S63_Q00526;P18846:S63_O75582	P18846:S36_['', 'molecular association, regulation; phosphorylation', '', 'CBP(DISRUPTS)', '', '20730097', '4', '1', '0', 'primes for S47/S50/S51 phosphorylation', '']~P18846:S41_['', 'molecular association, regulation; phosphorylation', '', 'CBP(DISRUPTS)', '', '20730097', '2', '0', '0', 'primes for S47/S50/S51 phosphorylation', '']~P18846:S63_['pKID', 'activity, induced', 'transcription, induce…
P18846	S50	p:7;p-ov:1	S36-p;S41-p;S47-p;S50-p;S51-p;S63-p;Y64-p;S73-p	P18846:S36_P68400;P18846:S36_P48729;P18846:S41_P68400;P18846:S41_P48729;P18846:S47_P68400;P18846:S47_P48729;P18846:S50_P68400;P18846:S50_P48729;P18846:S51_P68400;P18846:S51_P48729;P18846:S63_Q00526;P18846:S63_O75582	P18846:S36_['', 'molecular association, regulation; phosphorylation', '', 'CBP(DISRUPTS)', '', '20730097', '4', '1', '0', 'primes for S47/S50/S51 phosphorylation', '']~P18846:S41_['', 'molecular association, regulation; phosphorylation', '', 'CBP(DISRUPTS)', '', '20730097', '2', '0', '0', 'primes for S47/S50/S51 phosphorylation', '']~P18846:S63_['pKID', 'activity, induced', 'transcription, induce…
P18846	S51	p:7;p-ov:1	S36-p;S41-p;S47-p;S50-p;S51-p;S63-p;Y64-p;S73-p	P18846:S36_P68400;P18846:S36_P48729;P18846:S41_P68400;P18846:S41_P48729;P18846:S47_P68400;P18846:S47_P48729;P18846:S50_P68400;P18846:S50_P48729;P18846:S51_P68400;P18846:S51_P48729;P18846:S63_Q00526;P18846:S63_O75582	P18846:S36_['', 'molecular association, regulation; phosphorylation', '', 'CBP(DISRUPTS)', '', '20730097', '4', '1', '0', 'primes for S47/S50/S51 phosphorylation', '']~P18846:S41_['', 'molecular association, regulation; phosphorylation', '', 'CBP(DISRUPTS)', '', '20730097', '2', '0', '0', 'primes for S47/S50/S51 phosphorylation', '']~P18846:S63_['pKID', 'activity, induced', 'transcription, induce…
P31749	S129	p:5;p-ov:1;gl:1;gl-ov:1;ub:1	S122-p;S124-p;S126-gl;S126-p;S129-gl;S129-p;S137-p;T146-p;K158-ub	P31749:S129_P68400	P31749:S124_['', 'enzymatic activity, induced', '', '', '', '9690513', '6', '20', '0', 'S124 and T450 have minor effects on enzyme activation; T308 and S473 have major effects.', '']~P31749:S129_['', 'enzymatic activity, induced', 'apoptosis, inhibited; transcription, induced', '', '', '15818404; 21735093', '10', '37', '2', '', '']~
P10243	S7	p-ov:1	S7-p	P10243:S7_P68400
Q13323	S35	p:2;p-ov:1	S2-p;T33-p;S35-p	Q13323:S35_P68400;Q13323:T33_P68400	Q13323:S35_['bcl-2I13', 'molecular association, regulation', 'apoptosis, induced', 'Bcl-2(INDUCES); Bcl-xL(INDUCES)', '', '11084041; 14633680', '3', '0', '0', '', '']~Q13323:T33_['bcl-2I13', 'molecular association, regulation', 'apoptosis, induced', 'Bcl-2(INDUCES); Bcl-xL(INDUCES)', '', '11084041; 14633680', '3', '0', '0', '', '']~
Q13323	T33	p:2;p-ov:1	S2-p;T33-p;S35-p	Q13323:S35_P68400;Q13323:T33_P68400	Q13323:S35_['bcl-2I13', 'molecular association, regulation', 'apoptosis, induced', 'Bcl-2(INDUCES); Bcl-xL(INDUCES)', '', '11084041; 14633680', '3', '0', '0', '', '']~Q13323:T33_['bcl-2I13', 'molecular association, regulation', 'apoptosis, induced', 'Bcl-2(INDUCES); Bcl-xL(INDUCES)', '', '11084041; 14633680', '3', '0', '0', '', '']~
P38398	S1572	p:5;p-ov:1	S1542-p;T1548-p;T1550-p;Y1552-p;S1572-p;S1577-p	P38398:S1542_Q13315;P38398:S1572_P68400;P38398:Y1552_P42685	P38398:S1542_['', 'molecular association, regulation', '', 'ATM(INDUCES)', '', '10550055', '2', '8', '0', '', '']~P38398:Y1552_['', 'protein stabilization', '', '', '', '26513018', '1', '1', '0', '', '']~
Q9HCU9	S30	p-ov:1	S30-p	Q9HCU9:S30_P68400	Q9HCU9:S30_['', 'protein degradation; molecular association, regulation; intracellular localization', '', '14-3-3 epsilon(INDUCES)', '', '26980766', '1', '1', '1', 'nuclear export to cytoplasm, degradation and metastases', '']~
P10244	T18	p:3;p-ov:1	Y15-p;T18-p;S20-p;S28-p	P10244:T18_P68400	P10244:Y15_['', 'protein stabilization; molecular association, regulation', '', 'VHL(DISRUPTS)', '', '27090638', '1', '0', '1', '', '']~
P00736	S206	p-ov:1	S206-p	P00736:S206_P68400
O43852-15	T73	p-ov:1	T73-p	O43852-15:T73_P68400	O43852-15:T73_['', 'intracellular localization', 'transcription, induced; cytoskeletal reorganization', '', '', '24136234', '1', '0', '0', 'nuclear localization, facilitates filopodia formation', '']~
P52907	S9	p-ov:1;ac:1;ub:1	S9-p;K19-ac;K19-ub	P52907:S9_P68400	P52907:S9_['', 'molecular association, regulation; phosphorylation', 'cytoskeletal reorganization', 'PLEKHO1(INDUCES)', '', '15831458', '2', '17', '0', '', '']~
Q9H257	T531	p:2;p-ov:1	S498-p;T531-p;T533-p	Q9H257:T531_P68400;Q9H257:T533_P68400	Q9H257:T531_['', 'activity, inhibited', '', '', '', '17936701', '1', '1', '0', 'impairs ability of CARD9 to activate NF-kB ', '']~Q9H257:T533_['', 'activity, inhibited', '', '', '', '17936701', '1', '1', '0', 'impairs ability of CARD9 to activate NF-kB ', '']~
Q9H257	T533	p:2;p-ov:1	S498-p;T531-p;T533-p	Q9H257:T531_P68400;Q9H257:T533_P68400	Q9H257:T531_['', 'activity, inhibited', '', '', '', '17936701', '1', '1', '0', 'impairs ability of CARD9 to activate NF-kB ', '']~Q9H257:T533_['', 'activity, inhibited', '', '', '', '17936701', '1', '1', '0', 'impairs ability of CARD9 to activate NF-kB ', '']~
P42575	S157	p:2;p-ov:1	S139-p;Y151-p;S157-p	P42575:S139_P78527;P42575:S157_P68400	P42575:S139_['', 'protein processing; enzymatic activity, induced', 'cell cycle regulation', '', '', '19203584', '1', '1', '0', '', '']~P42575:S157_['', 'protein conformation; activity, inhibited', '', '', '', '16193064', '1', '4', '0', "lack of phosphorylation of this residue leads to Casp's dimerization and activation ", '']~
P83916	T51	p:5;ac:4;m1:1;p-ov:1;ub:3	Y21-p;K25-ub;K33-ac;K35-ac;K35-m1;K41-ac;K43-ub;T51-p;S70-p;T73-p;T77-p;S80-p;K84-ac;K84-ub	P83916:T51_P68400	P83916:T51_['Chromo', 'molecular association, regulation; intracellular localization', '', 'H3(DISRUPTS)', 'DNA(DISRUPTS)', '18438399; 19657222', '2', '0', '0', '', '']~
P51946	T315	p:6;p-ov:1	S282-p;Y297-p;Y302-p;S304-p;S307-p;T315-p;S322-p	P51946:S304_P49336;P51946:T315_P68400;P51946:T315_P19784	P51946:S304_['', '', 'transcription, altered; cell growth, altered', '', '', '10993082', '1', '0', '1', '', '']~
P06127	S482	p:9;p-ov:1	S447-p;Y453-p;S454-p;S460-p;Y465-p;S476-p;S482-p;S483-p;S485-p;Y487-p	P06127:S482_P68400;P06127:S483_P68400;P06127:S485_P68400;P06127:Y453_P06239;P06127:Y453_P06241;P06127:Y487_P06239;P06127:Y487_P06241	P06127:Y453_['', 'activity, induced', '', '', '', '11751967', '5', '9', '292', 'phosphorylation of Y453 is essential for CD5 functions, including inhibition of the BCR-induced calcium response, inhibition of Akt translocation, inhibition of IL-2 production.', '']~
P06127	S483	p:9;p-ov:1	S447-p;Y453-p;S454-p;S460-p;Y465-p;S476-p;S482-p;S483-p;S485-p;Y487-p	P06127:S482_P68400;P06127:S483_P68400;P06127:S485_P68400;P06127:Y453_P06239;P06127:Y453_P06241;P06127:Y487_P06239;P06127:Y487_P06241	P06127:Y453_['', 'activity, induced', '', '', '', '11751967', '5', '9', '292', 'phosphorylation of Y453 is essential for CD5 functions, including inhibition of the BCR-induced calcium response, inhibition of Akt translocation, inhibition of IL-2 production.', '']~
P06127	S485	p:8;p-ov:1	Y453-p;S454-p;S460-p;Y465-p;S476-p;S482-p;S483-p;S485-p;Y487-p	P06127:S482_P68400;P06127:S483_P68400;P06127:S485_P68400;P06127:Y453_P06239;P06127:Y453_P06241;P06127:Y487_P06239;P06127:Y487_P06241	P06127:Y453_['', 'activity, induced', '', '', '', '11751967', '5', '9', '292', 'phosphorylation of Y453 is essential for CD5 functions, including inhibition of the BCR-induced calcium response, inhibition of Akt translocation, inhibition of IL-2 production.', '']~
P30203	S480	p:4;p-ov:1	S480-p;S482-p;S484-p;S505-p;T511-p	P30203:S480_P68400;P30203:S482_P68400;P30203:S484_P68400
P30203	S482	p:4;p-ov:1	S480-p;S482-p;S484-p;S505-p;T511-p	P30203:S480_P68400;P30203:S482_P68400;P30203:S484_P68400
P30203	S484	p:4;p-ov:1	S480-p;S482-p;S484-p;S505-p;T511-p	P30203:S480_P68400;P30203:S482_P68400;P30203:S484_P68400
P08473	S6	p:3;p-ov:1	S4-p;S6-p;T11-p;T15-p	P08473:S6_P68400	P08473:S6_['', 'molecular association, regulation; phosphorylation', '', 'PTEN(DISRUPTS)', '', '20957047', '3', '14', '19', 'phosphorylation of this site (MME S6D mutant) increases insulin/IGF-1 stimulated activation of Akt ', '']~
P30305	S186	p:9;p-ov:1	S151-p;S160-p;T167-p;S169-p;S178-p;S182-p;S186-p;S187-p;S188-p;S209-p	P30305:S169_P49137;P30305:S169_Q14680;P30305:S186_P68400;P30305:S187_P68400;P30305:S209_P53350;P30305:T167_P53350
P30305	S187	p:9;p-ov:1	S151-p;S160-p;T167-p;S169-p;S178-p;S182-p;S186-p;S187-p;S188-p;S209-p	P30305:S169_P49137;P30305:S169_Q14680;P30305:S186_P68400;P30305:S187_P68400;P30305:S209_P53350;P30305:T167_P53350
P30307	T236	p:7;p-ov:1	S207-p;S209-p;Y212-p;S214-p;S216-p;T236-p;S247-p;S263-p	P30307:S214_P06493;P30307:S214_P24941;P30307:S216_P49137;P30307:S216_O14757;P30307:S216_O96017;P30307:S216_P27448;P30307:S216_Q8TDC3-2;P30307:S247_Q15418;P30307:T236_P68400	P30307:S214_['M-inducer_phosp', 'molecular association, regulation; enzymatic activity, induced', 'cell cycle regulation; cell adhesion, altered', '14-3-3 beta(DISRUPTS)', '', '12766774; 20530684; 8119945', '5', '5', '10', '', '']~P30307:S216_['M-inducer_phosp', 'molecular association, regulation; enzymatic activity, inhibited; intracellular localization', 'cell cycle regulation', '14-3-3 beta(IN…
P30260	S154	p:3;p-ov:1;ub:1	K133-ub;S154-p;S177-p;S183-p;T186-p	P30260:S154_P68400	P30260:S154_['', '', 'cell growth, altered', '', '', '21209074', '1', '0', '0', 'regulates SnoN degradation', '']~
P49427	S203	p:5;p-ov:1;ub:1	Y190-p;K193-ub;S203-p;S222-p;S231-p;T233-p;S236-p	P49427:S203_P68400;P49427:S222_P68400;P49427:S231_P68400;P49427:S236_P68400;P49427:T233_P68400	P49427:S203_['', 'intracellular localization', '', '', '', '11546811', '2', '0', '0', '', '']~P49427:S222_['', 'intracellular localization', '', '', '', '11546811', '2', '0', '0', '', '']~P49427:S231_['', 'intracellular localization', '', '', '', '11546811', '2', '0', '0', '', '']~P49427:S236_['', 'intracellular localization', '', '', '', '11546811', '2', '0', '0', '', '']~P49427:T233_['', 'intra…
P49427	S222	p:5;p-ov:1;ub:1	Y190-p;K193-ub;S203-p;S222-p;S231-p;T233-p;S236-p	P49427:S203_P68400;P49427:S222_P68400;P49427:S231_P68400;P49427:S236_P68400;P49427:T233_P68400	P49427:S203_['', 'intracellular localization', '', '', '', '11546811', '2', '0', '0', '', '']~P49427:S222_['', 'intracellular localization', '', '', '', '11546811', '2', '0', '0', '', '']~P49427:S231_['', 'intracellular localization', '', '', '', '11546811', '2', '0', '0', '', '']~P49427:S236_['', 'intracellular localization', '', '', '', '11546811', '2', '0', '0', '', '']~P49427:T233_['', 'intra…
P49427	S231	p:4;p-ov:1	S203-p;S222-p;S231-p;T233-p;S236-p	P49427:S203_P68400;P49427:S222_P68400;P49427:S231_P68400;P49427:S236_P68400;P49427:T233_P68400	P49427:S203_['', 'intracellular localization', '', '', '', '11546811', '2', '0', '0', '', '']~P49427:S222_['', 'intracellular localization', '', '', '', '11546811', '2', '0', '0', '', '']~P49427:S231_['', 'intracellular localization', '', '', '', '11546811', '2', '0', '0', '', '']~P49427:S236_['', 'intracellular localization', '', '', '', '11546811', '2', '0', '0', '', '']~P49427:T233_['', 'intra…
P49427	S236	p:4;p-ov:1	S203-p;S222-p;S231-p;T233-p;S236-p	P49427:S203_P68400;P49427:S222_P68400;P49427:S231_P68400;P49427:S236_P68400;P49427:T233_P68400	P49427:S203_['', 'intracellular localization', '', '', '', '11546811', '2', '0', '0', '', '']~P49427:S222_['', 'intracellular localization', '', '', '', '11546811', '2', '0', '0', '', '']~P49427:S231_['', 'intracellular localization', '', '', '', '11546811', '2', '0', '0', '', '']~P49427:S236_['', 'intracellular localization', '', '', '', '11546811', '2', '0', '0', '', '']~P49427:T233_['', 'intra…
P49427	T233	p:4;p-ov:1	S203-p;S222-p;S231-p;T233-p;S236-p	P49427:S203_P68400;P49427:S222_P68400;P49427:S231_P68400;P49427:S236_P68400;P49427:T233_P68400	P49427:S203_['', 'intracellular localization', '', '', '', '11546811', '2', '0', '0', '', '']~P49427:S222_['', 'intracellular localization', '', '', '', '11546811', '2', '0', '0', '', '']~P49427:S231_['', 'intracellular localization', '', '', '', '11546811', '2', '0', '0', '', '']~P49427:S236_['', 'intracellular localization', '', '', '', '11546811', '2', '0', '0', '', '']~P49427:T233_['', 'intra…
Q16543	S13	p:2;p-ov:1;ac:1	Y4-p;S5-p;S13-p;K45-ac	Q16543:S13_P68400;Q16543:S13_P19784	Q16543:S13_['CDC37_N', 'molecular association, regulation', '', 'HSP90A(INDUCES); HRI(INDUCES)', '', '12930845; 27105117', '12', '20', '0', 'S13 phosphorylation does not impact recognition or affnity for BRAF. S13 affects chaperone cycle at a stage later than Cdc37 recognition.', '']~Q16543:Y4_['CDC37_N', 'molecular association, regulation', '', '', '', '22727666', '1', '0', '0', '', '']~
P12830	S847	p:6;p-ov:1;ub:1	S838-p;S840-p;S844-p;S847-p;S850-p;S853-p;K871-ub;Y876-p	P12830:S844_P49674;P12830:S844_P48730;P12830:S844_P48729;P12830:S847_P68400;P12830:S850_P68400;P12830:S853_P68400	P12830:S844_['Cadherin_C', 'molecular association, regulation; intracellular localization', 'cell adhesion, altered', 'CTNNB1(DISRUPTS)', '', '17353278', '3', '0', '0', '', '']~
P12830	S850	p:6;p-ov:1;ub:1	S838-p;S840-p;S844-p;S847-p;S850-p;S853-p;K871-ub;Y876-p	P12830:S844_P49674;P12830:S844_P48730;P12830:S844_P48729;P12830:S847_P68400;P12830:S850_P68400;P12830:S853_P68400	P12830:S844_['Cadherin_C', 'molecular association, regulation; intracellular localization', 'cell adhesion, altered', 'CTNNB1(DISRUPTS)', '', '17353278', '3', '0', '0', '', '']~
P12830	S853	p:6;p-ov:1;ub:1	S838-p;S840-p;S844-p;S847-p;S850-p;S853-p;K871-ub;Y876-p	P12830:S844_P49674;P12830:S844_P48730;P12830:S844_P48729;P12830:S847_P68400;P12830:S850_P68400;P12830:S853_P68400	P12830:S844_['Cadherin_C', 'molecular association, regulation; intracellular localization', 'cell adhesion, altered', 'CTNNB1(DISRUPTS)', '', '17353278', '3', '0', '0', '', '']~
P06493	S39	p:6;ac:4;p-ov:1;sm:5;ub:7	Y4-p;T5-p;K6-ac;K6-sm;K6-ub;K9-ac;K9-sm;K9-ub;T14-p;Y15-p;Y19-p;K20-ub;K24-sm;K24-ub;K33-ac;K33-sm;K33-ub;K34-ac;K34-sm;K34-ub;S39-p;S46-p;K56-ub	P06493:S39_P68400;P06493:T14_Q99640;P06493:Y15_P04626;P06493:Y15_P12931;P06493:Y15_Q99640;P06493:Y15_P00523;P06493:Y15_P30291;P06493:Y4_P19525	P06493:S39_['', '', 'cell cycle regulation', '', '', '15788687', '3', '10', '26', '', '']~P06493:T14_['', 'enzymatic activity, inhibited', 'cell cycle regulation', '', '', '10504341; 11782384; 12912980; 1532335; 20360007; 8441405; 9268380', '22', '102', '1764', '', '']~P06493:Y15_['', 'molecular association, regulation; intracellular localization; enzymatic activity, inhibited; enzymatic activity…
P13569	S511	p:2;p-ov:1	S511-p;Y512-p;Y515-p	P13569:S511_P68400;P13569:Y512_P43405	P13569:S511_['ABC_tran', 'activity, induced', '', '', '', '17289674', '2', '0', '0', 'regulates CFTR channel gating', '']~P13569:Y512_['ABC_tran', 'intracellular localization', '', '', '', '21807898', '2', '0', '0', '', '']~
P35638	S14	p:4;p-ov:1	S14-p;S15-p;S30-p;S31-p;S49-p	P35638:S14_P68400;P35638:S15_P68400;P35638:S30_P68400;P35638:S31_P68400	P35638:S14_['', 'activity, inhibited', 'transcription, inhibited', '', '', '12876286', '1', '0', '0', '', '']~P35638:S15_['', 'activity, inhibited', 'transcription, inhibited', '', '', '12876286', '1', '0', '0', '', '']~P35638:S30_['', 'activity, inhibited', 'transcription, inhibited', '', '', '12876286', '1', '0', '0', '', '']~P35638:S31_['', 'activity, inhibited', 'transcription, inhibited', ''…
P35638	S15	p:4;p-ov:1	S14-p;S15-p;S30-p;S31-p;S49-p	P35638:S14_P68400;P35638:S15_P68400;P35638:S30_P68400;P35638:S31_P68400	P35638:S14_['', 'activity, inhibited', 'transcription, inhibited', '', '', '12876286', '1', '0', '0', '', '']~P35638:S15_['', 'activity, inhibited', 'transcription, inhibited', '', '', '12876286', '1', '0', '0', '', '']~P35638:S30_['', 'activity, inhibited', 'transcription, inhibited', '', '', '12876286', '1', '0', '0', '', '']~P35638:S31_['', 'activity, inhibited', 'transcription, inhibited', ''…
P35638	S30	p:6;p-ov:1	S14-p;S15-p;S30-p;S31-p;S49-p;T54-p;T64-p	P35638:S14_P68400;P35638:S15_P68400;P35638:S30_P68400;P35638:S31_P68400	P35638:S14_['', 'activity, inhibited', 'transcription, inhibited', '', '', '12876286', '1', '0', '0', '', '']~P35638:S15_['', 'activity, inhibited', 'transcription, inhibited', '', '', '12876286', '1', '0', '0', '', '']~P35638:S30_['', 'activity, inhibited', 'transcription, inhibited', '', '', '12876286', '1', '0', '0', '', '']~P35638:S31_['', 'activity, inhibited', 'transcription, inhibited', ''…
P35638	S31	p:6;p-ov:1	S14-p;S15-p;S30-p;S31-p;S49-p;T54-p;T64-p	P35638:S14_P68400;P35638:S15_P68400;P35638:S30_P68400;P35638:S31_P68400	P35638:S14_['', 'activity, inhibited', 'transcription, inhibited', '', '', '12876286', '1', '0', '0', '', '']~P35638:S15_['', 'activity, inhibited', 'transcription, inhibited', '', '', '12876286', '1', '0', '0', '', '']~P35638:S30_['', 'activity, inhibited', 'transcription, inhibited', '', '', '12876286', '1', '0', '0', '', '']~P35638:S31_['', 'activity, inhibited', 'transcription, inhibited', ''…
P68400	Y182	p:1;p-ov:1	Y182-p;S194-p	P68400:Y182_P68400
P67870	S2	p:4;p-ov:1;ub:1	S2-p;S3-p;S4-p;S8-p;K33-ub;T37-p	P67870:S2_P68400;P67870:S2_P19784;P67870:S3_P68400;P67870:S3_P19784	P67870:S2_['', 'protein stabilization; enzymatic activity, induced', '', 'CK2B(INDUCES)', '', '12032843; 8269941', '3', '13', '0', '', '']~P67870:S3_['', 'protein stabilization', '', '', '', '12032843', '2', '11', '0', '', '']~P67870:S4_['', 'protein stabilization', '', '', '', '12032843', '1', '9', '0', '', '']~
P67870	S3	p:4;p-ov:1;ub:1	S2-p;S3-p;S4-p;S8-p;K33-ub;T37-p	P67870:S2_P68400;P67870:S2_P19784;P67870:S3_P68400;P67870:S3_P19784	P67870:S2_['', 'protein stabilization; enzymatic activity, induced', '', 'CK2B(INDUCES)', '', '12032843; 8269941', '3', '13', '0', '', '']~P67870:S3_['', 'protein stabilization', '', '', '', '12032843', '2', '11', '0', '', '']~P67870:S4_['', 'protein stabilization', '', '', '', '12032843', '1', '9', '0', '', '']~
Q9UMD9	S542	p:3;p-ov:1	Y512-p;S515-p;S542-p;S544-p	Q9UMD9:S542_P68400;Q9UMD9:S544_P68400	Q9UMD9:S542_['', '', 'cell adhesion, altered', '', '', '17545155', '1', '0', '0', 'regulates COL17A1 shedding of ectodomain', '']~Q9UMD9:S544_['', '', 'cell adhesion, altered', '', '', '17545155', '1', '0', '0', 'regulates COL17A1 shedding of ectodomain', '']~
Q9UMD9	S544	p:3;p-ov:1	Y512-p;S515-p;S542-p;S544-p	Q9UMD9:S542_P68400;Q9UMD9:S544_P68400	Q9UMD9:S542_['', '', 'cell adhesion, altered', '', '', '17545155', '1', '0', '0', 'regulates COL17A1 shedding of ectodomain', '']~Q9UMD9:S544_['', '', 'cell adhesion, altered', '', '', '17545155', '1', '0', '0', 'regulates COL17A1 shedding of ectodomain', '']~
P16220	S108	p:12;p-ov:1;ac:1;ub:1	S98-p;T100-p;S108-p;S111-p;S114-p;S117-p;T119-p;S121-p;S129-p;S133-p;Y134-p;K136-ac;K136-ub;S142-p;S143-p	P16220:S108_P68400;P16220:S108_P48729;P16220:S111_P68400;P16220:S111_P48729;P16220:S111_Q13315;P16220:S114_P48729;P16220:S121_Q13535;P16220:S121_Q13315;P16220:S129_P49841;P16220:S133_Q16566;P16220:S133_P49137;P16220:S133_P17612;P16220:S133_O75676;P16220:S133_Q15139;P16220:S133_O00141;P16220:S133_Q6SA08;P16220:S133_Q9WVC6;P16220:S133_Q15418;P16220:S133_Q02156;P16220:S133_Q922Y0;P16220:S133_P41279;…	P16220:K136_['pKID', 'molecular association, regulation', 'transcription, induced', 'CBP(INDUCES)', '', '25404345', '4', '0', '0', '', '']~P16220:S108_['', 'molecular association, regulation; phosphorylation', '', 'CBP(INDUCES)', '', '17209043', '7', '2', '1', 'mutation to alanine decreases S121 phosphorylation in cells treated with ionizing radiation', '']~P16220:S111_['', 'molecular association…
P16220	S111	p:12;p-ov:1;ac:1;ub:1	S98-p;T100-p;S108-p;S111-p;S114-p;S117-p;T119-p;S121-p;S129-p;S133-p;Y134-p;K136-ac;K136-ub;S142-p;S143-p	P16220:S108_P68400;P16220:S108_P48729;P16220:S111_P68400;P16220:S111_P48729;P16220:S111_Q13315;P16220:S114_P48729;P16220:S121_Q13535;P16220:S121_Q13315;P16220:S129_P49841;P16220:S133_Q16566;P16220:S133_P49137;P16220:S133_P17612;P16220:S133_O75676;P16220:S133_Q15139;P16220:S133_O00141;P16220:S133_Q6SA08;P16220:S133_Q9WVC6;P16220:S133_Q15418;P16220:S133_Q02156;P16220:S133_Q922Y0;P16220:S133_P41279;…	P16220:K136_['pKID', 'molecular association, regulation', 'transcription, induced', 'CBP(INDUCES)', '', '25404345', '4', '0', '0', '', '']~P16220:S108_['', 'molecular association, regulation; phosphorylation', '', 'CBP(INDUCES)', '', '17209043', '7', '2', '1', 'mutation to alanine decreases S121 phosphorylation in cells treated with ionizing radiation', '']~P16220:S111_['', 'molecular association…
Q9Y5B0	S575	p:1;p-ov:1	S575-p;T584-p	Q9Y5B0:S575_P68400;Q9Y5B0:T584_P68400	Q9Y5B0:S575_['', 'molecular association, regulation; enzymatic activity, induced', 'transcription, induced', 'GTF2F2(INDUCES)', '', '12591939', '1', '1', '0', '', '']~Q9Y5B0:T584_['', 'molecular association, regulation', 'transcription, altered', 'GTF2F1(INDUCES)', '', '15723518; 19215094', '2', '0', '0', '', '']~
Q9Y5B0	S740	p:1;p-ov:1	S740-p;Y774-p	Q9Y5B0:S740_P68400	Q9Y5B0:S740_['FCP1_C', 'molecular association, regulation; enzymatic activity, induced', 'transcription, induced', 'GTF2F2(INDUCES)', '', '12591939', '2', '31', '0', '', '']~
Q9Y5B0	S942	p:4;p-ov:1;m2:2	R913-m2;R916-m2;S935-p;S936-p;S942-p;S943-p;S944-p	Q9Y5B0:S942_P68400;Q9Y5B0:S944_P68400	Q9Y5B0:S942_['FCP1_C', 'molecular association, regulation', 'transcription, altered', 'GTF2F1(INDUCES)', '', '15723518; 19215094', '2', '0', '1', '', '']~Q9Y5B0:S944_['FCP1_C', 'molecular association, regulation', 'transcription, altered', 'GTF2F1(INDUCES)', '', '15723518; 19215094', '2', '0', '1', '', '']~
Q9Y5B0	S944	p:4;p-ov:1;m2:2	R913-m2;R916-m2;S935-p;S936-p;S942-p;S943-p;S944-p	Q9Y5B0:S942_P68400;Q9Y5B0:S944_P68400	Q9Y5B0:S942_['FCP1_C', 'molecular association, regulation', 'transcription, altered', 'GTF2F1(INDUCES)', '', '15723518; 19215094', '2', '0', '1', '', '']~Q9Y5B0:S944_['FCP1_C', 'molecular association, regulation', 'transcription, altered', 'GTF2F1(INDUCES)', '', '15723518; 19215094', '2', '0', '1', '', '']~
Q9Y5B0	T584	p:1;p-ov:1;ac:1	S575-p;T584-p;K614-ac	Q9Y5B0:S575_P68400;Q9Y5B0:T584_P68400	Q9Y5B0:S575_['', 'molecular association, regulation; enzymatic activity, induced', 'transcription, induced', 'GTF2F2(INDUCES)', '', '12591939', '1', '1', '0', '', '']~Q9Y5B0:T584_['', 'molecular association, regulation', 'transcription, altered', 'GTF2F1(INDUCES)', '', '15723518; 19215094', '2', '0', '0', '', '']~
P35221	S641	p:8;p-ov:1	Y619-p;T634-p;S641-p;T645-p;S652-p;T654-p;S655-p;T658-p;S668-p	P35221:S641_P68400	P35221:S641_['', 'molecular association, regulation', 'carcinogenesis, induced; cell motility, altered; transcription, altered', 'CTNNB1(DISRUPTS)', '', '19941816', '3', '84', '78', 'S641 phosphorylation promotes Beta-catenin transactivation and tumor cell invasion.', '']~
P62158	S82	ac:4;p:5;m1:1;m3:1;m2:1;p-ov:1;ub:3	K76-ac;K76-ub;K78-ac;K78-ub;T80-p;S82-p;K95-ac;K95-ub;Y100-p;S102-p;T111-p;K116-ac;K116-m1;K116-m2;K116-m3;T118-p	P62158:S102_P68400;P62158:S102_P19139;P62158:S82_P68400;P62158:S82_P19139;P62158:T118_P68400;P62158:T118_P19139;P62158:T80_P68400;P62158:T80_P19139	P62158:S102_['EF-hand_7', 'protein conformation', '', '', '', '26675311', '8', '25', '40', '', '']~P62158:S82_['', 'protein conformation', '', '', '', '15461451; 17173306', '9', '14', '0', '', '']~P62158:T118_['EF-hand_7', 'protein conformation', '', '', '', '26675311', '4', '1', '0', '', '']~P62158:Y100_['', 'molecular association, regulation; intracellular localization', '', 'TRPC6(DISRUPTS); P…
P62158	S102	ac:4;p:5;m1:1;m3:1;m2:1;p-ov:1;ub:3	K76-ac;K76-ub;K78-ac;K78-ub;T80-p;S82-p;K95-ac;K95-ub;Y100-p;S102-p;T111-p;K116-ac;K116-m1;K116-m2;K116-m3;T118-p	P62158:S102_P68400;P62158:S102_P19139;P62158:S82_P68400;P62158:S82_P19139;P62158:T118_P68400;P62158:T118_P19139;P62158:T80_P68400;P62158:T80_P19139	P62158:S102_['EF-hand_7', 'protein conformation', '', '', '', '26675311', '8', '25', '40', '', '']~P62158:S82_['', 'protein conformation', '', '', '', '15461451; 17173306', '9', '14', '0', '', '']~P62158:T118_['EF-hand_7', 'protein conformation', '', '', '', '26675311', '4', '1', '0', '', '']~P62158:Y100_['', 'molecular association, regulation; intracellular localization', '', 'TRPC6(DISRUPTS); P…
P62158	T80	ac:4;p:4;m1:1;m3:1;m2:1;p-ov:1;ub:3	K76-ac;K76-ub;K78-ac;K78-ub;T80-p;S82-p;K95-ac;K95-ub;Y100-p;S102-p;T111-p;K116-ac;K116-m1;K116-m2;K116-m3	P62158:S102_P68400;P62158:S102_P19139;P62158:S82_P68400;P62158:S82_P19139;P62158:T80_P68400;P62158:T80_P19139	P62158:S102_['EF-hand_7', 'protein conformation', '', '', '', '26675311', '8', '25', '40', '', '']~P62158:S82_['', 'protein conformation', '', '', '', '15461451; 17173306', '9', '14', '0', '', '']~P62158:Y100_['', 'molecular association, regulation; intracellular localization', '', 'TRPC6(DISRUPTS); PIK3R1(INDUCES)', '', '26858457', '7', '71', '2115', '', '']~
P62158	T118	ac:3;p:6;m1:1;m3:1;m2:1;p-ov:1;ub:2	S82-p;K95-ac;K95-ub;Y100-p;S102-p;T111-p;K116-ac;K116-m1;K116-m2;K116-m3;T118-p;Y139-p;T147-p;K149-ac;K149-ub	P62158:S102_P68400;P62158:S102_P19139;P62158:S82_P68400;P62158:S82_P19139;P62158:T118_P68400;P62158:T118_P19139	P62158:S102_['EF-hand_7', 'protein conformation', '', '', '', '26675311', '8', '25', '40', '', '']~P62158:S82_['', 'protein conformation', '', '', '', '15461451; 17173306', '9', '14', '0', '', '']~P62158:T118_['EF-hand_7', 'protein conformation', '', '', '', '26675311', '4', '1', '0', '', '']~P62158:Y100_['', 'molecular association, regulation; intracellular localization', '', 'TRPC6(DISRUPTS); P…
P51636	S23	p:5;p-ov:1	S18-p;Y19-p;S20-p;S23-p;Y27-p;S36-p	P51636:S23_P68400;P51636:S36_P68400;P51636:Y19_P12931	P51636:S23_['Caveolin', 'activity, induced', '', '', '', '12743374', '5', '25', '84', 'formation of caveolae', '']~P51636:S36_['Caveolin', 'activity, induced', '', '', '', '12743374', '3', '6', '4', 'formation of caveolae', '']~P51636:Y19_['', 'molecular association, regulation; intracellular localization', '', 'RASA1(INDUCES); Caveolin-1(INDUCES)', '', '12091389; 15504032', '10', '10', '28', '',…
P51636	S36	p:5;p-ov:1	S18-p;Y19-p;S20-p;S23-p;Y27-p;S36-p	P51636:S23_P68400;P51636:S36_P68400;P51636:Y19_P12931	P51636:S23_['Caveolin', 'activity, induced', '', '', '', '12743374', '5', '25', '84', 'formation of caveolae', '']~P51636:S36_['Caveolin', 'activity, induced', '', '', '', '12743374', '3', '6', '4', 'formation of caveolae', '']~P51636:Y19_['', 'molecular association, regulation; intracellular localization', '', 'RASA1(INDUCES); Caveolin-1(INDUCES)', '', '12091389; 15504032', '10', '10', '28', '',…
P49716	S57	p-ov:1	S57-p	P49716:S57_P68400	P49716:S57_['', 'enzymatic activity, induced', 'transcription, induced', '', '', '25680545', '1', '0', '0', 'activates PPARgamma2 promoter', '']~
Q9UER7	S737	p:5;p-ov:1	S702-p;S707-p;T709-p;S712-p;S737-p;S739-p	Q9UER7:S737_P68400;Q9UER7:S739_P68400	Q9UER7:S737_['Daxx', 'sumoylation; molecular association, regulation', 'apoptosis, altered; transcription, altered', 'SUMO1(INDUCES); PML(INDUCES)', '', '21474068', '2', '19', '0', '', '']~Q9UER7:S739_['Daxx', 'sumoylation; molecular association, regulation', 'apoptosis, altered; transcription, altered', 'SUMO1(INDUCES); PML(INDUCES)', '', '21474068', '2', '21', '0', '', '']~
Q9UER7	S739	p:4;p-ov:1	S707-p;T709-p;S712-p;S737-p;S739-p	Q9UER7:S737_P68400;Q9UER7:S739_P68400	Q9UER7:S737_['Daxx', 'sumoylation; molecular association, regulation', 'apoptosis, altered; transcription, altered', 'SUMO1(INDUCES); PML(INDUCES)', '', '21474068', '2', '19', '0', '', '']~Q9UER7:S739_['Daxx', 'sumoylation; molecular association, regulation', 'apoptosis, altered; transcription, altered', 'SUMO1(INDUCES); PML(INDUCES)', '', '21474068', '2', '21', '0', '', '']~
O95786	S854	p:2;p-ov:1;ac:1	S854-p;S855-p;K858-ac;Y879-p	O95786:S854_P68400;O95786:S855_P68400;O95786:S855_Q14164	O95786:S854_['RIG-I_C-RD', 'molecular association, regulation; enzymatic activity, inhibited', '', 'DDX58(DISRUPTS)', '', '21068236', '1', '1', '0', 'dephosphorylation of T770, S855, S854 stimulates multimer formation; ', '']~O95786:S855_['RIG-I_C-RD', 'molecular association, regulation; enzymatic activity, inhibited', '', 'DDX58(DISRUPTS)', '', '21068236', '2', '3', '0', 'dephosphorylation of T7…
O95786	S855	p:2;p-ov:1;ac:1	S854-p;S855-p;K858-ac;Y879-p	O95786:S854_P68400;O95786:S855_P68400;O95786:S855_Q14164	O95786:S854_['RIG-I_C-RD', 'molecular association, regulation; enzymatic activity, inhibited', '', 'DDX58(DISRUPTS)', '', '21068236', '1', '1', '0', 'dephosphorylation of T770, S855, S854 stimulates multimer formation; ', '']~O95786:S855_['RIG-I_C-RD', 'molecular association, regulation; enzymatic activity, inhibited', '', 'DDX58(DISRUPTS)', '', '21068236', '2', '3', '0', 'dephosphorylation of T7…
O95786	T770	p-ov:1;ub:1	T770-p;K796-ub	O95786:T770_P68400	O95786:T770_['', 'molecular association, regulation; enzymatic activity, inhibited', '', 'DDX58(DISRUPTS)', '', '21068236', '1', '1', '0', 'dephosphorylation of T770, S855, S854 stimulates multimer formation; ', '']~
Q92784-2	S348	p:6;p-ov:1	S316-p;T317-p;S318-p;S320-p;S344-p;S348-p;T350-p	Q92784-2:S348_P68400	Q92784-2:S348_['', 'molecular association, regulation', 'transcription, induced', 'HEY1(INDUCES)', '', '26582913', '1', '2', '1', 'DPF3a initiates transcription of fetal genes and promotes pathological cardiac hypertrophy.', '']~
P42892-3	S18	p:4;p-ov:1	T4-p;T9-p;S18-p;S20-p;S35-p	P42892-3:S18_P68400;P42892-3:S20_P68400;P42892-3:T9_P68400	P42892-3:S18_['', 'protein stabilization', 'cell motility, induced', '', '', '26543229', '3', '9', '1', 'colon cancer cell invasion.', '']~P42892-3:S20_['', 'protein stabilization', 'cell motility, induced', '', '', '26543229', '3', '7', '0', 'colon cancer cell invasion.', '']~P42892-3:T9_['', 'protein stabilization', 'cell motility, induced', '', '', '26543229', '2', '4', '8', 'colon cancer cell…
P42892-3	S20	p:4;p-ov:1	T4-p;T9-p;S18-p;S20-p;S35-p	P42892-3:S18_P68400;P42892-3:S20_P68400;P42892-3:T9_P68400	P42892-3:S18_['', 'protein stabilization', 'cell motility, induced', '', '', '26543229', '3', '9', '1', 'colon cancer cell invasion.', '']~P42892-3:S20_['', 'protein stabilization', 'cell motility, induced', '', '', '26543229', '3', '7', '0', 'colon cancer cell invasion.', '']~P42892-3:T9_['', 'protein stabilization', 'cell motility, induced', '', '', '26543229', '2', '4', '8', 'colon cancer cell…
P42892-3	T9	p:4;p-ov:1	T4-p;T9-p;S18-p;S20-p;S35-p	P42892-3:S18_P68400;P42892-3:S20_P68400;P42892-3:T9_P68400	P42892-3:S18_['', 'protein stabilization', 'cell motility, induced', '', '', '26543229', '3', '9', '1', 'colon cancer cell invasion.', '']~P42892-3:S20_['', 'protein stabilization', 'cell motility, induced', '', '', '26543229', '3', '7', '0', 'colon cancer cell invasion.', '']~P42892-3:T9_['', 'protein stabilization', 'cell motility, induced', '', '', '26543229', '2', '4', '8', 'colon cancer cell…
P29692	S162	p:5;p-ov:1;ub:2	T129-p;S133-p;T147-p;S162-p;Y182-p;K188-ub;K189-ub;S197-p	P29692:S133_P06493;P29692:S162_P68400	P29692:S133_['', 'phosphorylation', '', '', '', '12551973', '3', '89', '49', '', '']~
P55010	S389	p:6;p-ov:1	Y362-p;S389-p;S390-p;Y405-p;S406-p;S410-p;S419-p	P55010:S389_P68400;P55010:S390_P68400	P55010:S389_['W2', 'molecular association, regulation', 'cell cycle regulation; translation, altered', 'eIF2-alpha(INDUCES)', '', '16227438; 18649047', '4', '48', '44', '', '']~P55010:S390_['W2', 'molecular association, regulation', 'cell cycle regulation; translation, altered', 'eIF2-alpha(INDUCES)', '', '16227438; 18649047', '4', '49', '44', '', '']~
P55010	S390	p:6;p-ov:1	Y362-p;S389-p;S390-p;Y405-p;S406-p;S410-p;S419-p	P55010:S389_P68400;P55010:S390_P68400	P55010:S389_['W2', 'molecular association, regulation', 'cell cycle regulation; translation, altered', 'eIF2-alpha(INDUCES)', '', '16227438; 18649047', '4', '48', '44', '', '']~P55010:S390_['W2', 'molecular association, regulation', 'cell cycle regulation; translation, altered', 'eIF2-alpha(INDUCES)', '', '16227438; 18649047', '4', '49', '44', '', '']~
P55010	T207	p:6;p-ov:1	S175-p;S176-p;T207-p;T208-p;S220-p;T227-p;S229-p	P55010:T207_P68400;P55010:T208_P68400
P55010	T208	p:6;p-ov:1	S175-p;S176-p;T207-p;T208-p;S220-p;T227-p;S229-p	P55010:T207_P68400;P55010:T208_P68400
P28482	S246	p:2;p-ov:1	S246-p;S248-p;Y263-p	P28482:S246_P68400;P28482:S246_P28482;P28482:S248_P68400	P28482:S246_['Pkinase', 'molecular association, regulation; intracellular localization', '', 'IPO7(INDUCES); NUP153(DISRUPTS)', '', '18760948', '2', '1', '0', '', '']~P28482:S248_['Pkinase', 'molecular association, regulation; intracellular localization', '', 'IPO7(INDUCES); NUP153(DISRUPTS)', '', '18760948', '2', '0', '0', '', '']~
P28482	S248	p:3;p-ov:1	S246-p;S248-p;Y263-p;S284-p	P28482:S246_P68400;P28482:S246_P28482;P28482:S248_P68400	P28482:S246_['Pkinase', 'molecular association, regulation; intracellular localization', '', 'IPO7(INDUCES); NUP153(DISRUPTS)', '', '18760948', '2', '1', '0', '', '']~P28482:S248_['Pkinase', 'molecular association, regulation; intracellular localization', '', 'IPO7(INDUCES); NUP153(DISRUPTS)', '', '18760948', '2', '0', '0', '', '']~
P03372	S167	ac:1;p:1;m1:1;sm:2;m2:2;p-ov:1	S154-p;S167-p;K171-ac;K171-m1;K171-m2;K171-sm;K180-m2;K180-sm	P03372:S167_P68400;P03372:S167_O14965;P03372:S167_Q14164;P03372:S167_Q15418;P03372:S167_P23443;P03372:S167_P31751;P03372:S167_P31749;P03372:S167_P51812	P03372:S167_['Oest_recep', 'activity, induced; acetylation; molecular association, regulation; phosphorylation', 'apoptosis, inhibited; transcription, induced; transcription, altered; cell growth, altered', 'SRC-3(INDUCES)', 'DNA(NOT_REPORTED)', '11108261; 11139588; 11432835; 11507039; 15528270; 15778291; 16455819; 19112174; 19887647; 19940156; 23390529; 24166501; 9337862; 9528769', '38', '4', '0…
P03372	S282	ac:6;p:3;m1:2;sm:3;m2:2;p-ov:1;ub:1	K252-ac;R260-m2;K266-ac;K266-m1;K266-sm;K268-ac;K268-sm;R277-m2;S282-p;S294-p;K299-ac;K299-sm;K302-ac;K302-m1;K302-ub;K303-ac;S305-p;T311-p	P03372:S282_P68400;P03372:S294_Q16539;P03372:S294_P24941;P03372:S305_O14965;P03372:S305_Q9UHD2;P03372:S305_P17612;P03372:S305_O96013;P03372:S305_Q13153;P03372:S305_P31749;P03372:T311_Q16539	P03372:K266_['', 'activity, induced; molecular association, regulation', 'transcription, altered', '', 'DNA(INDUCES)', '16497729; 19887647', '3', '2', '0', 'K266/268Q or K266/268R mutations confer resistance to repression by BRCA1', '']~P03372:K268_['', 'activity, induced; molecular association, regulation', 'transcription, altered', '', 'DNA(INDUCES)', '16497729; 19887647', '3', '1', '0', 'K266/…
P03372	S559	p:5;p-ov:1	Y537-p;S554-p;S559-p;S576-p;S578-p;T594-p	P03372:S559_P68400;P03372:Y537_P12931;P03372:Y537_P06239	P03372:S559_['ESR1_C', 'activity, inhibited', 'transcription, altered', '', '', '20043841', '4', '1', '0', 'inhibits ligand-independent activation of ER-alpha', '']~P03372:Y537_['Hormone_recep', 'protein stabilization; molecular association, regulation', 'transcription, induced', '', 'DNA(INDUCES)', '10571988; 9500442', '8', '0', '0', '', '']~
Q03112	S538	p:3;p-ov:1;ac:1;sm:3	S529-p;K533-sm;S538-p;K547-sm;S552-p;K564-ac;K564-sm;T567-p	Q03112:S538_P68400	Q03112:S538_['', 'molecular association, regulation', 'transcription, induced', '', 'DNA(INDUCES)', '23858473', '2', '9', '0', '', '']~
Q03112	S858	p:5;p-ov:1;sm:1	S827-p;S831-p;S854-p;S858-p;S860-p;K874-sm;S885-p	Q03112:S858_P68400	Q03112:S858_['', 'molecular association, regulation', 'transcription, induced', '', 'DNA(INDUCES)', '23858473', '2', '4', '0', '', '']~
Q06265	S392	p:4;p-ov:1;ac:1;sm:1	S380-p;S392-p;S394-p;T413-p;K419-ac;K419-sm;S425-p	Q06265:S392_P68400;Q06265:S394_P68400	Q06265:S392_['', 'molecular association, regulation', '', 'SUMO2(INDUCES); SUMO1(INDUCES)', '', '19217413', '2', '15', '1', '', '']~Q06265:S394_['', 'molecular association, regulation', '', 'SUMO2(INDUCES); SUMO1(INDUCES)', '', '19217413', '2', '16', '1', '', '']~
Q06265	S394	p:4;p-ov:1;ac:1;sm:1	S380-p;S392-p;S394-p;T413-p;K419-ac;K419-sm;S425-p	Q06265:S392_P68400;Q06265:S394_P68400	Q06265:S392_['', 'molecular association, regulation', '', 'SUMO2(INDUCES); SUMO1(INDUCES)', '', '19217413', '2', '15', '1', '', '']~Q06265:S394_['', 'molecular association, regulation', '', 'SUMO2(INDUCES); SUMO1(INDUCES)', '', '19217413', '2', '16', '1', '', '']~
Q9UNN5	S289	p:6;p-ov:1;ub:1	T264-p;S269-p;S270-p;T274-p;S289-p;S291-p;K319-ub;S320-p	Q9UNN5:S289_P68400;Q9UNN5:S289_O14965;Q9UNN5:S291_P68400;Q9UNN5:S291_O14965	Q9UNN5:S289_['', 'intracellular localization', 'cell cycle regulation', '', '', '12832043; 18790738', '3', '1', '0', ' mediates the proteasome-dependent degradation of AurA; induces G2/M arrest', '']~Q9UNN5:S291_['', 'intracellular localization', 'cell cycle regulation', '', '', '12832043; 18790738', '3', '1', '0', ' mediates the proteasome-dependent degradation of AurA; induces G2/M arrest', '']~
Q9UNN5	S291	p:6;p-ov:1;ub:1	T264-p;S269-p;S270-p;T274-p;S289-p;S291-p;K319-ub;S320-p	Q9UNN5:S289_P68400;Q9UNN5:S289_O14965;Q9UNN5:S291_P68400;Q9UNN5:S291_O14965	Q9UNN5:S289_['', 'intracellular localization', 'cell cycle regulation', '', '', '12832043; 18790738', '3', '1', '0', ' mediates the proteasome-dependent degradation of AurA; induces G2/M arrest', '']~Q9UNN5:S291_['', 'intracellular localization', 'cell cycle regulation', '', '', '12832043; 18790738', '3', '1', '0', ' mediates the proteasome-dependent degradation of AurA; induces G2/M arrest', '']~
P02671	S542	p:8;p-ov:1;ga:2	S524-p;T525-ga;T525-p;S534-p;S542-p;S549-p;S551-p;T555-p;T557-p;S561-p;S562-ga	P02671:S542_P68400
P02671	S609	p:3;ac:3;p-ov:1;ga:2	S586-ga;S594-p;K599-ac;S609-p;T616-ga;S618-p;K620-ac;K625-ac;S626-p	P02671:S609_P68400
Q92915	S228	p:1;ac:3;p-ov:1	K220-ac;S228-p;S230-p;K239-ac;K245-ac	Q92915:S228_P68400;Q92915:S230_P68400	Q92915:S228_['', 'activity, induced; intracellular localization', '', 'SCN2A(INDUCES); SCN8A(INDUCES)', '', '26917740', '1', '1', '0', 'axodendritic polarity, FGF14 modulation of Nav mediated currents', '']~Q92915:S230_['', 'activity, induced; intracellular localization', '', 'SCN2A(INDUCES); SCN8A(INDUCES)', '', '26917740', '1', '1', '0', 'axodendritic polarity, FGF14 modulation of Nav mediated …
Q92915	S230	p:1;ac:3;p-ov:1	K220-ac;S228-p;S230-p;K239-ac;K245-ac	Q92915:S228_P68400;Q92915:S230_P68400	Q92915:S228_['', 'activity, induced; intracellular localization', '', 'SCN2A(INDUCES); SCN8A(INDUCES)', '', '26917740', '1', '1', '0', 'axodendritic polarity, FGF14 modulation of Nav mediated currents', '']~Q92915:S230_['', 'activity, induced; intracellular localization', '', 'SCN2A(INDUCES); SCN8A(INDUCES)', '', '26917740', '1', '1', '0', 'axodendritic polarity, FGF14 modulation of Nav mediated …
Q06787	S500	p:1;p-ov:1;m1:3	R471-m1;R474-m1;R477-m1;S500-p;S511-p	Q06787:S500_P68400;Q06787:S500_P23443	Q06787:S500_['FXR1P_C', '', 'neural plasticity; translation, inhibited', '', '', '22080836', '17', '4', '0', '', '']~Q06787:S511_['FXR1P_C', 'intracellular localization', '', '', '', '20417602', '1', '1', '0', '', '']~
P09958	S773	p:1;p-ov:1;ac:1;ub:1	K748-ub;S773-p;S775-p;K789-ac	P09958:S773_P68400;P09958:S775_P68400	P09958:S773_['', 'intracellular localization', '', '', '', '8846780', '1', '10', '0', 'retrieval to the trans-Golgi network', '']~P09958:S775_['', 'intracellular localization', '', '', '', '8846780', '1', '9', '0', 'retrieval to the trans-Golgi network', '']~
P09958	S775	p:1;p-ov:1;ac:1;ub:1	K748-ub;S773-p;S775-p;K789-ac	P09958:S773_P68400;P09958:S775_P68400	P09958:S773_['', 'intracellular localization', '', '', '', '8846780', '1', '10', '0', 'retrieval to the trans-Golgi network', '']~P09958:S775_['', 'intracellular localization', '', '', '', '8846780', '1', '9', '0', 'retrieval to the trans-Golgi network', '']~
P53539	S27	p:3;p-ov:1	Y9-p;S11-p;S13-p;S27-p	P53539:S27_P68400	P53539:S27_['', 'activity, induced; protein stabilization', 'transcription, induced', '', '', '16687504; 17241283', '4', '0', '0', '', '']~
P06744	S185	p:9;p-ov:1;ac:1;ub:2	S160-p;T168-p;K172-ub;Y174-p;S176-p;Y183-p;S185-p;K194-ub;T195-p;S210-p;K211-ac;T214-p;T215-p	P06744:S185_P68400	P06744:S185_['PGI', 'molecular association, regulation; enzymatic activity, inhibited', 'cell growth, altered', 'G6PI(INDUCES)', '', '15637053', '2', '0', '0', '', '']~
Q8TAE8	S221	p:1;p-ov:1;ub:1	K185-ub;S221-p;S222-p	Q8TAE8:S221_P68400	Q8TAE8:S221_['', '', 'cell growth, altered', '', '', '17069992', '1', '0', '0', 'promotes cell proliferation', '']~
Q9UJY5	S355	p-ov:1	S355-p	Q9UJY5:S355_P68400	Q9UJY5:S355_['', 'molecular association, regulation; activity, inhibited', '', 'IGF2R(DISRUPTS)', '', '12060753', '4', '0', '0', '', '']~
P60983	S53	p:4;p-ov:1;ub:3	T27-p;K35-ub;S53-p;K58-ub;S72-p;K74-ub;S83-p;Y84-p	P60983:S53_P68400;P60983:S72_P17252;P60983:S83_P17612;P60983:T27_P17612;P60983:T27_Q15418
O75496	S184	p:5;p-ov:1	Y150-p;S184-p;S200-p;S201-p;S202-p;T203-p	O75496:S184_P68400	O75496:S184_['Geminin', 'molecular association, regulation', '', 'HOXC9(INDUCES)', '', '22615398', '1', '1', '0', '', '']~O75496:S200_['', '', 'apoptosis, altered', '', '', '17261582', '1', '0', '0', 'regulates geminin cleavage by caspase-3', '']~O75496:S201_['', '', 'apoptosis, altered', '', '', '17261582', '1', '0', '0', 'regulates geminin cleavage by caspase-3', '']~O75496:S202_['', '', 'apopt…
Q13547	S421	me:1;p:8;ac:5;p-ov:1;sm:2	S393-p;S406-p;S409-p;S410-p;K412-ac;S421-p;S423-p;K432-ac;K432-me;S434-p;S435-p;K438-ac;K439-ac;K441-ac;K444-sm;T445-p;K457-sm	Q13547:S421_P68400;Q13547:S423_P68400	Q13547:S421_['', 'molecular association, regulation; enzymatic activity, induced', '', 'SIN3A(INDUCES)', '', '11602581', '4', '62', '40', '', '']~Q13547:S423_['', 'molecular association, regulation; enzymatic activity, induced', '', 'SIN3A(INDUCES)', '', '11602581', '3', '60', '39', '', '']~
Q13547	S423	me:1;p:8;ac:5;p-ov:1;sm:2	S393-p;S406-p;S409-p;S410-p;K412-ac;S421-p;S423-p;K432-ac;K432-me;S434-p;S435-p;K438-ac;K439-ac;K441-ac;K444-sm;T445-p;K457-sm	Q13547:S421_P68400;Q13547:S423_P68400	Q13547:S421_['', 'molecular association, regulation; enzymatic activity, induced', '', 'SIN3A(INDUCES)', '', '11602581', '4', '62', '40', '', '']~Q13547:S423_['', 'molecular association, regulation; enzymatic activity, induced', '', 'SIN3A(INDUCES)', '', '11602581', '3', '60', '39', '', '']~
Q92769	S394	p:5;p-ov:1;ub:1	Y359-p;K362-ub;S394-p;S407-p;S411-p;S422-p;S424-p	Q92769:S394_P68400	Q92769:S394_['', 'acetylation; molecular association, regulation; enzymatic activity, inhibited; enzymatic activity, induced', 'apoptosis, induced', 'p53(INDUCES); HDAC1(INDUCES); SIN3A(INDUCES); FOXO3A(INDUCES); CHD-3 iso3(INDUCES)', '', '12082111; 20388487; 25609639', '8', '72', '52', '', '']~Q92769:S411_['', 'molecular association, regulation; acetylation; enzymatic activity, inhibited', '', '…
O15379	S424	p:2;p-ov:1	Y404-p;Y414-p;S424-p	O15379:S424_P68400	O15379:S424_['', 'enzymatic activity, induced', 'cell cycle regulation', 'PKG1(INDUCES)', '', '15805470; 26356530; 26663086', '4', '17', '15', '', '']~
Q9UBN7	S458	p-ov:1	S458-p	Q9UBN7:S458_P68400
Q96HZ4	S183	p-ov:1	S183-p	Q96HZ4:S183_P68400	Q96HZ4:S183_['', '', 'cell cycle regulation', '', '', '12972610', '1', '0', '0', '', '']~
Q03014	S163	p:1;p-ov:1	S163-p;S177-p	Q03014:S163_P68400;Q03014:S177_P68400	Q03014:S163_['Homeobox', 'molecular association, regulation', 'transcription, induced', '', 'DNA(INDUCES)', '19324893', '1', '2', '1', '', '']~Q03014:S177_['Homeobox', 'molecular association, regulation', 'transcription, induced', '', 'DNA(INDUCES)', '19324893', '1', '0', '0', '', '']~
Q03014	S177	p:2;p-ov:1	S163-p;S177-p;S213-p	Q03014:S163_P68400;Q03014:S177_P68400	Q03014:S163_['Homeobox', 'molecular association, regulation', 'transcription, induced', '', 'DNA(INDUCES)', '19324893', '1', '2', '1', '', '']~Q03014:S177_['Homeobox', 'molecular association, regulation', 'transcription, induced', '', 'DNA(INDUCES)', '19324893', '1', '0', '0', '', '']~
P05114	S7	p:3;ac:8;p-ov:1;ub:2	K3-ac;K5-ac;S7-p;S8-p;K14-ac;K14-ub;K18-ac;S21-p;S25-p;K27-ac;K27-ub;K31-ac;K38-ac;K42-ac	P05114:S7_P68400;P05114:S8_P68400	P05114:S21_['HMG14_17', 'molecular association, regulation; intracellular localization', '', '14-3-3 zeta(INDUCES)', '', '10739259; 12215538', '4', '8', '14', '', '']~P05114:S25_['HMG14_17', 'molecular association, regulation; intracellular localization', '', '14-3-3 zeta(INDUCES)', '', '10739259; 12215538', '6', '11', '0', '', '']~P05114:S7_['HMG14_17', 'intracellular localization', '', '', '', …
P05114	S8	p:3;ac:8;p-ov:1;ub:2	K3-ac;K5-ac;S7-p;S8-p;K14-ac;K14-ub;K18-ac;S21-p;S25-p;K27-ac;K27-ub;K31-ac;K38-ac;K42-ac	P05114:S7_P68400;P05114:S8_P68400	P05114:S21_['HMG14_17', 'molecular association, regulation; intracellular localization', '', '14-3-3 zeta(INDUCES)', '', '10739259; 12215538', '4', '8', '14', '', '']~P05114:S25_['HMG14_17', 'molecular association, regulation; intracellular localization', '', '14-3-3 zeta(INDUCES)', '', '10739259; 12215538', '6', '11', '0', '', '']~P05114:S7_['HMG14_17', 'intracellular localization', '', '', '', …
P05114	S86	p:5;ac:5;p-ov:1;ub:5	K53-ac;K55-ac;K59-ac;K61-ac;K61-ub;T70-p;K71-ub;T81-p;K82-ac;K82-ub;T83-p;S86-p;S89-p;K95-ub;K98-ub;S99-p	P05114:S86_P68400;P05114:S89_P68400;P05114:S99_P68400
P05114	S89	p:5;ac:5;p-ov:1;ub:5	K53-ac;K55-ac;K59-ac;K61-ac;K61-ub;T70-p;K71-ub;T81-p;K82-ac;K82-ub;T83-p;S86-p;S89-p;K95-ub;K98-ub;S99-p	P05114:S86_P68400;P05114:S89_P68400;P05114:S99_P68400
P05114	S99	p:5;ac:1;p-ov:1;ub:4	T70-p;K71-ub;T81-p;K82-ac;K82-ub;T83-p;S86-p;S89-p;K95-ub;K98-ub;S99-p	P05114:S86_P68400;P05114:S89_P68400;P05114:S99_P68400
P09629	S132	p:1;p-ov:1	S132-p;S133-p	P09629:S132_P68400;P09629:S133_P68400	P09629:S132_['', '', 'cell differentiation, altered', '', '', '11290787', '1', '0', '0', '', '']~P09629:S133_['', '', 'cell differentiation, altered', '', '', '11290787', '1', '0', '0', '', '']~
P09629	S133	p:1;p-ov:1	S132-p;S133-p	P09629:S132_P68400;P09629:S133_P68400	P09629:S132_['', '', 'cell differentiation, altered', '', '', '11290787', '1', '0', '0', '', '']~P09629:S133_['', '', 'cell differentiation, altered', '', '', '11290787', '1', '0', '0', '', '']~
P09629	T203	p:1;p-ov:1;ub:2	K191-ub;K193-ub;T203-p;T204-p	P09629:T203_P68400;P09629:T204_P68400	P09629:T203_['', '', 'cell differentiation, altered', '', '', '11290787', '1', '0', '0', '', '']~P09629:T204_['', '', 'cell differentiation, altered', '', '', '11290787', '1', '0', '0', '', '']~
P09629	T204	p:1;p-ov:1;ub:2	K191-ub;K193-ub;T203-p;T204-p	P09629:T203_P68400;P09629:T204_P68400	P09629:T203_['', '', 'cell differentiation, altered', '', '', '11290787', '1', '0', '0', '', '']~P09629:T204_['', '', 'cell differentiation, altered', '', '', '11290787', '1', '0', '0', '', '']~
P14317	T16	p:4;p-ov:1;ac:1;ub:1	S13-p;T16-p;T23-p;S32-p;K34-ub;K41-ac;T42-p	P14317:T16_P68400;P14317:T23_P68400
P14317	T23	p:4;p-ov:1;ac:1;ub:1	S13-p;T16-p;T23-p;S32-p;K34-ub;K41-ac;T42-p	P14317:T16_P68400;P14317:T23_P68400
P07900	S263	p:4;p-ov:1;ac:5;ub:5	K228-ub;S231-p;S252-p;S263-p;K274-ac;K276-ac;K281-ub;K283-ac;K283-ub;Y284-p;K292-ac;K292-ub;T293-p;K294-ac;K294-ub	P07900:S263_P68400;P07900:S263_P33674
P07900	T36	p:10;p-ov:1;ac:3;ub:3	T5-p;T7-p;T36-p;Y38-p;K41-ac;K41-ub;S52-p;S53-p;K58-ac;K58-ub;Y61-p;S63-p;T65-p;S68-p;K69-ac;K69-ub;S72-p	P07900:T36_P68400;P07900:T5_P78527;P07900:T7_P78527;P07900:Y38_P30291	P07900:Y38_['', 'molecular association, regulation', 'apoptosis, inhibited', 'Src(INDUCES); AHSA1(INDUCES); RAF1(INDUCES); HER2(INDUCES)', '', '20159553', '1', '0', '33', 'interaction with HSP90A client proteins; Silencing of Wee1 sensitizes cells to apoptosis induced by HSP90A inhibitor.', '']~
P08238	S226	p:7;ac:1;p-ov:1;ub:3	T190-p;Y192-p;K204-ub;S206-p;T214-p;Y216-p;K219-ac;K219-ub;S226-p;K237-ub;S255-p;S261-p	P08238:S226_P68400;P08238:S226_P33674;P08238:S255_P68400;P08238:S255_P33674;P08238:S255_Q96GD4	P08238:S226_['HSP90', 'activity, induced; molecular association, regulation', 'apoptosis, altered', 'PXR(INDUCES); APAF(DISRUPTS)', '', '18591256; 25995454', '6', '82', '101', '', '']~P08238:S255_['', 'activity, induced; molecular association, regulation', 'apoptosis, altered', 'PXR(INDUCES); APAF(DISRUPTS)', '', '18591256; 25995454', '8', '114', '410', '', '']~
P08238	S255	p:5;ac:3;p-ov:1;ub:6	K219-ac;K219-ub;S226-p;K237-ub;S255-p;S261-p;K273-ub;K275-ac;K275-ub;Y276-p;K284-ac;K284-ub;T285-p;K286-ub;T290-p	P08238:S226_P68400;P08238:S226_P33674;P08238:S255_P68400;P08238:S255_P33674;P08238:S255_Q96GD4	P08238:S226_['HSP90', 'activity, induced; molecular association, regulation', 'apoptosis, altered', 'PXR(INDUCES); APAF(DISRUPTS)', '', '18591256; 25995454', '6', '82', '101', '', '']~P08238:S255_['', 'activity, induced; molecular association, regulation', 'apoptosis, altered', 'PXR(INDUCES); APAF(DISRUPTS)', '', '18591256; 25995454', '8', '114', '410', '', '']~
Q16666	S132	p:11;ac:2;p-ov:1;sm:1;ub:3	K99-ac;K99-ub;K100-ub;S106-p;S110-p;K116-sm;T117-p;T123-p;K128-ac;K128-ub;S132-p;S142-p;T149-p;S153-p;S160-p;T161-p;S166-p;S168-p	Q16666:S132_P68400
P11717	S2409	p:3;p-ov:1;ub:1	K2394-ub;S2395-p;S2401-p;S2409-p;T2415-p	P11717:S2409_P68400
P11717	S2484	p:1;p-ov:1	S2479-p;S2484-p	P11717:S2484_P68400
P08833	S126	p:4;p-ov:1	S120-p;S123-p;S126-p;T127-p;S144-p	P08833:S126_P68400;P08833:S126_P17252;P08833:S144_P68400;P08833:S144_P17252	P08833:S123_['', 'molecular association, regulation', '', 'IGF1(INDUCES)', '', '20143870', '4', '6', '0', '', '']~P08833:S126_['', 'activity, induced; molecular association, regulation; phosphorylation', '', 'IGF1(INDUCES)', '', '18772238; 20143870; 23354097; 7683525', '9', '7', '0', 'S126A and S144A mutants inhibit IGF1R autophosphorylation', '']~P08833:S144_['', 'activity, induced; molecular as…
P08833	S144	p:4;p-ov:1	S120-p;S123-p;S126-p;T127-p;S144-p	P08833:S126_P68400;P08833:S126_P17252;P08833:S144_P68400;P08833:S144_P17252	P08833:S123_['', 'molecular association, regulation', '', 'IGF1(INDUCES)', '', '20143870', '4', '6', '0', '', '']~P08833:S126_['', 'activity, induced; molecular association, regulation; phosphorylation', '', 'IGF1(INDUCES)', '', '18772238; 20143870; 23354097; 7683525', '9', '7', '0', 'S126A and S144A mutants inhibit IGF1R autophosphorylation', '']~P08833:S144_['', 'activity, induced; molecular as…
P08833	S194	p:2;p-ov:1	Y181-p;S194-p;S199-p	P08833:S194_P68400;P08833:S194_P17252	P08833:S194_['Thyroglobulin_1', 'activity, induced; molecular association, regulation', '', 'IGF1(INDUCES)', '', '18772238; 20143870', '10', '9', '0', '', '']~
P17936	S138	p:4;p-ov:1;ga:7	S138-p;S140-p;S145-p;S148-ga;S148-p;S151-ga;S153-ga;S155-ga;S156-ga;S156-p;T157-ga;S161-ga	P17936:S138_P68400;P17936:S140_P68400	P17936:S138_['', '', 'apoptosis, induced', '', '', '12210764', '3', '0', '0', '', '']~P17936:S140_['', '', 'apoptosis, induced', '', '', '12210764', '3', '0', '0', '', '']~P17936:S156_['', '', 'apoptosis, inhibited', '', '', '25525174', '1', '0', '0', 'involved in pioglitazone-induced regulation of IGFBP-3 ', '']~
P17936	S140	p:4;p-ov:1;ga:7	S138-p;S140-p;S145-p;S148-ga;S148-p;S151-ga;S153-ga;S155-ga;S156-ga;S156-p;T157-ga;S161-ga	P17936:S138_P68400;P17936:S140_P68400	P17936:S138_['', '', 'apoptosis, induced', '', '', '12210764', '3', '0', '0', '', '']~P17936:S140_['', '', 'apoptosis, induced', '', '', '12210764', '3', '0', '0', '', '']~P17936:S156_['', '', 'apoptosis, inhibited', '', '', '25525174', '1', '0', '0', 'involved in pioglitazone-induced regulation of IGFBP-3 ', '']~
P17936	S194	p:5;p-ov:1;ga:3	S161-ga;S183-p;Y190-p;S192-ga;S194-p;T195-ga;T197-p;S201-p;Y210-p	P17936:S183_P78527;P17936:S194_P68400	P17936:S183_['', 'intracellular localization', 'apoptosis, altered; cell growth, induced; apoptosis, inhibited', '', '', '17108124; 23557743', '2', '0', '0', '', '']~P17936:S194_['', 'phosphorylation', 'apoptosis, altered', '', '', '19556345', '1', '0', '0', 'inhibits JNK phosphorylation and apoptosis', '']~
Q9UHH9	S347	p:2;p-ov:1	S347-p;S356-p;S359-p	Q9UHH9:S347_P68400;Q9UHH9:S356_P68400	Q9UHH9:S347_['IPK', 'protein degradation; ubiquitination', 'apoptosis, induced; cell growth, altered', 'TRAF2(INDUCES)', 'DNA(INDUCES)', '17379600; 21262846', '2', '2', '0', 'induces NFkB-DNA binding', '']~Q9UHH9:S356_['IPK', 'protein degradation; ubiquitination', '', '', '', '21262846', '1', '2', '0', '', '']~Q9UHH9:S359_['IPK', '', 'apoptosis, induced; cell growth, altered', 'TRAF2(INDUCES)', '…
Q9UHH9	S356	p:2;p-ov:1	S347-p;S356-p;S359-p	Q9UHH9:S347_P68400;Q9UHH9:S356_P68400	Q9UHH9:S347_['IPK', 'protein degradation; ubiquitination', 'apoptosis, induced; cell growth, altered', 'TRAF2(INDUCES)', 'DNA(INDUCES)', '17379600; 21262846', '2', '2', '0', 'induces NFkB-DNA binding', '']~Q9UHH9:S356_['IPK', 'protein degradation; ubiquitination', '', '', '', '21262846', '1', '2', '0', '', '']~Q9UHH9:S359_['IPK', '', 'apoptosis, induced; cell growth, altered', 'TRAF2(INDUCES)', '…
Q14005	S743	p:2;p-ov:1	S743-p;T757-p;Y771-p	Q14005:S743_P68400;Q14005:T757_P06493	Q14005:S743_['', 'intracellular localization', 'cell cycle regulation', '', '', '12450396', '2', '0', '0', 'regulate nuclear localization', '']~Q14005:T757_['', 'intracellular localization', 'cell cycle regulation', '', '', '12450396', '1', '0', '0', 'regulate nuclear localization', '']~
P25963	S32	p:2;p-ov:1;sm:2;ub:5	K21-sm;K21-ub;K22-sm;K22-ub;S32-p;S36-p;K38-ub;Y42-p;K47-ub;K67-ub	P25963:S32_P68400;P25963:S32_O00141;P25963:S32_Q14164;P25963:S32_O15111;P25963:S32_Q15418;P25963:S32_Q99558;P25963:S32_O14920;P25963:S32_P51812;P25963:S36_P68400;P25963:S36_Q14164;P25963:S36_O15111;P25963:S36_Q99558;P25963:S36_O14920;P25963:Y42_P05480;P25963:Y42_P06239;P25963:Y42_P06213	P25963:K21_['', 'protein degradation', '', '', '', '8649784', '4', '0', '0', '', '']~P25963:K22_['', 'protein degradation', '', '', '', '8649784', '4', '0', '0', '', '']~P25963:S32_['', 'activity, induced; protein degradation; intracellular localization; phosphorylation', 'apoptosis, altered; apoptosis, induced; apoptosis, inhibited; transcription, induced; transcription, altered', '', '', '10723…
P25963	S36	p:2;p-ov:1;sm:2;ub:5	K21-sm;K21-ub;K22-sm;K22-ub;S32-p;S36-p;K38-ub;Y42-p;K47-ub;K67-ub	P25963:S32_P68400;P25963:S32_O00141;P25963:S32_Q14164;P25963:S32_O15111;P25963:S32_Q15418;P25963:S32_Q99558;P25963:S32_O14920;P25963:S32_P51812;P25963:S36_P68400;P25963:S36_Q14164;P25963:S36_O15111;P25963:S36_Q99558;P25963:S36_O14920;P25963:Y42_P05480;P25963:Y42_P06239;P25963:Y42_P06213	P25963:K21_['', 'protein degradation', '', '', '', '8649784', '4', '0', '0', '', '']~P25963:K22_['', 'protein degradation', '', '', '', '8649784', '4', '0', '0', '', '']~P25963:S32_['', 'activity, induced; protein degradation; intracellular localization; phosphorylation', 'apoptosis, altered; apoptosis, induced; apoptosis, inhibited; transcription, induced; transcription, altered', '', '', '10723…
P25963	S283	p:5;p-ov:1	S283-p;S288-p;T291-p;S293-p;T299-p;Y305-p	P25963:S283_P68400;P25963:S288_P68400;P25963:S293_P68400;P25963:T291_P68400;P25963:T299_P68400;P25963:Y305_P00519	P25963:S283_['', 'protein degradation', '', '', '', '8657113', '3', '1', '0', 'S283/T291/T299A triple mutant showed increased IkB-alpha stability.', '']~P25963:S293_['', 'protein degradation', '', '', '', '10764587', '3', '0', '0', '', '']~P25963:T291_['', 'protein degradation', '', '', '', '8657113', '4', '0', '0', 'S283/T291/T299A triple mutant showed increased IkB-alpha stability.', '']~P25963…
P25963	S288	p:5;p-ov:1	S283-p;S288-p;T291-p;S293-p;T299-p;Y305-p	P25963:S283_P68400;P25963:S288_P68400;P25963:S293_P68400;P25963:T291_P68400;P25963:T299_P68400;P25963:Y305_P00519	P25963:S283_['', 'protein degradation', '', '', '', '8657113', '3', '1', '0', 'S283/T291/T299A triple mutant showed increased IkB-alpha stability.', '']~P25963:S293_['', 'protein degradation', '', '', '', '10764587', '3', '0', '0', '', '']~P25963:T291_['', 'protein degradation', '', '', '', '8657113', '4', '0', '0', 'S283/T291/T299A triple mutant showed increased IkB-alpha stability.', '']~P25963…
P25963	S293	p:5;p-ov:1	S283-p;S288-p;T291-p;S293-p;T299-p;Y305-p	P25963:S283_P68400;P25963:S288_P68400;P25963:S293_P68400;P25963:T291_P68400;P25963:T299_P68400;P25963:Y305_P00519	P25963:S283_['', 'protein degradation', '', '', '', '8657113', '3', '1', '0', 'S283/T291/T299A triple mutant showed increased IkB-alpha stability.', '']~P25963:S293_['', 'protein degradation', '', '', '', '10764587', '3', '0', '0', '', '']~P25963:T291_['', 'protein degradation', '', '', '', '8657113', '4', '0', '0', 'S283/T291/T299A triple mutant showed increased IkB-alpha stability.', '']~P25963…
P25963	T291	p:5;p-ov:1	S283-p;S288-p;T291-p;S293-p;T299-p;Y305-p	P25963:S283_P68400;P25963:S288_P68400;P25963:S293_P68400;P25963:T291_P68400;P25963:T299_P68400;P25963:Y305_P00519	P25963:S283_['', 'protein degradation', '', '', '', '8657113', '3', '1', '0', 'S283/T291/T299A triple mutant showed increased IkB-alpha stability.', '']~P25963:S293_['', 'protein degradation', '', '', '', '10764587', '3', '0', '0', '', '']~P25963:T291_['', 'protein degradation', '', '', '', '8657113', '4', '0', '0', 'S283/T291/T299A triple mutant showed increased IkB-alpha stability.', '']~P25963…
P25963	T299	p:5;p-ov:1	S283-p;S288-p;T291-p;S293-p;T299-p;Y305-p	P25963:S283_P68400;P25963:S288_P68400;P25963:S293_P68400;P25963:T291_P68400;P25963:T299_P68400;P25963:Y305_P00519	P25963:S283_['', 'protein degradation', '', '', '', '8657113', '3', '1', '0', 'S283/T291/T299A triple mutant showed increased IkB-alpha stability.', '']~P25963:S293_['', 'protein degradation', '', '', '', '10764587', '3', '0', '0', '', '']~P25963:T291_['', 'protein degradation', '', '', '', '8657113', '4', '0', '0', 'S283/T291/T299A triple mutant showed increased IkB-alpha stability.', '']~P25963…
Q15653	S313	p:3;p-ov:1	S280-p;S308-p;S313-p;S315-p	Q15653:S313_P68400;Q15653:S315_P68400	Q15653:S313_['', 'activity, induced; intracellular localization', 'transcription, inhibited; transcription, altered', 'CCDC32(INDUCES)', '', '12732617; 8887627; 9278383', '3', '0', '0', 'Phosphorylation blocks NF-kB-directed transcription.; and in vivo, NFkB/Rel activation ', '']~Q15653:S315_['', 'activity, induced; intracellular localization', 'transcription, inhibited; transcription, altered', …
Q15653	S315	p:3;p-ov:1	S280-p;S308-p;S313-p;S315-p	Q15653:S313_P68400;Q15653:S315_P68400	Q15653:S313_['', 'activity, induced; intracellular localization', 'transcription, inhibited; transcription, altered', 'CCDC32(INDUCES)', '', '12732617; 8887627; 9278383', '3', '0', '0', 'Phosphorylation blocks NF-kB-directed transcription.; and in vivo, NFkB/Rel activation ', '']~Q15653:S315_['', 'activity, induced; intracellular localization', 'transcription, inhibited; transcription, altered', …
P45984	S407	p:1;p-ov:1	T404-p;S407-p	P45984:S407_P68400;P45984:S407_O14733;P45984:T404_P68400;P45984:T404_O14733
P45984	T404	p:1;p-ov:1	T404-p;S407-p	P45984:S407_P68400;P45984:S407_O14733;P45984:T404_P68400;P45984:T404_O14733
P05412	S243	p:3;p-ov:1;ac:3;sm:2	K226-sm;T231-p;T239-p;S243-p;S249-p;K254-sm;K268-ac;K271-ac;K273-ac	P05412:S243_P68400;P05412:S243_P49841;P05412:S249_P68400;P05412:T231_P68400;P05412:T239_P49841	P05412:S243_['', 'molecular association, regulation; ubiquitination; activity, inhibited; phosphorylation', 'transcription, altered', 'FBXW7(INDUCES); FBXW7(DISRUPTS); SP1(DISRUPTS)', '', '1516134; 16023596; 17215518; 1846781; 21860413', '11', '24', '18', '', '']~P05412:S249_['', 'molecular association, regulation; activity, inhibited', 'transcription, altered', 'SP1(DISRUPTS)', '', '1516134; 172…
P05412	S249	p:3;p-ov:1;ac:3;sm:2	K226-sm;T231-p;T239-p;S243-p;S249-p;K254-sm;K268-ac;K271-ac;K273-ac	P05412:S243_P68400;P05412:S243_P49841;P05412:S249_P68400;P05412:T231_P68400;P05412:T239_P49841	P05412:S243_['', 'molecular association, regulation; ubiquitination; activity, inhibited; phosphorylation', 'transcription, altered', 'FBXW7(INDUCES); FBXW7(DISRUPTS); SP1(DISRUPTS)', '', '1516134; 16023596; 17215518; 1846781; 21860413', '11', '24', '18', '', '']~P05412:S249_['', 'molecular association, regulation; activity, inhibited', 'transcription, altered', 'SP1(DISRUPTS)', '', '1516134; 172…
P05412	T231	p:3;p-ov:1;sm:2	K226-sm;T231-p;T239-p;S243-p;S249-p;K254-sm	P05412:S243_P68400;P05412:S243_P49841;P05412:S249_P68400;P05412:T231_P68400;P05412:T239_P49841	P05412:S243_['', 'molecular association, regulation; ubiquitination; activity, inhibited; phosphorylation', 'transcription, altered', 'FBXW7(INDUCES); FBXW7(DISRUPTS); SP1(DISRUPTS)', '', '1516134; 16023596; 17215518; 1846781; 21860413', '11', '24', '18', '', '']~P05412:S249_['', 'molecular association, regulation; activity, inhibited', 'transcription, altered', 'SP1(DISRUPTS)', '', '1516134; 172…
P43629	S385	p:3;p-ov:1	S385-p;S388-p;S415-p;T420-p	P43629:S385_P68400;P43629:S385_P48730;P43629:S388_P68400;P43629:S388_P48730;P43629:S415_P05771-2;P43629:S415_Q02156;P43629:S415_P17252;P43629:S415_P05129	P43629:S385_['', 'activity, induced; receptor internalization, altered', '', '', '', '17911614', '1', '0', '0', '', '']~P43629:S388_['', 'activity, induced; receptor internalization, altered', '', '', '', '17911614', '1', '0', '0', '', '']~P43629:S415_['', 'activity, induced; receptor internalization, altered', '', '', '', '17911614', '1', '0', '0', '', '']~
P43629	S388	p:3;p-ov:1	S385-p;S388-p;S415-p;T420-p	P43629:S385_P68400;P43629:S385_P48730;P43629:S388_P68400;P43629:S388_P48730;P43629:S415_P05771-2;P43629:S415_Q02156;P43629:S415_P17252;P43629:S415_P05129	P43629:S385_['', 'activity, induced; receptor internalization, altered', '', '', '', '17911614', '1', '0', '0', '', '']~P43629:S388_['', 'activity, induced; receptor internalization, altered', '', '', '', '17911614', '1', '0', '0', '', '']~P43629:S415_['', 'activity, induced; receptor internalization, altered', '', '', '', '17911614', '1', '0', '0', '', '']~
Q8N5B7	S350	p:3;p-ov:1	S350-p;S354-p;S355-p;S356-p	Q8N5B7:S350_P68400;Q8N5B7:S354_P68400;Q8N5B7:S355_P68400;Q8N5B7:S356_P68400	Q8N5B7:S350_['', 'enzymatic activity, induced', '', '', '', '26887952', '1', '6', '0', '', '']~Q8N5B7:S354_['', 'enzymatic activity, induced', '', '', '', '26887952', '1', '6', '0', '', '']~Q8N5B7:S355_['', 'enzymatic activity, induced', '', '', '', '26887952', '1', '6', '0', '', '']~Q8N5B7:S356_['', 'enzymatic activity, induced', '', '', '', '26887952', '1', '6', '0', '', '']~
Q8N5B7	S354	p:4;p-ov:1	S350-p;S354-p;S355-p;S356-p;Y388-p	Q8N5B7:S350_P68400;Q8N5B7:S354_P68400;Q8N5B7:S355_P68400;Q8N5B7:S356_P68400	Q8N5B7:S350_['', 'enzymatic activity, induced', '', '', '', '26887952', '1', '6', '0', '', '']~Q8N5B7:S354_['', 'enzymatic activity, induced', '', '', '', '26887952', '1', '6', '0', '', '']~Q8N5B7:S355_['', 'enzymatic activity, induced', '', '', '', '26887952', '1', '6', '0', '', '']~Q8N5B7:S356_['', 'enzymatic activity, induced', '', '', '', '26887952', '1', '6', '0', '', '']~
Q8N5B7	S355	p:4;p-ov:1	S350-p;S354-p;S355-p;S356-p;Y388-p	Q8N5B7:S350_P68400;Q8N5B7:S354_P68400;Q8N5B7:S355_P68400;Q8N5B7:S356_P68400	Q8N5B7:S350_['', 'enzymatic activity, induced', '', '', '', '26887952', '1', '6', '0', '', '']~Q8N5B7:S354_['', 'enzymatic activity, induced', '', '', '', '26887952', '1', '6', '0', '', '']~Q8N5B7:S355_['', 'enzymatic activity, induced', '', '', '', '26887952', '1', '6', '0', '', '']~Q8N5B7:S356_['', 'enzymatic activity, induced', '', '', '', '26887952', '1', '6', '0', '', '']~
Q8N5B7	S356	p:4;p-ov:1	S350-p;S354-p;S355-p;S356-p;Y388-p	Q8N5B7:S350_P68400;Q8N5B7:S354_P68400;Q8N5B7:S355_P68400;Q8N5B7:S356_P68400	Q8N5B7:S350_['', 'enzymatic activity, induced', '', '', '', '26887952', '1', '6', '0', '', '']~Q8N5B7:S354_['', 'enzymatic activity, induced', '', '', '', '26887952', '1', '6', '0', '', '']~Q8N5B7:S355_['', 'enzymatic activity, induced', '', '', '', '26887952', '1', '6', '0', '', '']~Q8N5B7:S356_['', 'enzymatic activity, induced', '', '', '', '26887952', '1', '6', '0', '', '']~
Q6ZMG9	S341	p:3;p-ov:1	S341-p;S345-p;S346-p;S347-p	Q6ZMG9:S341_P68400;Q6ZMG9:S345_P68400;Q6ZMG9:S346_P68400;Q6ZMG9:S347_P68400	Q6ZMG9:S341_['', 'enzymatic activity, induced', '', '', '', '26887952', '1', '1', '0', '', '']~Q6ZMG9:S345_['', 'enzymatic activity, induced', '', '', '', '26887952', '1', '3', '0', '', '']~Q6ZMG9:S346_['', 'enzymatic activity, induced', '', '', '', '26887952', '1', '3', '0', '', '']~Q6ZMG9:S347_['', 'enzymatic activity, induced', '', '', '', '26887952', '1', '3', '0', '', '']~
Q6ZMG9	S345	p:3;p-ov:1	S341-p;S345-p;S346-p;S347-p	Q6ZMG9:S341_P68400;Q6ZMG9:S345_P68400;Q6ZMG9:S346_P68400;Q6ZMG9:S347_P68400	Q6ZMG9:S341_['', 'enzymatic activity, induced', '', '', '', '26887952', '1', '1', '0', '', '']~Q6ZMG9:S345_['', 'enzymatic activity, induced', '', '', '', '26887952', '1', '3', '0', '', '']~Q6ZMG9:S346_['', 'enzymatic activity, induced', '', '', '', '26887952', '1', '3', '0', '', '']~Q6ZMG9:S347_['', 'enzymatic activity, induced', '', '', '', '26887952', '1', '3', '0', '', '']~
Q6ZMG9	S346	p:3;p-ov:1	S341-p;S345-p;S346-p;S347-p	Q6ZMG9:S341_P68400;Q6ZMG9:S345_P68400;Q6ZMG9:S346_P68400;Q6ZMG9:S347_P68400	Q6ZMG9:S341_['', 'enzymatic activity, induced', '', '', '', '26887952', '1', '1', '0', '', '']~Q6ZMG9:S345_['', 'enzymatic activity, induced', '', '', '', '26887952', '1', '3', '0', '', '']~Q6ZMG9:S346_['', 'enzymatic activity, induced', '', '', '', '26887952', '1', '3', '0', '', '']~Q6ZMG9:S347_['', 'enzymatic activity, induced', '', '', '', '26887952', '1', '3', '0', '', '']~
Q6ZMG9	S347	p:3;p-ov:1	S341-p;S345-p;S346-p;S347-p	Q6ZMG9:S341_P68400;Q6ZMG9:S345_P68400;Q6ZMG9:S346_P68400;Q6ZMG9:S347_P68400	Q6ZMG9:S341_['', 'enzymatic activity, induced', '', '', '', '26887952', '1', '1', '0', '', '']~Q6ZMG9:S345_['', 'enzymatic activity, induced', '', '', '', '26887952', '1', '3', '0', '', '']~Q6ZMG9:S346_['', 'enzymatic activity, induced', '', '', '', '26887952', '1', '3', '0', '', '']~Q6ZMG9:S347_['', 'enzymatic activity, induced', '', '', '', '26887952', '1', '3', '0', '', '']~
Q9UJU2	S42	p:1;p-ov:1	S42-p;S61-p	Q9UJU2:S42_P68400;Q9UJU2:S61_P68400	Q9UJU2:S42_['CTNNB1_binding', 'molecular association, regulation', 'transcription, induced', 'CTNNB1(INDUCES)', '', '17113388', '2', '2', '4', '', '']~Q9UJU2:S61_['CTNNB1_binding', 'molecular association, regulation', 'transcription, induced', 'CTNNB1(INDUCES)', '', '17113388', '1', '0', '0', '', '']~
Q9UJU2	S61	p:3;p-ov:1;ac:2;ub:1	S42-p;S61-p;S79-p;Y83-p;K86-ac;K95-ac;K95-ub	Q9UJU2:S42_P68400;Q9UJU2:S61_P68400	Q9UJU2:S42_['CTNNB1_binding', 'molecular association, regulation', 'transcription, induced', 'CTNNB1(INDUCES)', '', '17113388', '2', '2', '4', '', '']~Q9UJU2:S61_['CTNNB1_binding', 'molecular association, regulation', 'transcription, induced', 'CTNNB1(INDUCES)', '', '17113388', '1', '0', '0', '', '']~
P18858	S66	p:7;p-ov:1	S47-p;S49-p;S51-p;S66-p;S76-p;S91-p;T97-p;S98-p	P18858:S51_P24941;P18858:S66_P68400;P18858:S76_O14757;P18858:S76_P06493;P18858:S76_P24941;P18858:S91_P24941	P18858:S51_['', 'molecular association, regulation; intracellular localization', 'cell cycle regulation; cytoskeletal reorganization; DNA repair, inhibited; cell growth, altered', 'RFC1(INDUCES); RAD17(DISRUPTS); RFC1(DISRUPTS)', '', '12851383; 19223468; 22952233', '3', '49', '8', 'S51D mutant induces cellular senescence ; regulates DNA replication and repair', '']~P18858:S66_['', 'molecular asso…
O60341	S131	p:7;p-ov:1;sm:1;m2:1	T104-p;S111-p;K114-m2;K117-sm;S126-p;S131-p;Y135-p;Y136-p;S137-p;S166-p	O60341:S131_P68400;O60341:S137_P68400	O60341:S131_['', 'molecular association, regulation; ubiquitination; intracellular localization', 'cell growth, induced', 'RNF168(INDUCES)', '', '25999347', '2', '46', '262', 'recruited to sites of DNA damage, promotes the interaction between 53BP1 and RNF168 in chromatin, RNF168-dependent 53BP1 ubiquitination', '']~O60341:S137_['', 'molecular association, regulation; ubiquitination; intracellula…
O60341	S137	p:8;p-ov:1;sm:1;m2:1	T104-p;S111-p;K114-m2;K117-sm;S126-p;S131-p;Y135-p;Y136-p;S137-p;S166-p;S172-p	O60341:S131_P68400;O60341:S137_P68400	O60341:S131_['', 'molecular association, regulation; ubiquitination; intracellular localization', 'cell growth, induced', 'RNF168(INDUCES)', '', '25999347', '2', '46', '262', 'recruited to sites of DNA damage, promotes the interaction between 53BP1 and RNF168 in chromatin, RNF168-dependent 53BP1 ubiquitination', '']~O60341:S137_['', 'molecular association, regulation; ubiquitination; intracellula…
Q13133	S198	p-ov:1	S198-p	Q13133:S198_P68400	Q13133:S198_['', 'protein conformation', 'cell motility, inhibited; transcription, inhibited; transcription, altered', '', '', '18250151; 25825525', '4', '0', '0', ' CCR7, MARCKS, repression of pro-inflammatory genes; inhibits CCL24 expression ', '']~
Q9HA82	S342	p:3;p-ov:1	S342-p;S347-p;S349-p;S350-p	Q9HA82:S342_P68400;Q9HA82:S347_P68400;Q9HA82:S349_P68400;Q9HA82:S350_P68400	Q9HA82:S342_['', 'enzymatic activity, induced', '', '', '', '26887952', '2', '8', '0', '', '']~Q9HA82:S347_['', 'enzymatic activity, induced', '', '', '', '26887952', '1', '2', '0', '', '']~Q9HA82:S349_['', 'enzymatic activity, induced', '', '', '', '26887952', '1', '7', '0', '', '']~Q9HA82:S350_['', 'enzymatic activity, induced', '', '', '', '26887952', '1', '7', '0', '', '']~
Q9HA82	S347	p:3;p-ov:1	S342-p;S347-p;S349-p;S350-p	Q9HA82:S342_P68400;Q9HA82:S347_P68400;Q9HA82:S349_P68400;Q9HA82:S350_P68400	Q9HA82:S342_['', 'enzymatic activity, induced', '', '', '', '26887952', '2', '8', '0', '', '']~Q9HA82:S347_['', 'enzymatic activity, induced', '', '', '', '26887952', '1', '2', '0', '', '']~Q9HA82:S349_['', 'enzymatic activity, induced', '', '', '', '26887952', '1', '7', '0', '', '']~Q9HA82:S350_['', 'enzymatic activity, induced', '', '', '', '26887952', '1', '7', '0', '', '']~
Q9HA82	S349	p:3;p-ov:1	S342-p;S347-p;S349-p;S350-p	Q9HA82:S342_P68400;Q9HA82:S347_P68400;Q9HA82:S349_P68400;Q9HA82:S350_P68400	Q9HA82:S342_['', 'enzymatic activity, induced', '', '', '', '26887952', '2', '8', '0', '', '']~Q9HA82:S347_['', 'enzymatic activity, induced', '', '', '', '26887952', '1', '2', '0', '', '']~Q9HA82:S349_['', 'enzymatic activity, induced', '', '', '', '26887952', '1', '7', '0', '', '']~Q9HA82:S350_['', 'enzymatic activity, induced', '', '', '', '26887952', '1', '7', '0', '', '']~
Q9HA82	S350	p:3;p-ov:1	S342-p;S347-p;S349-p;S350-p	Q9HA82:S342_P68400;Q9HA82:S347_P68400;Q9HA82:S349_P68400;Q9HA82:S350_P68400	Q9HA82:S342_['', 'enzymatic activity, induced', '', '', '', '26887952', '2', '8', '0', '', '']~Q9HA82:S347_['', 'enzymatic activity, induced', '', '', '', '26887952', '1', '2', '0', '', '']~Q9HA82:S349_['', 'enzymatic activity, induced', '', '', '', '26887952', '1', '7', '0', '', '']~Q9HA82:S350_['', 'enzymatic activity, induced', '', '', '', '26887952', '1', '7', '0', '', '']~
P50895	S598	p:4;p-ov:1;ub:1	K585-ub;S596-p;S598-p;S600-p;S614-p;S621-p	P50895:S596_P49841;P50895:S598_P68400;P50895:S621_P17612	P50895:S621_['', '', 'cell adhesion, altered', '', '', '15975931', '2', '3', '0', '', '']~
P61244	S2	p:1;p-ov:1	S2-p;S11-p	P61244:S11_P68400;P61244:S2_P68400	P61244:S11_['', 'activity, inhibited', 'transcription, altered', '', '', '8018564', '5', '22', '0', 'phosphorylation-deficient mutant inhibits transcription more efficiently', '']~P61244:S2_['', 'activity, inhibited', 'transcription, altered', '', '', '8018564', '5', '26', '0', 'phosphorylation-deficient mutant inhibits transcription more efficiently', '']~
P61244	S11	p:3;p-ov:1;ac:1;ub:1	S2-p;S11-p;K40-ac;K40-ub;S42-p;S45-p	P61244:S11_P68400;P61244:S2_P68400	P61244:S11_['', 'activity, inhibited', 'transcription, altered', '', '', '8018564', '5', '22', '0', 'phosphorylation-deficient mutant inhibits transcription more efficiently', '']~P61244:S2_['', 'activity, inhibited', 'transcription, altered', '', '', '8018564', '5', '26', '0', 'phosphorylation-deficient mutant inhibits transcription more efficiently', '']~
P56270	S460	p-ov:1	S460-p	P56270:S460_P68400	P56270:S460_['', '', 'transcription, induced', 'Myc(NOT_REPORTED)', '', '10448092', '1', '0', '0', 'regulates DNA binding of MAZ to c-myc promoter element', '']~
P49736	S13	p:14;p-ov:1	S4-p;S5-p;S7-p;T9-p;S12-p;S13-p;T25-p;S26-p;S27-p;S31-p;S32-p;T35-p;T39-p;S40-p;S41-p	P49736:S13_P68400;P49736:S13_P50613;P49736:S13_P24941;P49736:S27_P68400;P49736:S27_P50613;P49736:S27_O00311;P49736:S27_P24941;P49736:S31_O00311;P49736:S40_P68400;P49736:S40_P50613;P49736:S40_O00311;P49736:S40_P24941;P49736:S41_P68400;P49736:S41_P50613;P49736:S41_O00311;P49736:S41_P24941;P49736:S4_P50613;P49736:S4_O00311;P49736:S5_P50613;P49736:S5_O00311;P49736:S7_P50613;P49736:S7_O00311	P49736:S13_['', 'molecular association, regulation', 'chromatin organization, altered', '', 'DNA(INDUCES)', '16446360', '2', '26', '5', 'MMCM2 phosphorylated forms are differentially bound to chromatin. ', '']~P49736:S27_['', 'activity, induced; molecular association, regulation', 'cell cycle regulation; chromatin organization, altered', '', 'DNA(NOT_REPORTED); DNA(INDUCES)', '16446360; 16899510'…
P49736	S27	p:16;p-ov:1	S4-p;S5-p;S7-p;T9-p;S12-p;S13-p;T25-p;S26-p;S27-p;S31-p;S32-p;T35-p;T39-p;S40-p;S41-p;S53-p;T59-p	P49736:S13_P68400;P49736:S13_P50613;P49736:S13_P24941;P49736:S27_P68400;P49736:S27_P50613;P49736:S27_O00311;P49736:S27_P24941;P49736:S31_O00311;P49736:S40_P68400;P49736:S40_P50613;P49736:S40_O00311;P49736:S40_P24941;P49736:S41_P68400;P49736:S41_P50613;P49736:S41_O00311;P49736:S41_P24941;P49736:S4_P50613;P49736:S4_O00311;P49736:S53_P68400;P49736:S53_P50613;P49736:S53_O00311;P49736:S53_P24941;P4973…	P49736:S13_['', 'molecular association, regulation', 'chromatin organization, altered', '', 'DNA(INDUCES)', '16446360', '2', '26', '5', 'MMCM2 phosphorylated forms are differentially bound to chromatin. ', '']~P49736:S27_['', 'activity, induced; molecular association, regulation', 'cell cycle regulation; chromatin organization, altered', '', 'DNA(NOT_REPORTED); DNA(INDUCES)', '16446360; 16899510'…
P49736	S40	p:16;p-ov:1	S4-p;S5-p;S7-p;T9-p;S12-p;S13-p;T25-p;S26-p;S27-p;S31-p;S32-p;T35-p;T39-p;S40-p;S41-p;S53-p;T59-p	P49736:S13_P68400;P49736:S13_P50613;P49736:S13_P24941;P49736:S27_P68400;P49736:S27_P50613;P49736:S27_O00311;P49736:S27_P24941;P49736:S31_O00311;P49736:S40_P68400;P49736:S40_P50613;P49736:S40_O00311;P49736:S40_P24941;P49736:S41_P68400;P49736:S41_P50613;P49736:S41_O00311;P49736:S41_P24941;P49736:S4_P50613;P49736:S4_O00311;P49736:S53_P68400;P49736:S53_P50613;P49736:S53_O00311;P49736:S53_P24941;P4973…	P49736:S13_['', 'molecular association, regulation', 'chromatin organization, altered', '', 'DNA(INDUCES)', '16446360', '2', '26', '5', 'MMCM2 phosphorylated forms are differentially bound to chromatin. ', '']~P49736:S27_['', 'activity, induced; molecular association, regulation', 'cell cycle regulation; chromatin organization, altered', '', 'DNA(NOT_REPORTED); DNA(INDUCES)', '16446360; 16899510'…
P49736	S41	p:15;p-ov:1	S5-p;S7-p;T9-p;S12-p;S13-p;T25-p;S26-p;S27-p;S31-p;S32-p;T35-p;T39-p;S40-p;S41-p;S53-p;T59-p	P49736:S13_P68400;P49736:S13_P50613;P49736:S13_P24941;P49736:S27_P68400;P49736:S27_P50613;P49736:S27_O00311;P49736:S27_P24941;P49736:S31_O00311;P49736:S40_P68400;P49736:S40_P50613;P49736:S40_O00311;P49736:S40_P24941;P49736:S41_P68400;P49736:S41_P50613;P49736:S41_O00311;P49736:S41_P24941;P49736:S53_P68400;P49736:S53_P50613;P49736:S53_O00311;P49736:S53_P24941;P49736:S5_P50613;P49736:S5_O00311;P4973…	P49736:S13_['', 'molecular association, regulation', 'chromatin organization, altered', '', 'DNA(INDUCES)', '16446360', '2', '26', '5', 'MMCM2 phosphorylated forms are differentially bound to chromatin. ', '']~P49736:S27_['', 'activity, induced; molecular association, regulation', 'cell cycle regulation; chromatin organization, altered', '', 'DNA(NOT_REPORTED); DNA(INDUCES)', '16446360; 16899510'…
P49736	S53	p:11;p-ov:1	T25-p;S26-p;S27-p;S31-p;S32-p;T35-p;T39-p;S40-p;S41-p;S53-p;T59-p;Y81-p	P49736:S27_P68400;P49736:S27_P50613;P49736:S27_O00311;P49736:S27_P24941;P49736:S31_O00311;P49736:S40_P68400;P49736:S40_P50613;P49736:S40_O00311;P49736:S40_P24941;P49736:S41_P68400;P49736:S41_P50613;P49736:S41_O00311;P49736:S41_P24941;P49736:S53_P68400;P49736:S53_P50613;P49736:S53_O00311;P49736:S53_P24941;P49736:T59_P50613	P49736:S27_['', 'activity, induced; molecular association, regulation', 'cell cycle regulation; chromatin organization, altered', '', 'DNA(NOT_REPORTED); DNA(INDUCES)', '16446360; 16899510', '4', '81', '63', 'MMCM2 phosphorylated forms are differentially bound to chromatin. ; regulates ATPase activity in vitro', '']~P49736:S40_['', 'molecular association, regulation', 'chromatin organization, alt…
P49736	S108	p:5;p-ov:1;m1:1	Y81-p;Y90-p;T106-p;S108-p;R126-m1;Y137-p;S139-p	P49736:S108_P68400;P49736:S108_P50613;P49736:S108_O00311;P49736:S108_P24941;P49736:S108_Q13535;P49736:S139_P68400;P49736:S139_P50613;P49736:S139_O00311;P49736:S139_P24941	P49736:S108_['MCM2_N', 'molecular association, regulation', 'chromatin organization, altered', 'FANCD2(INDUCES)', 'DNA(INDUCES)', '16446360; 23993743', '12', '23', '80', 'MMCM2 phosphorylated forms are differentially bound to chromatin. ', '']~P49736:S139_['MCM2_N', 'activity, induced; molecular association, regulation', 'cell cycle regulation; chromatin organization, altered', '', 'DNA(NOT_REPOR…
P49736	S139	p:5;p-ov:1;m1:1	T106-p;S108-p;R126-m1;Y137-p;S139-p;T158-p;S170-p	P49736:S108_P68400;P49736:S108_P50613;P49736:S108_O00311;P49736:S108_P24941;P49736:S108_Q13535;P49736:S139_P68400;P49736:S139_P50613;P49736:S139_O00311;P49736:S139_P24941	P49736:S108_['MCM2_N', 'molecular association, regulation', 'chromatin organization, altered', 'FANCD2(INDUCES)', 'DNA(INDUCES)', '16446360; 23993743', '12', '23', '80', 'MMCM2 phosphorylated forms are differentially bound to chromatin. ', '']~P49736:S139_['MCM2_N', 'activity, induced; molecular association, regulation', 'cell cycle regulation; chromatin organization, altered', '', 'DNA(NOT_REPOR…
Q14676	S218	p:3;p-ov:1	S196-p;S202-p;S218-p;T220-p	Q14676:S218_P68400;Q14676:T220_P68400	Q14676:S218_['', 'molecular association, regulation', 'cell cycle regulation', 'NBS1(INDUCES)', '', '18678890', '1', '1', '6', 'MDC1-NBS1 interaction regulates intra-S-phase checkpoint activation', '']~Q14676:T220_['', 'molecular association, regulation', 'cell cycle regulation', 'NBS1(INDUCES)', '', '18678890', '1', '1', '5', 'MDC1-NBS1 interaction regulates intra-S-phase checkpoint activation',…
Q14676	S299	p:5;p-ov:1	S292-p;S299-p;T301-p;S307-p;S329-p;T331-p	Q14676:S299_P68400;Q14676:S329_P68400;Q14676:T301_P68400;Q14676:T331_P68400	Q14676:S299_['', 'molecular association, regulation', 'cell cycle regulation', 'NBS1(INDUCES)', '', '18678890', '2', '23', '17', 'MDC1-NBS1 interaction regulates intra-S-phase checkpoint activation', '']~Q14676:S329_['', 'molecular association, regulation', 'cell cycle regulation', 'NBS1(INDUCES)', '', '18678890', '3', '29', '23', 'MDC1-NBS1 interaction regulates intra-S-phase checkpoint activati…
Q14676	S329	p:5;p-ov:1	S299-p;T301-p;S307-p;S329-p;T331-p;T341-p	Q14676:S299_P68400;Q14676:S329_P68400;Q14676:T301_P68400;Q14676:T331_P68400;Q14676:T341_P24941	Q14676:S299_['', 'molecular association, regulation', 'cell cycle regulation', 'NBS1(INDUCES)', '', '18678890', '2', '23', '17', 'MDC1-NBS1 interaction regulates intra-S-phase checkpoint activation', '']~Q14676:S329_['', 'molecular association, regulation', 'cell cycle regulation', 'NBS1(INDUCES)', '', '18678890', '3', '29', '23', 'MDC1-NBS1 interaction regulates intra-S-phase checkpoint activati…
Q14676	S376	p:8;p-ov:1	T341-p;S372-p;S376-p;T378-p;S394-p;S397-p;S402-p;T404-p;S411-p	Q14676:S376_P68400;Q14676:S402_P68400;Q14676:T341_P24941;Q14676:T378_P68400;Q14676:T404_P68400	Q14676:S376_['', 'molecular association, regulation', 'cell cycle regulation', 'NBS1(INDUCES)', '', '18678890', '2', '22', '27', 'MDC1-NBS1 interaction regulates intra-S-phase checkpoint activation', '']~Q14676:S402_['', 'molecular association, regulation', 'cell cycle regulation', 'NBS1(INDUCES)', '', '18678890', '2', '25', '8', 'MDC1-NBS1 interaction regulates intra-S-phase checkpoint activatio…
Q14676	S402	p:8;p-ov:1	S372-p;S376-p;T378-p;S394-p;S397-p;S402-p;T404-p;S411-p;S422-p	Q14676:S376_P68400;Q14676:S402_P68400;Q14676:T378_P68400;Q14676:T404_P68400	Q14676:S376_['', 'molecular association, regulation', 'cell cycle regulation', 'NBS1(INDUCES)', '', '18678890', '2', '22', '27', 'MDC1-NBS1 interaction regulates intra-S-phase checkpoint activation', '']~Q14676:S402_['', 'molecular association, regulation', 'cell cycle regulation', 'NBS1(INDUCES)', '', '18678890', '2', '25', '8', 'MDC1-NBS1 interaction regulates intra-S-phase checkpoint activatio…
Q14676	S453	p:7;p-ov:1	S422-p;S445-p;T447-p;T448-p;T449-p;S453-p;T455-p;S485-p	Q14676:S453_P68400;Q14676:T455_P68400	Q14676:S453_['', 'molecular association, regulation', 'cell cycle regulation', 'NBS1(INDUCES)', '', '18678890', '2', '30', '96', 'MDC1-NBS1 interaction regulates intra-S-phase checkpoint activation', '']~Q14676:T455_['', 'molecular association, regulation', 'cell cycle regulation', 'NBS1(INDUCES)', '', '18678890', '2', '33', '95', 'MDC1-NBS1 interaction regulates intra-S-phase checkpoint activati…
Q14676	T220	p:3;p-ov:1	S196-p;S202-p;S218-p;T220-p	Q14676:S218_P68400;Q14676:T220_P68400	Q14676:S218_['', 'molecular association, regulation', 'cell cycle regulation', 'NBS1(INDUCES)', '', '18678890', '1', '1', '6', 'MDC1-NBS1 interaction regulates intra-S-phase checkpoint activation', '']~Q14676:T220_['', 'molecular association, regulation', 'cell cycle regulation', 'NBS1(INDUCES)', '', '18678890', '1', '1', '5', 'MDC1-NBS1 interaction regulates intra-S-phase checkpoint activation',…
Q14676	T301	p:5;p-ov:1	S292-p;S299-p;T301-p;S307-p;S329-p;T331-p	Q14676:S299_P68400;Q14676:S329_P68400;Q14676:T301_P68400;Q14676:T331_P68400	Q14676:S299_['', 'molecular association, regulation', 'cell cycle regulation', 'NBS1(INDUCES)', '', '18678890', '2', '23', '17', 'MDC1-NBS1 interaction regulates intra-S-phase checkpoint activation', '']~Q14676:S329_['', 'molecular association, regulation', 'cell cycle regulation', 'NBS1(INDUCES)', '', '18678890', '3', '29', '23', 'MDC1-NBS1 interaction regulates intra-S-phase checkpoint activati…
Q14676	T331	p:5;p-ov:1	S299-p;T301-p;S307-p;S329-p;T331-p;T341-p	Q14676:S299_P68400;Q14676:S329_P68400;Q14676:T301_P68400;Q14676:T331_P68400;Q14676:T341_P24941	Q14676:S299_['', 'molecular association, regulation', 'cell cycle regulation', 'NBS1(INDUCES)', '', '18678890', '2', '23', '17', 'MDC1-NBS1 interaction regulates intra-S-phase checkpoint activation', '']~Q14676:S329_['', 'molecular association, regulation', 'cell cycle regulation', 'NBS1(INDUCES)', '', '18678890', '3', '29', '23', 'MDC1-NBS1 interaction regulates intra-S-phase checkpoint activati…
Q14676	T378	p:7;p-ov:1	S372-p;S376-p;T378-p;S394-p;S397-p;S402-p;T404-p;S411-p	Q14676:S376_P68400;Q14676:S402_P68400;Q14676:T378_P68400;Q14676:T404_P68400	Q14676:S376_['', 'molecular association, regulation', 'cell cycle regulation', 'NBS1(INDUCES)', '', '18678890', '2', '22', '27', 'MDC1-NBS1 interaction regulates intra-S-phase checkpoint activation', '']~Q14676:S402_['', 'molecular association, regulation', 'cell cycle regulation', 'NBS1(INDUCES)', '', '18678890', '2', '25', '8', 'MDC1-NBS1 interaction regulates intra-S-phase checkpoint activatio…
Q14676	T404	p:8;p-ov:1	S372-p;S376-p;T378-p;S394-p;S397-p;S402-p;T404-p;S411-p;S422-p	Q14676:S376_P68400;Q14676:S402_P68400;Q14676:T378_P68400;Q14676:T404_P68400	Q14676:S376_['', 'molecular association, regulation', 'cell cycle regulation', 'NBS1(INDUCES)', '', '18678890', '2', '22', '27', 'MDC1-NBS1 interaction regulates intra-S-phase checkpoint activation', '']~Q14676:S402_['', 'molecular association, regulation', 'cell cycle regulation', 'NBS1(INDUCES)', '', '18678890', '2', '25', '8', 'MDC1-NBS1 interaction regulates intra-S-phase checkpoint activatio…
Q14676	T455	p:7;p-ov:1	S422-p;S445-p;T447-p;T448-p;T449-p;S453-p;T455-p;S485-p	Q14676:S453_P68400;Q14676:T455_P68400	Q14676:S453_['', 'molecular association, regulation', 'cell cycle regulation', 'NBS1(INDUCES)', '', '18678890', '2', '30', '96', 'MDC1-NBS1 interaction regulates intra-S-phase checkpoint activation', '']~Q14676:T455_['', 'molecular association, regulation', 'cell cycle regulation', 'NBS1(INDUCES)', '', '18678890', '2', '33', '95', 'MDC1-NBS1 interaction regulates intra-S-phase checkpoint activati…
Q00987	S260	p:14;p-ov:1	S229-p;S240-p;S242-p;S246-p;S253-p;S256-p;S260-p;S262-p;S269-p;Y276-p;T279-p;Y281-p;S286-p;T288-p;S290-p	Q00987:S229_P48730;Q00987:S240_P48730;Q00987:S253_P48730;Q00987:S260_P68400;Q00987:S260_P48730;Q00987:S260_P53350;Q00987:S262_P48730;Q00987:S269_P68400;Q00987:S269_P48730;Q00987:S290_P48730;Q00987:T279_P48730;Q00987:Y276_P00519;Q00987:Y281_P12931	Q00987:S240_['', 'activity, induced', '', '', '', '12167711', '3', '1', '0', 'promotes p53 degradation', '']~Q00987:S242_['', 'activity, induced', '', '', '', '12167711', '3', '1', '0', 'promotes p53 degradation', '']~Q00987:S246_['', 'activity, induced', '', '', '', '12167711', '3', '0', '0', 'promotes p53 degradation', '']~Q00987:S253_['', 'activity, induced', '', '', '', '12167711', '2', '1', …
Q00987	S269	p:14;p-ov:1	S240-p;S242-p;S246-p;S253-p;S256-p;S260-p;S262-p;S269-p;Y276-p;T279-p;Y281-p;S286-p;T288-p;S290-p;Y302-p	Q00987:S240_P48730;Q00987:S253_P48730;Q00987:S260_P68400;Q00987:S260_P48730;Q00987:S260_P53350;Q00987:S262_P48730;Q00987:S269_P68400;Q00987:S269_P48730;Q00987:S290_P48730;Q00987:T279_P48730;Q00987:Y276_P00519;Q00987:Y281_P12931;Q00987:Y302_P12931	Q00987:S240_['', 'activity, induced', '', '', '', '12167711', '3', '1', '0', 'promotes p53 degradation', '']~Q00987:S242_['', 'activity, induced', '', '', '', '12167711', '3', '1', '0', 'promotes p53 degradation', '']~Q00987:S246_['', 'activity, induced', '', '', '', '12167711', '3', '0', '0', 'promotes p53 degradation', '']~Q00987:S253_['', 'activity, induced', '', '', '', '12167711', '2', '1', …
Q02078	S289	p:4;p-ov:1	T253-p;S255-p;S289-p;T312-p;T319-p	Q02078:S289_P68400;Q02078:T312_Q16539;Q02078:T312_Q13164;Q02078:T319_Q16539;Q02078:T319_Q13164	Q02078:S255_['', 'protein degradation', '', '', '', '12586839', '2', '19', '0', '', '']~Q02078:T312_['', 'activity, induced', 'transcription, altered', '', '', '10849446; 9858528', '2', '0', '0', '', '']~Q02078:T319_['', 'activity, induced', 'transcription, altered', '', '', '10849446; 9858528', '2', '0', '0', '', '']~
P49959	S649	p:9;p-ov:1;sm:1;ub:1	S613-p;S619-p;K625-sm;S649-p;S668-p;T669-p;S671-p;S672-p;K673-ub;S676-p;S678-p;S681-p	P49959:S649_P68400;P49959:S676_Q13315;P49959:S678_Q13315	P49959:S676_['', 'molecular association, regulation', 'DNA repair, induced; chromatin organization, altered', '', 'DNA(DISRUPTS)', '19709933; 26240375', '3', '7', '12', '', '']~P49959:S678_['', 'molecular association, regulation', 'DNA repair, induced; chromatin organization, altered', '', 'DNA(DISRUPTS)', '19709933; 26240375', '2', '5', '10', '', '']~
O14950	T135	p:3;p-ov:1;ac:1;sm:1;ub:3	T128-p;T135-p;Y143-p;K150-ub;K151-sm;K151-ub;Y156-p;K164-ub;K168-ac	O14950:T135_P68400
Q9UKD2	S229	p:4;p-ov:1	S225-p;S227-p;S229-p;S233-p;S235-p	Q9UKD2:S229_P68400;Q9UKD2:S233_P68400;Q9UKD2:S235_P68400
Q9UKD2	S233	p:4;p-ov:1	S225-p;S227-p;S229-p;S233-p;S235-p	Q9UKD2:S229_P68400;Q9UKD2:S233_P68400;Q9UKD2:S235_P68400
Q9UKD2	S235	p:4;p-ov:1	S225-p;S227-p;S229-p;S233-p;S235-p	Q9UKD2:S229_P68400;Q9UKD2:S233_P68400;Q9UKD2:S235_P68400
O75582	S757	p:9;p-ov:1	S750-p;T751-p;S752-p;S757-p;S758-p;S759-p;S760-p;S766-p;S770-p;T793-p	O75582:S750_O75582;O75582:S752_O75582;O75582:S757_P68400;O75582:S758_P68400;O75582:S758_O75582;O75582:S759_P68400;O75582:S760_P68400;O75582:T793_P68400
O75582	S758	p:9;p-ov:1	S750-p;T751-p;S752-p;S757-p;S758-p;S759-p;S760-p;S766-p;S770-p;T793-p	O75582:S750_O75582;O75582:S752_O75582;O75582:S757_P68400;O75582:S758_P68400;O75582:S758_O75582;O75582:S759_P68400;O75582:S760_P68400;O75582:T793_P68400
O75582	S759	p:9;p-ov:1	S750-p;T751-p;S752-p;S757-p;S758-p;S759-p;S760-p;S766-p;S770-p;T793-p	O75582:S750_O75582;O75582:S752_O75582;O75582:S757_P68400;O75582:S758_P68400;O75582:S758_O75582;O75582:S759_P68400;O75582:S760_P68400;O75582:T793_P68400
O75582	S760	p:9;p-ov:1	S750-p;T751-p;S752-p;S757-p;S758-p;S759-p;S760-p;S766-p;S770-p;T793-p	O75582:S750_O75582;O75582:S752_O75582;O75582:S757_P68400;O75582:S758_P68400;O75582:S758_O75582;O75582:S759_P68400;O75582:S760_P68400;O75582:T793_P68400
O75582	T793	p:6;p-ov:1	S757-p;S758-p;S759-p;S760-p;S766-p;S770-p;T793-p	O75582:S757_P68400;O75582:S758_P68400;O75582:S758_O75582;O75582:S759_P68400;O75582:S760_P68400;O75582:T793_P68400
O75676	S324	p:5;p-ov:1	S324-p;Y342-p;S343-p;S347-p;Y359-p;S360-p	O75676:S324_P68400	O75676:S324_['Pkinase_C', 'phosphorylation; enzymatic activity, induced', '', '', '', '19933278', '1', '0', '0', 'stimulates phosphorylation of S196', '']~O75676:S343_['Pkinase_C', 'enzymatic activity, induced', '', '', '', '10806207', '2', '30', '5', '', '']~O75676:S347_['Pkinase_C', 'enzymatic activity, induced', '', '', '', '10806207', '2', '32', '4', '', '']~O75676:S360_['Pkinase_C', 'enzymat…
Q9UKX2	S1921	p:2;p-ov:1	S1895-p;T1897-p;S1921-p	Q9UKX2:S1921_P68400
P35579	S1943	p:2;p-ov:1;ub:1	S1915-p;S1916-p;K1918-ub;S1943-p	P35579:S1916_P17252;P35579:S1943_P68400	P35579:S1943_['', 'molecular association, regulation; intracellular localization', 'cell motility, altered; cytoskeletal reorganization', 'S100A4(DISRUPTS)', '', '17567956; 18971378; 21316371; 22123909', '9', '99', '916', '', '']~
P35580	S1952	p:13;p-ov:1;m1:1	S1922-p;T1923-p;R1930-m1;S1935-p;S1937-p;S1938-p;S1939-p;S1952-p;S1956-p;T1960-p;S1962-p;T1964-p;S1965-p;T1970-p;S1975-p	P35580:S1937_Q05513;P35580:S1952_P68400;P35580:S1956_P68400;P35580:S1965_P68400;P35580:S1975_P68400;P35580:T1960_P68400	P35580:S1935_['', '', 'cytoskeletal reorganization', '', '', '25869664', '2', '16', '0', 'poorly defined actomyosin bundles distributed throughout the cell; impairs ability to suppress protrusion during front?back polarization', '']~P35580:S1937_['', 'activity, inhibited', 'cytoskeletal reorganization', '', '', '16611744; 25869664', '3', '15', '2', 'poorly defined actomyosin bundles distributed t…
P35580	S1956	p:13;p-ov:1;m1:1	S1922-p;T1923-p;R1930-m1;S1935-p;S1937-p;S1938-p;S1939-p;S1952-p;S1956-p;T1960-p;S1962-p;T1964-p;S1965-p;T1970-p;S1975-p	P35580:S1937_Q05513;P35580:S1952_P68400;P35580:S1956_P68400;P35580:S1965_P68400;P35580:S1975_P68400;P35580:T1960_P68400	P35580:S1935_['', '', 'cytoskeletal reorganization', '', '', '25869664', '2', '16', '0', 'poorly defined actomyosin bundles distributed throughout the cell; impairs ability to suppress protrusion during front?back polarization', '']~P35580:S1937_['', 'activity, inhibited', 'cytoskeletal reorganization', '', '', '16611744; 25869664', '3', '15', '2', 'poorly defined actomyosin bundles distributed t…
P35580	S1965	p:11;p-ov:1;m1:1	R1930-m1;S1935-p;S1937-p;S1938-p;S1939-p;S1952-p;S1956-p;T1960-p;S1962-p;T1964-p;S1965-p;T1970-p;S1975-p	P35580:S1937_Q05513;P35580:S1952_P68400;P35580:S1956_P68400;P35580:S1965_P68400;P35580:S1975_P68400;P35580:T1960_P68400	P35580:S1935_['', '', 'cytoskeletal reorganization', '', '', '25869664', '2', '16', '0', 'poorly defined actomyosin bundles distributed throughout the cell; impairs ability to suppress protrusion during front?back polarization', '']~P35580:S1937_['', 'activity, inhibited', 'cytoskeletal reorganization', '', '', '16611744; 25869664', '3', '15', '2', 'poorly defined actomyosin bundles distributed t…
P35580	S1975	p:8;p-ov:1	S1939-p;S1952-p;S1956-p;T1960-p;S1962-p;T1964-p;S1965-p;T1970-p;S1975-p	P35580:S1952_P68400;P35580:S1956_P68400;P35580:S1965_P68400;P35580:S1975_P68400;P35580:T1960_P68400	P35580:S1939_['', '', 'cytoskeletal reorganization', '', '', '25869664', '1', '17', '2', 'poorly defined actomyosin bundles distributed throughout the cell', '']~P35580:S1952_['', '', 'cytoskeletal reorganization', '', '', '25869664', '3', '38', '1', 'poorly defined actomyosin bundles distributed throughout the cell', '']~P35580:S1956_['', '', 'cytoskeletal reorganization', '', '', '25869664', '4…
P35580	T1960	p:11;p-ov:1;m1:1	R1930-m1;S1935-p;S1937-p;S1938-p;S1939-p;S1952-p;S1956-p;T1960-p;S1962-p;T1964-p;S1965-p;T1970-p;S1975-p	P35580:S1937_Q05513;P35580:S1952_P68400;P35580:S1956_P68400;P35580:S1965_P68400;P35580:S1975_P68400;P35580:T1960_P68400	P35580:S1935_['', '', 'cytoskeletal reorganization', '', '', '25869664', '2', '16', '0', 'poorly defined actomyosin bundles distributed throughout the cell; impairs ability to suppress protrusion during front?back polarization', '']~P35580:S1937_['', 'activity, inhibited', 'cytoskeletal reorganization', '', '', '16611744; 25869664', '3', '15', '2', 'poorly defined actomyosin bundles distributed t…
P10242	S11	p:1;p-ov:1	S11-p;S12-p	P10242:S11_P68400;P10242:S12_P68400	P10242:S11_['', 'molecular association, regulation', 'transcription, altered', '', 'DNA(DISRUPTS)', '7735324', '5', '2', '1', '', '']~P10242:S12_['', 'molecular association, regulation', 'transcription, altered', '', 'DNA(DISRUPTS)', '7735324', '5', '2', '2', '', '']~
P10242	S12	p:1;p-ov:1	S11-p;S12-p	P10242:S11_P68400;P10242:S12_P68400	P10242:S11_['', 'molecular association, regulation', 'transcription, altered', '', 'DNA(DISRUPTS)', '7735324', '5', '2', '1', '', '']~P10242:S12_['', 'molecular association, regulation', 'transcription, altered', '', 'DNA(DISRUPTS)', '7735324', '5', '2', '2', '', '']~
P01106	S249	p:5;p-ov:1;ac:1	S249-p;S250-p;S252-p;K275-ac;S277-p;S279-p;S281-p	P01106:S249_P68400;P01106:S250_P68400;P01106:S252_P68400
P01106	S250	p:5;p-ov:1;ac:1	S249-p;S250-p;S252-p;K275-ac;S277-p;S279-p;S281-p	P01106:S249_P68400;P01106:S250_P68400;P01106:S252_P68400
P01106	S252	p:6;p-ov:1;ac:1	S249-p;S250-p;S252-p;K275-ac;S277-p;S279-p;S281-p;S288-p	P01106:S249_P68400;P01106:S250_P68400;P01106:S252_P68400
P01106	S347	p:8;ac:3;p-ov:1;sm:4;ub:3	K317-ac;K317-sm;K323-ac;K323-sm;K323-ub;K326-sm;K326-ub;S329-p;S337-p;T343-p;S344-p;S347-p;S348-p;T350-p;K355-sm;K355-ub;T358-p;K371-ac;S373-p	P01106:S347_P68400;P01106:S348_P68400	P01106:K326_['', 'protein degradation; ubiquitination', '', '', '', '25944903', '1', '0', '0', 'degradation induced by FBXO32', '']~P01106:S344_['Myc_N', '', 'transcription, inhibited', '', '', '24030976', '1', '6', '0', '', '']~P01106:S347_['', '', 'transcription, inhibited', '', '', '24030976', '2', '0', '0', '', '']~P01106:S348_['', '', 'transcription, inhibited', '', '', '24030976', '3', '5',…
P01106	S348	p:8;ac:3;p-ov:1;sm:4;ub:3	K317-ac;K317-sm;K323-ac;K323-sm;K323-ub;K326-sm;K326-ub;S329-p;S337-p;T343-p;S344-p;S347-p;S348-p;T350-p;K355-sm;K355-ub;T358-p;K371-ac;S373-p	P01106:S347_P68400;P01106:S348_P68400	P01106:K326_['', 'protein degradation; ubiquitination', '', '', '', '25944903', '1', '0', '0', 'degradation induced by FBXO32', '']~P01106:S344_['Myc_N', '', 'transcription, inhibited', '', '', '24030976', '1', '6', '0', '', '']~P01106:S347_['', '', 'transcription, inhibited', '', '', '24030976', '2', '0', '0', '', '']~P01106:S348_['', '', 'transcription, inhibited', '', '', '24030976', '3', '5',…
P13349	S49	p-ov:1	S49-p	P13349:S49_P68400	P13349:S49_['Basic', 'activity, induced', '', '', '', '9461343', '1', '0', '0', '', '']~
P13349	S133	p-ov:1	S133-p	P13349:S133_P68400	P13349:S133_['HLH', 'activity, induced', '', '', '', '9461343', '1', '0', '0', '', '']~
P32004	S1181	p:9;p-ov:1	Y1151-p;S1152-p;T1172-p;Y1176-p;S1181-p;S1190-p;S1191-p;S1194-p;S1204-p;Y1211-p	P32004:S1181_P68400;P32004:S1204_P28482;P32004:T1172_P68400;P32004:T1172_P17252;P32004:Y1176_P12931	P32004:S1152_['Bravo_FIGEY', '', 'cytoskeletal reorganization', '', '', '17151951; 8663493', '3', '0', '0', 'implicated in neurite outgrowth', '']~P32004:S1181_['Bravo_FIGEY', 'intracellular localization; phosphorylation', 'cell motility, altered; cytoskeletal reorganization', '', '', '17151951; 17253643; 19720049', '5', '21', '5', 'axonal growth', '']~P32004:S1204_['Bravo_FIGEY', '', 'cytoskelet…
P32004	T1172	p:8;p-ov:1	Y1151-p;S1152-p;T1172-p;Y1176-p;S1181-p;S1190-p;S1191-p;S1194-p;S1204-p	P32004:S1181_P68400;P32004:S1204_P28482;P32004:T1172_P68400;P32004:T1172_P17252;P32004:Y1176_P12931	P32004:S1152_['Bravo_FIGEY', '', 'cytoskeletal reorganization', '', '', '17151951; 8663493', '3', '0', '0', 'implicated in neurite outgrowth', '']~P32004:S1181_['Bravo_FIGEY', 'intracellular localization; phosphorylation', 'cell motility, altered; cytoskeletal reorganization', '', '', '17151951; 17253643; 19720049', '5', '21', '5', 'axonal growth', '']~P32004:S1204_['Bravo_FIGEY', '', 'cytoskelet…
Q9BPX3	S973	p:8;p-ov:1;ub:1	S944-p;T945-p;S959-p;T968-p;S973-p;S975-p;S984-p;T996-p;S1002-p;K1003-ub	Q9BPX3:S973_P68400;Q9BPX3:S975_P68400
Q9BPX3	S975	p:8;p-ov:1;ub:1	S944-p;T945-p;S959-p;T968-p;S973-p;S975-p;S984-p;T996-p;S1002-p;K1003-ub	Q9BPX3:S973_P68400;Q9BPX3:S975_P68400
Q15003	S570	p:3;p-ov:1	S570-p;S589-p;T598-p;T605-p	Q15003:S570_P68400	Q15003:S570_['Cnd2', 'phosphorylation', 'chromatin organization, altered', '', '', '17066080', '1', '1', '3', 'The phosphorylation of this site was half as strong in mitosis as compared to interphase NCAPH. This CK2 mediated site was dephosphorylated efficiently only on mitotic chromosomes.Dephosphorylation also occured using purified human condensin with Xenopus egg extract. Dephosphorylation of…
Q04206	S529	p:3;p-ov:1	T505-p;S529-p;S536-p;S547-p	Q04206:S529_P68400;Q04206:S536_Q16566;Q04206:S536_Q9UHD2;Q04206:S536_Q9HCP0;Q04206:S536_Q14164;Q04206:S536_O15111;Q04206:S536_P17252;Q04206:S536_O14920	Q04206:S529_['', 'activity, induced; intracellular localization', 'transcription, induced; transcription, altered', '', '', '11259436; 12444159; 14963024; 26082493', '14', '2', '1', '', '']~Q04206:S536_['', 'activity, induced; protein degradation; acetylation; molecular association, regulation; protein stabilization; intracellular localization', 'apoptosis, altered; apoptosis, inhibited; cell mot…
Q14940	S702	p:6;p-ov:1	T681-p;S702-p;S709-p;S711-p;S712-p;T714-p;T729-p	Q14940:S702_P68400;Q14940:S702_P25098;Q14940:S709_P68400;Q14940:S709_P25098;Q14940:S711_P68400;Q14940:S711_P25098;Q14940:S712_P68400;Q14940:S712_P25098;Q14940:T714_P68400;Q14940:T714_P25098	Q14940:S702_['', 'molecular association, regulation; activity, inhibited', 'endocytosis, induced', 'ARRB1(INDUCES)', '', '21296876', '1', '0', '0', '', '']~Q14940:S709_['', 'molecular association, regulation; activity, inhibited', 'endocytosis, induced', 'ARRB1(INDUCES)', '', '21296876', '1', '0', '0', '', '']~Q14940:S711_['', 'molecular association, regulation; activity, inhibited', 'endocytosis…
Q14940	S709	p:7;p-ov:1	T681-p;S702-p;S709-p;S711-p;S712-p;T714-p;T729-p;S741-p	Q14940:S702_P68400;Q14940:S702_P25098;Q14940:S709_P68400;Q14940:S709_P25098;Q14940:S711_P68400;Q14940:S711_P25098;Q14940:S712_P68400;Q14940:S712_P25098;Q14940:T714_P68400;Q14940:T714_P25098	Q14940:S702_['', 'molecular association, regulation; activity, inhibited', 'endocytosis, induced', 'ARRB1(INDUCES)', '', '21296876', '1', '0', '0', '', '']~Q14940:S709_['', 'molecular association, regulation; activity, inhibited', 'endocytosis, induced', 'ARRB1(INDUCES)', '', '21296876', '1', '0', '0', '', '']~Q14940:S711_['', 'molecular association, regulation; activity, inhibited', 'endocytosis…
Q14940	S711	p:8;p-ov:1	T681-p;S702-p;S709-p;S711-p;S712-p;T714-p;T729-p;S741-p;S747-p	Q14940:S702_P68400;Q14940:S702_P25098;Q14940:S709_P68400;Q14940:S709_P25098;Q14940:S711_P68400;Q14940:S711_P25098;Q14940:S712_P68400;Q14940:S712_P25098;Q14940:T714_P68400;Q14940:T714_P25098	Q14940:S702_['', 'molecular association, regulation; activity, inhibited', 'endocytosis, induced', 'ARRB1(INDUCES)', '', '21296876', '1', '0', '0', '', '']~Q14940:S709_['', 'molecular association, regulation; activity, inhibited', 'endocytosis, induced', 'ARRB1(INDUCES)', '', '21296876', '1', '0', '0', '', '']~Q14940:S711_['', 'molecular association, regulation; activity, inhibited', 'endocytosis…
Q14940	S712	p:8;p-ov:1	T681-p;S702-p;S709-p;S711-p;S712-p;T714-p;T729-p;S741-p;S747-p	Q14940:S702_P68400;Q14940:S702_P25098;Q14940:S709_P68400;Q14940:S709_P25098;Q14940:S711_P68400;Q14940:S711_P25098;Q14940:S712_P68400;Q14940:S712_P25098;Q14940:T714_P68400;Q14940:T714_P25098	Q14940:S702_['', 'molecular association, regulation; activity, inhibited', 'endocytosis, induced', 'ARRB1(INDUCES)', '', '21296876', '1', '0', '0', '', '']~Q14940:S709_['', 'molecular association, regulation; activity, inhibited', 'endocytosis, induced', 'ARRB1(INDUCES)', '', '21296876', '1', '0', '0', '', '']~Q14940:S711_['', 'molecular association, regulation; activity, inhibited', 'endocytosis…
Q14940	T714	p:8;p-ov:1	T681-p;S702-p;S709-p;S711-p;S712-p;T714-p;T729-p;S741-p;S747-p	Q14940:S702_P68400;Q14940:S702_P25098;Q14940:S709_P68400;Q14940:S709_P25098;Q14940:S711_P68400;Q14940:S711_P25098;Q14940:S712_P68400;Q14940:S712_P25098;Q14940:T714_P68400;Q14940:T714_P25098	Q14940:S702_['', 'molecular association, regulation; activity, inhibited', 'endocytosis, induced', 'ARRB1(INDUCES)', '', '21296876', '1', '0', '0', '', '']~Q14940:S709_['', 'molecular association, regulation; activity, inhibited', 'endocytosis, induced', 'ARRB1(INDUCES)', '', '21296876', '1', '0', '0', '', '']~Q14940:S711_['', 'molecular association, regulation; activity, inhibited', 'endocytosis…
O15259	S121	p:2;p-ov:1	S121-p;S123-p;S126-p	O15259:S121_P68400;O15259:S123_P68400;O15259:S126_P68400	O15259:S121_['', 'molecular association, regulation; intracellular localization', '', 'PACS-1(INDUCES)', '', '16308564', '1', '0', '0', '', '']~O15259:S123_['', 'molecular association, regulation; intracellular localization', '', 'PACS-1(INDUCES)', '', '16308564', '1', '0', '0', '', '']~O15259:S126_['', 'molecular association, regulation; intracellular localization', '', 'PACS-1(INDUCES)', '', '1…
O15259	S123	p:2;p-ov:1	S121-p;S123-p;S126-p	O15259:S121_P68400;O15259:S123_P68400;O15259:S126_P68400	O15259:S121_['', 'molecular association, regulation; intracellular localization', '', 'PACS-1(INDUCES)', '', '16308564', '1', '0', '0', '', '']~O15259:S123_['', 'molecular association, regulation; intracellular localization', '', 'PACS-1(INDUCES)', '', '16308564', '1', '0', '0', '', '']~O15259:S126_['', 'molecular association, regulation; intracellular localization', '', 'PACS-1(INDUCES)', '', '1…
O15259	S126	p:2;p-ov:1	S121-p;S123-p;S126-p	O15259:S121_P68400;O15259:S123_P68400;O15259:S126_P68400	O15259:S121_['', 'molecular association, regulation; intracellular localization', '', 'PACS-1(INDUCES)', '', '16308564', '1', '0', '0', '', '']~O15259:S123_['', 'molecular association, regulation; intracellular localization', '', 'PACS-1(INDUCES)', '', '16308564', '1', '0', '0', '', '']~O15259:S126_['', 'molecular association, regulation; intracellular localization', '', 'PACS-1(INDUCES)', '', '1…
P46531	S1900	p:3;p-ov:1	T1897-p;S1900-p;T1927-p;T1930-p	P46531:S1900_P68400	P46531:S1900_['', 'molecular association, regulation', 'transcription, induced; transcription, inhibited', 'RBPJ(INDUCES)', 'DNA(DISRUPTS)', '21685388; 24220241', '2', '0', '0', '', '']~P46531:T1897_['', 'molecular association, regulation', 'transcription, induced; transcription, inhibited', 'RBPJ(INDUCES)', 'DNA(DISRUPTS)', '21685388; 24220241', '2', '0', '0', '', '']~
P22736	S152	p:2;p-ov:1	S140-p;T143-p;S152-p	P22736:S152_P68400	P22736:S140_['', 'molecular association, regulation', 'cell cycle regulation', 'PIN1(INDUCES)', '', '22002310', '3', '0', '0', 'required for cell proliferation; interaction with Pin1 enhances Nur77 ability to interact with p300', '']~
O75376	S2436	p:3;p-ov:1	Y2432-p;T2434-p;S2436-p;S2438-p	O75376:S2436_P68400
P04198	S261	p:1;p-ov:1	S261-p;S263-p	P04198:S261_P68400;P04198:S263_P68400
P04198	S263	p:1;p-ov:1	S261-p;S263-p	P04198:S261_P68400;P04198:S263_P68400
Q96FW1	S16	p:2;p-ov:1	S16-p;S18-p;Y26-p	Q96FW1:S16_P68400;Q96FW1:S18_P36897	Q96FW1:S16_['', 'intracellular localization', 'DNA repair, induced', '', '', '25872870', '3', '14', '0', 'nuclear localization, S16A mutant cytoplasmic localzation and impaired foci formation after IR', '']~Q96FW1:S18_['', 'molecular association, regulation', '', 'YpkA(INDUCES)', '', '20553488', '3', '4', '0', 'regulates bacterial uptake ', '']~Q96FW1:Y26_['', 'molecular association, regulation',…
Q6VY07	S278	p:5;p-ov:1	Y251-p;S252-p;S255-p;S278-p;S292-p;Y303-p	Q6VY07:S278_P68400	Q6VY07:S278_['', 'activity, induced; molecular association, regulation', '', 'TXN(DISRUPTS)', '', '14633983', '2', '0', '0', 'increases binding to HIV Nef protein', '']~
Q13153	S223	p:13;p-ov:1;ac:1;sm:1;ub:1	T197-p;S199-p;Y201-p;S204-p;T212-p;T214-p;T219-p;S220-p;S223-p;T225-p;T229-p;T230-p;T236-p;S249-p;K256-ac;K256-sm;K256-ub	Q13153:S199_Q13153;Q13153:S223_P68400;Q13153:Y201_O60674	Q13153:S199_['', 'intracellular localization; protein conformation; enzymatic activity, induced', 'cell motility, altered; cell adhesion, altered', '', '', '19574218', '13', '0', '0', 'recruitment to the plasma membrane', '']~Q13153:S204_['', 'intracellular localization; protein conformation; enzymatic activity, induced', 'cell motility, altered; cell adhesion, altered', '', '', '19574218', '12',…
Q96IZ0	S231	p:11;p-ov:1	S223-p;Y226-p;S228-p;T229-p;T230-p;S231-p;S233-p;Y241-p;S242-p;S259-p;T261-p;T267-p	Q96IZ0:S231_P68400
P23760	S205	p:2;ac:2;p-ov:1	K182-ac;K183-ac;S201-p;S205-p;S209-p	P23760:S205_P68400	P23760:S201_['', '', 'cell growth, inhibited; cell motility, inhibited', '', '', '25821947', '3', '2', '0', '', '']~P23760:S205_['', '', 'cell growth, inhibited', '', '', '25821947', '5', '1', '0', '', '']~
O14737	S119	p:2;p-ov:1;ub:4	S88-p;K97-ub;K98-ub;K105-ub;K110-ub;S119-p;Y125-p	O14737:S119_P68400	O14737:S119_['', '', 'apoptosis, induced; cell adhesion, altered', '', '', '19616514', '4', '64', '262', '', '']~
Q15084	S22	p-ov:1	S22-p	Q15084:S22_P68400
Q15084	S428	p-ov:1	S428-p	Q15084:S428_P68400
P36955	S24	p-ov:1	S24-p	P36955:S24_P68400	P36955:S24_['', 'molecular association, regulation', 'apoptosis, altered; carcinogenesis, altered; cell motility, altered', 'LEPR(INDUCES)', '', '21059648', '2', '0', '0', '', '']~
P36955	S114	p-ov:1	S114-p	P36955:S114_P68400	P36955:S114_['Serpin', 'molecular association, regulation', 'apoptosis, altered; carcinogenesis, altered; cell motility, altered', 'LEPR(INDUCES)', '', '21059648', '2', '0', '0', '', '']~
O75925	S466	p:10;p-ov:1;ub:1	T463-p;S466-p;S467-p;S468-p;S476-p;T480-p;S483-p;S485-p;T487-p;S488-p;K493-ub;S497-p	O75925:S466_P68400;O75925:S467_P68400;O75925:S468_P68400	O75925:S466_['', 'molecular association, regulation', 'transcription, inhibited', 'SUMO2(INDUCES); UBC9(INDUCES); SUMO1(INDUCES)', '', '19217413; 24174529', '2', '8', '0', '', '']~O75925:S467_['', 'molecular association, regulation', 'transcription, inhibited', 'SUMO2(INDUCES); UBC9(INDUCES); SUMO1(INDUCES)', '', '19217413; 24174529', '2', '8', '0', '', '']~O75925:S468_['', 'molecular association…
O75925	S467	p:11;p-ov:1;ub:1	T463-p;S466-p;S467-p;S468-p;S476-p;T480-p;S483-p;S485-p;T487-p;S488-p;K493-ub;S497-p;S503-p	O75925:S466_P68400;O75925:S467_P68400;O75925:S468_P68400	O75925:S466_['', 'molecular association, regulation', 'transcription, inhibited', 'SUMO2(INDUCES); UBC9(INDUCES); SUMO1(INDUCES)', '', '19217413; 24174529', '2', '8', '0', '', '']~O75925:S467_['', 'molecular association, regulation', 'transcription, inhibited', 'SUMO2(INDUCES); UBC9(INDUCES); SUMO1(INDUCES)', '', '19217413; 24174529', '2', '8', '0', '', '']~O75925:S468_['', 'molecular association…
O75925	S468	p:11;p-ov:1;ub:1	T463-p;S466-p;S467-p;S468-p;S476-p;T480-p;S483-p;S485-p;T487-p;S488-p;K493-ub;S497-p;S503-p	O75925:S466_P68400;O75925:S467_P68400;O75925:S468_P68400	O75925:S466_['', 'molecular association, regulation', 'transcription, inhibited', 'SUMO2(INDUCES); UBC9(INDUCES); SUMO1(INDUCES)', '', '19217413; 24174529', '2', '8', '0', '', '']~O75925:S467_['', 'molecular association, regulation', 'transcription, inhibited', 'SUMO2(INDUCES); UBC9(INDUCES); SUMO1(INDUCES)', '', '19217413; 24174529', '2', '8', '0', '', '']~O75925:S468_['', 'molecular association…
P27986	S608	p:6;p-ov:1;ub:1	T576-p;Y580-p;T603-p;Y607-p;S608-p;S628-p;S629-p;K633-ub	P27986:S608_P68400;P27986:S608_P42336;P27986:Y580_P06213;P27986:Y607_P06213	P27986:S608_['', 'activity, induced', '', '', '', '14729945', '3', '2', '24', '', '']~
Q9Y237	S19	ac:4;p-ov:1;ub:1	K6-ac;K11-ac;S19-p;K32-ac;K47-ac;K47-ub	Q9Y237:S19_P68400	Q9Y237:S19_['', 'molecular association, regulation; intracellular localization', '', '', 'DNA(DISRUPTS)', '12860119', '1', '0', '0', '', '']~
P48426	S304	p-ov:1	S304-p	P48426:S304_P68400	P48426:S304_['PIP5K', 'intracellular localization', '', '', '', '10508590', '1', '0', '0', '', '']~
Q13563	S812	p:3;p-ov:1	S801-p;S808-p;S812-p;S829-p	Q13563:S801_Q9BZL6;Q13563:S801_P27791;Q13563:S812_P68400;Q13563:S829_P17612	Q13563:S801_['', 'activity, induced', 'cell cycle regulation', '', '', '20881056', '2', '0', '0', 'regulates ATP-induced calcium release', '']~Q13563:S812_['', 'activity, induced', '', '', '', '14742446', '3', '23', '8', 'Mutation of S812 to alanine results in a reduced calcium-dependence of channel activity.', '']~Q13563:S829_['', 'activity, induced', '', '', '', '26269590', '3', '5', '0', '', '…
Q13393	S610	p:4;p-ov:1	Y586-p;Y590-p;S610-p;S611-p;S629-p	Q13393:S610_P68400;Q13393:S611_P68400
Q13393	S611	p:4;p-ov:1	Y586-p;Y590-p;S610-p;S611-p;S629-p	Q13393:S610_P68400;Q13393:S611_P68400
P29590	S560	p:9;p-ov:1	S527-p;S530-p;S535-p;S560-p;S561-p;S562-p;S565-p;S578-p;S580-p;S583-p	P29590:S560_P68400;P29590:S561_P68400;P29590:S562_P68400;P29590:S565_P68400	P29590:S560_['DUF3583', 'molecular association, regulation', '', 'SUMO1(INDUCES)', '', '19217413', '2', '5', '0', '', '']~P29590:S561_['DUF3583', 'molecular association, regulation', '', 'SUMO1(INDUCES)', '', '19217413', '2', '5', '0', '', '']~P29590:S562_['DUF3583', 'molecular association, regulation', '', 'SUMO2(INDUCES); SUMO1(INDUCES)', '', '19217413', '2', '5', '0', '', '']~P29590:S565_['DUF…
P29590	S561	p:9;p-ov:1	S527-p;S530-p;S535-p;S560-p;S561-p;S562-p;S565-p;S578-p;S580-p;S583-p	P29590:S560_P68400;P29590:S561_P68400;P29590:S562_P68400;P29590:S565_P68400	P29590:S560_['DUF3583', 'molecular association, regulation', '', 'SUMO1(INDUCES)', '', '19217413', '2', '5', '0', '', '']~P29590:S561_['DUF3583', 'molecular association, regulation', '', 'SUMO1(INDUCES)', '', '19217413', '2', '5', '0', '', '']~P29590:S562_['DUF3583', 'molecular association, regulation', '', 'SUMO2(INDUCES); SUMO1(INDUCES)', '', '19217413', '2', '5', '0', '', '']~P29590:S565_['DUF…
P29590	S562	p:9;p-ov:1	S527-p;S530-p;S535-p;S560-p;S561-p;S562-p;S565-p;S578-p;S580-p;S583-p	P29590:S560_P68400;P29590:S561_P68400;P29590:S562_P68400;P29590:S565_P68400	P29590:S560_['DUF3583', 'molecular association, regulation', '', 'SUMO1(INDUCES)', '', '19217413', '2', '5', '0', '', '']~P29590:S561_['DUF3583', 'molecular association, regulation', '', 'SUMO1(INDUCES)', '', '19217413', '2', '5', '0', '', '']~P29590:S562_['DUF3583', 'molecular association, regulation', '', 'SUMO2(INDUCES); SUMO1(INDUCES)', '', '19217413', '2', '5', '0', '', '']~P29590:S565_['DUF…
P29590	S565	p:8;p-ov:1	S530-p;S535-p;S560-p;S561-p;S562-p;S565-p;S578-p;S580-p;S583-p	P29590:S560_P68400;P29590:S561_P68400;P29590:S562_P68400;P29590:S565_P68400	P29590:S560_['DUF3583', 'molecular association, regulation', '', 'SUMO1(INDUCES)', '', '19217413', '2', '5', '0', '', '']~P29590:S561_['DUF3583', 'molecular association, regulation', '', 'SUMO1(INDUCES)', '', '19217413', '2', '5', '0', '', '']~P29590:S562_['DUF3583', 'molecular association, regulation', '', 'SUMO2(INDUCES); SUMO1(INDUCES)', '', '19217413', '2', '5', '0', '', '']~P29590:S565_['DUF…
P41236	S87	p:11;p-ov:1	T55-p;Y56-p;Y63-p;S72-p;T73-p;Y75-p;S87-p;T89-p;T92-p;Y114-p;S121-p;S122-p	P41236:S121_P68400;P41236:S122_P68400;P41236:S72_P27448;P41236:S87_P68400;P41236:S87_O94921;P41236:T73_P49841;P41236:T73_Q00535	P41236:S121_['IPP-2', 'intracellular localization', '', '', '', '9405437', '4', '61', '29', 'Phosphorylation is required for nuclear localization during S phase.', '']~P41236:S122_['IPP-2', 'intracellular localization', '', '', '', '9405437', '4', '63', '29', 'Phosphorylation is required for nuclear localization during S phase.', '']~P41236:S72_['IPP-2', '', 'cell motility, altered', '', '', '265…
P41236	S121	p:8;p-ov:1	S87-p;T89-p;T92-p;Y114-p;S121-p;S122-p;S127-p;S130-p;Y148-p	P41236:S121_P68400;P41236:S122_P68400;P41236:S87_P68400;P41236:S87_O94921	P41236:S121_['IPP-2', 'intracellular localization', '', '', '', '9405437', '4', '61', '29', 'Phosphorylation is required for nuclear localization during S phase.', '']~P41236:S122_['IPP-2', 'intracellular localization', '', '', '', '9405437', '4', '63', '29', 'Phosphorylation is required for nuclear localization during S phase.', '']~P41236:S87_['IPP-2', 'intracellular localization', '', '', '', …
P41236	S122	p:8;p-ov:1	S87-p;T89-p;T92-p;Y114-p;S121-p;S122-p;S127-p;S130-p;Y148-p	P41236:S121_P68400;P41236:S122_P68400;P41236:S87_P68400;P41236:S87_O94921	P41236:S121_['IPP-2', 'intracellular localization', '', '', '', '9405437', '4', '61', '29', 'Phosphorylation is required for nuclear localization during S phase.', '']~P41236:S122_['IPP-2', 'intracellular localization', '', '', '', '9405437', '4', '63', '29', 'Phosphorylation is required for nuclear localization during S phase.', '']~P41236:S87_['IPP-2', 'intracellular localization', '', '', '', …
O43395	T494	p:1;p-ov:1	S479-p;T494-p	O43395:T494_P68400	O43395:T494_['PRP3', 'molecular association, regulation; protein conformation', 'cell growth, altered', 'PRPF6(INDUCES); PRPF4(INDUCES)', 'RNA(INDUCES)', '17932117', '1', '0', '0', 'T494M mutation weakens self association and association with PRPF4, PRP6, and U4 and U6 snRNAs.', '']~
P06401	S81	p:3;p-ov:1	S81-p;Y87-p;S88-p;S102-p	P06401:S81_P68400	P06401:S102_['Prog_receptor', '', 'transcription, induced', '', '', '8662865', '2', '1', '0', '', '']~P06401:S81_['Prog_receptor', 'molecular association, regulation', 'transcription, induced', '', 'DNA(INDUCES)', '21518957; 23921636; 8662865', '6', '1', '0', '', '']~
P49810	S7	p:5;p-ov:1	S7-p;S9-p;S19-p;S22-p;S25-p;T27-p	P49810:S7_P68400;P49810:S9_P68400
P49810	S9	p:5;p-ov:1	S7-p;S9-p;S19-p;S22-p;S25-p;T27-p	P49810:S7_P68400;P49810:S9_P68400
P49810	S330	p:3;ac:1;p-ov:1	Y294-p;K306-ac;S327-p;S330-p;S335-p	P49810:S327_P48730;P49810:S330_P68400;P49810:S330_P48730;P49810:S335_P68400	P49810:S327_['Presenilin', 'protein stabilization', 'apoptosis, inhibited', '', '', '9990034', '2', '0', '0', 'Phosphorylation of Presenilin 2 inhibits its cleavage by caspase-3.', '']~P49810:S330_['Presenilin', 'protein stabilization', 'apoptosis, inhibited', '', '', '9990034', '2', '0', '0', 'Phosphorylation of Presenilin 2 inhibits its cleavage by caspase-3.', '']~
P49810	S335	p:2;ac:1;p-ov:1	K306-ac;S327-p;S330-p;S335-p	P49810:S327_P48730;P49810:S330_P68400;P49810:S330_P48730;P49810:S335_P68400	P49810:S327_['Presenilin', 'protein stabilization', 'apoptosis, inhibited', '', '', '9990034', '2', '0', '0', 'Phosphorylation of Presenilin 2 inhibits its cleavage by caspase-3.', '']~P49810:S330_['Presenilin', 'protein stabilization', 'apoptosis, inhibited', '', '', '9990034', '2', '0', '0', 'Phosphorylation of Presenilin 2 inhibits its cleavage by caspase-3.', '']~
P60484	S370	p:10;p-ov:1;ac:1	Y336-p;S362-p;T366-p;S370-p;Y377-p;S380-p;T382-p;T383-p;S385-p;T398-p;T401-p;K402-ac	P60484:S362_P49841;P60484:S370_P68400;P60484:S370_Q60806;P60484:S370_Q9H4B4;P60484:S380_P68400;P60484:S380_Q15831;P60484:S380_P53350;P60484:S380_Q05513;P60484:S385_P68400;P60484:T366_Q60806;P60484:T366_P49841;P60484:T366_Q9H4B4;P60484:T382_P68400;P60484:T382_Q15831;P60484:T382_P53350;P60484:T382_Q05513;P60484:T383_P68400;P60484:T383_Q15831;P60484:T383_P53350;P60484:T383_Q05513;P60484:T398_Q13315;…	P60484:S370_['', 'molecular association, regulation; protein stabilization; intracellular localization; enzymatic activity, inhibited', '', 'PTEN(DISRUPTS); RAD52(INDUCES)', '', '11035045; 17565999; 24047694', '10', '6', '0', 'facilitates translocation to chromatin and interaction with RAD52', '']~P60484:S380_['', 'molecular association, regulation; protein stabilization; intracellular localizati…
P60484	S380	p:9;p-ov:1;ac:1	S362-p;T366-p;S370-p;Y377-p;S380-p;T382-p;T383-p;S385-p;T398-p;T401-p;K402-ac	P60484:S362_P49841;P60484:S370_P68400;P60484:S370_Q60806;P60484:S370_Q9H4B4;P60484:S380_P68400;P60484:S380_Q15831;P60484:S380_P53350;P60484:S380_Q05513;P60484:S385_P68400;P60484:T366_Q60806;P60484:T366_P49841;P60484:T366_Q9H4B4;P60484:T382_P68400;P60484:T382_Q15831;P60484:T382_P53350;P60484:T382_Q05513;P60484:T383_P68400;P60484:T383_Q15831;P60484:T383_P53350;P60484:T383_Q05513;P60484:T398_Q13315;…	P60484:S370_['', 'molecular association, regulation; protein stabilization; intracellular localization; enzymatic activity, inhibited', '', 'PTEN(DISRUPTS); RAD52(INDUCES)', '', '11035045; 17565999; 24047694', '10', '6', '0', 'facilitates translocation to chromatin and interaction with RAD52', '']~P60484:S380_['', 'molecular association, regulation; protein stabilization; intracellular localizati…
P60484	S385	p:9;p-ov:1;ac:1	S362-p;T366-p;S370-p;Y377-p;S380-p;T382-p;T383-p;S385-p;T398-p;T401-p;K402-ac	P60484:S362_P49841;P60484:S370_P68400;P60484:S370_Q60806;P60484:S370_Q9H4B4;P60484:S380_P68400;P60484:S380_Q15831;P60484:S380_P53350;P60484:S380_Q05513;P60484:S385_P68400;P60484:T366_Q60806;P60484:T366_P49841;P60484:T366_Q9H4B4;P60484:T382_P68400;P60484:T382_Q15831;P60484:T382_P53350;P60484:T382_Q05513;P60484:T383_P68400;P60484:T383_Q15831;P60484:T383_P53350;P60484:T383_Q05513;P60484:T398_Q13315;…	P60484:S370_['', 'molecular association, regulation; protein stabilization; intracellular localization; enzymatic activity, inhibited', '', 'PTEN(DISRUPTS); RAD52(INDUCES)', '', '11035045; 17565999; 24047694', '10', '6', '0', 'facilitates translocation to chromatin and interaction with RAD52', '']~P60484:S380_['', 'molecular association, regulation; protein stabilization; intracellular localizati…
P60484	T382	p:9;p-ov:1;ac:1	S362-p;T366-p;S370-p;Y377-p;S380-p;T382-p;T383-p;S385-p;T398-p;T401-p;K402-ac	P60484:S362_P49841;P60484:S370_P68400;P60484:S370_Q60806;P60484:S370_Q9H4B4;P60484:S380_P68400;P60484:S380_Q15831;P60484:S380_P53350;P60484:S380_Q05513;P60484:S385_P68400;P60484:T366_Q60806;P60484:T366_P49841;P60484:T366_Q9H4B4;P60484:T382_P68400;P60484:T382_Q15831;P60484:T382_P53350;P60484:T382_Q05513;P60484:T383_P68400;P60484:T383_Q15831;P60484:T383_P53350;P60484:T383_Q05513;P60484:T398_Q13315;…	P60484:S370_['', 'molecular association, regulation; protein stabilization; intracellular localization; enzymatic activity, inhibited', '', 'PTEN(DISRUPTS); RAD52(INDUCES)', '', '11035045; 17565999; 24047694', '10', '6', '0', 'facilitates translocation to chromatin and interaction with RAD52', '']~P60484:S380_['', 'molecular association, regulation; protein stabilization; intracellular localizati…
P60484	T383	p:9;p-ov:1;ac:1	S362-p;T366-p;S370-p;Y377-p;S380-p;T382-p;T383-p;S385-p;T398-p;T401-p;K402-ac	P60484:S362_P49841;P60484:S370_P68400;P60484:S370_Q60806;P60484:S370_Q9H4B4;P60484:S380_P68400;P60484:S380_Q15831;P60484:S380_P53350;P60484:S380_Q05513;P60484:S385_P68400;P60484:T366_Q60806;P60484:T366_P49841;P60484:T366_Q9H4B4;P60484:T382_P68400;P60484:T382_Q15831;P60484:T382_P53350;P60484:T382_Q05513;P60484:T383_P68400;P60484:T383_Q15831;P60484:T383_P53350;P60484:T383_Q05513;P60484:T398_Q13315;…	P60484:S370_['', 'molecular association, regulation; protein stabilization; intracellular localization; enzymatic activity, inhibited', '', 'PTEN(DISRUPTS); RAD52(INDUCES)', '', '11035045; 17565999; 24047694', '10', '6', '0', 'facilitates translocation to chromatin and interaction with RAD52', '']~P60484:S380_['', 'molecular association, regulation; protein stabilization; intracellular localizati…
Q13371	S18	p:6;p-ov:1	T3-p;Y16-p;Y17-p;S18-p;S19-p;S20-p;S25-p	Q13371:S18_P68400;Q13371:S19_P68400;Q13371:S20_P68400;Q13371:S25_P68400	Q13371:S18_['', 'molecular association, regulation', '', 'G-gamma 2(INDUCES); CCTA(INDUCES)', '', '15889144; 16717095', '4', '5', '2', 'PhLP phosphorylation at S18-S20 induces association of G-gamma(2) with a G-beta(1)/PhLP complex. These PhLP phosphorylations are also required for normal G-beta/G-gamma dimer assembly.; facilitates dimerization of subunits beta and gamma of G-protein ', '']~Q1337…
Q13371	S19	p:6;p-ov:1	T3-p;Y16-p;Y17-p;S18-p;S19-p;S20-p;S25-p	Q13371:S18_P68400;Q13371:S19_P68400;Q13371:S20_P68400;Q13371:S25_P68400	Q13371:S18_['', 'molecular association, regulation', '', 'G-gamma 2(INDUCES); CCTA(INDUCES)', '', '15889144; 16717095', '4', '5', '2', 'PhLP phosphorylation at S18-S20 induces association of G-gamma(2) with a G-beta(1)/PhLP complex. These PhLP phosphorylations are also required for normal G-beta/G-gamma dimer assembly.; facilitates dimerization of subunits beta and gamma of G-protein ', '']~Q1337…
Q13371	S20	p:6;p-ov:1	T3-p;Y16-p;Y17-p;S18-p;S19-p;S20-p;S25-p	Q13371:S18_P68400;Q13371:S19_P68400;Q13371:S20_P68400;Q13371:S25_P68400	Q13371:S18_['', 'molecular association, regulation', '', 'G-gamma 2(INDUCES); CCTA(INDUCES)', '', '15889144; 16717095', '4', '5', '2', 'PhLP phosphorylation at S18-S20 induces association of G-gamma(2) with a G-beta(1)/PhLP complex. These PhLP phosphorylations are also required for normal G-beta/G-gamma dimer assembly.; facilitates dimerization of subunits beta and gamma of G-protein ', '']~Q1337…
Q13371	S25	p:6;p-ov:1	T3-p;Y16-p;Y17-p;S18-p;S19-p;S20-p;S25-p	Q13371:S18_P68400;Q13371:S19_P68400;Q13371:S20_P68400;Q13371:S25_P68400	Q13371:S18_['', 'molecular association, regulation', '', 'G-gamma 2(INDUCES); CCTA(INDUCES)', '', '15889144; 16717095', '4', '5', '2', 'PhLP phosphorylation at S18-S20 induces association of G-gamma(2) with a G-beta(1)/PhLP complex. These PhLP phosphorylations are also required for normal G-beta/G-gamma dimer assembly.; facilitates dimerization of subunits beta and gamma of G-protein ', '']~Q1337…
Q13371	S296	p:3;p-ov:1	S288-p;T290-p;S293-p;S296-p	Q13371:S296_P68400
O60671	S280	p:1;p-ov:1	S280-p;S282-p	O60671:S280_P68400;O60671:S282_P68400
O60671	S282	p:1;p-ov:1	S280-p;S282-p	O60671:S280_P68400;O60671:S282_P68400
Q99638	S341	p:8;p-ov:1	S324-p;S326-p;S328-p;S336-p;S341-p;T351-p;T355-p;S363-p;S375-p	Q99638:S328_Q9UKI8-2;Q99638:S328_P06493;Q99638:S328_P24941;Q99638:S336_P06493;Q99638:S341_P68400;Q99638:T355_Q9UKI8-2;Q99638:T355_P06493	Q99638:S328_['', 'molecular association, regulation; intracellular localization', 'cell cycle regulation; apoptosis, induced; chromatin organization, altered', 'TLK1(INDUCES)', '', '12734188; 18940270; 20305300; 23028682; 26860083', '9', '9', '8', 'accumulate Rad9 in the cytoplasm; translocated from the nucleus to the mitochondria during etoposide induced-apoptosis (Rad9 mediated apoptosis)', '']…
Q99638	S387	p:5;p-ov:1	T351-p;T355-p;S363-p;S375-p;S380-p;S387-p	Q99638:S387_P68400;Q99638:T355_Q9UKI8-2;Q99638:T355_P06493	Q99638:S387_['', 'molecular association, regulation; phosphorylation', 'cell cycle regulation', 'TOPBP1(INDUCES)', '', '12734188; 20545769; 20724438; 20858457; 26088138', '12', '31', '1', '', '']~Q99638:T355_['', '', 'cell cycle regulation', '', '', '12734188; 20305300; 24376897', '6', '7', '11', 'phosphorylation increases as cells enter mitosis, important for exiting the damage-induced G2/M chec…
Q06609	T13	p:1;p-ov:1	T13-p;S14-p	Q06609:S14_P53350;Q06609:T13_P68400	Q06609:S14_['', 'phosphorylation', 'cell cycle regulation; DNA repair, induced', '', '', '22325354; 24835992', '4', '1', '0', 'stimulates CK2-mediated phosphorylation of Rad51 T13 ; enhances replication fork stability; involved in DNA damage recognition and homologous recombination (HR) repair', '']~Q06609:T13_['', 'molecular association, regulation', 'DNA repair, induced', 'NBS1(INDUCES)', '', '…
P46060	S358	p-ov:1	S358-p	P46060:S358_P68400	P46060:S358_['', 'molecular association, regulation', '', 'RAN(INDUCES); RANBP1(INDUCES)', '', '16428860', '1', '3', '0', '', '']~
Q96RL1	S44	p:6;p-ov:1;sm:4;ub:4	K9-sm;K9-ub;S12-p;K20-sm;K20-ub;T24-p;S26-p;S27-p;S29-p;K31-sm;K31-ub;S44-p;S46-p;K75-sm;K75-ub	Q96RL1:S44_P68400;Q96RL1:S46_P68400	Q96RL1:S44_['', 'molecular association, regulation', '', 'SUMO2(INDUCES)', '', '26719330', '2', '26', '3', '', '']~Q96RL1:S46_['', 'molecular association, regulation', '', 'SUMO2(INDUCES)', '', '26719330', '2', '26', '3', '', '']~
Q96RL1	S46	p:6;p-ov:1;sm:3;ub:3	S12-p;K20-sm;K20-ub;T24-p;S26-p;S27-p;S29-p;K31-sm;K31-ub;S44-p;S46-p;K75-sm;K75-ub	Q96RL1:S44_P68400;Q96RL1:S46_P68400	Q96RL1:S44_['', 'molecular association, regulation', '', 'SUMO2(INDUCES)', '', '26719330', '2', '26', '3', '', '']~Q96RL1:S46_['', 'molecular association, regulation', '', 'SUMO2(INDUCES)', '', '26719330', '2', '26', '3', '', '']~
P49795	S24	p-ov:1	S24-p	P49795:S24_P68400
Q9UBF6	T10	p:2;p-ov:1;ac:1	T10-p;S15-p;K28-ac;S31-p	Q9UBF6:T10_P68400	Q9UBF6:T10_['', 'protein degradation', 'cell cycle regulation', '', '', '12748192; 16874460', '2', '0', '2', 'Phosphorylation of T10 of CKBBP1 is required for efficient degradation of I-kappa-B-alpha and P27/Kip1', '']~
Q15287	S53	p:17;p-ov:1	S22-p;T23-p;S27-p;T29-p;S35-p;S53-p;S67-p;S70-p;S77-p;S80-p;S81-p;T82-p;S83-p;S84-p;S85-p;S87-p;S88-p;T89-p	Q15287:S53_P68400
Q15555	S236	p:7;ac:2;p-ov:1;ub:2	S200-p;S208-p;S216-p;T217-p;S219-p;S222-p;S223-p;K225-ac;K235-ub;S236-p;K271-ac;K271-ub	Q15555:S236_P68400
P55042	S214	p-ov:1;ub:1	K204-ub;S214-p	P55042:S214_P68400;P55042:S214_P17252	P55042:S214_['Ras', 'molecular association, regulation', '', 'Calmodulin(INDUCES)', '', '9677319', '1', '0', '0', '', '']~
P55042	S257	p:2;p-ov:1	S257-p;S273-p;S290-p	P55042:S257_P68400;P55042:S257_P17252;P55042:S273_Q9UQM7;P55042:S273_P68400;P55042:S273_P17612;P55042:S273_P17252;P55042:S290_P68400;P55042:S290_P17252	P55042:S257_['', 'molecular association, regulation', '', 'Calmodulin(INDUCES)', '', '9677319', '1', '0', '0', '', '']~P55042:S290_['', 'molecular association, regulation', '', 'Calmodulin(INDUCES)', '', '9677319', '1', '1', '0', '', '']~
P55042	S273	p:4;p-ov:1	S257-p;S273-p;S290-p;S299-p;S301-p	P55042:S257_P68400;P55042:S257_P17252;P55042:S273_Q9UQM7;P55042:S273_P68400;P55042:S273_P17612;P55042:S273_P17252;P55042:S290_P68400;P55042:S290_P17252;P55042:S299_P68400;P55042:S299_P17252	P55042:S257_['', 'molecular association, regulation', '', 'Calmodulin(INDUCES)', '', '9677319', '1', '0', '0', '', '']~P55042:S290_['', 'molecular association, regulation', '', 'Calmodulin(INDUCES)', '', '9677319', '1', '1', '0', '', '']~
P55042	S290	p:4;p-ov:1	S257-p;S273-p;S290-p;S299-p;S301-p	P55042:S257_P68400;P55042:S257_P17252;P55042:S273_Q9UQM7;P55042:S273_P68400;P55042:S273_P17612;P55042:S273_P17252;P55042:S290_P68400;P55042:S290_P17252;P55042:S299_P68400;P55042:S299_P17252	P55042:S257_['', 'molecular association, regulation', '', 'Calmodulin(INDUCES)', '', '9677319', '1', '0', '0', '', '']~P55042:S290_['', 'molecular association, regulation', '', 'Calmodulin(INDUCES)', '', '9677319', '1', '1', '0', '', '']~
P55042	S299	p:3;p-ov:1	S273-p;S290-p;S299-p;S301-p	P55042:S273_Q9UQM7;P55042:S273_P68400;P55042:S273_P17612;P55042:S273_P17252;P55042:S290_P68400;P55042:S290_P17252;P55042:S299_P68400;P55042:S299_P17252	P55042:S290_['', 'molecular association, regulation', '', 'Calmodulin(INDUCES)', '', '9677319', '1', '1', '0', '', '']~
P30622	S1364	p-ov:1	S1364-p	P30622:S1364_P68400;P30622:S1364_P53350
P21673	S146	p:1;p-ov:1;ub:4	K111-ub;S146-p;S149-p;K158-ub;K161-ub;K166-ub	P21673:S146_P68400;P21673:S149_P68400
P21673	S149	p:1;p-ov:1;ub:3	S146-p;S149-p;K158-ub;K161-ub;K166-ub	P21673:S146_P68400;P21673:S149_P68400
Q15019	S218	p:2;ac:2;p-ov:1;ub:3	K183-ub;K190-ac;K190-ub;Y211-p;S218-p;T228-p;K232-ac;K232-ub	Q15019:S218_P68400
Q01105-2	S9	p:4;ac:2;p-ov:1;ub:1	S2-p;K7-ac;K7-ub;S9-p;K11-ac;S15-p;T23-p;S24-p	Q01105-2:S9_P68400;Q01105-2:S9_P48736
O95905	S503	p:4;p-ov:1;ub:1	K468-ub;S477-p;S503-p;S505-p;S518-p;S534-p	O95905:S503_P68400;O95905:S505_P68400;O95905:S518_P68400	O95905:S503_['SGT1', '', 'cell cycle regulation', '', '', '26711270', '1', '7', '0', '', '']~O95905:S505_['SGT1', '', 'cell cycle regulation', '', '', '26711270', '2', '7', '0', '', '']~O95905:S518_['SGT1', '', 'cell cycle regulation', '', '', '26711270', '2', '6', '0', '', '']~
O95905	S505	p:4;p-ov:1	S477-p;S503-p;S505-p;S518-p;S534-p	O95905:S503_P68400;O95905:S505_P68400;O95905:S518_P68400	O95905:S503_['SGT1', '', 'cell cycle regulation', '', '', '26711270', '1', '7', '0', '', '']~O95905:S505_['SGT1', '', 'cell cycle regulation', '', '', '26711270', '2', '7', '0', '', '']~O95905:S518_['SGT1', '', 'cell cycle regulation', '', '', '26711270', '2', '6', '0', '', '']~
O95905	S518	p:3;p-ov:1	S503-p;S505-p;S518-p;S534-p	O95905:S503_P68400;O95905:S505_P68400;O95905:S518_P68400	O95905:S503_['SGT1', '', 'cell cycle regulation', '', '', '26711270', '1', '7', '0', '', '']~O95905:S505_['SGT1', '', 'cell cycle regulation', '', '', '26711270', '2', '7', '0', '', '']~O95905:S518_['SGT1', '', 'cell cycle regulation', '', '', '26711270', '2', '6', '0', '', '']~
O15266	S106	p:3;p-ov:1	S106-p;S120-p;T125-p;Y141-p	O15266:S106_P68400	O15266:S106_['', '', 'cell cycle regulation; transcription, induced', '', '', '16325853', '1', '1', '0', '', '']~
Q96EB6	S659	p:2;p-ov:1	S659-p;S661-p;S682-p	Q96EB6:S659_P68400;Q96EB6:S661_P68400;Q96EB6:S682_Q9H2X6	Q96EB6:S682_['', 'intracellular localization', 'apoptosis, induced; transcription, induced', '', '', '26113041', '1', '0', '0', 'localized to PML-NBs, facilitates efficient p53 acetylation, potentiates apoptotic p53 target gene expression', '']~
Q96EB6	S661	p:2;p-ov:1	S659-p;S661-p;S682-p	Q96EB6:S659_P68400;Q96EB6:S661_P68400;Q96EB6:S682_Q9H2X6	Q96EB6:S682_['', 'intracellular localization', 'apoptosis, induced; transcription, induced', '', '', '26113041', '1', '0', '0', 'localized to PML-NBs, facilitates efficient p53 acetylation, potentiates apoptotic p53 target gene expression', '']~
Q14493	T61	p:4;p-ov:1	S28-p;S59-p;T61-p;T62-p;S77-p	Q14493:T61_P68400;Q14493:T62_P06493	Q14493:T61_['', 'protein degradation', '', '', '', '12588979; 18490441', '4', '2', '9', '', '']~Q14493:T62_['', 'protein degradation; phosphorylation', '', '', '', '12588979; 18490441', '4', '4', '8', '', '']~
P08195	S406	p:6;p-ov:1;ub:1	S402-p;S403-p;Y404-p;S406-p;S408-p;S410-p;K416-ub;T442-p	P08195:S406_P68400;P08195:S408_P68400;P08195:S410_P68400	P08195:S406_['Alpha-amylase', '', 'cell adhesion, altered', '', '', '19065266', '1', '1', '0', 'enhances cell- cell interactions', '']~P08195:S408_['Alpha-amylase', '', 'cell adhesion, altered', '', '', '19065266', '1', '0', '0', 'enhances cell- cell interactions', '']~P08195:S410_['Alpha-amylase', '', 'cell adhesion, altered', '', '', '19065266', '1', '0', '0', 'enhances cell- cell interactions'…
P08195	S408	p:7;p-ov:1;ub:1	S402-p;S403-p;Y404-p;S406-p;S408-p;S410-p;K416-ub;T442-p;S443-p	P08195:S406_P68400;P08195:S408_P68400;P08195:S410_P68400	P08195:S406_['Alpha-amylase', '', 'cell adhesion, altered', '', '', '19065266', '1', '1', '0', 'enhances cell- cell interactions', '']~P08195:S408_['Alpha-amylase', '', 'cell adhesion, altered', '', '', '19065266', '1', '0', '0', 'enhances cell- cell interactions', '']~P08195:S410_['Alpha-amylase', '', 'cell adhesion, altered', '', '', '19065266', '1', '0', '0', 'enhances cell- cell interactions'…
P08195	S410	p:7;p-ov:1;ub:1	S402-p;S403-p;Y404-p;S406-p;S408-p;S410-p;K416-ub;T442-p;S443-p	P08195:S406_P68400;P08195:S408_P68400;P08195:S410_P68400	P08195:S406_['Alpha-amylase', '', 'cell adhesion, altered', '', '', '19065266', '1', '1', '0', 'enhances cell- cell interactions', '']~P08195:S408_['Alpha-amylase', '', 'cell adhesion, altered', '', '', '19065266', '1', '0', '0', 'enhances cell- cell interactions', '']~P08195:S410_['Alpha-amylase', '', 'cell adhesion, altered', '', '', '19065266', '1', '0', '0', 'enhances cell- cell interactions'…
P08195	S527	p:4;p-ov:1	S513-p;S518-p;S521-p;S527-p;S531-p	P08195:S527_P68400;P08195:S531_P68400	P08195:S527_['', '', 'cell adhesion, altered', '', '', '19065266', '1', '0', '0', 'enhances cell- cell interactions', '']~P08195:S531_['', '', 'cell adhesion, altered', '', '', '19065266', '1', '0', '0', 'enhances cell- cell interactions', '']~
P08195	S531	p:4;p-ov:1	S513-p;S518-p;S521-p;S527-p;S531-p	P08195:S527_P68400;P08195:S531_P68400	P08195:S527_['', '', 'cell adhesion, altered', '', '', '19065266', '1', '0', '0', 'enhances cell- cell interactions', '']~P08195:S531_['', '', 'cell adhesion, altered', '', '', '19065266', '1', '0', '0', 'enhances cell- cell interactions', '']~
Q96PX8	S695	p-ov:1	S695-p	Q96PX8:S695_P68400	Q96PX8:S695_['', 'molecular association, regulation', 'cell growth, altered', '14-3-3 beta(INDUCES)', '', '19640509', '1', '4', '0', '', '']~
Q9UQE7	S1067	p:7;p-ov:1;ub:4	K1034-ub;K1038-ub;K1046-ub;K1059-ub;S1065-p;S1067-p;S1074-p;S1077-p;S1081-p;S1083-p;S1085-p;S1086-p	Q9UQE7:S1067_P68400;Q9UQE7:S1067_P19784;Q9UQE7:S1083_Q13315	Q9UQE7:S1067_['', 'phosphorylation', 'cell cycle regulation', '', '', '18442975', '2', '52', '45', 'facilitates phosphorylation of S1083; required for intra-S phase checkpoint', '']~Q9UQE7:S1083_['SMC_N', '', 'cell cycle regulation', '', '', '18442975', '3', '9', '3', 'required for intra-S phase checkpoint', '']~
Q9Y618	S2522	p:2;p-ov:1	S2486-p;S2522-p;S2524-p	Q9Y618:S2522_P68400	Q9Y618:S2522_['', 'molecular association, regulation', '', 'TR-alpha(INDUCES)', '', '11451368', '2', '8', '1', 'phosphorylation stabilizes SMRT interaction with TR-alpha in vitro', '']~
P37840	S129	p:3;ac:1;p-ov:1;sm:2	K96-ac;K96-sm;K102-sm;Y125-p;S129-p;Y133-p;Y136-p	P37840:S129_Q9UQM7;P37840:S129_P68400;P37840:S129_Q60737;P37840:S129_P49841;P37840:S129_Q9NYY3;P37840:S129_P34947;P37840:S129_P53350;P37840:S129_P25098;P37840:S129_P48729;P37840:S129_Q9H4B4;P37840:S129_P53351;P37840:Y125_P43405;P37840:Y125_P12931;P37840:Y125_Q14289;P37840:Y125_P06241;P37840:Y133_P43405;P37840:Y136_P43405	P37840:S129_['Synuclein', 'activity, induced; molecular association, regulation; intracellular localization; protein conformation', 'endocytosis, altered; apoptosis, induced; apoptosis, inhibited', 'SNCA(DISRUPTS); SNCAIP(INDUCES); PARK2(INDUCES); SNCA(INDUCES)', '', '15944382; 17652097; 18178617; 18343814; 18562315; 21849493; 22079575; 26719332', '39', '4', '0', 'disruption of internalized vesic…
Q01082	S2110	p:8;p-ov:1;ub:1	T2080-p;T2081-p;S2102-p;S2106-p;T2107-p;S2110-p;S2115-p;K2123-ub;S2128-p;S2138-p	Q01082:S2110_P68400
Q01082	T2159	p:15;p-ov:1;ub:2	K2123-ub;S2128-p;S2138-p;T2147-p;S2148-p;T2155-p;T2159-p;S2160-p;S2161-p;S2164-p;S2165-p;S2169-p;T2171-p;S2172-p;K2177-ub;S2184-p;T2187-p;T2195-p	Q01082:T2159_P68400;Q01082:T2159_P17612	Q01082:T2159_['', 'molecular association, regulation', '', 'SPTAN1(DISRUPTS)', '', '17088250', '1', '20', '1', 'increases in PC12 cells during neurite formation', '']~
Q15596	S469	p:6;p-ov:1;m1:1;m2:1	T457-p;S469-p;S471-p;S474-p;S487-p;R489-m2;S493-p;S499-p;R501-m1	Q15596:S469_P68400;Q15596:S469_P50750;Q15596:S487_P68400;Q15596:S487_P50750;Q15596:S493_P68400;Q15596:S493_P50750;Q15596:S499_P68400;Q15596:S499_P50750	Q15596:S469_['', '', 'transcription, induced', '', '', '22158970', '2', '6', '3', '', '']~Q15596:S487_['', '', 'transcription, induced', '', '', '22158970', '1', '10', '1', '', '']~Q15596:S493_['', '', 'transcription, induced', '', '', '22158970', '2', '31', '0', '', '']~Q15596:S499_['', '', 'transcription, induced', '', '', '22158970', '2', '15', '0', '', '']~
Q15596	S487	p:6;p-ov:1;m1:1;m2:1	T457-p;S469-p;S471-p;S474-p;S487-p;R489-m2;S493-p;S499-p;R501-m1	Q15596:S469_P68400;Q15596:S469_P50750;Q15596:S487_P68400;Q15596:S487_P50750;Q15596:S493_P68400;Q15596:S493_P50750;Q15596:S499_P68400;Q15596:S499_P50750	Q15596:S469_['', '', 'transcription, induced', '', '', '22158970', '2', '6', '3', '', '']~Q15596:S487_['', '', 'transcription, induced', '', '', '22158970', '1', '10', '1', '', '']~Q15596:S493_['', '', 'transcription, induced', '', '', '22158970', '2', '31', '0', '', '']~Q15596:S499_['', '', 'transcription, induced', '', '', '22158970', '2', '15', '0', '', '']~
Q15596	S493	p:6;p-ov:1;m1:1;m2:1	T457-p;S469-p;S471-p;S474-p;S487-p;R489-m2;S493-p;S499-p;R501-m1	Q15596:S469_P68400;Q15596:S469_P50750;Q15596:S487_P68400;Q15596:S487_P50750;Q15596:S493_P68400;Q15596:S493_P50750;Q15596:S499_P68400;Q15596:S499_P50750	Q15596:S469_['', '', 'transcription, induced', '', '', '22158970', '2', '6', '3', '', '']~Q15596:S487_['', '', 'transcription, induced', '', '', '22158970', '1', '10', '1', '', '']~Q15596:S493_['', '', 'transcription, induced', '', '', '22158970', '2', '31', '0', '', '']~Q15596:S499_['', '', 'transcription, induced', '', '', '22158970', '2', '15', '0', '', '']~
Q15596	S499	p:5;p-ov:1;m1:1;m2:1	S469-p;S471-p;S474-p;S487-p;R489-m2;S493-p;S499-p;R501-m1	Q15596:S469_P68400;Q15596:S469_P50750;Q15596:S487_P68400;Q15596:S487_P50750;Q15596:S493_P68400;Q15596:S493_P50750;Q15596:S499_P68400;Q15596:S499_P50750	Q15596:S469_['', '', 'transcription, induced', '', '', '22158970', '2', '6', '3', '', '']~Q15596:S487_['', '', 'transcription, induced', '', '', '22158970', '1', '10', '1', '', '']~Q15596:S493_['', '', 'transcription, induced', '', '', '22158970', '2', '31', '0', '', '']~Q15596:S499_['', '', 'transcription, induced', '', '', '22158970', '2', '15', '0', '', '']~
P11831	S77	p:5;p-ov:1	S77-p;S79-p;S83-p;S85-p;S101-p;S103-p	P11831:S103_Q9UQM7;P11831:S103_P49137;P11831:S103_P18653;P11831:S103_O75582;P11831:S77_P68400;P11831:S79_P68400;P11831:S83_P68400;P11831:S85_P68400	P11831:S103_['', 'molecular association, regulation', 'transcription, altered', '', 'DNA(INDUCES)', '11859076; 1547771; 8413226', '16', '2', '5', '', '']~P11831:S83_['', 'molecular association, regulation', '', '', 'DNA(INDUCES)', '1547771', '3', '5', '0', '', '']~P11831:S85_['', 'molecular association, regulation', '', '', 'DNA(INDUCES)', '1547771', '3', '4', '0', '', '']~
P11831	S79	p:5;p-ov:1	S77-p;S79-p;S83-p;S85-p;S101-p;S103-p	P11831:S103_Q9UQM7;P11831:S103_P49137;P11831:S103_P18653;P11831:S103_O75582;P11831:S77_P68400;P11831:S79_P68400;P11831:S83_P68400;P11831:S85_P68400	P11831:S103_['', 'molecular association, regulation', 'transcription, altered', '', 'DNA(INDUCES)', '11859076; 1547771; 8413226', '16', '2', '5', '', '']~P11831:S83_['', 'molecular association, regulation', '', '', 'DNA(INDUCES)', '1547771', '3', '5', '0', '', '']~P11831:S85_['', 'molecular association, regulation', '', '', 'DNA(INDUCES)', '1547771', '3', '4', '0', '', '']~
P11831	S83	p:5;p-ov:1	S77-p;S79-p;S83-p;S85-p;S101-p;S103-p	P11831:S103_Q9UQM7;P11831:S103_P49137;P11831:S103_P18653;P11831:S103_O75582;P11831:S77_P68400;P11831:S79_P68400;P11831:S83_P68400;P11831:S85_P68400	P11831:S103_['', 'molecular association, regulation', 'transcription, altered', '', 'DNA(INDUCES)', '11859076; 1547771; 8413226', '16', '2', '5', '', '']~P11831:S83_['', 'molecular association, regulation', '', '', 'DNA(INDUCES)', '1547771', '3', '5', '0', '', '']~P11831:S85_['', 'molecular association, regulation', '', '', 'DNA(INDUCES)', '1547771', '3', '4', '0', '', '']~
P11831	S85	p:5;p-ov:1	S77-p;S79-p;S83-p;S85-p;S101-p;S103-p	P11831:S103_Q9UQM7;P11831:S103_P49137;P11831:S103_P18653;P11831:S103_O75582;P11831:S77_P68400;P11831:S79_P68400;P11831:S83_P68400;P11831:S85_P68400	P11831:S103_['', 'molecular association, regulation', 'transcription, altered', '', 'DNA(INDUCES)', '11859076; 1547771; 8413226', '16', '2', '5', '', '']~P11831:S83_['', 'molecular association, regulation', '', '', 'DNA(INDUCES)', '1547771', '3', '5', '0', '', '']~P11831:S85_['', 'molecular association, regulation', '', '', 'DNA(INDUCES)', '1547771', '3', '4', '0', '', '']~
Q96SB4	S51	p:6;ac:1;p-ov:1	K16-ac;S26-p;T28-p;S33-p;S37-p;S39-p;S51-p;Y62-p	Q96SB4:S33_Q96SB4;Q96SB4:S51_P68400;Q96SB4:S51_P19784
Q96SB4	S555	p:1;p-ov:1;ac:1;ub:1	S555-p;K585-ac;K585-ub;S587-p	Q96SB4:S555_P68400;Q96SB4:S555_P19784;Q96SB4:S587_Q96SB4	Q96SB4:S587_['Pkinase', 'intracellular localization', 'RNA splicing, induced', '', '', '22727668', '1', '1', '0', 'translocation to the nucleus-regulation of E1A splicing', '']~
P05455	S366	p:3;ac:5;p-ov:1;ub:2	K352-ac;K354-ac;K354-ub;K360-ac;K361-ac;T362-p;S366-p;T379-p;T389-p;K391-ac;K397-ub	P05455:S366_P68400;P05455:S366_P19139	P05455:S366_['', 'activity, induced; activity, inhibited', 'transcription, induced; transcription, inhibited', '', '', '10983981; 18257391; 23231081; 9054510', '12', '58', '130', 'inhibits recycling of RNA pol III complexes; S366A mutant had reduced viral gene expression.', '']~
Q08945	S510	p-ov:1;ac:1	S510-p;K542-ac	Q08945:S510_P68400	Q08945:S510_['', 'activity, inhibited', 'transcription, altered', '', '', '15659405', '1', '0', '0', '', '']~
Q08945	S657	p:13;ac:2;m1:1;p-ov:1	K623-ac;S641-p;S644-p;R645-m1;S652-p;S653-p;S657-p;S659-p;K661-ac;S662-p;S667-p;S668-p;S671-p;S672-p;S673-p;S678-p;S688-p	Q08945:S657_P68400;Q08945:S688_P68400	Q08945:S657_['', 'activity, inhibited', 'transcription, altered', '', '', '15659405', '2', '11', '2', '', '']~Q08945:S688_['', 'activity, inhibited', 'transcription, altered', '', '', '15659405', '1', '0', '0', '', '']~
Q08945	S688	p:13;ac:1;p-ov:1	S652-p;S653-p;S657-p;S659-p;K661-ac;S662-p;S667-p;S668-p;S671-p;S672-p;S673-p;S678-p;S688-p;T696-p;S699-p	Q08945:S657_P68400;Q08945:S688_P68400	Q08945:S657_['', 'activity, inhibited', 'transcription, altered', '', '', '15659405', '2', '11', '2', '', '']~Q08945:S688_['', 'activity, inhibited', 'transcription, altered', '', '', '15659405', '1', '0', '0', '', '']~
Q9Y365	S284	p:4;p-ov:1	S253-p;S259-p;S284-p;T288-p;S289-p	Q9Y365:S284_P68400	Q9Y365:S284_['', 'activity, inhibited', '', '', '', '17561512', '2', '25', '6', 'Inhibits lipid transfer activity in vitro', '']~
P42224	S727	p:5;p-ov:1;sm:1	T699-p;Y701-p;K703-sm;T704-p;S708-p;S727-p;S740-p	P42224:S727_Q05655;P42224:S727_P68400;P42224:S727_P27361;P42224:S727_Q16539;P42224:S727_Q923T9;P42224:Y701_P12931;P42224:Y701_P23458;P42224:Y701_O60674;P42224:Y701_P22607;P42224:Y701_AAA58698;P42224:Y701_P52333	P42224:K703_['', 'phosphorylation', '', '', '', '17277783', '6', '2', '0', 'inhibits phosphorylation of Y701', '']~P42224:S727_['STAT1_TAZ2bind', 'activity, induced; sumoylation; molecular association, regulation', 'apoptosis, induced; apoptosis, inhibited; transcription, induced; transcription, altered; cell growth, altered', 'PIAS1(INDUCES); BRCA1(INDUCES)', '', '10792030; 11438544; 11777927; 1…
O76061	S288	p:1;p-ov:1	S287-p;S288-p	O76061:S288_P68400
Q16623	S14	p:1;p-ov:1	S14-p;T23-p	Q16623:S14_P68400	Q16623:S14_['', 'molecular association, regulation', 'exocytosis, altered', 'DAT(INDUCES); STXBP1(DISRUPTS)', '', '19748891; 25774383', '6', '19', '4', '', '']~
O95863	S92	p:9;p-ov:1;gl:1	S82-p;S90-p;S92-p;S96-p;S100-p;S104-p;S107-p;S111-p;S112-gl;S115-p;S119-p	O95863:S100_P49841;O95863:S104_P49674;O95863:S104_P49841;O95863:S104_P28482;O95863:S107_P49674;O95863:S107_P49841;O95863:S111_P49841;O95863:S115_P49841;O95863:S119_P49841;O95863:S82_P28482;O95863:S92_P68400;O95863:S92_P67870;O95863:S96_P49841	O95863:S100_['', 'protein degradation; ubiquitination; intracellular localization', 'cell motility, altered; transcription, altered', 'FBW1B(INDUCES)', '', '15448698; 19004823', '4', '0', '0', 'Localization mediated by S107, S111, S115 and S119. ', '']~O95863:S104_['', 'activity, induced; protein degradation; ubiquitination', 'transcription, altered', '', '', '15647282; 19923321; 20305697', '4', …
[truncated: 105 more rows]
